# Supplementary material for: Bicyclic Schellman Loop Mimics (BSMs): Rigid Synthetic C-Caps for Enforcing Peptide Helicity
Source: ACS Cent Sci. 2023 Feb 13;9(2):300–6. doi: 10.1021/acscentsci.2c01265 (PMC9951308; doi:10.1021/acscentsci.2c01265)
Supplement: Supplementary file 3 — oc2c01265_si_003.zip [file oc2c01265_si_003.zip]

Archive with 1 entries (1 files):
- nonredundant Schellman loops.csv
