# Supplementary material for: Bicyclic Schellman Loop Mimics (BSMs): Rigid Synthetic C-Caps for Enforcing Peptide Helicity
Source: ACS Cent Sci. 2023 Feb 13;9(2):300–6. doi: 10.1021/acscentsci.2c01265 (PMC9951308; doi:10.1021/acscentsci.2c01265)
Supplement: Supplementary file 3 — oc2c01265_si_003.zip [file oc2c01265_si_003.zip › nonredundant Schellman loops.csv]

PDB code	chain ID	start residue ID	type	interace?	sequence	secondary structure	dihedrals	direction
10mh	A	28	common		['LEU', 'GLU', 'SER', 'CYS', 'GLY', 'ALA']	['H', 'T', '-']	[[(('test', 214), (-69.4904556274414, -28.601106643676758)), (('test', 222), (-77.30339813232422, -33.13280487060547)), (('test', 231), (-59.05671691894531, -17.46839141845703)), (('test', 237), (-100.06534576416016, -2.5663585662841797)), (('test', 243), (108.06173706054688, -6.713845729827881)), (('test', 247), (-74.04342651367188, 160.72210693359375))]]	['right_handed']
10mh	A	140	common		['MET', 'ASN', 'GLU', 'LEU', 'ASP', 'TYR']	['H', 'T', 'B']	[[(('test', 1103), (-59.42095184326172, -35.5399055480957)), (('test', 1111), (-65.29904174804688, -48.08563995361328)), (('test', 1119), (-56.10800552368164, -39.16593551635742)), (('test', 1128), (-72.14400482177734, -0.9130026698112488)), (('test', 1136), (78.88874053955078, 49.16590118408203)), (('test', 1144), (-131.40994262695312, 155.03958129882812))]]	['right_handed']
10mh	A	280	common		['ALA', 'ARG', 'VAL', 'MET', 'GLY', 'TYR']	['H', 'T', '-']	[[(('test', 2224), (-56.57584762573242, -50.55644989013672)), (('test', 2229), (-58.139015197753906, -45.100128173828125)), (('test', 2240), (-69.42674255371094, -5.567501068115234)), (('test', 2247), (-107.74134063720703, -5.01516580581665)), (('test', 2255), (89.17277526855469, 17.329126358032227)), (('test', 2259), (-85.44711303710938, 137.42391967773438))]]	['right_handed']
11as	A	81	common	interface	['LEU', 'GLY', 'GLN', 'HIS', 'ASP', 'PHE']	['H', 'T', '-']	[[(('test', 612), (-66.0709457397461, -26.66374969482422)), (('test', 620), (-75.31719207763672, -45.76182174682617)), (('test', 624), (-58.62441635131836, -33.20278549194336)), (('test', 633), (-114.82675170898438, 14.763964653015137)), (('test', 643), (47.84083557128906, 63.9593391418457)), (('test', 651), (-79.43790435791016, 132.9612579345703))]]	['right_handed']
11as	A	265	common		['LEU', 'ALA', 'LEU', 'THR', 'GLY', 'ASP']	['H', 'T', '-']	[[(('test', 2057), (-52.50531005859375, -36.649261474609375)), (('test', 2065), (-67.59933471679688, -37.162086486816406)), (('test', 2070), (-71.47552490234375, -52.863868713378906)), (('test', 2078), (-69.17456817626953, -14.403404235839844)), (('test', 2085), (81.99609375, 37.813838958740234)), (('test', 2089), (-124.35240173339844, 42.34196090698242))]]	['right_handed']
11as	A	281	common		['ALA', 'LEU', 'LEU', 'ARG', 'GLY', 'GLU']	['H', 'T', '-']	[[(('test', 2192), (-51.961421966552734, -44.90172576904297)), (('test', 2197), (-64.77876281738281, -51.91994094848633)), (('test', 2205), (-58.4956169128418, -34.79743194580078)), (('test', 2213), (-85.13630676269531, -2.3417603969573975)), (('test', 2224), (91.5835189819336, 6.024247169494629)), (('test', 2228), (-76.12370300292969, -12.051019668579102))]]	['right_handed']
11ba	A	30	common	interface	['MET', 'CYS', 'CYS', 'ARG', 'LYS', 'MET']	['H', 'T', '-']	[[(('test', 264), (-59.461387634277344, -38.0938720703125)), (('test', 272), (-70.07353210449219, -51.81720733642578)), (('test', 278), (-56.36081314086914, -42.7795295715332)), (('test', 284), (-85.84910583496094, 6.3620829582214355)), (('test', 295), (72.38131713867188, 35.28513717651367)), (('test', 304), (-108.10484313964844, 16.0410099029541))]]	['right_handed']
11gs	A	21	common		['LEU', 'ALA', 'ASP', 'GLN', 'GLY', 'GLN']	['H', 'T', '-']	[[(('test', 156), (-51.637916564941406, -51.42240905761719)), (('test', 164), (-56.96657180786133, -54.304561614990234)), (('test', 169), (-58.9719352722168, -34.112205505371094)), (('test', 177), (-84.5553970336914, 5.527085781097412)), (('test', 186), (69.81831359863281, 23.99821662902832)), (('test', 190), (-89.29910278320312, 152.64845275878906))]]	['right_handed']
135l	A	12	common		['MET', 'LYS', 'ARG', 'LEU', 'GLY', 'LEU']	['H', 'T', '-']	[[(('test', 83), (-70.59693145751953, -35.84949493408203)), (('test', 91), (-66.0562515258789, -42.611053466796875)), (('test', 100), (-69.26475524902344, -13.846918106079102)), (('test', 111), (-101.86487579345703, 13.403345108032227)), (('test', 119), (86.56439971923828, 19.245071411132812)), (('test', 123), (-86.69741821289062, -16.24448013305664))]]	['right_handed']
13pk	A	50	common	interface	['VAL', 'LEU', 'THR', 'GLU', 'GLY', 'GLY']	['H', 'T', '-']	[[(('test', 364), (-58.87929153442383, -42.55400466918945)), (('test', 371), (-63.345184326171875, -41.96382141113281)), (('test', 379), (-65.37547302246094, -36.368125915527344)), (('test', 386), (-78.8536376953125, -2.058615207672119)), (('test', 395), (90.0960464477539, 19.83048439025879)), (('test', 399), (-103.05438232421875, -168.60057067871094))]]	['right_handed']
13pk	A	77	common		['ILE', 'ARG', 'SER', 'THR', 'GLY', 'GLY']	['H', 'T', '-']	[[(('test', 552), (-59.10336685180664, -48.92943572998047)), (('test', 560), (-58.65827941894531, -30.2121639251709)), (('test', 571), (-66.42276000976562, -40.243255615234375)), (('test', 577), (-67.42121887207031, -25.239944458007812)), (('test', 584), (98.21127319335938, 4.441751956939697)), (('test', 588), (-87.4461898803711, -179.67076110839844))]]	['right_handed']
13pk	A	181	common		['PRO', 'LYS', 'ILE', 'LEU', 'GLY', 'ASN']	['H', 'T', '-']	[[(('test', 1338), (-56.25712585449219, -35.060874938964844)), (('test', 1345), (-59.68272018432617, -62.51236343383789)), (('test', 1354), (-65.65853881835938, -28.78496551513672)), (('test', 1362), (-81.64787292480469, -26.61661148071289)), (('test', 1370), (82.8316421508789, 15.968067169189453)), (('test', 1374), (-159.75157165527344, 161.5096893310547))]]	['right_handed']
13pk	A	248	common	interface	['LEU', 'LYS', 'ALA', 'GLN', 'GLY', 'TYR']	['H', 'T', '-']	[[(('test', 1845), (-57.54935073852539, -41.243309020996094)), (('test', 1853), (-68.30948638916016, -39.96299362182617)), (('test', 1862), (-60.24689865112305, -31.31199836730957)), (('test', 1867), (-78.15238952636719, -14.621415138244629)), (('test', 1876), (103.75509643554688, 18.18612289428711)), (('test', 1880), (-94.95126342773438, 166.10537719726562))]]	['right_handed']
13pk	A	275	common	interface	['ALA', 'GLU', 'ASP', 'ARG', 'LYS', 'VAL']	['H', 'T', '-']	[[(('test', 2057), (-52.63275909423828, -48.09027099609375)), (('test', 2062), (-61.08698654174805, -48.36933517456055)), (('test', 2071), (-57.8477897644043, -37.64716720581055)), (('test', 2079), (-88.19373321533203, 10.725062370300293)), (('test', 2090), (60.912864685058594, 52.14379119873047)), (('test', 2099), (-122.25888061523438, 121.30191802978516))]]	['right_handed']
13pk	A	363	wide		['GLY', 'THR', 'HIS', 'GLU', 'HIS', 'GLY', 'LEU']	['H', '-']	[[(('test', 2736), (-55.96604919433594, -47.20707702636719)), (('test', 2740), (-62.928279876708984, -55.222225189208984)), (('test', 2747), (-59.04552459716797, -39.569976806640625)), (('test', 2757), (-101.08697509765625, -10.450390815734863)), (('test', 2766), (-146.40725708007812, 10.591506004333496)), (('test', 2776), (72.97965240478516, 11.28203296661377)), (('test', 2780), (-51.63956451416…	['None']
13pk	A	382	common	interface	['ALA', 'GLU', 'LEU', 'SER', 'GLY', 'GLU']	['H', 'T', 'G']	[[(('test', 2860), (-56.541996002197266, -41.92790603637695)), (('test', 2865), (-71.81998443603516, -33.097862243652344)), (('test', 2874), (-67.47087860107422, -41.0300407409668)), (('test', 2882), (-75.46922302246094, -28.87548828125)), (('test', 2888), (94.26578521728516, -1.1501203775405884)), (('test', 2892), (-79.15164947509766, -9.36147403717041))]]	['right_handed']
153l	A	21	common		['ALA', 'LYS', 'PRO', 'GLU', 'GLY', 'LEU']	['H', 'G', 'T', '-']	[[(('test', 151), (-63.86526870727539, -44.651302337646484)), (('test', 156), (-55.07482147216797, -53.70322036743164)), (('test', 165), (-58.16320037841797, -25.669410705566406)), (('test', 172), (-83.78986358642578, 2.061180591583252)), (('test', 181), (89.04204559326172, 16.188140869140625)), (('test', 185), (-102.33649444580078, 153.15805053710938))]]	['right_handed']
153l	A	70	wide		['ILE', 'SER', 'ARG', 'GLU', 'SER', 'HIS', 'ALA']	['H', 'T']	[[(('test', 518), (-54.60770034790039, -48.072044372558594)), (('test', 526), (-58.254661560058594, -48.71320724487305)), (('test', 532), (-66.25029754638672, -44.28239822387695)), (('test', 543), (-72.71342468261719, -41.832176208496094)), (('test', 552), (-136.7272186279297, 5.564754486083984)), (('test', 558), (55.14580154418945, 45.16730499267578)), (('test', 568), (59.62142562866211, 35.6163…	['None']
153l	A	74	common		['SER', 'HIS', 'ALA', 'GLY', 'LYS', 'VAL']	['H', 'T']	[[(('test', 552), (-136.7272186279297, 5.564754486083984)), (('test', 558), (55.14580154418945, 45.16730499267578)), (('test', 568), (59.62142562866211, 35.616371154785156)), (('test', 573), (90.6116714477539, -14.135259628295898)), (('test', 577), (-56.074928283691406, -32.712806701660156)), (('test', 586), (-102.80961608886719, 18.565401077270508))]]	['left_handed']
169l	A	120	common		['MET', 'LEU', 'GLN', 'GLN', 'LYS', 'ARG']	['H', 'T', '-']	[[(('test', 927), (-56.35688781738281, -38.8105354309082)), (('test', 935), (-56.167152404785156, -56.382808685302734)), (('test', 943), (-50.76492691040039, -50.06261444091797)), (('test', 952), (-71.45390319824219, 6.944610118865967)), (('test', 961), (55.87908935546875, 31.8304443359375)), (('test', 970), (-93.76959991455078, 58.22950744628906))]]	['right_handed']
16vp	A	66	common		['LEU', 'ASP', 'ASP', 'LEU', 'GLY', 'PHE']	['H', 'T', '-']	[[(('test', 145), (-56.20048904418945, -38.614952087402344)), (('test', 153), (-66.10548400878906, -48.70897674560547)), (('test', 161), (-60.58212661743164, -30.380475997924805)), (('test', 169), (-96.16649627685547, -7.104288578033447)), (('test', 177), (58.565792083740234, 44.40072250366211)), (('test', 181), (-122.4163589477539, 48.77066421508789))]]	['right_handed']
16vp	A	194	common		['ALA', 'HIS', 'MET', 'ARG', 'GLY', 'ARG']	['H', 'T', '-']	[[(('test', 1165), (-62.75967025756836, -57.802085876464844)), (('test', 1170), (-56.03480529785156, -33.25689697265625)), (('test', 1180), (-63.786376953125, -26.49809455871582)), (('test', 1188), (-101.28807067871094, 28.824542999267578)), (('test', 1199), (75.36618041992188, -12.381439208984375)), (('test', 1203), (-95.20538330078125, 93.38959503173828))]]	['right_handed']
16vp	A	299	common		['ARG', 'GLU', 'HIS', 'LEU', 'ASN', 'LEU']	['H', 'T', '-']	[[(('test', 2015), (-52.176910400390625, -45.931861877441406)), (('test', 2026), (-61.15708923339844, -43.55644989013672)), (('test', 2035), (-74.2345962524414, -6.675646781921387)), (('test', 2045), (-107.29325866699219, 10.29862117767334)), (('test', 2053), (54.116416931152344, 46.235713958740234)), (('test', 2061), (-114.55674743652344, 150.61419677734375))]]	['right_handed']
174l	A	47	common		['ALA', 'ALA', 'ALA', 'ILE', 'GLY', 'ARG']	['H', 'T', 'S']	[[(('test', 354), (-51.59135818481445, -36.16691207885742)), (('test', 359), (-76.638916015625, -42.93878173828125)), (('test', 364), (-55.713558197021484, -40.01510238647461)), (('test', 369), (-99.97801971435547, -6.997005939483643)), (('test', 377), (70.69457244873047, 40.931217193603516)), (('test', 381), (-157.3744354248047, 145.86212158203125))]]	['right_handed']
174l	A	120	common		['MET', 'LEU', 'GLN', 'GLN', 'LYS', 'ARG']	['H', 'T', '-']	[[(('test', 905), (-53.494903564453125, -46.0416374206543)), (('test', 913), (-55.53248977661133, -48.18844223022461)), (('test', 921), (-69.3789291381836, -29.115081787109375)), (('test', 930), (-95.33069610595703, 23.512449264526367)), (('test', 939), (58.37899398803711, 33.32636260986328)), (('test', 948), (-96.96798706054688, 70.40213012695312))]]	['right_handed']
189l	A	120	common		['MET', 'LEU', 'GLN', 'GLN', 'LYS', 'ARG']	['H', 'T', '-']	[[(('test', 933), (-56.38192367553711, -49.519771575927734)), (('test', 941), (-55.08259963989258, -40.21160125732422)), (('test', 949), (-62.48926544189453, -32.786705017089844)), (('test', 958), (-84.09019470214844, -21.46113395690918)), (('test', 967), (94.41889953613281, 35.159725189208984)), (('test', 976), (-114.73775482177734, 64.74893951416016))]]	['right_handed']
1914	A	4032	common		['ARG', 'HIS', 'VAL', 'ASP', 'GLY', 'ASN']	['E', 'T']	[[(('test', 979), (-120.21061706542969, 93.01970672607422)), (('test', 990), (-50.86654281616211, -54.68904495239258)), (('test', 1000), (-55.40519714355469, -38.80253601074219)), (('test', 1007), (-83.42060089111328, -18.190345764160156)), (('test', 1015), (70.93391418457031, 39.76958084106445)), (('test', 1019), (-138.26670837402344, 146.4801788330078))]]	['right_handed']
192l	A	120	common		['MET', 'LEU', 'GLN', 'GLN', 'LYS', 'ARG']	['H', 'T', '-']	[[(('test', 912), (-66.75460815429688, -31.957048416137695)), (('test', 920), (-71.06378173828125, -43.220218658447266)), (('test', 928), (-61.24595260620117, -32.44821548461914)), (('test', 937), (-86.92080688476562, 5.010905742645264)), (('test', 946), (58.4415168762207, 34.5385627746582)), (('test', 955), (-93.7365951538086, 75.36900329589844))]]	['right_handed']
19hc	A	68	common		['LYS', 'ALA', 'GLU', 'GLY', 'ASP', 'TYR']	['-', 'G', 'T']	[[(('test', 492), (-150.49119567871094, 157.8865966796875)), (('test', 501), (-64.1263198852539, -24.956153869628906)), (('test', 506), (-64.62995910644531, -25.087528228759766)), (('test', 515), (-105.49212646484375, 22.629568099975586)), (('test', 519), (49.79737854003906, 34.70167541503906)), (('test', 527), (61.97652053833008, 15.440751075744629))]]	['right_handed']
19hc	A	144	common		['LYS', 'GLY', 'ILE', 'ALA', 'GLY', 'THR']	['H', 'T', '-']	[[(('test', 1083), (-67.21138000488281, -31.50568962097168)), (('test', 1092), (-67.85578155517578, -38.296783447265625)), (('test', 1096), (-62.37383270263672, -40.507266998291016)), (('test', 1104), (-80.43565368652344, -10.601590156555176)), (('test', 1109), (80.00354766845703, 10.850029945373535)), (('test', 1113), (-102.73625183105469, -1.2528892755508423))]]	['right_handed']
19hc	A	271	common		['HIS', 'LYS', 'GLY', 'MET', 'ALA', 'VAL']	['H', 'T', '-']	[[(('test', 2047), (-58.15862274169922, -42.37172317504883)), (('test', 2057), (-66.98281860351562, -46.234474182128906)), (('test', 2066), (-53.03665542602539, -40.40471649169922)), (('test', 2070), (-113.7741470336914, 24.729583740234375)), (('test', 2078), (48.8769416809082, 54.239078521728516)), (('test', 2083), (-70.98358917236328, 127.6912612915039))]]	['right_handed']
1a02	N	504	common		['GLU', 'PRO', 'LYS', 'ASN', 'ASN', 'MET']	['B', 'T']	[[(('test', 2538), (-73.55418395996094, 131.03785705566406)), (('test', 2547), (-68.29179382324219, -25.390750885009766)), (('test', 2554), (-66.49162292480469, -43.19759750366211)), (('test', 2563), (-85.9903564453125, 20.753021240234375)), (('test', 2571), (65.0980224609375, 39.03346252441406)), (('test', 2579), (44.91532897949219, 35.896583557128906))]]	['right_handed']
1a04	A	98	common		['ALA', 'LEU', 'LYS', 'ARG', 'GLY', 'ALA']	['H', 'T', '-']	[[(('test', 704), (-64.1174087524414, -44.971527099609375)), (('test', 709), (-63.37158966064453, -46.030242919921875)), (('test', 717), (-62.0144157409668, -28.8770809173584)), (('test', 726), (-90.34097290039062, 2.487583875656128)), (('test', 737), (117.4289321899414, 0.3195939064025879)), (('test', 741), (-86.61914825439453, 143.23336791992188))]]	['right_handed']
1a04	A	166	common		['LEU', 'ILE', 'ALA', 'GLN', 'GLY', 'LEU']	['H', 'T', '-']	[[(('test', 1171), (-73.7564926147461, -33.29739761352539)), (('test', 1179), (-63.111541748046875, -42.53727722167969)), (('test', 1187), (-64.65637969970703, -21.438701629638672)), (('test', 1192), (-81.62346649169922, -4.468482494354248)), (('test', 1201), (78.46566772460938, 20.69574546813965)), (('test', 1205), (-78.8338394165039, 143.5759735107422))]]	['right_handed']
1a04	A	177	common		['ALA', 'ARG', 'ARG', 'LEU', 'ASP', 'ILE']	['H', 'T', '-']	[[(('test', 1253), (-54.030757904052734, -44.50503921508789)), (('test', 1258), (-67.68721008300781, -46.349334716796875)), (('test', 1269), (-62.61334228515625, -34.475685119628906)), (('test', 1280), (-98.67158508300781, -0.49692827463150024)), (('test', 1288), (54.0341682434082, 55.988651275634766)), (('test', 1296), (-141.54226684570312, 162.79647827148438))]]	['right_handed']
1a05	A	95	common		['ARG', 'LYS', 'GLY', 'LEU', 'ASP', 'LEU']	['H', 'T', '-']	[[(('test', 670), (-53.7102165222168, -53.61494445800781)), (('test', 681), (-65.88128662109375, -44.38225173950195)), (('test', 690), (-63.465797424316406, -38.76847457885742)), (('test', 694), (-89.58995056152344, -3.108475923538208)), (('test', 702), (52.874603271484375, 47.32756423950195)), (('test', 710), (-85.62567138671875, 78.95071411132812))]]	['right_handed']
1a05	A	323	common		['VAL', 'LEU', 'ASP', 'GLN', 'GLY', 'LEU']	['H', 'T', '-']	[[(('test', 2454), (-60.7842903137207, -37.36567306518555)), (('test', 2461), (-71.49142456054688, -44.339847564697266)), (('test', 2469), (-55.69621658325195, -39.35402297973633)), (('test', 2477), (-82.3088607788086, 17.117109298706055)), (('test', 2486), (71.98503875732422, 16.413429260253906)), (('test', 2490), (-82.26764678955078, 125.16070556640625))]]	['right_handed']
1a06	A	132	common		['LEU', 'HIS', 'ASP', 'LEU', 'GLY', 'ILE']	['H', 'T', '-']	[[(('test', 900), (-67.05538177490234, -44.10586929321289)), (('test', 908), (-61.197837829589844, -43.674373626708984)), (('test', 918), (-60.67194366455078, -32.87522506713867)), (('test', 926), (-82.89202880859375, 2.5237514972686768)), (('test', 934), (86.0582504272461, -14.352987289428711)), (('test', 938), (-82.76737976074219, 145.81614685058594))]]	['right_handed']
1a06	A	188	common		['GLU', 'VAL', 'LEU', 'ALA', 'GLN', 'LYS']	['H', 'T', '-']	[[(('test', 1198), (-58.18309783935547, -27.666370391845703)), (('test', 1207), (-69.48796844482422, -55.92414855957031)), (('test', 1214), (-52.77503967285156, -48.93400573730469)), (('test', 1222), (-63.677833557128906, 9.06873893737793)), (('test', 1227), (53.75284957885742, 39.00606918334961)), (('test', 1232), (-102.57978820800781, 158.97621154785156))]]	['right_handed']
1a06	A	229	common		['GLN', 'ILE', 'LEU', 'LYS', 'ALA', 'GLU']	['H', 'T', '-']	[[(('test', 1501), (-56.991355895996094, -49.94198989868164)), (('test', 1510), (-60.75021743774414, -63.09183883666992)), (('test', 1518), (-58.060420989990234, -7.843851566314697)), (('test', 1526), (-117.71235656738281, 0.0)), (('test', 1531), (55.836181640625, 52.53585433959961)), (('test', 1536), (-96.37602233886719, 114.21241760253906))]]	['right_handed']
1a0b	A	701	common		['ASN', 'LEU', 'THR', 'ALA', 'GLN', 'ASP']	['H', 'T', '-']	[[(('test', 334), (-69.54647827148438, -31.138200759887695)), (('test', 342), (-67.93452453613281, -56.62575149536133)), (('test', 350), (-59.82604217529297, -29.54235076904297)), (('test', 357), (-88.28328704833984, 1.9513391256332397)), (('test', 362), (55.338443756103516, 41.68202590942383)), (('test', 371), (-99.59567260742188, 86.32133483886719))]]	['right_handed']
1a0b	A	721	common		['ALA', 'GLY', 'SER', 'VAL', 'GLY', 'LEU']	['H', 'T', '-']	[[(('test', 483), (-65.77050018310547, -46.34687042236328)), (('test', 488), (-60.85350036621094, -31.816770553588867)), (('test', 492), (-66.63981628417969, -27.757383346557617)), (('test', 498), (-103.50934600830078, 11.574471473693848)), (('test', 505), (71.34637451171875, 21.819416046142578)), (('test', 509), (-89.82804107666016, 82.02847290039062))]]	['right_handed']
1a0c	A	89	common		['PHE', 'ASP', 'LYS', 'ILE', 'ASN', 'ALA']	['H', 'T', '-']	[[(('test', 727), (-53.466941833496094, -43.094268798828125)), (('test', 738), (-65.43154907226562, -45.97667694091797)), (('test', 746), (-70.85923767089844, -38.982852935791016)), (('test', 755), (-80.9874038696289, -13.25959300994873)), (('test', 763), (67.091552734375, 46.30310821533203)), (('test', 771), (-90.9050064086914, 129.2566375732422))]]	['right_handed']
1a0c	A	176	common		['THR', 'LYS', 'GLU', 'LEU', 'GLY', 'GLY']	['H', 'T', '-']	[[(('test', 1406), (-66.24247741699219, -42.60184097290039)), (('test', 1413), (-62.24116516113281, -45.30081558227539)), (('test', 1422), (-63.661678314208984, -34.65189743041992)), (('test', 1431), (-86.69564819335938, 1.0290758609771729)), (('test', 1439), (76.8693618774414, 29.16969871520996)), (('test', 1443), (-63.37631607055664, 141.57188415527344))]]	['right_handed']
1a0c	A	219	common	interface	['ALA', 'LYS', 'GLU', 'ILE', 'GLY', 'PHE']	['H', 'T', '-']	[[(('test', 1760), (-59.52411651611328, -44.916648864746094)), (('test', 1765), (-59.667747497558594, -44.99447250366211)), (('test', 1774), (-58.23442459106445, -42.98872756958008)), (('test', 1783), (-92.39653015136719, 5.323032855987549)), (('test', 1791), (63.906028747558594, 36.59372329711914)), (('test', 1795), (-78.48616790771484, 122.25817108154297))]]	['right_handed']
1a0c	A	253	common	interface	['LEU', 'ARG', 'LYS', 'TYR', 'ASP', 'LEU']	['H', 'T', '-']	[[(('test', 2033), (-58.87765884399414, -40.68976974487305)), (('test', 2041), (-67.81744384765625, -41.00157165527344)), (('test', 2052), (-61.599220275878906, -44.54812240600586)), (('test', 2061), (-94.77105712890625, 13.919023513793945)), (('test', 2073), (58.161224365234375, 43.36185836791992)), (('test', 2081), (-114.5647201538086, -6.3288350105285645))]]	['right_handed']
1a0c	A	271	common	interface	['ALA', 'THR', 'LEU', 'ALA', 'PHE', 'HIS']	['H', 'T', '-']	[[(('test', 2193), (-68.06914520263672, -48.94242477416992)), (('test', 2198), (-69.0398941040039, -27.65828514099121)), (('test', 2205), (-64.78685760498047, -27.930782318115234)), (('test', 2213), (-91.0239486694336, 5.30980110168457)), (('test', 2218), (67.53211212158203, 39.74274826049805)), (('test', 2229), (-121.73029327392578, 143.884033203125))]]	['right_handed']
1a0c	A	285	common	interface	['ALA', 'ARG', 'ILE', 'ASN', 'GLY', 'VAL']	['H', 'T', '-']	[[(('test', 2317), (-64.06529998779297, -44.482093811035156)), (('test', 2322), (-54.4209098815918, -59.50597381591797)), (('test', 2333), (-62.90115737915039, -14.889998435974121)), (('test', 2341), (-100.37057495117188, 6.828604221343994)), (('test', 2349), (66.26409149169922, 23.37533950805664)), (('test', 2353), (-120.94999694824219, 13.775390625))]]	['right_handed']
1a0c	A	324	common		['VAL', 'ILE', 'LYS', 'MET', 'GLY', 'GLY']	['H', 'T', 'S']	[[(('test', 2616), (-64.8482437133789, -38.3013916015625)), (('test', 2623), (-70.23931884765625, -37.3260383605957)), (('test', 2631), (-61.371673583984375, -29.901838302612305)), (('test', 2640), (-88.52996826171875, 3.0597267150878906)), (('test', 2648), (96.57781219482422, 13.86662483215332)), (('test', 2652), (87.60851287841797, 174.7792205810547))]]	['right_handed']
1a0c	A	372	common		['LEU', 'VAL', 'LYS', 'ASP', 'ARG', 'VAL']	['H', 'T']	[[(('test', 2983), (-62.054195404052734, -41.335514068603516)), (('test', 2991), (-72.35401153564453, -48.23772048950195)), (('test', 2998), (-57.69483184814453, -43.467933654785156)), (('test', 3004), (-80.44892883300781, -2.7028398513793945)), (('test', 3012), (51.86729431152344, 36.973915100097656)), (('test', 3023), (-54.891075134277344, -50.73138427734375))]]	['right_handed']
1a0c	A	396	common	interface	['ASP', 'ILE', 'VAL', 'SER', 'GLY', 'LYS']	['H', 'T', '-']	[[(('test', 3171), (-62.995853424072266, -38.299556732177734)), (('test', 3179), (-63.2424430847168, -50.3361701965332)), (('test', 3187), (-69.74239349365234, -28.135818481445312)), (('test', 3194), (-85.06150817871094, -5.72755241394043)), (('test', 3200), (89.35147094726562, 8.029106140136719)), (('test', 3204), (-83.231201171875, -31.058652877807617))]]	['right_handed']
1a0d	A	87	common		['PHE', 'GLU', 'LYS', 'LEU', 'ASN', 'ILE']	['H', 'T', '-']	[[(('test', 690), (-54.92182540893555, -46.534339904785156)), (('test', 701), (-63.59223175048828, -50.27664566040039)), (('test', 710), (-64.14746856689453, -30.38495445251465)), (('test', 719), (-94.48478698730469, -18.690277099609375)), (('test', 727), (74.56055450439453, 44.339874267578125)), (('test', 735), (-93.11790466308594, 130.42523193359375))]]	['right_handed']
1a0d	A	174	common		['ALA', 'LYS', 'ARG', 'LEU', 'GLY', 'ALA']	['H', 'T', '-']	[[(('test', 1380), (-60.66200256347656, -50.70371627807617)), (('test', 1385), (-56.482818603515625, -44.49808120727539)), (('test', 1394), (-64.93350982666016, -46.40692138671875)), (('test', 1405), (-90.43928527832031, 0.38512179255485535)), (('test', 1413), (66.36434173583984, 44.93925857543945)), (('test', 1417), (-61.88101577758789, 141.35440063476562))]]	['right_handed']
1a0d	A	217	common	interface	['ALA', 'LYS', 'GLU', 'ILE', 'GLY', 'PHE']	['H', 'T', '-']	[[(('test', 1733), (-55.52146911621094, -38.62214660644531)), (('test', 1738), (-72.12168884277344, -43.90388870239258)), (('test', 1747), (-56.25374984741211, -49.7408561706543)), (('test', 1756), (-82.02374267578125, -4.6163458824157715)), (('test', 1764), (69.36447143554688, 50.144527435302734)), (('test', 1768), (-67.3436279296875, -63.331275939941406))]]	['right_handed']
1a0d	A	251	common	interface	['LEU', 'GLN', 'THR', 'TYR', 'GLY', 'LEU']	['H', 'T', '-']	[[(('test', 2006), (-58.79145431518555, -36.1237907409668)), (('test', 2014), (-69.8768310546875, -42.13496398925781)), (('test', 2023), (-57.953975677490234, -39.63242721557617)), (('test', 2030), (-104.75138854980469, 10.82040023803711)), (('test', 2042), (60.49753952026367, 33.68447494506836)), (('test', 2046), (-100.94335174560547, 2.233268976211548))]]	['right_handed']
1a0d	A	269	common	interface	['ALA', 'THR', 'LEU', 'ALA', 'GLY', 'HIS']	['H', 'T', '-']	[[(('test', 2162), (-66.69573211669922, -46.119964599609375)), (('test', 2167), (-64.80699157714844, -35.690521240234375)), (('test', 2174), (-65.85476684570312, -29.667585372924805)), (('test', 2182), (-82.70370483398438, -1.3405669927597046)), (('test', 2187), (84.60556030273438, 22.04027557373047)), (('test', 2191), (-119.33238983154297, 161.2964324951172))]]	['right_handed']
1a0d	A	283	common	interface	['ALA', 'ARG', 'ILE', 'HIS', 'GLY', 'MET']	['H', 'T', '-']	[[(('test', 2273), (-57.366329193115234, -52.78764724731445)), (('test', 2278), (-52.38421630859375, -50.28115463256836)), (('test', 2289), (-70.05387115478516, -5.716968536376953)), (('test', 2297), (-109.66893768310547, 7.914824962615967)), (('test', 2307), (61.119361877441406, 33.53758239746094)), (('test', 2311), (-127.74051666259766, 26.81494903564453))]]	['right_handed']
1a0d	A	322	common		['ILE', 'LEU', 'LYS', 'ASN', 'GLY', 'GLY']	['H', 'T', 'S']	[[(('test', 2575), (-64.89485931396484, -43.30324935913086)), (('test', 2583), (-64.14115905761719, -39.85470962524414)), (('test', 2591), (-68.6380844116211, -21.61853790283203)), (('test', 2600), (-80.29673767089844, -5.778248310089111)), (('test', 2608), (89.1689682006836, 20.05328369140625)), (('test', 2612), (95.74324035644531, -179.25009155273438))]]	['right_handed']
1a0d	A	370	common		['LEU', 'ILE', 'GLU', 'ASP', 'ARG', 'VAL']	['H', 'T']	[[(('test', 2937), (-53.101402282714844, -42.62016296386719)), (('test', 2945), (-71.14141845703125, -47.133724212646484)), (('test', 2953), (-68.94945526123047, -33.6101188659668)), (('test', 2962), (-80.11666870117188, 1.720445990562439)), (('test', 2970), (48.80535125732422, 37.61124038696289)), (('test', 2981), (-54.04462432861328, -51.83505630493164))]]	['right_handed']
1a0d	A	394	common	interface	['GLU', 'ILE', 'VAL', 'GLU', 'GLY', 'THR']	['H', 'T', '-']	[[(('test', 3146), (-63.15203857421875, -45.54124069213867)), (('test', 3155), (-52.462623596191406, -47.44646453857422)), (('test', 3163), (-70.67134094238281, -46.573204040527344)), (('test', 3170), (-62.176666259765625, -18.07453155517578)), (('test', 3179), (82.38746643066406, 35.81242752075195)), (('test', 3183), (-115.32243347167969, 17.260957717895508))]]	['right_handed']
1a0e	A	89	common		['CYS', 'GLU', 'LYS', 'LEU', 'ASN', 'ILE']	['H', 'T', '-']	[[(('test', 736), (-62.141075134277344, -36.634578704833984)), (('test', 742), (-64.15831756591797, -54.497406005859375)), (('test', 751), (-63.829463958740234, -43.149776458740234)), (('test', 760), (-81.11979675292969, -1.4934451580047607)), (('test', 768), (74.58621215820312, 23.422746658325195)), (('test', 776), (-96.79153442382812, 144.0519256591797))]]	['right_handed']
1a0e	A	176	common		['THR', 'LYS', 'GLU', 'LEU', 'GLY', 'GLY']	['H', 'T', '-']	[[(('test', 1406), (-70.88636016845703, -42.75070571899414)), (('test', 1413), (-64.849853515625, -37.5987548828125)), (('test', 1422), (-66.26715087890625, -43.47038650512695)), (('test', 1431), (-80.59815216064453, 2.855607748031616)), (('test', 1439), (71.05683135986328, 35.5980110168457)), (('test', 1443), (-62.59211349487305, 145.74798583984375))]]	['right_handed']
1a0e	A	219	common		['ALA', 'LYS', 'ARG', 'ILE', 'GLY', 'PHE']	['H', 'T', '-']	[[(('test', 1754), (-60.67694091796875, -39.73779296875)), (('test', 1759), (-64.25111389160156, -52.78372573852539)), (('test', 1768), (-56.309356689453125, -11.209815979003906)), (('test', 1773), (-121.56974792480469, 11.42287540435791)), (('test', 1781), (58.29289245605469, 36.84037399291992)), (('test', 1785), (-78.67072296142578, 133.47145080566406))]]	['right_handed']
1a0e	A	253	common		['LEU', 'LYS', 'SER', 'HIS', 'GLY', 'LEU']	['H', 'T', '-']	[[(('test', 2026), (-63.33058547973633, -59.08231735229492)), (('test', 2034), (-50.6085319519043, -42.9581298828125)), (('test', 2043), (-62.055171966552734, -29.960519790649414)), (('test', 2049), (-112.08049774169922, 12.10787582397461)), (('test', 2059), (69.07340240478516, 22.330249786376953)), (('test', 2063), (-100.5146484375, -5.956048965454102))]]	['right_handed']
1a0e	A	271	common	interface	['ALA', 'THR', 'LEU', 'ALA', 'GLY', 'HIS']	['H', 'T', '-']	[[(('test', 2179), (-56.30466079711914, -49.46781539916992)), (('test', 2184), (-74.218505859375, -23.310379028320312)), (('test', 2191), (-75.61618041992188, -27.136198043823242)), (('test', 2199), (-86.11944580078125, 6.7945122718811035)), (('test', 2204), (82.117431640625, 15.830901145935059)), (('test', 2208), (-112.71358489990234, 161.5834503173828))]]	['right_handed']
1a0e	A	285	common		['ALA', 'ARG', 'ILE', 'LEU', 'GLY', 'LYS']	['H', 'T', '-']	[[(('test', 2291), (-53.12836456298828, -43.98008346557617)), (('test', 2296), (-61.844146728515625, -51.886131286621094)), (('test', 2307), (-68.09432220458984, -23.66079330444336)), (('test', 2315), (-78.5735855102539, -12.839868545532227)), (('test', 2323), (77.72685241699219, 21.58847427368164)), (('test', 2327), (-125.75946807861328, 37.9536247253418))]]	['right_handed']
1a0e	A	324	common		['VAL', 'ILE', 'LYS', 'ALA', 'GLY', 'GLY']	['H', 'T', 'S']	[[(('test', 2594), (-63.612972259521484, -51.927303314208984)), (('test', 2601), (-53.46119689941406, -45.33430862426758)), (('test', 2609), (-67.25993347167969, -25.661352157592773)), (('test', 2618), (-79.53453063964844, -16.83058738708496)), (('test', 2623), (109.47730255126953, 16.065622329711914)), (('test', 2627), (77.34970092773438, 176.40000915527344))]]	['right_handed']
1a0e	A	372	common		['LEU', 'VAL', 'LYS', 'ASP', 'GLY', 'VAL']	['H', 'T']	[[(('test', 2962), (-46.218116760253906, -48.8023796081543)), (('test', 2970), (-69.490234375, -35.78133773803711)), (('test', 2977), (-71.69115447998047, -55.2878532409668)), (('test', 2986), (-61.235145568847656, -16.49404525756836)), (('test', 2994), (58.502906799316406, 24.297374725341797)), (('test', 2998), (-55.22917175292969, -45.46745300292969))]]	['right_handed']
1a0e	A	396	common		['ASP', 'ILE', 'VAL', 'GLU', 'GLY', 'LYS']	['H', 'T', '-']	[[(('test', 3147), (-56.87079620361328, -41.70298767089844)), (('test', 3155), (-60.33606719970703, -59.393836975097656)), (('test', 3163), (-55.0015869140625, -47.54645919799805)), (('test', 3170), (-67.0023422241211, -26.530508041381836)), (('test', 3175), (97.40882873535156, 24.79733657836914)), (('test', 3179), (-84.15281677246094, -21.23565673828125))]]	['right_handed']
1a0g	A	22	wide	interface	['ARG', 'GLY', 'TYR', 'GLN', 'PHE', 'GLY', 'ASP']	['H', '-']	[[(('test', 180), (-59.26932907104492, -22.941770553588867)), (('test', 191), (-68.97517395019531, -29.07027244567871)), (('test', 195), (-81.87806701660156, -36.22208023071289)), (('test', 207), (-94.1834716796875, -22.821346282958984)), (('test', 216), (-132.38128662109375, -1.9136661291122437)), (('test', 227), (67.42893981933594, 24.81664276123047)), (('test', 231), (-78.48241424560547, 74.19…	['None']
1a0g	A	55	common	interface	['ALA', 'GLU', 'LYS', 'ILE', 'ARG', 'ILE']	['H', 'T', '-']	[[(('test', 452), (-62.10141372680664, -43.828819274902344)), (('test', 457), (-61.39474105834961, -36.281829833984375)), (('test', 466), (-63.244300842285156, -28.206195831298828)), (('test', 475), (-112.15845489501953, 17.271106719970703)), (('test', 483), (58.11245346069336, 43.73885726928711)), (('test', 494), (-99.8479232788086, 126.6175308227539))]]	['right_handed']
1a0g	A	77	common		['VAL', 'GLU', 'LYS', 'ASN', 'GLU', 'LEU']	['H', 'T', '-']	[[(('test', 642), (-63.71416473388672, -43.727699279785156)), (('test', 649), (-63.62483596801758, -51.46531295776367)), (('test', 658), (-61.76089096069336, -33.59083938598633)), (('test', 667), (-89.78260040283203, -6.1900458335876465)), (('test', 675), (54.391971588134766, 54.57735061645508)), (('test', 684), (-82.7029800415039, 124.44940948486328))]]	['right_handed']
1a0g	A	159	common	interface	['ALA', 'HIS', 'GLU', 'LYS', 'GLY', 'CYS']	['H', 'T', '-']	[[(('test', 1302), (-66.8935546875, -46.578941345214844)), (('test', 1307), (-56.0653190612793, -37.24748992919922)), (('test', 1317), (-73.1675033569336, -23.432214736938477)), (('test', 1326), (-94.95059967041016, 12.408327102661133)), (('test', 1335), (74.67253875732422, 8.798013687133789)), (('test', 1339), (-90.15177154541016, 157.3425750732422))]]	['right_handed']
1a0g	A	213	common		['ALA', 'ASN', 'GLU', 'ILE', 'ASN', 'MET']	['H', 'T', '-']	[[(('test', 1709), (-62.0317497253418, -46.59244155883789)), (('test', 1714), (-60.99868392944336, -36.38842010498047)), (('test', 1722), (-65.5207748413086, -39.79233932495117)), (('test', 1731), (-96.10282135009766, 24.300661087036133)), (('test', 1739), (51.392147064208984, 32.500511169433594)), (('test', 1747), (-90.78514099121094, 126.14067077636719))]]	['right_handed']
1a0h	A	299	common	interface	['PHE', 'GLU', 'LYS', 'LYS', 'GLN', 'VAL']	['T', '-']	[[(('test', 1089), (-133.66851806640625, -90.33917236328125)), (('test', 1100), (-52.812355041503906, -44.87337112426758)), (('test', 1109), (-72.86811828613281, -33.89306640625)), (('test', 1118), (-92.66340637207031, 20.223833084106445)), (('test', 1127), (35.168304443359375, 39.10059356689453)), (('test', 1136), (-120.72452545166016, 139.2858123779297))]]	['right_handed']
1a0i	A	211	common		['LYS', 'ARG', 'ALA', 'GLU', 'GLY', 'HIS']	['H', 'T', '-']	[[(('test', 1676), (-74.4471206665039, -26.84503173828125)), (('test', 1685), (-65.1890640258789, -39.92341995239258)), (('test', 1696), (-62.58491516113281, -14.865498542785645)), (('test', 1701), (-106.48240661621094, 21.77273941040039)), (('test', 1710), (68.07625579833984, 19.06955337524414)), (('test', 1714), (-97.36261749267578, 136.1308135986328))]]	['right_handed']
1a0p	A	40	common		['LEU', 'HIS', 'HIS', 'ARG', 'GLY', 'LEU']	['H', 'T', 'S', '-']	[[(('test', 317), (-65.11014556884766, -44.77322006225586)), (('test', 325), (-63.20166778564453, -43.46197509765625)), (('test', 335), (-49.72746658325195, -43.51292037963867)), (('test', 345), (-79.21625518798828, 7.8105998039245605)), (('test', 356), (100.65171813964844, -48.43914031982422)), (('test', 360), (-38.60873031616211, 165.8377685546875))]]	['right_handed']
1a0p	A	86	common		['LEU', 'TYR', 'ARG', 'GLU', 'LYS', 'PHE']	['H', 'T', 'S']	[[(('test', 626), (-72.92125701904297, -24.057512283325195)), (('test', 634), (-73.8011245727539, -48.944637298583984)), (('test', 646), (-57.760860443115234, -31.407787322998047)), (('test', 657), (-88.48760986328125, -6.530928134918213)), (('test', 666), (68.63204956054688, 33.217063903808594)), (('test', 675), (-79.03164672851562, -26.36304473876953))]]	['right_handed']
1a0p	A	161	common		['SER', 'LEU', 'ARG', 'GLN', 'GLY', 'VAL']	['E', 'T']	[[(('test', 1147), (-144.22689819335938, 98.09320831298828)), (('test', 1153), (-69.82498168945312, -31.51064109802246)), (('test', 1161), (-74.39700317382812, -28.83099365234375)), (('test', 1172), (-83.61648559570312, -24.665218353271484)), (('test', 1181), (88.72212982177734, 34.24040985107422)), (('test', 1185), (-148.78179931640625, 157.71322631835938))]]	['right_handed']
1a0p	A	231	common		['ALA', 'VAL', 'LEU', 'ALA', 'GLY', 'ILE']	['H', 'T', '-']	[[(('test', 1734), (-67.53385162353516, -47.89706039428711)), (('test', 1739), (-50.5411376953125, -51.691585540771484)), (('test', 1746), (-62.50434494018555, -29.98601531982422)), (('test', 1754), (-81.62139892578125, 3.8311901092529297)), (('test', 1759), (77.13069915771484, 15.42834186553955)), (('test', 1763), (-82.5445327758789, 142.74783325195312))]]	['right_handed']
1a0s	P	101	common		['ALA', 'GLY', 'GLU', 'THR', 'GLY', 'GLY']	['G', 'T', '-']	[[(('test', 221), (-63.904090881347656, -23.91095733642578)), (('test', 226), (-61.91221618652344, -22.737049102783203)), (('test', 230), (-68.86976623535156, -25.709196090698242)), (('test', 239), (-107.97154998779297, 20.365293502807617)), (('test', 246), (99.6187744140625, 4.366997718811035)), (('test', 250), (-74.19479370117188, 68.69200134277344))]]	['right_handed']
1a16	A	151	common		['GLY', 'SER', 'ARG', 'GLN', 'ASN', 'LEU']	['-', 'G', 'T']	[[(('test', 1214), (-101.44921112060547, 31.58831024169922)), (('test', 1218), (-62.04716491699219, -32.45662307739258)), (('test', 1224), (-66.06266021728516, -21.743810653686523)), (('test', 1235), (-97.88345336914062, 6.789430141448975)), (('test', 1244), (66.99465942382812, 35.83803939819336)), (('test', 1252), (-103.54988098144531, 144.7972412109375))]]	['right_handed']
1a16	A	219	common		['PHE', 'ASN', 'ARG', 'HIS', 'GLY', 'ALA']	['H', 'T', '-']	[[(('test', 1763), (-57.6319465637207, -53.11825942993164)), (('test', 1774), (-54.723388671875, -48.6052131652832)), (('test', 1782), (-60.0156364440918, -22.157958984375)), (('test', 1793), (-96.07716369628906, 8.532855033874512)), (('test', 1803), (90.71852111816406, 10.292142868041992)), (('test', 1807), (-107.24797821044922, 87.76604461669922))]]	['right_handed']
1a16	A	325	common		['LEU', 'VAL', 'LYS', 'LEU', 'GLY', 'ILE']	['H', 'T', 'S']	[[(('test', 2593), (-71.61193084716797, -29.78162956237793)), (('test', 2601), (-73.6944580078125, -44.3314323425293)), (('test', 2608), (-61.58962631225586, -34.36832046508789)), (('test', 2617), (-83.19252014160156, -16.20158576965332)), (('test', 2625), (98.13765716552734, -0.3748225271701813)), (('test', 2629), (-69.25516510009766, -32.62012481689453))]]	['right_handed']
1a16	A	338	common		['LEU', 'ILE', 'ALA', 'GLN', 'ASN', 'ALA']	['H', 'T']	[[(('test', 2690), (-62.801185607910156, -44.2993278503418)), (('test', 2698), (-59.601112365722656, -41.07847213745117)), (('test', 2706), (-64.60749053955078, -27.666091918945312)), (('test', 2711), (-101.29403686523438, 15.05923843383789)), (('test', 2720), (49.87909698486328, 45.40651321411133)), (('test', 2728), (-63.90432357788086, -14.797818183898926))]]	['right_handed']
1a19	A	21	common		['LYS', 'LYS', 'GLU', 'LEU', 'ALA', 'LEU']	['H', 'T', '-']	[[(('test', 159), (-48.749629974365234, -48.63824462890625)), (('test', 168), (-76.53250122070312, -45.75601577758789)), (('test', 177), (-62.431304931640625, -41.504642486572266)), (('test', 186), (-96.69815826416016, 4.27988338470459)), (('test', 194), (48.63908767700195, 43.98516845703125)), (('test', 199), (-58.41234588623047, 172.6426239013672))]]	['right_handed']
1a19	A	60	common		['LYS', 'GLN', 'LEU', 'THR', 'GLU', 'ASN']	['H', 'T']	[[(('test', 494), (-89.19195556640625, -52.27529525756836)), (('test', 503), (-69.57012176513672, -46.55390930175781)), (('test', 512), (-76.42782592773438, 33.1229248046875)), (('test', 520), (-155.08111572265625, 23.680757522583008)), (('test', 527), (57.883914947509766, 28.620025634765625)), (('test', 536), (69.925537109375, 19.537511825561523))]]	['right_handed']
1a19	A	77	common	interface	['ALA', 'LYS', 'ALA', 'GLU', 'GLY', 'ALA']	['H', 'T', '-']	[[(('test', 630), (-56.623809814453125, -47.90639114379883)), (('test', 635), (-53.29283905029297, -47.51820755004883)), (('test', 644), (-56.70955276489258, -59.99985122680664)), (('test', 649), (-51.38446044921875, -33.772804260253906)), (('test', 658), (156.07022094726562, -32.37031936645508)), (('test', 662), (-36.85208511352539, 139.86672973632812))]]	['right_handed']
1a1m	A	82	common	interface	['LEU', 'ARG', 'TYR', 'TYR', 'ASN', 'GLN']	['H', 'T', '-']	[[(('test', 678), (-75.76068878173828, -42.63804626464844)), (('test', 686), (-57.67611312866211, -60.045902252197266)), (('test', 697), (-44.87451934814453, -31.852863311767578)), (('test', 709), (-114.45849609375, 10.733885765075684)), (('test', 721), (55.87799072265625, 43.98067092895508)), (('test', 729), (-100.71146392822266, 149.43959045410156))]]	['right_handed']
1a1m	A	147	common	interface	['TRP', 'GLU', 'ALA', 'ALA', 'ARG', 'VAL']	['H', 'T']	[[(('test', 1191), (-74.0730972290039, -44.89205551147461)), (('test', 1205), (-58.59975051879883, -49.016719818115234)), (('test', 1214), (-61.55280303955078, -15.131442070007324)), (('test', 1219), (-115.06116485595703, 7.232641696929932)), (('test', 1224), (48.66954803466797, 55.03791427612305)), (('test', 1235), (-73.9952392578125, -42.839359283447266))]]	['right_handed']
1a1v	A	242	wide		['MET', 'SER', 'LYS', 'ALA', 'HIS', 'GLY', 'VAL']	['H', 'S', '-']	[[(('test', 444), (-68.01007080078125, -36.19775390625)), (('test', 453), (-65.96001434326172, -49.675537109375)), (('test', 461), (-67.32379150390625, -42.42073440551758)), (('test', 467), (-82.53339385986328, -31.71258544921875)), (('test', 473), (-131.48463439941406, 3.1551084518432617)), (('test', 486), (62.2519645690918, 42.476402282714844)), (('test', 491), (-124.50341033935547, 135.0230560…	['None']
1a1v	A	273	common	interface	['PHE', 'LEU', 'ALA', 'ASP', 'GLY', 'GLY']	['H', 'T', 'G']	[[(('test', 728), (-56.247215270996094, -51.87465286254883)), (('test', 740), (-58.8045539855957, -40.61581802368164)), (('test', 749), (-70.35282135009766, -28.5091495513916)), (('test', 755), (-83.04690551757812, 3.621365547180176)), (('test', 764), (96.91804504394531, 14.833904266357422)), (('test', 769), (69.99847412109375, -136.4632110595703))]]	['right_handed']
1a1v	A	310	common		['ALA', 'GLU', 'THR', 'ALA', 'GLY', 'ALA']	['T', '-']	[[(('test', 1039), (-36.425968170166016, -65.18405151367188)), (('test', 1045), (-53.831417083740234, -52.1541633605957)), (('test', 1055), (-58.93410873413086, -29.5777645111084)), (('test', 1064), (-83.62142944335938, -0.3753441870212555)), (('test', 1070), (86.47227478027344, 26.87297821044922)), (('test', 1075), (-84.13143920898438, 158.52371215820312))]]	['right_handed']
1a1v	A	381	common		['LEU', 'VAL', 'ALA', 'LEU', 'GLY', 'ILE']	['H', 'T', '-']	[[(('test', 1657), (-59.92558670043945, -47.52461242675781)), (('test', 1666), (-58.37042236328125, -30.265838623046875)), (('test', 1674), (-73.18643188476562, -36.31637954711914)), (('test', 1680), (-81.7767562866211, 17.716318130493164)), (('test', 1689), (79.48869323730469, 5.2271599769592285)), (('test', 1694), (-82.1846694946289, 137.7575225830078))]]	['right_handed']
1a1v	A	568	common		['CYS', 'ALA', 'ARG', 'ALA', 'GLN', 'ALA']	['H', 'T', '-']	[[(('test', 3369), (-66.5173110961914, -50.46736145019531)), (('test', 3376), (-55.126060485839844, -53.783164978027344)), (('test', 3382), (-58.99778747558594, -26.336467742919922)), (('test', 3399), (-96.66946411132812, -2.7002313137054443)), (('test', 3405), (54.813087463378906, 33.927589416503906)), (('test', 3417), (-104.29158782958984, 154.3571319580078))]]	['right_handed']
1a1w	A	67	common		['LEU', 'ALA', 'SER', 'LEU', 'ARG', 'ARG']	['H', 'T', '-']	[[(('test', 1065), (-61.880393981933594, -30.15652084350586)), (('test', 1084), (-65.60620880126953, -37.854347229003906)), (('test', 1094), (-67.84606170654297, -32.80149841308594)), (('test', 1105), (-73.2386703491211, -13.840338706970215)), (('test', 1124), (68.81426239013672, 38.940547943115234)), (('test', 1148), (-86.1696548461914, -170.6720733642578))]]	['right_handed']
1a2o	A	96	common		['ALA', 'LEU', 'GLU', 'LEU', 'GLY', 'ALA']	['H', 'T', '-']	[[(('test', 741), (-57.10145950317383, -43.52107238769531)), (('test', 746), (-65.48486328125, -42.96750259399414)), (('test', 754), (-69.32367706298828, -15.625384330749512)), (('test', 763), (-91.25788116455078, -28.094032287597656)), (('test', 771), (146.1320037841797, -18.602947235107422)), (('test', 775), (-46.44663619995117, 144.1675262451172))]]	['right_handed']
1a2o	A	294	common	interface	['MET', 'TYR', 'GLN', 'ALA', 'GLY', 'ALA']	['H', 'T', '-']	[[(('test', 2210), (-70.12751770019531, -44.53046798706055)), (('test', 2218), (-58.744388580322266, -39.0545539855957)), (('test', 2230), (-71.96491241455078, -33.97357940673828)), (('test', 2239), (-77.17135620117188, -7.104343891143799)), (('test', 2244), (123.07066345214844, -10.498856544494629)), (('test', 2248), (-73.65703582763672, 144.33120727539062))]]	['right_handed']
1a2o	A	318	common	interface	['ALA', 'ILE', 'ASN', 'MET', 'GLY', 'GLY']	['H', 'T', '-']	[[(('test', 2394), (-62.2883415222168, -44.56296920776367)), (('test', 2399), (-63.6215934753418, -44.48142623901367)), (('test', 2407), (-72.66798400878906, 2.7364516258239746)), (('test', 2415), (-103.88904571533203, -4.104557514190674)), (('test', 2423), (72.93861389160156, 23.792043685913086)), (('test', 2427), (-96.88993835449219, 8.492227554321289))]]	['right_handed']
1a2s	A	18	wide		['CYS', 'HIS', 'ALA', 'GLY', 'GLY', 'GLY', 'ASN']	['H', 'T', '-']	[[(('test', 227), (-102.31661987304688, -57.662254333496094)), (('test', 237), (-95.18551635742188, 19.938371658325195)), (('test', 254), (-39.38987350463867, 122.07782745361328)), (('test', 264), (62.46728515625, 31.400066375732422)), (('test', 271), (69.83209228515625, 50.96113204956055)), (('test', 278), (-118.69693756103516, -149.29718017578125)), (('test', 285), (-161.9127197265625, 174.4362…	['None']
1a2s	A	83	common		['GLN', 'ALA', 'ALA', 'GLY', 'ASN', 'LYS']	['H', 'T', '-']	[[(('test', 1167), (-49.55990219116211, -54.1772346496582)), (('test', 1184), (-49.188453674316406, -65.5447006225586)), (('test', 1194), (-52.20008087158203, -57.98067855834961)), (('test', 1204), (-58.77920913696289, -38.12333297729492)), (('test', 1211), (82.97026824951172, 17.241565704345703)), (('test', 1225), (-75.74247741699219, 3.709243059158325))]]	['right_handed']
1a2x	A	43	common	interface	['MET', 'ARG', 'MET', 'LEU', 'GLY', 'GLN']	['H', 'T', '-']	[[(('test', 312), (-65.7994155883789, -24.934696197509766)), (('test', 320), (-74.7556381225586, -36.564781188964844)), (('test', 331), (-62.341915130615234, -31.520492553710938)), (('test', 339), (-107.96005249023438, 47.980716705322266)), (('test', 347), (73.58454895019531, -29.333955764770508)), (('test', 351), (-70.10350036621094, 141.78976440429688))]]	['right_handed']
1a2z	A	125	common	interface	['LEU', 'ARG', 'ASP', 'ASN', 'GLY', 'ILE']	['H', 'T', '-']	[[(('test', 983), (-62.46637725830078, -46.690185546875)), (('test', 991), (-65.54452514648438, -35.458274841308594)), (('test', 1002), (-64.17534637451172, -23.476625442504883)), (('test', 1010), (-99.85027313232422, 10.5138578414917)), (('test', 1018), (78.99519348144531, 24.10736846923828)), (('test', 1022), (-114.01521301269531, 115.77408599853516))]]	['right_handed']
1a2z	A	208	common		['TYR', 'LEU', 'GLU', 'LYS', 'ASP', 'ARG']	['H', 'T', '-']	[[(('test', 1634), (-63.78221893310547, -34.12766647338867)), (('test', 1646), (-66.95970153808594, -49.70083236694336)), (('test', 1654), (-69.77069854736328, -33.84191131591797)), (('test', 1663), (-89.70757293701172, -2.166543960571289)), (('test', 1672), (63.7083854675293, 33.57849884033203)), (('test', 1680), (-94.48794555664062, 140.50404357910156))]]	['right_handed']
1a34	A	62	common		['SER', 'ALA', 'ASN', 'PHE', 'ARG', 'THR']	['-', 'G', 'T']	[[(('test', 754), (-162.7720184326172, 147.70608520507812)), (('test', 765), (-62.277828216552734, -24.200651168823242)), (('test', 775), (-64.98716735839844, -18.66253662109375)), (('test', 789), (-118.72378540039062, 6.345078945159912)), (('test', 809), (66.01885223388672, 26.902851104736328)), (('test', 833), (-119.66189575195312, 15.527939796447754))]]	['right_handed']
1a39	A	81	common		['TYR', 'SER', 'GLN', 'TYR', 'GLY', 'VAL']	['G', 'T', 'E']	[[(('test', 610), (-57.47331619262695, -26.569597244262695)), (('test', 622), (-61.15900421142578, -26.3970947265625)), (('test', 628), (-67.81134796142578, -11.384980201721191)), (('test', 637), (-110.040283203125, 14.597558975219727)), (('test', 649), (78.8334732055664, 19.21908187866211)), (('test', 653), (-117.98556518554688, 115.02432250976562))]]	['right_handed']
1a39	A	164	common		['GLY', 'ALA', 'TYR', 'TYR', 'GLY', 'THR']	['G', 'T', '-']	[[(('test', 1269), (65.17414093017578, -160.85125732421875)), (('test', 1273), (-53.831581115722656, -31.98291015625)), (('test', 1278), (-58.51582336425781, -25.100074768066406)), (('test', 1290), (-112.21659088134766, 15.887438774108887)), (('test', 1302), (70.4306869506836, 35.19226837158203)), (('test', 1306), (-82.89649963378906, 171.0831756591797))]]	['right_handed']
1a39	A	243	common		['ASN', 'TYR', 'ARG', 'VAL', 'ASN', 'VAL']	['G', 'T', '-']	[[(('test', 1859), (-49.13925552368164, -41.28885269165039)), (('test', 1867), (-62.02134704589844, -39.08721923828125)), (('test', 1879), (-70.37884521484375, -15.7119140625)), (('test', 1890), (-111.90389251708984, 24.285310745239258)), (('test', 1897), (64.99202728271484, 41.199562072753906)), (('test', 1905), (-126.96854400634766, 98.9391098022461))]]	['right_handed']
1a39	A	315	common		['CYS', 'GLU', 'ALA', 'THR', 'GLY', 'SER']	['H', 'T', '-']	[[(('test', 2467), (-56.95454025268555, -44.646018981933594)), (('test', 2473), (-68.71605682373047, -44.10722732543945)), (('test', 2482), (-68.25035095214844, -26.761194229125977)), (('test', 2487), (-91.67265319824219, 18.527101516723633)), (('test', 2494), (80.13723754882812, 21.90403938293457)), (('test', 2498), (-83.1224594116211, 68.15436553955078))]]	['right_handed']
1a39	A	323	common		['TYR', 'MET', 'GLU', 'LEU', 'GLY', 'ALA']	['H', 'T']	[[(('test', 2524), (-51.29743576049805, -53.84874725341797)), (('test', 2536), (-64.33851623535156, -48.960906982421875)), (('test', 2544), (-58.839141845703125, -37.52089309692383)), (('test', 2553), (-86.85990142822266, 12.551161766052246)), (('test', 2561), (136.89874267578125, -15.939912796020508)), (('test', 2565), (56.22943878173828, -164.2395782470703))]]	['right_handed']
1a3a	A	32	common		['LEU', 'VAL', 'LYS', 'GLY', 'GLY', 'TYR']	['H', 'T', 'S']	[[(('test', 221), (-70.17247772216797, -31.3752498626709)), (('test', 229), (-66.9297103881836, -55.986263275146484)), (('test', 236), (-54.01636505126953, -39.17140197753906)), (('test', 245), (-75.80220794677734, -0.5623220801353455)), (('test', 249), (83.25596618652344, 7.338742733001709)), (('test', 253), (-76.74839782714844, -36.86818313598633))]]	['right_handed']
1a3l	L	124	common	interface	['GLN', 'LEU', 'THR', 'SER', 'GLY', 'GLY']	['H', 'T', 'E']	[[(('test', 2745), (-70.52066802978516, -38.56012725830078)), (('test', 2754), (-62.156005859375, -35.872310638427734)), (('test', 2762), (-57.55889892578125, -33.51363754272461)), (('test', 2769), (-84.8031005859375, -6.6953887939453125)), (('test', 2775), (93.23065185546875, 11.753393173217773)), (('test', 2779), (-113.12967681884766, 152.892333984375))]]	['right_handed']
1a3r	L	124	common	interface	['GLN', 'LEU', 'THR', 'SER', 'GLY', 'GLY']	['H', 'T', 'E']	[[(('test', 2716), (-68.89938354492188, -38.438079833984375)), (('test', 2725), (-62.14562225341797, -36.8048210144043)), (('test', 2733), (-62.390377044677734, -26.29755973815918)), (('test', 2740), (-88.08714294433594, -0.9164254665374756)), (('test', 2746), (84.25506591796875, 20.30948829650879)), (('test', 2750), (-129.4490966796875, 160.14071655273438))]]	['right_handed']
1a3w	A	40	common		['LEU', 'ARG', 'LYS', 'ALA', 'GLY', 'LEU']	['H', 'T', '-']	[[(('test', 254), (-64.99095153808594, -47.519405364990234)), (('test', 262), (-65.75079345703125, -31.672861099243164)), (('test', 273), (-66.68477630615234, -35.4592399597168)), (('test', 282), (-66.17546081542969, -42.015113830566406)), (('test', 287), (152.22885131835938, 13.946807861328125)), (('test', 291), (-66.3140869140625, 136.58319091796875))]]	['right_handed']
1a3w	A	145	common	interface	['VAL', 'ASP', 'ASP', 'GLY', 'VAL', 'LEU']	['E', 'T']	[[(('test', 1094), (-131.94041442871094, 131.06796264648438)), (('test', 1101), (61.85212326049805, 101.22390747070312)), (('test', 1109), (51.25803756713867, 19.534835815429688)), (('test', 1117), (64.06428527832031, 55.1464958190918)), (('test', 1121), (-104.47722625732422, -59.79988479614258)), (('test', 1128), (-79.81184387207031, 119.42021942138672))]]	['left_handed']
1a3w	A	202	common		['GLY', 'VAL', 'LYS', 'ASN', 'GLY', 'VAL']	['H', 'T', '-']	[[(('test', 1510), (-58.25413131713867, -48.575408935546875)), (('test', 1514), (-66.36184692382812, -22.875524520874023)), (('test', 1521), (-70.27725219726562, -45.02419662475586)), (('test', 1530), (-88.90648651123047, -0.5188876986503601)), (('test', 1538), (69.9146499633789, 64.97383117675781)), (('test', 1542), (-81.96733093261719, 127.43208312988281))]]	['right_handed']
1a3w	A	287	common	interface	['SER', 'ASN', 'LEU', 'ALA', 'GLY', 'LYS']	['H', 'T', '-']	[[(('test', 2158), (-87.12344360351562, -41.507137298583984)), (('test', 2164), (-57.18673324584961, -41.65504455566406)), (('test', 2172), (-58.04489517211914, -55.67414093017578)), (('test', 2180), (-62.96849822998047, -18.62276268005371)), (('test', 2185), (91.58628845214844, -17.710325241088867)), (('test', 2189), (-68.74211120605469, 142.1744384765625))]]	['right_handed']
1a3w	A	321	common	interface	['ALA', 'ILE', 'LEU', 'ASP', 'GLY', 'ALA']	['H', 'T', '-']	[[(('test', 2410), (-51.38485336303711, -44.18896484375)), (('test', 2415), (-65.91644287109375, -51.17811965942383)), (('test', 2423), (-60.0979118347168, -20.514404296875)), (('test', 2431), (-71.99657440185547, -35.529109954833984)), (('test', 2439), (138.3240966796875, 3.552201747894287)), (('test', 2443), (-51.487693786621094, 138.65628051757812))]]	['right_handed']
1a3w	A	467	common		['ALA', 'LYS', 'GLU', 'PHE', 'GLY', 'ILE']	['H', 'T', '-']	[[(('test', 3524), (-60.032470703125, -48.5385627746582)), (('test', 3529), (-58.47002029418945, -32.334381103515625)), (('test', 3538), (-67.98617553710938, -44.852787017822266)), (('test', 3547), (-74.63727569580078, -0.5858404636383057)), (('test', 3558), (75.8371353149414, -6.929624557495117)), (('test', 3562), (-52.66848373413086, -31.646093368530273))]]	['right_handed']
1a3z	A	143	common		['HIS', 'ALA', 'ALA', 'THR', 'GLY', 'MET']	['T', 'G', '-']	[[(('test', 1041), (-65.60384368896484, -56.00170135498047)), (('test', 1051), (-61.152976989746094, -41.634220123291016)), (('test', 1056), (-53.62801742553711, -28.091529846191406)), (('test', 1061), (-107.15520477294922, 17.014623641967773)), (('test', 1068), (111.06111145019531, 4.535787105560303)), (('test', 1072), (-88.05731201171875, 73.98717498779297))]]	['right_handed']
1a40	A	44	common		['GLN', 'ILE', 'ILE', 'ALA', 'ASN', 'THR']	['H', 'T', 'S']	[[(('test', 314), (-64.44092559814453, -43.40809631347656)), (('test', 323), (-66.3560562133789, -38.3634147644043)), (('test', 331), (-65.28610229492188, -34.603755950927734)), (('test', 339), (-83.99369812011719, -0.16432452201843262)), (('test', 344), (60.57582092285156, 36.79144287109375)), (('test', 352), (-93.18788146972656, -12.482931137084961))]]	['right_handed']
1a40	A	64	common		['LEU', 'ALA', 'GLN', 'GLU', 'GLY', 'LEU']	['H', 'T', 'E']	[[(('test', 460), (-60.782005310058594, -45.12922668457031)), (('test', 468), (-63.8618049621582, -40.35919952392578)), (('test', 473), (-63.53578567504883, -34.95907974243164)), (('test', 482), (-95.57026672363281, 0.24066272377967834)), (('test', 491), (62.02230453491211, 33.46683883666992)), (('test', 495), (-109.54476165771484, 160.42257690429688))]]	['right_handed']
1a40	A	102	common		['ASP', 'ILE', 'TYR', 'LEU', 'GLY', 'LYS']	['H', 'T', '-']	[[(('test', 731), (-66.3777084350586, -29.683996200561523)), (('test', 739), (-69.29960632324219, -47.47853088378906)), (('test', 747), (-70.65553283691406, -18.651124954223633)), (('test', 759), (-82.52668762207031, -14.328913688659668)), (('test', 767), (87.91077423095703, 8.938196182250977)), (('test', 771), (-77.78482055664062, -32.02314758300781))]]	['right_handed']
1a40	A	199	common		['ALA', 'LYS', 'GLN', 'ASN', 'ASN', 'LEU']	['H', 'T', '-']	[[(('test', 1482), (-80.01380920410156, -54.23396301269531)), (('test', 1487), (-57.76267623901367, -49.53093719482422)), (('test', 1496), (-73.720458984375, -12.515863418579102)), (('test', 1505), (-108.27954864501953, 9.401552200317383)), (('test', 1513), (50.7700080871582, 44.97806930541992)), (('test', 1521), (-98.9317626953125, 136.8800506591797))]]	['right_handed']
1a40	A	288	common		['ALA', 'ASN', 'ASP', 'LEU', 'ASP', 'TYR']	['H', 'T', '-']	[[(('test', 2184), (-61.43086624145508, -48.792057037353516)), (('test', 2189), (-64.572509765625, -36.1866569519043)), (('test', 2197), (-63.64299392700195, -27.954090118408203)), (('test', 2205), (-97.07433319091797, 12.934481620788574)), (('test', 2213), (66.94805908203125, 30.100412368774414)), (('test', 2221), (-106.15139770507812, 135.7435302734375))]]	['right_handed']
1a45	A	65	common		['TYR', 'GLN', 'GLN', 'TRP', 'MET', 'GLY']	['T', '-']	[[(('test', 542), (-61.79091262817383, 0.6236960887908936)), (('test', 554), (-90.97724151611328, -13.403079986572266)), (('test', 563), (-63.8359260559082, -14.70500659942627)), (('test', 572), (-127.74410247802734, 16.10576629638672)), (('test', 586), (68.52938079833984, 36.5421028137207)), (('test', 594), (-67.36317443847656, 133.0395050048828))]]	['right_handed']
1a47	A	60	common		['LYS', 'ILE', 'ASN', 'ASP', 'GLY', 'TYR']	['H', 'T']	[[(('test', 460), (-66.75666809082031, -20.63308334350586)), (('test', 469), (-81.73878479003906, -51.708045959472656)), (('test', 477), (-64.94705200195312, -27.56951141357422)), (('test', 485), (-85.23448181152344, -10.392885208129883)), (('test', 493), (91.94246673583984, 1.7170301675796509)), (('test', 497), (-58.02389907836914, -63.21503448486328))]]	['right_handed']
1a47	A	126	common		['ALA', 'HIS', 'ALA', 'HIS', 'ASN', 'ILE']	['H', 'T', '-']	[[(('test', 988), (-57.889007568359375, -45.29957580566406)), (('test', 993), (-65.3763198852539, -44.044029235839844)), (('test', 1003), (-58.12419891357422, -23.768320083618164)), (('test', 1008), (-102.61334228515625, 5.415622234344482)), (('test', 1018), (73.75230407714844, 30.394472122192383)), (('test', 1026), (-112.34053802490234, 127.87853240966797))]]	['right_handed']
1a47	A	361	common		['GLY', 'THR', 'GLU', 'GLN', 'TYR', 'MET']	['T', 'G', '-']	[[(('test', 2881), (94.25672149658203, -5.160119533538818)), (('test', 2885), (-63.33365249633789, -41.88875961303711)), (('test', 2892), (-71.16999816894531, -2.4966158866882324)), (('test', 2901), (-111.47093963623047, 4.371166706085205)), (('test', 2910), (62.13605499267578, 31.09209632873535)), (('test', 2922), (-63.652198791503906, 136.92730712890625))]]	['right_handed']
1a47	A	607	common		['VAL', 'ALA', 'GLU', 'LEU', 'GLY', 'ASN']	['S', 'G', 'T']	[[(('test', 4723), (-102.8060302734375, 168.26412963867188)), (('test', 4730), (-60.82589340209961, -41.126041412353516)), (('test', 4735), (-57.909507751464844, -23.231155395507812)), (('test', 4744), (-102.10789489746094, 3.7837724685668945)), (('test', 4752), (95.32452392578125, -8.84033489227295)), (('test', 4756), (59.636165618896484, 47.41050338745117))]]	['right_handed']
1a48	A	206	common		['ALA', 'LYS', 'GLU', 'LYS', 'GLY', 'ILE']	['H', 'T', 'E']	[[(('test', 1575), (-64.43158721923828, -39.216697692871094)), (('test', 1580), (-60.69976806640625, -35.00029754638672)), (('test', 1589), (-67.13885498046875, -25.56756019592285)), (('test', 1598), (-92.54042053222656, -3.8635094165802)), (('test', 1607), (96.63006591796875, 10.487643241882324)), (('test', 1611), (-118.69374084472656, 127.7009048461914))]]	['right_handed']
1a48	A	267	common		['LEU', 'THR', 'ALA', 'ASN', 'LYS', 'LEU']	['H', 'T', '-']	[[(('test', 2073), (-60.130470275878906, -53.13015365600586)), (('test', 2081), (-66.4049301147461, -37.817745208740234)), (('test', 2088), (-55.774452209472656, -34.28428268432617)), (('test', 2093), (-101.62744903564453, 8.397372245788574)), (('test', 2101), (59.39990234375, 35.59135055541992)), (('test', 2110), (-109.1499252319336, 5.450860500335693))]]	['right_handed']
1a4a	A	67	common	interface	['GLY', 'LEU', 'ALA', 'GLN', 'ASP', 'TYR']	['-', 'G', 'T']	[[(('test', 623), (87.4296875, 160.7854461669922)), (('test', 628), (-60.25871658325195, -37.108821868896484)), (('test', 637), (-60.0932731628418, -21.691877365112305)), (('test', 643), (-99.51996612548828, 9.101505279541016)), (('test', 655), (56.365745544433594, 34.72949981689453)), (('test', 664), (47.93059158325195, 41.48946762084961))]]	['right_handed']
1a4e	A	265	common		['ALA', 'ILE', 'GLN', 'ASN', 'GLY', 'ASN']	['H', 'T', '-']	[[(('test', 2025), (-62.75679016113281, -43.70540237426758)), (('test', 2030), (-69.35459899902344, -39.07146453857422)), (('test', 2038), (-62.39480972290039, -35.604400634765625)), (('test', 2047), (-84.84796905517578, 2.789375066757202)), (('test', 2055), (82.96900939941406, 3.5612847805023193)), (('test', 2059), (-92.36046600341797, 67.9739990234375))]]	['right_handed']
1a4s	A	179	common		['ALA', 'LEU', 'ALA', 'CYS', 'GLY', 'ASN']	['H', 'T', '-']	[[(('test', 1366), (-62.58111572265625, -47.12596130371094)), (('test', 1371), (-70.67362213134766, -42.175323486328125)), (('test', 1379), (-62.30104446411133, -37.906333923339844)), (('test', 1384), (-72.62071990966797, -4.735448360443115)), (('test', 1390), (99.5031967163086, 15.131938934326172)), (('test', 1394), (-92.74732971191406, 170.24623107910156))]]	['right_handed']
1a4s	A	205	common		['PHE', 'HIS', 'GLU', 'ALA', 'GLY', 'VAL']	['H', 'T', '-']	[[(('test', 1546), (-62.63862609863281, -40.625404357910156)), (('test', 1557), (-64.73921203613281, -42.493980407714844)), (('test', 1567), (-56.74961853027344, -41.5824089050293)), (('test', 1576), (-68.59422302246094, -18.738706588745117)), (('test', 1581), (124.33502960205078, 11.648161888122559)), (('test', 1585), (-65.3537826538086, 143.13531494140625))]]	['right_handed']
1a4s	A	253	common	interface	['SER', 'ALA', 'LYS', 'THR', 'VAL', 'LYS']	['H', 'T', '-']	[[(('test', 1889), (-74.07815551757812, -20.756895065307617)), (('test', 1895), (-63.568599700927734, -26.430044174194336)), (('test', 1900), (-63.143898010253906, -28.86220359802246)), (('test', 1909), (-118.97856140136719, 20.77042007446289)), (('test', 1916), (53.26166534423828, 42.76184844970703)), (('test', 1923), (-74.8350830078125, 147.53297424316406))]]	['right_handed']
1a4s	A	355	common		['ALA', 'LYS', 'LYS', 'GLU', 'GLY', 'ALA']	['H', 'T', '-']	[[(('test', 2670), (-63.63723373413086, -41.543575286865234)), (('test', 2675), (-68.50167846679688, -30.097061157226562)), (('test', 2684), (-65.01873016357422, -29.494163513183594)), (('test', 2693), (-86.92993927001953, -11.800060272216797)), (('test', 2702), (133.83154296875, -14.567378044128418)), (('test', 2706), (-65.45379638671875, 153.06971740722656))]]	['right_handed']
1a4u	A	123	common	interface	['ASP', 'LYS', 'ARG', 'LYS', 'GLY', 'GLY']	['-', 'G', 'T']	[[(('test', 958), (-50.91805648803711, 117.31330871582031)), (('test', 966), (-63.6541748046875, -24.969223022460938)), (('test', 975), (-66.78813171386719, -22.94180679321289)), (('test', 986), (-103.03312683105469, 17.369300842285156)), (('test', 995), (82.52047729492188, 6.790209770202637)), (('test', 999), (-71.54487609863281, 163.17147827148438))]]	['right_handed']
1a4z	A	182	common	interface	['ALA', 'LEU', 'ALA', 'THR', 'GLY', 'ASN']	['H', 'T', '-']	[[(('test', 1399), (-61.01957321166992, -50.93299865722656)), (('test', 1404), (-74.23139953613281, -37.66777420043945)), (('test', 1412), (-60.07817840576172, -36.68845748901367)), (('test', 1417), (-83.02306365966797, -4.838776111602783)), (('test', 1424), (89.70089721679688, 17.116043090820312)), (('test', 1428), (-84.63456726074219, 172.8494110107422))]]	['right_handed']
1a4z	A	208	common		['ILE', 'LYS', 'GLU', 'ALA', 'GLY', 'PHE']	['H', 'T', '-']	[[(('test', 1586), (-65.75336456298828, -42.61328887939453)), (('test', 1594), (-63.37261199951172, -49.4104118347168)), (('test', 1603), (-60.63050842285156, -30.988527297973633)), (('test', 1612), (-66.65059661865234, -21.96599578857422)), (('test', 1617), (105.6017837524414, 17.233142852783203)), (('test', 1621), (-70.29306030273438, 133.39646911621094))]]	['right_handed']
1a4z	A	360	common		['GLY', 'LYS', 'GLU', 'GLU', 'GLY', 'LEU']	['H', 'T', '-']	[[(('test', 2733), (-50.25347900390625, -52.875431060791016)), (('test', 2737), (-52.24066162109375, -57.362823486328125)), (('test', 2746), (-61.03322982788086, -35.03007888793945)), (('test', 2755), (-67.78157806396484, -12.44416332244873)), (('test', 2764), (94.60420989990234, 51.08627700805664)), (('test', 2768), (-112.53584289550781, 150.54583740234375))]]	['right_handed']
1a59	A	23	common		['ASN', 'SER', 'ASP', 'THR', 'ASN', 'SER']	['E', 'T']	[[(('test', 149), (-116.98843383789062, 112.90869903564453)), (('test', 157), (-65.97724151611328, -47.82128143310547)), (('test', 163), (-50.40069580078125, -48.528594970703125)), (('test', 171), (-103.21859741210938, 11.748178482055664)), (('test', 178), (47.26007843017578, 46.853363037109375)), (('test', 186), (-119.28048706054688, 153.0552978515625))]]	['right_handed']
1a59	A	139	common		['ARG', 'ARG', 'ARG', 'ARG', 'GLY', 'GLU']	['H', 'T', '-']	[[(('test', 1046), (-63.8764762878418, -37.344505310058594)), (('test', 1057), (-66.11274719238281, -34.319427490234375)), (('test', 1068), (-69.820556640625, -26.124181747436523)), (('test', 1079), (-93.09336853027344, 13.750297546386719)), (('test', 1090), (65.47197723388672, 28.647869110107422)), (('test', 1094), (-113.09529113769531, 172.43630981445312))]]	['right_handed']
1a59	A	257	common		['ALA', 'LEU', 'ALA', 'GLN', 'LYS', 'LYS']	['H', 'T', '-']	[[(('test', 1939), (-74.1119155883789, -44.64811325073242)), (('test', 1944), (-62.21603012084961, -40.90388488769531)), (('test', 1952), (-68.51744079589844, -23.005765914916992)), (('test', 1957), (-92.67012786865234, 14.233610153198242)), (('test', 1966), (60.33000946044922, 28.83895492553711)), (('test', 1975), (-90.58021545410156, 152.74961853027344))]]	['right_handed']
1a59	A	290	common		['ILE', 'LYS', 'HIS', 'TYR', 'ASP', 'ARG']	['H', 'T', '-']	[[(('test', 2191), (-61.74131774902344, -45.13654327392578)), (('test', 2199), (-66.58641815185547, -48.01630401611328)), (('test', 2208), (-57.56403350830078, -51.851097106933594)), (('test', 2218), (-86.59550476074219, 0.9899203181266785)), (('test', 2230), (52.37058639526367, 64.03873443603516)), (('test', 2238), (-138.0701904296875, 71.18587493896484))]]	['right_handed']
1a59	A	327	common		['TYR', 'ASN', 'LEU', 'MET', 'GLY', 'PHE']	['H', 'T', '-']	[[(('test', 2479), (-65.9556884765625, -28.71351432800293)), (('test', 2491), (-66.44374084472656, -47.84122848510742)), (('test', 2499), (-61.23887634277344, -33.58206558227539)), (('test', 2507), (-70.24925994873047, -12.230998039245605)), (('test', 2515), (100.677490234375, 3.2537753582000732)), (('test', 2519), (-76.7396240234375, 147.75799560546875))]]	['right_handed']
1a5d	A	65	common		['TYR', 'GLN', 'GLN', 'TRP', 'MET', 'GLY']	['G', 'T', '-']	[[(('test', 539), (-57.89404296875, -27.465545654296875)), (('test', 551), (-65.56098175048828, -23.181442260742188)), (('test', 560), (-67.99061584472656, -18.949979782104492)), (('test', 569), (-113.21354675292969, 17.52832794189453)), (('test', 583), (62.05596923828125, 30.1102237701416)), (('test', 591), (-67.96101379394531, 148.3760986328125))]]	['right_handed']
1a5e	A	19	common		['ALA', 'ALA', 'ALA', 'ARG', 'GLY', 'ARG']	['H', 'T', '-']	[[(('test', 245), (-46.239776611328125, -51.212223052978516)), (('test', 255), (-46.59452438354492, -54.17560958862305)), (('test', 265), (-63.136207580566406, -20.10553550720215)), (('test', 275), (-99.37872314453125, 22.20048713684082)), (('test', 299), (54.38113021850586, 52.60914611816406)), (('test', 306), (-124.9740219116211, 89.92491149902344))]]	['right_handed']
1a5e	A	31	common		['LEU', 'LEU', 'GLU', 'ALA', 'GLY', 'ALA']	['H', 'T', '-']	[[(('test', 426), (-61.5625114440918, -60.18777847290039)), (('test', 445), (-42.94918441772461, -46.270294189453125)), (('test', 464), (-75.52584075927734, -14.846930503845215)), (('test', 479), (-88.35733032226562, -8.390541076660156)), (('test', 489), (123.58132934570312, 16.947139739990234)), (('test', 496), (-56.80769729614258, 135.6458282470703))]]	['right_handed']
1a5e	A	63	common		['LEU', 'LEU', 'LEU', 'HIS', 'GLY', 'ALA']	['H', 'T', '-']	[[(('test', 907), (-66.54483032226562, -43.894432067871094)), (('test', 926), (-64.23790740966797, -55.069217681884766)), (('test', 945), (-49.17692947387695, -34.358802795410156)), (('test', 964), (-83.1384048461914, -35.02357482910156)), (('test', 981), (124.3976058959961, 58.614990234375)), (('test', 988), (-78.0474853515625, -156.5679931640625))]]	['right_handed']
1a5e	A	85	common		['ALA', 'ALA', 'ARG', 'GLU', 'GLY', 'PHE']	['H', 'T', '-']	[[(('test', 1228), (-66.27741241455078, -65.46173858642578)), (('test', 1238), (-59.57777404785156, -48.56618118286133)), (('test', 1248), (-51.51314163208008, -35.68654251098633)), (('test', 1272), (-88.85147094726562, 4.06770133972168)), (('test', 1287), (69.56314086914062, 28.378738403320312)), (('test', 1294), (-106.21247100830078, 120.11664581298828))]]	['right_handed']
1a5k	A	23	common	interface	['ARG', 'LEU', 'ALA', 'ARG', 'GLY', 'LEU']	['H', 'T', '-']	[[(('test', 179), (-69.93521881103516, -39.22386169433594)), (('test', 190), (-62.21995162963867, -38.98438262939453)), (('test', 198), (-59.193199157714844, -37.83765411376953)), (('test', 203), (-72.66638946533203, -7.299417018890381)), (('test', 214), (88.1418228149414, 25.13141441345215)), (('test', 218), (-88.24120330810547, 154.9026641845703))]]	['right_handed']
1a5k	A	46	common		['GLY', 'ALA', 'ARG', 'ASP', 'GLY', 'LYS']	['H', 'T', '-']	[[(('test', 360), (-64.4389419555664, -45.018253326416016)), (('test', 364), (-63.06415557861328, -41.67537307739258)), (('test', 369), (-61.23551559448242, -35.73833084106445)), (('test', 380), (-71.69986724853516, -19.940195083618164)), (('test', 388), (101.52770233154297, 9.847820281982422)), (('test', 392), (-68.61157989501953, 151.41363525390625))]]	['right_handed']
1a5t	A	17	common		['SER', 'TYR', 'GLN', 'ALA', 'GLY', 'ARG']	['H', 'T', '-']	[[(('test', 180), (-65.8113784790039, -39.06657409667969)), (('test', 188), (-69.62889862060547, -34.62205123901367)), (('test', 202), (-67.79170227050781, -43.25587463378906)), (('test', 214), (-89.3717041015625, 14.870809555053711)), (('test', 220), (76.09639739990234, 3.7485737800598145)), (('test', 225), (-90.99833679199219, 19.07413101196289))]]	['right_handed']
1a5t	A	67	common		['LEU', 'MET', 'GLN', 'ALA', 'GLY', 'THR']	['H', 'T', '-']	[[(('test', 649), (-64.9666976928711, -31.721736907958984)), (('test', 658), (-69.59140014648438, -45.30225372314453)), (('test', 667), (-56.916996002197266, -39.4281120300293)), (('test', 679), (-73.61458587646484, -29.145227432250977)), (('test', 685), (87.6247787475586, 29.173965454101562)), (('test', 690), (-121.27449035644531, 10.545440673828125))]]	['right_handed']
1a5t	A	191	common		['LEU', 'ARG', 'LEU', 'SER', 'ALA', 'GLY']	['H', 'T']	[[(('test', 1816), (-60.473663330078125, -47.480491638183594)), (('test', 1825), (-65.3651351928711, -35.66758346557617)), (('test', 1842), (-63.95582962036133, -29.636009216308594)), (('test', 1851), (-91.97171783447266, 4.948666095733643)), (('test', 1859), (66.12631225585938, 26.468748092651367)), (('test', 1865), (93.67131042480469, -0.42011377215385437))]]	['right_handed']
1a5z	A	260	common		['SER', 'ILE', 'PHE', 'PHE', 'ASP', 'GLU']	['H', 'T', '-']	[[(('test', 1838), (-75.86878204345703, -35.6406364440918)), (('test', 1844), (-70.21243286132812, -50.03718566894531)), (('test', 1852), (-51.189876556396484, -48.05306625366211)), (('test', 1863), (-100.5031967163086, 8.830307960510254)), (('test', 1874), (49.90491485595703, 59.58420181274414)), (('test', 1882), (-84.37263488769531, -27.305593490600586))]]	['right_handed']
1a65	A	357	common		['GLN', 'ILE', 'MET', 'SER', 'GLY', 'ALA']	['H', 'T', '-']	[[(('test', 2719), (-60.71105194091797, -42.4725456237793)), (('test', 2728), (-65.84636688232422, -43.81001281738281)), (('test', 2736), (-65.84722137451172, -22.73246192932129)), (('test', 2744), (-87.56478881835938, 0.08846932649612427)), (('test', 2750), (125.18367767333984, -9.972909927368164)), (('test', 2754), (-60.258750915527344, 137.4324493408203))]]	['right_handed']
1a65	A	457	common		['HIS', 'LEU', 'MET', 'ASN', 'GLY', 'LEU']	['H', 'T', '-']	[[(('test', 3483), (-88.53791809082031, -40.070037841796875)), (('test', 3493), (-53.13229751586914, -54.12476348876953)), (('test', 3501), (-61.310264587402344, -20.219297409057617)), (('test', 3509), (-103.79830169677734, 27.41399574279785)), (('test', 3517), (99.44805908203125, 0.15450507402420044)), (('test', 3521), (-85.7177963256836, 74.59188079833984))]]	['right_handed']
1a6d	A	113	common		['LEU', 'LEU', 'ASP', 'GLN', 'GLY', 'VAL']	['H', 'T', '-']	[[(('test', 868), (-66.16691589355469, -36.809879302978516)), (('test', 877), (-62.987178802490234, -40.35590362548828)), (('test', 886), (-59.629573822021484, -42.30544662475586)), (('test', 895), (-67.03754425048828, -25.423385620117188)), (('test', 907), (119.4751205444336, 12.200607299804688)), (('test', 912), (-78.04073333740234, 134.9237823486328))]]	['right_handed']
1a6d	A	302	common	interface	['LEU', 'ALA', 'LYS', 'GLU', 'GLY', 'ILE']	['H', 'T', '-']	[[(('test', 2655), (-65.53636169433594, -47.07384490966797)), (('test', 2664), (-64.15644836425781, -40.49955749511719)), (('test', 2670), (-57.25377655029297, -41.65810775756836)), (('test', 2683), (-83.67008209228516, -4.634683132171631)), (('test', 2693), (82.27550506591797, 15.93752384185791)), (('test', 2698), (-86.96572875976562, 137.63856506347656))]]	['right_handed']
1a6d	A	449	common	interface	['ALA', 'GLU', 'ASN', 'ALA', 'GLY', 'ILE']	['H', 'T', 'S']	[[(('test', 4027), (-65.5976791381836, -52.55950927734375)), (('test', 4033), (-56.580322265625, -42.45320510864258)), (('test', 4043), (-65.64627075195312, -41.43767547607422)), (('test', 4054), (-71.93333435058594, -14.254013061523438)), (('test', 4060), (89.38180541992188, 14.01384162902832)), (('test', 4065), (-98.77731323242188, 165.99017333984375))]]	['right_handed']
1a6d	A	466	common		['ASP', 'ASP', 'GLU', 'LYS', 'GLY', 'ARG']	['H', 'T', '-']	[[(('test', 4178), (-52.77869415283203, -40.51883316040039)), (('test', 4187), (-72.22592163085938, -27.8027400970459)), (('test', 4196), (-76.3414077758789, -26.787446975708008)), (('test', 4206), (-78.52581024169922, -0.0)), (('test', 4219), (96.9911880493164, 5.459158897399902)), (('test', 4224), (-80.69336700439453, 65.68101501464844))]]	['right_handed']
1a6d	A	477	common		['ASP', 'LEU', 'ASP', 'ASN', 'ASN', 'GLY']	['E', 'T']	[[(('test', 4279), (-111.22067260742188, 117.06184387207031)), (('test', 4288), (-59.30021286010742, -46.71614456176758)), (('test', 4297), (-60.32563781738281, -67.41474914550781)), (('test', 4306), (-59.535911560058594, -6.118274211883545)), (('test', 4317), (54.73500442504883, 71.11402893066406)), (('test', 4328), (143.72329711914062, -132.62924194335938))]]	['right_handed']
1a6f	A	107	common		['PHE', 'ARG', 'LYS', 'SER', 'SER', 'LEU']	['H', 'T', '-']	[[(('test', 880), (-57.589141845703125, -40.03194808959961)), (('test', 891), (-74.533203125, -30.360044479370117)), (('test', 902), (-67.06255340576172, -61.298973083496094)), (('test', 911), (-81.04635620117188, 31.165681838989258)), (('test', 917), (30.250282287597656, 43.29412841796875)), (('test', 923), (-86.3543701171875, 31.17398452758789))]]	['right_handed']
1a6i	A	31	common		['ALA', 'GLN', 'LYS', 'LEU', 'GLY', 'VAL']	['H', 'T', '-']	[[(('test', 225), (-57.642520904541016, -41.63480758666992)), (('test', 230), (-71.05561828613281, -29.33200454711914)), (('test', 239), (-70.56515502929688, -46.15460205078125)), (('test', 248), (-72.85826873779297, -21.474655151367188)), (('test', 256), (73.80765533447266, 57.75559616088867)), (('test', 260), (-151.73599243164062, 149.07501220703125))]]	['right_handed']
1a6i	A	120	common		['MET', 'THR', 'GLU', 'ASN', 'GLY', 'PHE']	['H', 'T', '-']	[[(('test', 958), (-60.25803756713867, -53.799537658691406)), (('test', 966), (-56.66677474975586, -43.22098922729492)), (('test', 973), (-58.86433792114258, -22.685895919799805)), (('test', 982), (-101.54827117919922, 27.11566925048828)), (('test', 990), (84.86368560791016, 15.707625389099121)), (('test', 994), (-96.1266860961914, 135.02523803710938))]]	['right_handed']
1a6j	A	40	common		['ALA', 'LYS', 'GLN', 'LEU', 'SER', 'LEU']	['H', 'T', '-']	[[(('test', 256), (-60.6569709777832, -47.60669708251953)), (('test', 261), (-51.59697723388672, -42.72623062133789)), (('test', 270), (-72.6356201171875, -28.17814826965332)), (('test', 279), (-97.92759704589844, -7.59925651550293)), (('test', 287), (57.943992614746094, 53.29632568359375)), (('test', 293), (-133.50650024414062, 148.61392211914062))]]	['right_handed']
1a6r	A	87	common		['LEU', 'SER', 'GLU', 'LEU', 'ASN', 'LEU']	['H', 'T', '-']	[[(('test', 717), (-47.052921295166016, -49.10935592651367)), (('test', 725), (-73.13925170898438, -48.5625)), (('test', 731), (-61.26386642456055, -44.76563262939453)), (('test', 740), (-92.50054168701172, 8.676045417785645)), (('test', 748), (51.106266021728516, 59.2432861328125)), (('test', 756), (-102.4119644165039, 143.78958129882812))]]	['right_handed']
1a6r	A	257	wide		['ALA', 'SER', 'LYS', 'TYR', 'ALA', 'LYS', 'LEU']	['H', 'T', 'S', '-']	[[(('test', 2123), (-48.38136672973633, -42.33295440673828)), (('test', 2128), (-85.28022003173828, -54.062923431396484)), (('test', 2134), (-65.84089660644531, -40.87348175048828)), (('test', 2143), (-107.34575653076172, -49.5445442199707)), (('test', 2155), (-72.0165023803711, -9.700202941894531)), (('test', 2160), (61.154876708984375, 22.296367645263672)), (('test', 2169), (-89.83336639404297,…	['None']
1a6r	A	314	common		['ARG', 'LEU', 'GLN', 'ASN', 'ASN', 'LYS']	['H', 'T', '-']	[[(('test', 2561), (-60.444156646728516, -48.9202880859375)), (('test', 2572), (-59.570674896240234, -39.795623779296875)), (('test', 2580), (-67.81193542480469, -25.394651412963867)), (('test', 2589), (-91.4976806640625, 17.523927688598633)), (('test', 2597), (61.13087463378906, 38.3958854675293)), (('test', 2605), (-127.98405456542969, 131.69793701171875))]]	['right_handed']
1a6r	A	332	common		['ASP', 'LYS', 'LYS', 'THR', 'GLY', 'VAL']	['E', 'T']	[[(('test', 2710), (-101.871337890625, 103.02837371826172)), (('test', 2718), (-66.115478515625, -34.13705062866211)), (('test', 2727), (-56.81792068481445, -47.06346130371094)), (('test', 2736), (-95.61236572265625, -23.07240867614746)), (('test', 2743), (84.87194061279297, 25.576921463012695)), (('test', 2747), (-101.15108489990234, 133.45506286621094))]]	['right_handed']
1a6r	A	345	common		['TYR', 'PRO', 'ALA', 'ILE', 'GLY', 'TYR']	['G', 'T', '-']	[[(('test', 2817), (-64.76429748535156, -34.22407150268555)), (('test', 2829), (-60.201541900634766, -27.66484832763672)), (('test', 2836), (-65.72074890136719, -18.40699577331543)), (('test', 2841), (-107.7778549194336, 21.881196975708008)), (('test', 2849), (61.867008209228516, 32.71760177612305)), (('test', 2853), (-111.01467895507812, 105.28287506103516))]]	['right_handed']
1a6r	A	359	common		['ARG', 'ILE', 'ARG', 'TYR', 'HIS', 'GLU']	['H', 'T', 'S']	[[(('test', 2926), (-61.40639114379883, -40.101539611816406)), (('test', 2937), (-66.28044128417969, -51.33077621459961)), (('test', 2945), (-57.355384826660156, -43.61178970336914)), (('test', 2956), (-85.18904113769531, 20.080862045288086)), (('test', 2968), (67.68284606933594, 19.74750518798828)), (('test', 2978), (-96.738525390625, -29.221839904785156))]]	['right_handed']
1a6t	A	124	common	interface	['GLN', 'LEU', 'THR', 'SER', 'GLY', 'GLY']	['H', 'T', 'E']	[[(('test', 897), (-68.66861724853516, -47.587562561035156)), (('test', 906), (-54.31544876098633, -42.536903381347656)), (('test', 914), (-50.72867965698242, -36.95795440673828)), (('test', 921), (-92.10713195800781, 25.71109962463379)), (('test', 927), (56.605255126953125, 15.911709785461426)), (('test', 931), (-118.61933898925781, 164.50518798828125))]]	['right_handed']
1a6z	A	84	common	interface	['MET', 'GLU', 'ASN', 'HIS', 'ASN', 'HIS']	['H', 'T', '-']	[[(('test', 650), (-61.70062255859375, -48.82383728027344)), (('test', 658), (-63.16023635864258, -25.50690269470215)), (('test', 667), (-84.25736999511719, 9.556827545166016)), (('test', 675), (-120.3028564453125, -4.19810676574707)), (('test', 685), (61.940006256103516, 48.96662902832031)), (('test', 693), (-109.13401794433594, 126.80400848388672))]]	['right_handed']
1a6z	A	127	common		['CYS', 'PRO', 'ASP', 'THR', 'LEU', 'ASP']	['E', 'G', 'T']	[[(('test', 1003), (-119.4394760131836, 92.41352844238281)), (('test', 1009), (-55.046077728271484, -43.77260971069336)), (('test', 1016), (-54.44209671020508, -42.09212112426758)), (('test', 1024), (-100.8050537109375, 6.74831485748291)), (('test', 1031), (47.16328430175781, 55.84055709838867)), (('test', 1039), (-160.22222900390625, -170.49227905273438))]]	['right_handed']
1a70	A	28	common		['ALA', 'GLU', 'GLU', 'GLU', 'GLY', 'ILE']	['H', 'T', '-']	[[(('test', 208), (-59.28628158569336, -42.28419876098633)), (('test', 213), (-57.42429733276367, -48.776588439941406)), (('test', 222), (-52.33176803588867, -33.40140914916992)), (('test', 231), (-84.74662017822266, -3.226100444793701)), (('test', 240), (88.42301177978516, 20.93963623046875)), (('test', 244), (-92.82305908203125, 135.52099609375))]]	['right_handed']
1a70	A	68	common		['GLN', 'ILE', 'ASP', 'GLU', 'GLY', 'TRP']	['H', 'T', 'E']	[[(('test', 500), (-62.83994674682617, -42.08899688720703)), (('test', 509), (-59.84248352050781, -46.40134048461914)), (('test', 517), (-57.332035064697266, -38.45533752441406)), (('test', 525), (-66.29586791992188, -20.670595169067383)), (('test', 534), (105.63863372802734, 14.692474365234375)), (('test', 538), (-72.55998229980469, 144.3732452392578))]]	['right_handed']
1a71	A	51	common		['HIS', 'VAL', 'VAL', 'SER', 'GLY', 'THR']	['H', 'T', 'S']	[[(('test', 385), (-56.76224899291992, -35.589908599853516)), (('test', 395), (-65.89942932128906, -44.891902923583984)), (('test', 402), (-62.37334060668945, -40.08528518676758)), (('test', 409), (-81.84095001220703, -13.99295425415039)), (('test', 415), (88.50037384033203, 6.86875581741333)), (('test', 419), (-70.1816177368164, -42.731990814208984))]]	['right_handed']
1a71	A	211	common		['CYS', 'LYS', 'ALA', 'ALA', 'GLY', 'ALA']	['H', 'T', '-']	[[(('test', 1542), (-69.55645751953125, -36.8834342956543)), (('test', 1548), (-66.00096130371094, -44.22614288330078)), (('test', 1557), (-60.84077072143555, -40.095943450927734)), (('test', 1562), (-70.7043228149414, -10.508709907531738)), (('test', 1567), (89.9831314086914, 21.873075485229492)), (('test', 1571), (-59.45083236694336, 132.88528442382812))]]	['right_handed']
1a71	A	232	common		['ALA', 'LYS', 'GLU', 'VAL', 'GLY', 'ALA']	['H', 'T', '-']	[[(('test', 1694), (-59.177879333496094, -47.89130783081055)), (('test', 1699), (-58.816322326660156, -42.30607604980469)), (('test', 1708), (-56.13800048828125, -42.2626953125)), (('test', 1717), (-89.28816986083984, -1.5565799474716187)), (('test', 1724), (143.99684143066406, -20.7110652923584)), (('test', 1728), (-58.4823112487793, 126.27287292480469))]]	['right_handed']
1a71	A	255	common	interface	['THR', 'GLU', 'MET', 'SER', 'ASN', 'GLY']	['H', 'T', 'S']	[[(('test', 1872), (-61.909053802490234, -36.628318786621094)), (('test', 1879), (-73.13475799560547, -41.95652389526367)), (('test', 1888), (-59.026031494140625, -43.213558197021484)), (('test', 1896), (-90.04694366455078, 12.446144104003906)), (('test', 1902), (51.432106018066406, 49.466453552246094)), (('test', 1910), (123.35365295410156, 3.3001363277435303))]]	['right_handed']
1a71	A	334	common		['ASP', 'PHE', 'MET', 'ALA', 'LYS', 'LYS']	['H', 'T', 'S']	[[(('test', 2454), (-60.48259735107422, -36.6900749206543)), (('test', 2462), (-62.68824768066406, -47.02646255493164)), (('test', 2473), (-55.9577751159668, -37.8567008972168)), (('test', 2481), (-80.61498260498047, 5.503064155578613)), (('test', 2486), (62.67597579956055, 30.61252212524414)), (('test', 2495), (-72.22760772705078, -29.398582458496094))]]	['right_handed']
1a71	A	361	common		['LEU', 'LEU', 'ARG', 'SER', 'GLY', 'GLU']	['H', 'T', '-']	[[(('test', 2675), (-66.70462036132812, -38.44841003417969)), (('test', 2683), (-68.65177154541016, -49.94617462158203)), (('test', 2691), (-62.127891540527344, -29.301036834716797)), (('test', 2702), (-79.16407775878906, -13.602188110351562)), (('test', 2708), (83.94715881347656, 4.772944927215576)), (('test', 2712), (-71.00911712646484, -29.547988891601562))]]	['right_handed']
1a76	A	68	common		['LEU', 'LEU', 'GLU', 'ASN', 'ASP', 'ILE']	['H', 'T', '-']	[[(('test', 528), (-66.31262969970703, -46.4532470703125)), (('test', 536), (-65.97044372558594, -28.090579986572266)), (('test', 544), (-67.63697814941406, -21.44802474975586)), (('test', 553), (-106.29830169677734, 27.65670394897461)), (('test', 561), (54.438079833984375, 29.55154037475586)), (('test', 569), (-101.28866577148438, 112.60665130615234))]]	['right_handed']
1a76	A	139	common		['LEU', 'SER', 'LEU', 'MET', 'GLY', 'ILE']	['H', 'T', '-']	[[(('test', 1123), (-64.67410278320312, -38.55704116821289)), (('test', 1131), (-63.63523483276367, -42.06103515625)), (('test', 1137), (-64.2097396850586, -34.66861343383789)), (('test', 1145), (-78.41844177246094, -7.902713298797607)), (('test', 1153), (75.63636779785156, 15.774407386779785)), (('test', 1157), (-94.48592376708984, 125.26162719726562))]]	['right_handed']
1a76	A	160	common		['MET', 'ALA', 'LYS', 'LYS', 'GLY', 'ASP']	['H', 'T', 'S']	[[(('test', 1277), (-64.428955078125, -35.328922271728516)), (('test', 1285), (-73.75918579101562, -42.56278991699219)), (('test', 1290), (-58.79096984863281, -41.263458251953125)), (('test', 1299), (-69.0136489868164, -15.669597625732422)), (('test', 1308), (90.76054382324219, 7.695211410522461)), (('test', 1312), (-72.76144409179688, -27.678569793701172))]]	['right_handed']
1a76	A	176	common		['ALA', 'LEU', 'LEU', 'TYR', 'GLY', 'ALA']	['G', 'T', '-']	[[(('test', 1403), (-58.05195617675781, -27.816509246826172)), (('test', 1408), (-62.568965911865234, -37.061771392822266)), (('test', 1416), (-64.1964111328125, -23.86404037475586)), (('test', 1424), (-93.04928588867188, 10.010327339172363)), (('test', 1436), (87.21639251708984, 11.082069396972656)), (('test', 1440), (-59.359405517578125, 124.69790649414062))]]	['right_handed']
1a76	A	204	common		['LEU', 'GLU', 'ASP', 'LEU', 'ARG', 'ILE']	['H', 'T', '-']	[[(('test', 1624), (-62.37250900268555, -43.994415283203125)), (('test', 1632), (-67.43560791015625, -44.106483459472656)), (('test', 1641), (-64.7650146484375, -41.613929748535156)), (('test', 1649), (-87.40435791015625, -10.954954147338867)), (('test', 1657), (66.48165130615234, 45.43065643310547)), (('test', 1668), (-138.5218505859375, 162.7164306640625))]]	['right_handed']
1a76	A	241	common		['LEU', 'VAL', 'ARG', 'SER', 'GLY', 'VAL']	['H', 'T', '-']	[[(('test', 1913), (-70.21965789794922, -35.84958267211914)), (('test', 1921), (-65.4813461303711, -49.34239959716797)), (('test', 1928), (-64.06915283203125, -24.25975799560547)), (('test', 1939), (-79.87052154541016, -15.823275566101074)), (('test', 1945), (82.37108612060547, 22.28913688659668)), (('test', 1949), (-123.11884307861328, 2.75860857963562))]]	['right_handed']
1a76	A	290	wide		['LEU', 'VAL', 'ASP', 'GLU', 'ASN', 'ASP', 'PHE']	['I', 'T', '-']	[[(('test', 2318), (-72.54837036132812, -54.84122085571289)), (('test', 2326), (-79.5943832397461, -60.046234130859375)), (('test', 2333), (-59.5633544921875, -56.337432861328125)), (('test', 2341), (-85.96285247802734, -23.637739181518555)), (('test', 2350), (-123.70569610595703, 18.755889892578125)), (('test', 2358), (54.11418914794922, 30.721132278442383)), (('test', 2366), (-73.45774841308594…	['None']
1a79	A	30	common		['LEU', 'SER', 'ALA', 'ARG', 'HIS', 'TYR']	['H', 'T', '-']	[[(('test', 168), (-62.057464599609375, -46.54081726074219)), (('test', 176), (-61.02933120727539, -34.940940856933594)), (('test', 182), (-56.57558059692383, -50.163787841796875)), (('test', 187), (-87.84989166259766, 16.624975204467773)), (('test', 198), (67.47885131835938, 24.483768463134766)), (('test', 208), (-91.42442321777344, 141.5475616455078))]]	['right_handed']
1a79	A	53	common		['LEU', 'ILE', 'ASN', 'LEU', 'GLY', 'TRP']	['H', 'T', '-']	[[(('test', 348), (-67.3095703125, -31.129512786865234)), (('test', 356), (-65.61750793457031, -46.764678955078125)), (('test', 364), (-58.19766616821289, -31.483537673950195)), (('test', 372), (-76.27891540527344, -27.609432220458984)), (('test', 380), (96.91351318359375, 7.225884437561035)), (('test', 384), (-81.77511596679688, -33.91823196411133))]]	['right_handed']
1a79	A	95	common	interface	['LEU', 'ARG', 'THR', 'ARG', 'GLY', 'TYR']	['H', 'T', '-']	[[(('test', 715), (-74.38084411621094, -29.254703521728516)), (('test', 723), (-69.99826049804688, -34.23615646362305)), (('test', 734), (-70.88941955566406, -25.78601837158203)), (('test', 741), (-82.07267761230469, -2.753281593322754)), (('test', 752), (96.5342025756836, -3.7667601108551025)), (('test', 756), (-71.2890625, 157.15203857421875))]]	['right_handed']
1a79	A	105	common	interface	['GLY', 'LEU', 'LYS', 'TYR', 'GLY', 'ALA']	['-', 'G', 'T', 'S']	[[(('test', 799), (-111.99612426757812, 15.708924293518066)), (('test', 803), (-47.605918884277344, -43.41350555419922)), (('test', 811), (-59.29227066040039, -15.30669116973877)), (('test', 820), (-115.65966033935547, 6.439706802368164)), (('test', 832), (76.6234359741211, 13.903342247009277)), (('test', 836), (-107.74766540527344, 167.03903198242188))]]	['right_handed']
1a79	A	151	common	interface	['ALA', 'HIS', 'SER', 'VAL', 'ARG', 'LYS']	['H', 'T', '-']	[[(('test', 1172), (-56.9010009765625, -40.507606506347656)), (('test', 1177), (-65.50162506103516, -53.40424346923828)), (('test', 1187), (-56.867488861083984, -43.55519485473633)), (('test', 1193), (-82.40052795410156, 13.605570793151855)), (('test', 1200), (43.2640495300293, 63.76627731323242)), (('test', 1211), (-140.11936950683594, 152.07676696777344))]]	['right_handed']
1a7d	A	62	common		['MET', 'ASP', 'ALA', 'ALA', 'LYS', 'TYR']	['H', 'T', '-']	[[(('test', 620), (-67.84400939941406, -40.025352478027344)), (('test', 629), (-67.41460418701172, -42.80234146118164)), (('test', 638), (-60.468772888183594, -40.99298095703125)), (('test', 644), (-77.15296936035156, -6.185166358947754)), (('test', 650), (57.23185729980469, 41.36576843261719)), (('test', 663), (-68.50682067871094, 122.65673065185547))]]	['right_handed']
1a7h	A	154	common		['PRO', 'VAL', 'ASP', 'TRP', 'GLY', 'ALA']	['G', 'T', '-']	[[(('test', 607), (-59.18984603881836, -26.833271026611328)), (('test', 614), (-66.66889953613281, -22.41278076171875)), (('test', 621), (-71.98003387451172, -19.85222625732422)), (('test', 629), (-109.30411529541016, 17.314409255981445)), (('test', 643), (77.63028717041016, 22.99909782409668)), (('test', 647), (-106.16992950439453, 142.14573669433594))]]	['right_handed']
1a7k	A	21	common		['ILE', 'CYS', 'ASP', 'GLN', 'GLY', 'LEU']	['H', 'T', '-']	[[(('test', 151), (-79.20870971679688, -37.31247329711914)), (('test', 159), (-77.31018829345703, -40.73613739013672)), (('test', 165), (-68.66735076904297, -37.692237854003906)), (('test', 173), (-74.19647979736328, -4.457993984222412)), (('test', 182), (83.83978271484375, -0.0)), (('test', 186), (-62.71566390991211, -29.227773666381836))]]	['right_handed']
1a7k	A	99	common		['TRP', 'GLY', 'LYS', 'LEU', 'GLY', 'VAL']	['H', 'T', '-']	[[(('test', 747), (-58.54319763183594, -62.074302673339844)), (('test', 761), (-50.723941802978516, -41.113441467285156)), (('test', 765), (-63.41817855834961, -57.841796875)), (('test', 774), (-52.21921920776367, -31.715269088745117)), (('test', 782), (95.71192932128906, 42.829811096191406)), (('test', 786), (-107.05504608154297, 123.01378631591797))]]	['right_handed']
1a7k	A	123	common		['HIS', 'ILE', 'LYS', 'GLY', 'GLY', 'ALA']	['H', 'T', '-']	[[(('test', 932), (-60.95600891113281, -36.05134582519531)), (('test', 942), (-68.42998504638672, -41.89501190185547)), (('test', 950), (-64.97383117675781, -23.63416290283203)), (('test', 959), (-88.92466735839844, -0.15195108950138092)), (('test', 963), (112.86721801757812, 13.173855781555176)), (('test', 967), (-104.84762573242188, 148.9926300048828))]]	['right_handed']
1a7k	A	178	common		['LEU', 'THR', 'LYS', 'GLU', 'ASN', 'PHE']	['H', 'T', '-']	[[(('test', 1321), (-62.77090835571289, -35.11897659301758)), (('test', 1329), (-83.55596160888672, -48.23102569580078)), (('test', 1336), (-58.93242263793945, -32.81644058227539)), (('test', 1345), (-88.20362091064453, 12.237154960632324)), (('test', 1354), (59.069271087646484, 29.125272750854492)), (('test', 1362), (-86.40253448486328, -27.6929988861084))]]	['right_handed']
1a7s	A	82	common		['ASP', 'PRO', 'GLN', 'GLN', 'ASN', 'LEU']	['B', 'T']	[[(('test', 606), (-122.12144470214844, 100.23753356933594)), (('test', 614), (-66.53728485107422, -29.2436466217041)), (('test', 621), (-63.004539489746094, -39.79823684692383)), (('test', 630), (-99.24897003173828, -2.3574211597442627)), (('test', 639), (56.77815246582031, 41.144920349121094)), (('test', 647), (-107.76220703125, 143.7698211669922))]]	['right_handed']
1a7t	A	67	wide	interface	['VAL', 'THR', 'ASP', 'SER', 'LEU', 'HIS', 'ALA']	['H', '-']	[[(('test', 488), (-65.80481719970703, -44.3906135559082)), (('test', 495), (-59.88090896606445, -60.147682189941406)), (('test', 502), (-67.8071060180664, -39.504451751708984)), (('test', 510), (-102.84850311279297, -25.338499069213867)), (('test', 516), (-104.90043640136719, -3.508331298828125)), (('test', 524), (53.600833892822266, 37.42015838623047)), (('test', 534), (-132.5897979736328, 157.…	['None']
1a7t	A	94	common		['LEU', 'GLN', 'ARG', 'LYS', 'GLY', 'VAL']	['H', 'T', '-']	[[(('test', 695), (-70.59225463867188, -36.45219421386719)), (('test', 703), (-65.36859130859375, -39.10958480834961)), (('test', 712), (-65.4468002319336, -34.31046676635742)), (('test', 723), (-72.75670623779297, -6.145322322845459)), (('test', 732), (85.40924072265625, 10.040596961975098)), (('test', 736), (-67.80207824707031, 140.915771484375))]]	['right_handed']
1a7v	A	24	common		['ALA', 'MET', 'LEU', 'LYS', 'GLY', 'GLU']	['H', 'T', 'S']	[[(('test', 176), (-63.1896858215332, -42.525333404541016)), (('test', 181), (-65.1191635131836, -42.37007522583008)), (('test', 189), (-63.514583587646484, -43.237831115722656)), (('test', 197), (-73.22362518310547, 3.5768649578094482)), (('test', 206), (66.1843490600586, 13.243369102478027)), (('test', 210), (-88.28746032714844, -4.975277900695801))]]	['right_handed']
1a7w	A	12	common		['ILE', 'LYS', 'ASP', 'ALA', 'GLY', 'ALA']	['H', 'T', '-']	[[(('test', 85), (-68.1982192993164, -37.710594177246094)), (('test', 93), (-66.11351013183594, -44.35685729980469)), (('test', 102), (-55.90644454956055, -36.720802307128906)), (('test', 110), (-72.07035827636719, -9.40401840209961)), (('test', 115), (119.3392105102539, 11.142050743103027)), (('test', 119), (-78.26725769042969, 141.67977905273438))]]	['right_handed']
1a7w	A	47	common		['ALA', 'ARG', 'HIS', 'ALA', 'GLY', 'ARG']	['H', 'T', '-']	[[(('test', 353), (-61.25321960449219, -41.889488220214844)), (('test', 358), (-65.38997650146484, -35.31646728515625)), (('test', 369), (-73.92716217041016, -13.49814510345459)), (('test', 379), (-95.47468566894531, -0.3706226944923401)), (('test', 384), (86.05146026611328, 18.06424903869629)), (('test', 388), (-113.34162139892578, 156.25485229492188))]]	['right_handed']
1a82	A	26	common		['ALA', 'LYS', 'ALA', 'ALA', 'GLY', 'TYR']	['H', 'T', '-']	[[(('test', 186), (-64.829833984375, -39.90459060668945)), (('test', 191), (-63.257667541503906, -42.84685516357422)), (('test', 200), (-61.723304748535156, -32.876380920410156)), (('test', 205), (-76.7016830444336, -9.497528076171875)), (('test', 210), (106.12078094482422, 1.2236533164978027)), (('test', 214), (-76.8468246459961, 154.08737182617188))]]	['right_handed']
1a82	A	86	common		['SER', 'ALA', 'GLN', 'GLU', 'GLY', 'ARG']	['H', 'T', '-']	[[(('test', 637), (-62.94993209838867, -43.65900802612305)), (('test', 643), (-66.16607666015625, -45.94722366333008)), (('test', 648), (-61.01301956176758, -38.42094421386719)), (('test', 657), (-90.41593170166016, -5.124799728393555)), (('test', 666), (63.87663269042969, 39.410743713378906)), (('test', 670), (-125.5008316040039, 89.46055603027344))]]	['right_handed']
1a82	A	134	common		['VAL', 'THR', 'GLN', 'GLU', 'GLN', 'LEU']	['H', 'T', '-']	[[(('test', 1007), (-59.61569595336914, -40.359249114990234)), (('test', 1014), (-66.27064514160156, -39.13280487060547)), (('test', 1021), (-61.901729583740234, -46.284854888916016)), (('test', 1030), (-74.72665405273438, -13.544053077697754)), (('test', 1039), (55.26763916015625, 41.461360931396484)), (('test', 1048), (-80.73747253417969, 136.96681213378906))]]	['right_handed']
1a82	A	162	common		['ILE', 'GLN', 'HIS', 'ALA', 'GLY', 'LEU']	['H', 'T', '-']	[[(('test', 1213), (-61.17938995361328, -50.14558029174805)), (('test', 1221), (-61.724609375, -39.09827423095703)), (('test', 1230), (-60.57776641845703, -39.82183837890625)), (('test', 1240), (-67.5196762084961, -0.5348573327064514)), (('test', 1245), (80.53723907470703, 12.517848014831543)), (('test', 1249), (-91.93970489501953, 159.21942138671875))]]	['right_handed']
1a87	A	324	common		['TRP', 'ILE', 'ILE', 'GLY', 'GLY', 'VAL']	['H', 'T', '-']	[[(('test', 1850), (-41.206642150878906, -48.895999908447266)), (('test', 1864), (-62.57817459106445, -51.72720718383789)), (('test', 1872), (-58.65801239013672, -29.180213928222656)), (('test', 1880), (-83.14855194091797, 9.368924140930176)), (('test', 1884), (118.8260726928711, -21.512189865112305)), (('test', 1888), (-79.81625366210938, 128.4180908203125))]]	['right_handed']
1a88	A	44	common	interface	['PHE', 'LEU', 'SER', 'HIS', 'GLY', 'TYR']	['H', 'T', '-']	[[(('test', 349), (-66.80497741699219, -40.065433502197266)), (('test', 360), (-54.74375915527344, -44.58942794799805)), (('test', 368), (-64.3899917602539, -18.224163055419922)), (('test', 374), (-102.44309997558594, 15.467562675476074)), (('test', 384), (81.30517578125, 20.300081253051758)), (('test', 388), (-93.12748718261719, 157.7566680908203))]]	['right_handed']
1a88	A	82	common		['THR', 'GLU', 'ALA', 'LEU', 'ASP', 'LEU']	['H', 'T', '-']	[[(('test', 643), (-71.74954986572266, -24.025407791137695)), (('test', 650), (-76.70198059082031, -45.79353332519531)), (('test', 659), (-58.110233306884766, -31.779705047607422)), (('test', 664), (-95.1968994140625, -12.318928718566895)), (('test', 672), (54.663002014160156, 56.739891052246094)), (('test', 680), (-78.85061645507812, 146.49810791015625))]]	['right_handed']
1a8l	A	71	common		['ALA', 'LYS', 'ARG', 'TYR', 'ARG', 'ILE']	['H', 'T', '-']	[[(('test', 573), (-57.467960357666016, -47.9647331237793)), (('test', 578), (-56.522735595703125, -41.715614318847656)), (('test', 587), (-65.51311492919922, -32.650115966796875)), (('test', 598), (-98.7763671875, 15.20736026763916)), (('test', 610), (54.4136848449707, 41.18916702270508)), (('test', 621), (-104.45439147949219, 126.78579711914062))]]	['right_handed']
1a8l	A	113	common		['ASP', 'VAL', 'SER', 'ARG', 'GLU', 'GLU']	['H', 'T', '-']	[[(('test', 907), (-67.00641632080078, -34.40782165527344)), (('test', 915), (-69.25227355957031, -41.71616744995117)), (('test', 922), (-58.834007263183594, -43.745262145996094)), (('test', 928), (-82.60494995117188, -12.587787628173828)), (('test', 939), (52.945518493652344, 43.70220947265625)), (('test', 948), (-162.92796325683594, 166.6017303466797))]]	['right_handed']
1a8l	A	163	common		['ASN', 'THR', 'LYS', 'ALA', 'GLY', 'LYS']	['H', 'T', '-']	[[(('test', 1309), (-64.52393341064453, -33.71134948730469)), (('test', 1317), (-70.06088256835938, -43.45631790161133)), (('test', 1324), (-55.805938720703125, -43.210166931152344)), (('test', 1333), (-62.6793212890625, -13.108738899230957)), (('test', 1338), (96.84427642822266, 3.0703928470611572)), (('test', 1342), (-92.06385040283203, -55.27790451049805))]]	['right_handed']
1a8l	A	185	common		['ALA', 'ASP', 'GLN', 'TYR', 'ASN', 'VAL']	['H', 'T', '-']	[[(('test', 1480), (-63.70979309082031, -40.9438362121582)), (('test', 1485), (-63.430545806884766, -36.44819641113281)), (('test', 1493), (-56.016971588134766, -35.493682861328125)), (('test', 1502), (-106.36505126953125, 21.85062599182129)), (('test', 1514), (46.2900505065918, 53.01656723022461)), (('test', 1522), (-82.0222396850586, 123.11619567871094))]]	['right_handed']
1a8p	A	194	common		['LEU', 'MET', 'ARG', 'SER', 'GLY', 'LYS']	['H', 'S']	[[(('test', 1563), (-68.8398208618164, -27.233570098876953)), (('test', 1571), (-86.73104095458984, -39.28559112548828)), (('test', 1579), (-64.86336517333984, -38.753929138183594)), (('test', 1590), (-75.88225555419922, -21.270835876464844)), (('test', 1596), (93.6371841430664, 0.10835236310958862)), (('test', 1600), (-64.6476058959961, -40.79393005371094))]]	['right_handed']
1a8p	A	232	common		['LEU', 'ASP', 'GLY', 'PHE', 'GLY', 'LEU']	['H', 'T', '-']	[[(('test', 1849), (-69.95132446289062, -34.00730514526367)), (('test', 1857), (-66.82394409179688, -27.616130828857422)), (('test', 1865), (-67.03733825683594, -31.293710708618164)), (('test', 1869), (-83.65188598632812, -5.081221580505371)), (('test', 1880), (97.02587890625, 5.793593883514404)), (('test', 1884), (-72.37417602539062, 148.24900817871094))]]	['right_handed']
1a8q	A	42	common		['VAL', 'VAL', 'ASP', 'ALA', 'GLY', 'TYR']	['H', 'T', '-']	[[(('test', 336), (-70.42784118652344, -33.76321029663086)), (('test', 343), (-72.72664642333984, -31.9722900390625)), (('test', 350), (-69.74136352539062, -21.766237258911133)), (('test', 358), (-91.81024169921875, 5.013876438140869)), (('test', 363), (94.5864486694336, 23.438575744628906)), (('test', 367), (-110.75753021240234, 164.56768798828125))]]	['right_handed']
1a8q	A	80	common		['LEU', 'THR', 'ASP', 'LEU', 'ASP', 'LEU']	['H', 'T', '-']	[[(('test', 638), (-67.6445541381836, -35.22275161743164)), (('test', 646), (-73.47904205322266, -42.748138427734375)), (('test', 653), (-59.838138580322266, -42.92732620239258)), (('test', 661), (-84.89424896240234, -4.580906867980957)), (('test', 669), (46.68973922729492, 56.609249114990234)), (('test', 677), (-86.2682113647461, 137.70819091796875))]]	['right_handed']
1a8q	A	160	common		['GLU', 'GLY', 'PHE', 'PHE', 'SER', 'ALA']	['H', 'T']	[[(('test', 1247), (-59.34356689453125, -50.11590576171875)), (('test', 1256), (-69.72747802734375, -38.2647590637207)), (('test', 1260), (-58.054073333740234, -38.22063064575195)), (('test', 1271), (-104.62142181396484, 9.891473770141602)), (('test', 1282), (48.11988830566406, 47.9046745300293)), (('test', 1288), (-81.85223388671875, 1.6729251146316528))]]	['right_handed']
1a8r	A	14	common	interface	['LEU', 'VAL', 'ALA', 'ARG', 'GLY', 'LEU']	['H', 'T', '-']	[[(('test', 96), (-67.2406997680664, -42.49286651611328)), (('test', 104), (-63.31808853149414, -42.579288482666016)), (('test', 111), (-55.59450912475586, -44.663639068603516)), (('test', 116), (-82.96009826660156, -0.11869406700134277)), (('test', 127), (65.49502563476562, 31.5615291595459)), (('test', 131), (-97.2906723022461, -8.466426849365234))]]	['right_handed']
1a8r	A	47	common	interface	['MET', 'GLN', 'LEU', 'LEU', 'ASN', 'LEU']	['H', 'T', '-']	[[(('test', 354), (-59.67880630493164, -41.20885467529297)), (('test', 362), (-61.17704772949219, -42.88273239135742)), (('test', 371), (-60.38474655151367, -26.042766571044922)), (('test', 379), (-90.73799133300781, 2.214346408843994)), (('test', 387), (65.13477325439453, 27.40819549560547)), (('test', 395), (-82.99869537353516, 138.1291046142578))]]	['right_handed']
1a8r	A	163	common		['GLN', 'THR', 'LEU', 'LEU', 'GLY', 'THR']	['H', 'T', '-']	[[(('test', 1279), (-57.831886291503906, -45.80322265625)), (('test', 1288), (-55.93924331665039, -56.17054748535156)), (('test', 1295), (-62.00216293334961, -34.67429733276367)), (('test', 1303), (-89.73885345458984, -15.372001647949219)), (('test', 1311), (65.7809066772461, 44.0583610534668)), (('test', 1315), (-159.6959228515625, 144.9054718017578))]]	['right_handed']
1a8s	A	42	common		['LEU', 'ALA', 'ALA', 'GLN', 'GLY', 'TYR']	['H', 'T', '-']	[[(('test', 340), (-70.013671875, -33.59706497192383)), (('test', 348), (-67.06501770019531, -34.05619812011719)), (('test', 353), (-68.70301055908203, -21.714946746826172)), (('test', 358), (-90.77375793457031, 7.688194751739502)), (('test', 367), (100.16883850097656, 22.536102294921875)), (('test', 371), (-115.71086120605469, 161.69859313964844))]]	['right_handed']
1a8s	A	80	common		['ILE', 'GLU', 'HIS', 'LEU', 'ASP', 'LEU']	['H', 'T', '-']	[[(('test', 637), (-58.7183723449707, -47.68635559082031)), (('test', 645), (-66.71336364746094, -38.630489349365234)), (('test', 654), (-61.32273483276367, -41.02699279785156)), (('test', 664), (-83.82574462890625, -5.529283046722412)), (('test', 672), (53.07579803466797, 47.8621940612793)), (('test', 680), (-73.65125274658203, 147.3626708984375))]]	['right_handed']
1a8s	A	161	common		['GLY', 'PRO', 'PHE', 'PHE', 'GLY', 'PHE']	['T', 'S']	[[(('test', 1241), (-117.826171875, -88.32134246826172)), (('test', 1245), (-71.40583801269531, -34.12582015991211)), (('test', 1252), (-62.237518310546875, -37.46318054199219)), (('test', 1263), (-115.7762680053711, 11.423805236816406)), (('test', 1274), (69.1101303100586, 18.732986450195312)), (('test', 1278), (-63.80152130126953, -19.40341567993164))]]	['right_handed']
1a8y	A	185	common		['ALA', 'LYS', 'LYS', 'LEU', 'THR', 'LEU']	['H', '-']	[[(('test', 1486), (-65.4178466796875, -37.095436096191406)), (('test', 1491), (-63.57220458984375, -44.766212463378906)), (('test', 1500), (-61.29307174682617, -44.119171142578125)), (('test', 1509), (-83.74315643310547, -5.051327705383301)), (('test', 1517), (97.93672943115234, -60.63372039794922)), (('test', 1524), (-3.032348394393921, 123.9150390625))]]	['right_handed']
1a95	A	47	common	interface	['ALA', 'ARG', 'GLU', 'LEU', 'GLY', 'ILE']	['H', 'T', '-']	[[(('test', 342), (-59.00299835205078, -35.6114501953125)), (('test', 347), (-72.92864227294922, -48.38031768798828)), (('test', 358), (-66.30978393554688, -41.688880920410156)), (('test', 367), (-86.17509460449219, -14.630328178405762)), (('test', 375), (74.2975845336914, 29.46739387512207)), (('test', 379), (-91.04700469970703, 122.38822174072266))]]	['right_handed']
1a9o	A	103	common		['PHE', 'ARG', 'LEU', 'LEU', 'GLY', 'VAL']	['H', 'T', '-']	[[(('test', 804), (-56.83805847167969, -42.9074821472168)), (('test', 815), (-60.366920471191406, -41.60149383544922)), (('test', 826), (-71.11456298828125, -18.975494384765625)), (('test', 834), (-84.19477844238281, -7.848729133605957)), (('test', 842), (98.7342300415039, 11.671919822692871)), (('test', 846), (-69.90248107910156, 141.26809692382812))]]	['right_handed']
1a9o	A	139	common		['PRO', 'GLY', 'PHE', 'SER', 'GLY', 'GLU']	['H', 'T', '-']	[[(('test', 1079), (-59.10120391845703, -30.878889083862305)), (('test', 1086), (-67.060302734375, -23.058940887451172)), (('test', 1090), (-65.61772155761719, -32.55241394042969)), (('test', 1101), (-95.90158081054688, 11.902825355529785)), (('test', 1107), (90.55451965332031, 2.050804615020752)), (('test', 1111), (-82.02304077148438, 99.6744155883789))]]	['right_handed']
1a9o	A	209	common		['LEU', 'ARG', 'ASN', 'LEU', 'GLY', 'ALA']	['H', 'T', '-']	[[(('test', 1639), (-57.69807815551758, -37.727317810058594)), (('test', 1647), (-69.7708740234375, -40.669593811035156)), (('test', 1658), (-62.5432014465332, -35.15772247314453)), (('test', 1666), (-70.4383316040039, -1.2317821979522705)), (('test', 1674), (96.58088684082031, 0.8413968086242676)), (('test', 1678), (-72.01530456542969, 142.0785675048828))]]	['right_handed']
1a9o	A	228	common		['ALA', 'ARG', 'HIS', 'CYS', 'GLY', 'LEU']	['H', 'T', '-']	[[(('test', 1773), (-60.629920959472656, -47.32661819458008)), (('test', 1778), (-67.93267059326172, -28.76275634765625)), (('test', 1789), (-68.05157470703125, -35.09944534301758)), (('test', 1799), (-96.73953247070312, 7.924614906311035)), (('test', 1805), (94.41555786132812, 10.049367904663086)), (('test', 1809), (-79.18211364746094, 137.50662231445312))]]	['right_handed']
1a9x	A	37	common		['LEU', 'ARG', 'GLU', 'GLU', 'GLY', 'TYR']	['H', 'T', '-']	[[(('test', 263), (-74.29927825927734, -43.81093215942383)), (('test', 271), (-58.421531677246094, -42.276798248291016)), (('test', 282), (-61.716346740722656, -37.44258499145508)), (('test', 291), (-76.2376708984375, -4.281118869781494)), (('test', 300), (94.51386260986328, -0.3774236738681793)), (('test', 304), (-73.62859344482422, 158.37220764160156))]]	['right_handed']
1a9x	A	102	common		['LEU', 'GLU', 'ARG', 'GLN', 'GLY', 'VAL']	['H', 'T']	[[(('test', 773), (-54.1334114074707, -37.20962905883789)), (('test', 781), (-68.06209564208984, -51.541297912597656)), (('test', 790), (-57.199012756347656, -55.04096221923828)), (('test', 801), (-60.274383544921875, -14.277726173400879)), (('test', 810), (80.65213012695312, 13.569548606872559)), (('test', 814), (-62.96881103515625, -33.274471282958984))]]	['right_handed']
1a9x	A	108	common		['LEU', 'GLU', 'GLU', 'PHE', 'GLY', 'VAL']	['H', 'T', '-']	[[(('test', 821), (-67.80243682861328, -45.27342224121094)), (('test', 829), (-56.709922790527344, -54.05481719970703)), (('test', 838), (-43.49346160888672, -52.67802810668945)), (('test', 847), (-104.1575698852539, 11.215137481689453)), (('test', 858), (61.67805099487305, 42.98603820800781)), (('test', 862), (-93.29020690917969, 120.35926818847656))]]	['right_handed']
1a9x	A	136	common		['MET', 'LYS', 'LYS', 'ILE', 'GLY', 'LEU']	['H', 'T', '-']	[[(('test', 1037), (-63.242347717285156, -42.329078674316406)), (('test', 1045), (-61.38239288330078, -41.88018798828125)), (('test', 1054), (-58.305904388427734, -32.21029281616211)), (('test', 1063), (-101.1230239868164, 14.74545955657959)), (('test', 1071), (65.12812805175781, 33.836116790771484)), (('test', 1075), (-106.29488372802734, 148.213623046875))]]	['right_handed']
1a9x	A	272	common		['LEU', 'ARG', 'GLU', 'ILE', 'GLY', 'VAL']	['H', 'T', '-']	[[(('test', 2069), (-61.92549514770508, -43.10299301147461)), (('test', 2077), (-59.82038116455078, -43.39056396484375)), (('test', 2088), (-69.25654602050781, -42.774566650390625)), (('test', 2097), (-72.41871643066406, -26.115510940551758)), (('test', 2105), (95.73833465576172, 24.610904693603516)), (('test', 2109), (-81.3702392578125, 119.34171295166016))]]	['right_handed']
1a9x	A	325	common		['LYS', 'LEU', 'ALA', 'VAL', 'GLY', 'TYR']	['H', 'T', '-']	[[(('test', 2456), (-65.6036148071289, -35.40974807739258)), (('test', 2465), (-70.83771514892578, -33.38858413696289)), (('test', 2473), (-61.56513214111328, -31.197223663330078)), (('test', 2478), (-97.62714385986328, 30.028396606445312)), (('test', 2485), (102.7701416015625, -28.531728744506836)), (('test', 2489), (-69.17549133300781, 160.04762268066406))]]	['right_handed']
1a9x	A	337	common		['ASN', 'ASP', 'ILE', 'THR', 'GLY', 'GLY']	['-', 'T']	[[(('test', 2549), (-82.50247955322266, 123.36377716064453)), (('test', 2557), (-49.35625076293945, -65.40592193603516)), (('test', 2565), (-73.2719497680664, -19.66010284423828)), (('test', 2573), (-81.0308609008789, 29.336843490600586)), (('test', 2580), (56.741432189941406, 41.55357360839844)), (('test', 2584), (54.52833938598633, 17.117006301879883))]]	['right_handed']
1a9x	A	442	common	interface	['ALA', 'PHE', 'ARG', 'ALA', 'GLY', 'LEU']	['H', 'T', 'B']	[[(('test', 3365), (-64.32710266113281, -43.213233947753906)), (('test', 3370), (-67.87699127197266, -33.56617736816406)), (('test', 3381), (-74.56981658935547, -22.015846252441406)), (('test', 3392), (-90.52996063232422, -1.656703233718872)), (('test', 3397), (108.30543518066406, -7.6409010887146)), (('test', 3401), (-74.97402954101562, 151.51544189453125))]]	['right_handed']
1a9x	A	492	common	interface	['LEU', 'LYS', 'ARG', 'LYS', 'GLY', 'PHE']	['H', 'T', '-']	[[(('test', 3772), (-60.99496841430664, -44.094905853271484)), (('test', 3780), (-63.192283630371094, -39.74365997314453)), (('test', 3789), (-63.71690368652344, -25.6077938079834)), (('test', 3800), (-93.2760238647461, 9.377542495727539)), (('test', 3809), (79.38286590576172, 15.518726348876953)), (('test', 3813), (-67.26026916503906, 141.4649200439453))]]	['right_handed']
1a9x	A	503	common		['ALA', 'LYS', 'LEU', 'ALA', 'GLY', 'VAL']	['H', 'T', 'S']	[[(('test', 3861), (-59.15834426879883, -39.865787506103516)), (('test', 3866), (-69.00395202636719, -39.046478271484375)), (('test', 3875), (-66.6255874633789, -41.76118469238281)), (('test', 3883), (-84.39395904541016, -0.62807297706604)), (('test', 3888), (62.5793342590332, 35.88352966308594)), (('test', 3892), (-127.75511932373047, -179.4956512451172))]]	['right_handed']
1a9x	A	517	common		['ARG', 'ASP', 'GLN', 'TYR', 'ASP', 'LEU']	['H', 'T', '-']	[[(('test', 3969), (-60.87578201293945, -36.38890838623047)), (('test', 3980), (-63.71510696411133, -47.35366439819336)), (('test', 3992), (-53.07770538330078, -46.07209014892578)), (('test', 4001), (-86.21358489990234, 2.531959295272827)), (('test', 4013), (58.87002182006836, 40.83831787109375)), (('test', 4021), (-104.91680145263672, 99.23168182373047))]]	['right_handed']
1a9x	A	589	common		['LEU', 'ARG', 'GLU', 'ASP', 'GLY', 'TYR']	['H', 'T', '-']	[[(('test', 4543), (-62.4038200378418, -34.836734771728516)), (('test', 4551), (-68.75963592529297, -45.60747146606445)), (('test', 4562), (-55.22433090209961, -38.92558288574219)), (('test', 4571), (-74.65966796875, -15.56727123260498)), (('test', 4579), (116.36296844482422, -5.513097763061523)), (('test', 4583), (-81.65557098388672, 157.8699188232422))]]	['right_handed']
1a9x	A	654	common		['LEU', 'GLU', 'ALA', 'ALA', 'GLY', 'VAL']	['H', 'T', '-']	[[(('test', 5061), (-63.68235397338867, -42.03355407714844)), (('test', 5069), (-69.03179168701172, -40.701332092285156)), (('test', 5078), (-53.832313537597656, -45.90310287475586)), (('test', 5083), (-74.0233154296875, 6.120131969451904)), (('test', 5088), (80.87879943847656, 12.830459594726562)), (('test', 5092), (-71.33081817626953, 134.71119689941406))]]	['right_handed']
1a9x	A	682	common		['VAL', 'GLU', 'ARG', 'LEU', 'LYS', 'LEU']	['H', 'T', '-']	[[(('test', 5273), (-58.90142822265625, -50.90898513793945)), (('test', 5280), (-54.92093276977539, -47.85444641113281)), (('test', 5289), (-55.19907760620117, -44.57502746582031)), (('test', 5300), (-73.59000396728516, -14.415535926818848)), (('test', 5308), (69.84132385253906, 26.7716121673584)), (('test', 5317), (-84.5218276977539, 179.2883758544922))]]	['right_handed']
1a9x	A	817	common		['ALA', 'PHE', 'GLU', 'LEU', 'GLN', 'VAL']	['H', 'T', '-']	[[(('test', 6205), (-55.16502380371094, -55.319149017333984)), (('test', 6210), (-61.725975036621094, -46.521366119384766)), (('test', 6221), (-59.75275421142578, -42.03055191040039)), (('test', 6230), (-88.74516296386719, 8.205448150634766)), (('test', 6238), (53.81278610229492, 42.435157775878906)), (('test', 6252), (-66.62136840820312, 140.85008239746094))]]	['right_handed']
1a9x	A	867	common		['ARG', 'VAL', 'MET', 'ALA', 'GLY', 'LYS']	['H', 'T', '-']	[[(('test', 6592), (-66.22694396972656, -35.42962646484375)), (('test', 6603), (-62.40523147583008, -44.14346694946289)), (('test', 6610), (-59.50054931640625, -43.366607666015625)), (('test', 6618), (-75.98648834228516, -5.347823619842529)), (('test', 6623), (113.90076446533203, -4.2593793869018555)), (('test', 6627), (-90.10897827148438, 116.08196258544922))]]	['right_handed']
1a9x	A	874	common		['LEU', 'ALA', 'GLU', 'GLN', 'GLY', 'VAL']	['H', 'T', '-']	[[(('test', 6642), (-57.666255950927734, -45.92933654785156)), (('test', 6650), (-59.73710632324219, -51.76002883911133)), (('test', 6655), (-57.09206771850586, -34.41205978393555)), (('test', 6664), (-85.4478530883789, -12.627887725830078)), (('test', 6673), (82.30424499511719, 30.250852584838867)), (('test', 6677), (-126.56291198730469, 91.4662094116211))]]	['right_handed']
1a9x	A	932	common		['GLN', 'LEU', 'GLY', 'SER', 'ASN', 'SER']	['H', 'T', '-']	[[(('test', 7083), (-64.98197937011719, -40.00091552734375)), (('test', 7092), (-70.9444351196289, -43.24705505371094)), (('test', 7100), (-54.734840393066406, -33.39492416381836)), (('test', 7104), (-82.58033752441406, 14.81852912902832)), (('test', 7110), (66.56861877441406, 28.46385383605957)), (('test', 7118), (-66.47562408447266, 138.96388244628906))]]	['right_handed']
1a9x	A	964	common		['LEU', 'LEU', 'LYS', 'GLN', 'GLY', 'PHE']	['H', 'T', '-']	[[(('test', 7330), (-72.16643524169922, -33.963619232177734)), (('test', 7338), (-67.25174713134766, -51.62744903564453)), (('test', 7346), (-54.897247314453125, -24.645856857299805)), (('test', 7355), (-88.98861694335938, -10.701621055603027)), (('test', 7364), (111.15654754638672, 0.23323051631450653)), (('test', 7368), (-85.33258056640625, 156.4622039794922))]]	['right_handed']
1a9x	A	981	common	interface	['LEU', 'GLY', 'GLU', 'ALA', 'GLY', 'ILE']	['H', 'T', '-']	[[(('test', 7457), (-66.83618927001953, -43.08706283569336)), (('test', 7465), (-52.835384368896484, -52.63899230957031)), (('test', 7469), (-61.0731201171875, -11.474628448486328)), (('test', 7478), (-107.3958969116211, -4.818206310272217)), (('test', 7483), (109.13455200195312, -6.471114635467529)), (('test', 7487), (-99.15744018554688, 127.36852264404297))]]	['right_handed']
1a9x	A	1004	common	interface	['ARG', 'ILE', 'LYS', 'ASN', 'GLY', 'GLU']	['H', 'T', '-']	[[(('test', 7636), (-57.68389129638672, -47.172027587890625)), (('test', 7647), (-60.62060546875, -45.24551773071289)), (('test', 7655), (-58.54275894165039, -35.41285705566406)), (('test', 7664), (-79.89437866210938, -11.651949882507324)), (('test', 7672), (90.83035278320312, 16.816452026367188)), (('test', 7676), (-66.46031188964844, -15.843378067016602))]]	['right_handed']
1a9x	A	1033	common		['ALA', 'LEU', 'GLN', 'TYR', 'LYS', 'VAL']	['H', 'T', '-']	[[(('test', 7881), (-54.57044219970703, -42.650665283203125)), (('test', 7886), (-70.60900115966797, -46.26472854614258)), (('test', 7894), (-56.66904830932617, -43.300025939941406)), (('test', 7903), (-86.11266326904297, 2.4789135456085205)), (('test', 7915), (67.30661010742188, 28.480342864990234)), (('test', 7924), (-94.3077392578125, 129.90953063964844))]]	['right_handed']
1aa1	L	257	common	interface	['ALA', 'ARG', 'GLU', 'LEU', 'GLY', 'VAL']	['H', 'T', '-']	[[(('test', 16089), (-61.5157585144043, -41.41260528564453)), (('test', 16094), (-61.62178039550781, -47.50409698486328)), (('test', 16105), (-57.618526458740234, -37.89285659790039)), (('test', 16114), (-73.73126220703125, -13.126886367797852)), (('test', 16122), (73.96463012695312, 17.5501651763916)), (('test', 16126), (-78.5694351196289, 156.74996948242188))]]	['right_handed']
1aa1	L	357	common		['ASP', 'ARG', 'SER', 'ARG', 'GLY', 'ILE']	['B', 'G', 'T']	[[(('test', 16842), (-161.0635986328125, 93.19061279296875)), (('test', 16850), (-60.171390533447266, -28.925113677978516)), (('test', 16861), (-66.42414855957031, -13.367217063903809)), (('test', 16867), (-122.02653503417969, 16.680532455444336)), (('test', 16878), (72.89479064941406, 12.573504447937012)), (('test', 16882), (-91.73004913330078, 98.74837493896484))]]	['right_handed']
1aa1	L	430	common	interface	['ALA', 'ARG', 'ASN', 'GLU', 'GLY', 'ARG']	['H', 'T', '-']	[[(('test', 17383), (-59.09286880493164, -46.4949951171875)), (('test', 17388), (-59.91183090209961, -46.185672760009766)), (('test', 17399), (-63.73361587524414, -28.719818115234375)), (('test', 17407), (-82.71800994873047, -3.199838876724243)), (('test', 17416), (98.71646118164062, 4.1824493408203125)), (('test', 17420), (-73.18119049072266, 146.79925537109375))]]	['right_handed']
1aa6	A	124	wide		['ALA', 'ARG', 'ALA', 'VAL', 'ILE', 'GLY', 'THR']	['I', '-']	[[(('test', 958), (-62.82086944580078, -46.29631042480469)), (('test', 963), (-77.0905990600586, -59.15177536010742)), (('test', 974), (-75.35348510742188, -29.37826919555664)), (('test', 979), (-94.7546615600586, -70.97653198242188)), (('test', 986), (-63.672054290771484, -47.88022232055664)), (('test', 994), (100.62100219726562, 40.30585861206055)), (('test', 998), (-135.96578979492188, 158.713…	['None']
1aa6	A	191	common		['ALA', 'LYS', 'ARG', 'ASN', 'GLY', 'ALA']	['H', 'T', '-']	[[(('test', 1460), (-62.242530822753906, -48.192901611328125)), (('test', 1465), (-61.57054901123047, -38.96406936645508)), (('test', 1474), (-64.0925521850586, -38.407466888427734)), (('test', 1485), (-76.98241424560547, -3.792921543121338)), (('test', 1493), (108.99535369873047, 17.78435707092285)), (('test', 1497), (-84.09664916992188, 148.15318298339844))]]	['right_handed']
1aa6	A	234	common		['ILE', 'ILE', 'GLU', 'GLU', 'ASN', 'LEU']	['H', 'T', '-']	[[(('test', 1781), (-56.72323226928711, -43.26942443847656)), (('test', 1789), (-76.06327819824219, -45.26296615600586)), (('test', 1797), (-54.30738067626953, -40.73826217651367)), (('test', 1806), (-97.9246826171875, 13.695117950439453)), (('test', 1815), (55.71806335449219, 49.1846809387207)), (('test', 1823), (-104.45086669921875, -2.3079168796539307))]]	['right_handed']
1aa6	A	316	common		['ALA', 'MET', 'LEU', 'THR', 'GLY', 'ASN']	['H', 'T', '-']	[[(('test', 2425), (-65.97085571289062, -37.27813720703125)), (('test', 2430), (-68.14862823486328, -47.87169647216797)), (('test', 2438), (-55.03638458251953, -38.202754974365234)), (('test', 2446), (-97.91990661621094, 9.651457786560059)), (('test', 2453), (56.17026138305664, 37.72212600708008)), (('test', 2457), (-98.75284576416016, 48.394649505615234))]]	['right_handed']
1aa6	A	341	common		['ALA', 'CYS', 'ASP', 'MET', 'GLY', 'ALA']	['H', 'T', '-']	[[(('test', 2601), (-53.41099166870117, -31.3972225189209)), (('test', 2606), (-78.908935546875, -45.15611267089844)), (('test', 2612), (-56.38182830810547, -32.69364547729492)), (('test', 2620), (-83.79476165771484, 0.10835236310958862)), (('test', 2628), (81.25619506835938, 24.45275115966797)), (('test', 2632), (-83.88434600830078, 53.392982482910156))]]	['right_handed']
1aa6	A	367	common		['ALA', 'LYS', 'ALA', 'TRP', 'GLY', 'VAL']	['H', 'T', '-']	[[(('test', 2807), (-56.665618896484375, -37.85209274291992)), (('test', 2812), (-67.23064422607422, -52.94668197631836)), (('test', 2821), (-53.202064514160156, -39.73016357421875)), (('test', 2826), (-86.71929168701172, 1.1095932722091675)), (('test', 2840), (59.43981170654297, 50.17319107055664)), (('test', 2844), (-133.3516387939453, 146.52984619140625))]]	['right_handed']
1aa6	A	389	common		['ARG', 'ALA', 'ALA', 'HIS', 'GLY', 'GLU']	['H', 'T', 'S']	[[(('test', 2978), (-67.21601104736328, -33.28914260864258)), (('test', 2989), (-72.70838928222656, -39.58722686767578)), (('test', 2994), (-63.39731216430664, -43.07963943481445)), (('test', 2999), (-86.98053741455078, 8.383353233337402)), (('test', 3009), (68.30008697509766, 19.9050350189209)), (('test', 3013), (-83.66200256347656, -35.88203811645508))]]	['right_handed']
1aa6	A	486	common		['ALA', 'THR', 'ARG', 'MET', 'GLY', 'TYR']	['H', 'T', '-']	[[(('test', 3746), (-60.65269470214844, -43.428802490234375)), (('test', 3751), (-64.94791412353516, -43.20097732543945)), (('test', 3758), (-68.65080261230469, -18.705778121948242)), (('test', 3769), (-91.74951171875, 3.198064088821411)), (('test', 3777), (103.13525390625, 0.1170339286327362)), (('test', 3781), (-112.62035369873047, 107.78792572021484))]]	['right_handed']
1aa6	A	615	common		['ALA', 'LYS', 'ARG', 'LEU', 'GLY', 'ILE']	['H', 'T', '-']	[[(('test', 4774), (-51.89995574951172, -57.472320556640625)), (('test', 4779), (-43.35014343261719, -59.856956481933594)), (('test', 4788), (-48.044315338134766, -52.18568420410156)), (('test', 4799), (-76.52714538574219, -5.556225299835205)), (('test', 4807), (68.76946258544922, 49.10984420776367)), (('test', 4811), (-114.41808319091797, 127.98778533935547))]]	['right_handed']
1aaz	A	24	common	interface	['LEU', 'THR', 'VAL', 'LYS', 'LYS', 'GLN']	['H', 'T', '-']	[[(('test', 243), (-66.8235092163086, -29.882978439331055)), (('test', 252), (-70.79650115966797, -35.94062805175781)), (('test', 261), (-64.34225463867188, -41.1361083984375)), (('test', 269), (-84.608154296875, 1.7944962978363037)), (('test', 282), (47.62261962890625, 46.308589935302734)), (('test', 295), (-103.747314453125, 109.45394134521484))]]	['right_handed']
1aaz	A	52	common		['LEU', 'THR', 'LYS', 'LEU', 'GLY', 'ARG']	['H', 'T', '-']	[[(('test', 516), (-57.17399215698242, -39.23796081542969)), (('test', 525), (-59.49740219116211, -50.15159606933594)), (('test', 534), (-61.9868278503418, -38.81378936767578)), (('test', 547), (-79.13236236572266, -8.708382606506348)), (('test', 556), (65.0055160522461, 35.8641357421875)), (('test', 561), (-113.7645492553711, 140.6805877685547))]]	['right_handed']
1ab8	A	905	common	interface	['ASN', 'LYS', 'GLU', 'GLY', 'LEU', 'GLU']	['T', 'H']	[[(('test', 326), (-125.23463439941406, -10.416200637817383)), (('test', 334), (64.86241149902344, 39.378597259521484)), (('test', 343), (47.03424835205078, 43.281612396240234)), (('test', 352), (99.37471008300781, -34.47894287109375)), (('test', 356), (-47.45826721191406, -36.31121826171875)), (('test', 364), (-68.50494384765625, -33.166839599609375))]]	['left_handed']
1ab8	A	1049	common		['LEU', 'GLN', 'THR', 'LEU', 'GLY', 'TYR']	['H', 'T', '-']	[[(('test', 1351), (-67.19307708740234, -38.887855529785156)), (('test', 1359), (-66.13556671142578, -36.8138427734375)), (('test', 1368), (-60.3906135559082, -26.54297637939453)), (('test', 1375), (-91.24053955078125, -33.80121994018555)), (('test', 1383), (138.68833923339844, -1.6637756824493408)), (('test', 1387), (-78.95001220703125, 122.4902114868164))]]	['right_handed']
1abe	A	53	common		['LEU', 'ALA', 'ALA', 'SER', 'GLY', 'ALA']	['H', 'T', '-']	[[(('test', 406), (-60.38066101074219, -42.424293518066406)), (('test', 414), (-61.369503021240234, -46.421363830566406)), (('test', 419), (-60.156715393066406, -31.229724884033203)), (('test', 424), (-86.71025085449219, -7.934591293334961)), (('test', 430), (86.21338653564453, 21.975160598754883)), (('test', 434), (-67.8516616821289, 146.12025451660156))]]	['right_handed']
1abe	A	78	common		['ALA', 'ARG', 'GLY', 'TYR', 'ASP', 'MET']	['H', 'T', '-']	[[(('test', 574), (-67.23739624023438, -40.19746780395508)), (('test', 579), (-61.98488235473633, -37.483741760253906)), (('test', 590), (-58.80009460449219, -32.4993782043457)), (('test', 594), (-103.56498718261719, 14.373720169067383)), (('test', 606), (56.37546157836914, 49.646793365478516)), (('test', 614), (-117.30470275878906, 140.7056121826172))]]	['right_handed']
1abe	A	159	common		['LEU', 'LYS', 'ALA', 'ALA', 'GLY', 'PHE']	['H', 'T', '-']	[[(('test', 1200), (-65.56063842773438, -40.089115142822266)), (('test', 1208), (-69.42583465576172, -34.87053298950195)), (('test', 1217), (-67.66130828857422, -35.74012756347656)), (('test', 1222), (-76.50151824951172, -6.527294158935547)), (('test', 1227), (107.73197174072266, 2.073676109313965)), (('test', 1231), (-70.23616027832031, 132.4739990234375))]]	['right_handed']
1abe	A	216	common		['THR', 'GLU', 'GLY', 'GLN', 'GLY', 'PHE']	['H', 'T', '-']	[[(('test', 1632), (-62.017269134521484, -34.982662200927734)), (('test', 1639), (-63.3826789855957, -44.71923828125)), (('test', 1648), (-67.41168975830078, -16.258525848388672)), (('test', 1652), (-104.63273620605469, 21.2264347076416)), (('test', 1661), (74.6887435913086, 22.706077575683594)), (('test', 1665), (-92.66610717773438, 136.85873413085938))]]	['right_handed']
1abe	A	269	wide		['ASN', 'TRP', 'VAL', 'ALA', 'LYS', 'ASP', 'VAL']	['H', '-']	[[(('test', 2018), (-53.259647369384766, -40.36640930175781)), (('test', 2026), (-67.84099578857422, -45.86191177368164)), (('test', 2040), (-74.1222152709961, -42.723323822021484)), (('test', 2047), (-83.83776092529297, -24.329614639282227)), (('test', 2052), (-140.51795959472656, 24.253538131713867)), (('test', 2061), (40.17266082763672, 41.672607421875)), (('test', 2069), (-93.06964874267578, …	['None']
1abe	A	298	common		['LEU', 'GLU', 'LYS', 'LYS', 'GLY', 'LEU']	['H', 'T', '-']	[[(('test', 2259), (-65.37554168701172, -38.51746368408203)), (('test', 2267), (-64.19735717773438, -44.949668884277344)), (('test', 2276), (-57.53056716918945, -26.057161331176758)), (('test', 2285), (-100.56958770751953, 6.533629894256592)), (('test', 2294), (79.37385559082031, 4.333184719085693)), (('test', 2298), (-95.60834503173828, 38.589393615722656))]]	['right_handed']
1ac5	A	228	common		['ALA', 'MET', 'GLU', 'LYS', 'LYS', 'LEU']	['H', 'T', 'S']	[[(('test', 2120), (-59.80181121826172, -35.05608367919922)), (('test', 2126), (-70.42276000976562, -48.090782165527344)), (('test', 2135), (-57.80036544799805, -39.708309173583984)), (('test', 2145), (-89.02066802978516, 10.463430404663086)), (('test', 2158), (56.14604568481445, 33.98855972290039)), (('test', 2171), (-85.4908447265625, -25.67413330078125))]]	['right_handed']
1ac5	A	329	common		['ILE', 'ASP', 'SER', 'LEU', 'HIS', 'LEU']	['H', 'T', '-']	[[(('test', 3095), (-53.5814208984375, -33.192054748535156)), (('test', 3104), (-77.13552856445312, -39.137977600097656)), (('test', 3113), (-63.569862365722656, -24.908615112304688)), (('test', 3121), (-90.21088409423828, 9.975946426391602)), (('test', 3130), (69.06352233886719, 40.581172943115234)), (('test', 3143), (-117.84783935546875, 156.39515686035156))]]	['right_handed']
1ac5	A	368	common		['LEU', 'LEU', 'GLU', 'SER', 'GLY', 'ILE']	['H', 'T', '-']	[[(('test', 3463), (-63.48219680786133, -44.34954833984375)), (('test', 3472), (-62.96016311645508, -43.07586669921875)), (('test', 3481), (-69.428466796875, -28.686098098754883)), (('test', 3491), (-76.3709945678711, -10.08270263671875)), (('test', 3499), (102.92806243896484, -1.6156786680221558)), (('test', 3504), (-74.65933227539062, 119.80479431152344))]]	['right_handed']
1ac5	A	463	common		['ASP', 'ILE', 'TYR', 'SER', 'ASN', 'ASP']	['H', 'T', '-']	[[(('test', 4373), (-67.03269958496094, -39.597450256347656)), (('test', 4382), (-55.609275817871094, -42.8924674987793)), (('test', 4391), (-58.96205139160156, -59.16815185546875)), (('test', 4405), (-69.2381362915039, 1.7387757301330566)), (('test', 4413), (66.07762145996094, 22.463279724121094)), (('test', 4424), (-85.76145935058594, 59.183746337890625))]]	['right_handed']
1ac6	A	66	common		['ASN', 'LYS', 'GLU', 'ALA', 'THR', 'SER']	['B', 'T']	[[(('test', 521), (-115.5931396484375, 108.45430755615234)), (('test', 529), (-86.31361389160156, -24.008651733398438)), (('test', 538), (-70.349609375, -37.05439376831055)), (('test', 547), (-101.38194274902344, 4.6587958335876465)), (('test', 552), (38.679195404052734, 46.485374450683594)), (('test', 559), (-126.42766571044922, 161.91993713378906))]]	['right_handed']
1aco	A	188	common		['ASP', 'VAL', 'MET', 'ALA', 'GLY', 'ILE']	['H', 'T', '-']	[[(('test', 1443), (-51.20418930053711, -51.9419059753418)), (('test', 1451), (-70.04890441894531, -41.755958557128906)), (('test', 1458), (-66.29549407958984, -26.951047897338867)), (('test', 1466), (-81.22003936767578, -15.78823184967041)), (('test', 1471), (91.43046569824219, 13.482085227966309)), (('test', 1475), (-99.47030639648438, 151.734375))]]	['right_handed']
1aco	A	280	common		['LEU', 'SER', 'LYS', 'THR', 'GLY', 'ARG']	['H', 'T', '-']	[[(('test', 2114), (-57.729366302490234, -42.76796340942383)), (('test', 2122), (-67.81187438964844, -41.03240203857422)), (('test', 2128), (-72.47825622558594, -16.49679946899414)), (('test', 2137), (-103.83258056640625, 34.35697555541992)), (('test', 2144), (73.86709594726562, 19.492273330688477)), (('test', 2148), (-128.1776123046875, 41.19146728515625))]]	['right_handed']
1aco	A	376	common		['ALA', 'LEU', 'ALA', 'HIS', 'GLY', 'LEU']	['H', 'T', '-']	[[(('test', 2839), (-67.9155502319336, -45.014404296875)), (('test', 2844), (-57.53978729248047, -42.8551025390625)), (('test', 2852), (-55.903564453125, -27.33970069885254)), (('test', 2857), (-100.91632080078125, 14.065505981445312)), (('test', 2867), (69.96049499511719, 29.706392288208008)), (('test', 2871), (-107.18952941894531, 159.6282958984375))]]	['right_handed']
1aco	A	400	common		['ILE', 'GLU', 'ARG', 'ASP', 'GLY', 'TYR']	['H', 'T']	[[(('test', 3017), (-72.98982238769531, -21.74547004699707)), (('test', 3025), (-70.20025634765625, -49.85867691040039)), (('test', 3034), (-60.563533782958984, -45.01213073730469)), (('test', 3045), (-86.9153823852539, 8.939471244812012)), (('test', 3053), (88.38658905029297, 0.919197142124176)), (('test', 3057), (-76.64532470703125, -35.32097244262695))]]	['right_handed']
1aco	A	409	common		['LEU', 'ARG', 'ASP', 'VAL', 'GLY', 'GLY']	['H', 'T', 'E']	[[(('test', 3090), (-68.44800567626953, -38.15422058105469)), (('test', 3098), (-64.27791595458984, -46.68239212036133)), (('test', 3109), (-61.46273422241211, -33.03586196899414)), (('test', 3117), (-74.06436920166016, -2.8466134071350098)), (('test', 3124), (113.9883041381836, 13.668492317199707)), (('test', 3128), (-90.15738677978516, 153.88677978515625))]]	['right_handed']
1aco	A	422	common		['GLY', 'PRO', 'CYS', 'ILE', 'GLY', 'GLN']	['G', 'T', '-']	[[(('test', 3179), (56.04872512817383, -123.38643646240234)), (('test', 3183), (-57.789642333984375, -25.853607177734375)), (('test', 3190), (-60.7674560546875, -36.517215728759766)), (('test', 3196), (-107.39629364013672, 25.670978546142578)), (('test', 3204), (80.60857391357422, 19.857234954833984)), (('test', 3208), (-95.3116455078125, 78.0953369140625))]]	['right_handed']
1aco	A	623	common		['TYR', 'LYS', 'GLN', 'HIS', 'GLY', 'ILE']	['H', 'T', '-']	[[(('test', 4754), (-61.54673767089844, -43.35465621948242)), (('test', 4766), (-62.90266799926758, -42.64775466918945)), (('test', 4775), (-56.96276092529297, -38.09482192993164)), (('test', 4784), (-98.591064453125, 12.519455909729004)), (('test', 4794), (67.43421173095703, 28.557401657104492)), (('test', 4798), (-96.59144592285156, 115.9496078491211))]]	['right_handed']
1aco	A	651	common		['PRO', 'ARG', 'PHE', 'LEU', 'GLY', 'GLY']	['H', 'T', 'E']	[[(('test', 4981), (-63.57326889038086, -32.11503219604492)), (('test', 4988), (-67.11558532714844, -45.49801254272461)), (('test', 4999), (-62.380699157714844, -38.36622619628906)), (('test', 5010), (-90.85435485839844, 17.87297821044922)), (('test', 5018), (95.6041488647461, 9.047958374023438)), (('test', 5022), (-70.66106414794922, 153.96665954589844))]]	['right_handed']
1aco	A	672	common		['LEU', 'LYS', 'LYS', 'GLN', 'GLY', 'LEU']	['H', 'T', '-']	[[(('test', 5149), (-62.10445022583008, -47.564857482910156)), (('test', 5157), (-62.163551330566406, -41.55207443237305)), (('test', 5166), (-57.0313720703125, -33.17094802856445)), (('test', 5175), (-97.65105438232422, 13.105937957763672)), (('test', 5184), (82.76856231689453, 13.581537246704102)), (('test', 5188), (-94.63810729980469, 164.44076538085938))]]	['right_handed']
1aco	A	738	common		['TRP', 'PHE', 'ARG', 'ALA', 'GLY', 'SER']	['H', 'T', 'S']	[[(('test', 5669), (-64.18470001220703, -46.71710968017578)), (('test', 5683), (-57.37254333496094, -53.294002532958984)), (('test', 5694), (-60.91997528076172, -38.562095642089844)), (('test', 5705), (-74.45726776123047, -12.304866790771484)), (('test', 5710), (102.20453643798828, -25.898969650268555)), (('test', 5714), (-177.40188598632812, 165.20143127441406))]]	['right_handed']
1acw	A	10	common		['CYS', 'SER', 'THR', 'GLN', 'LYS', 'ALA']	['H', 'T', '-']	[[(('test', 124), (-76.3720474243164, -30.041122436523438)), (('test', 134), (-62.42444610595703, -29.893068313598633)), (('test', 145), (-43.09074401855469, -47.202510833740234)), (('test', 159), (-112.17654418945312, 44.54918670654297)), (('test', 176), (52.310997009277344, 32.96516799926758)), (('test', 198), (-102.16678619384766, 161.5016326904297))]]	['right_handed']
1acy	L	124	common	interface	['GLN', 'LEU', 'THR', 'SER', 'GLY', 'GLY']	['H', 'T', 'E']	[[(('test', 2664), (-72.85222625732422, -39.85187530517578)), (('test', 2673), (-60.745975494384766, -42.9241828918457)), (('test', 2681), (-47.195098876953125, -48.25286102294922)), (('test', 2688), (-79.92987823486328, 27.44125747680664)), (('test', 2694), (65.39392852783203, -0.6737661361694336)), (('test', 2698), (-111.62613677978516, 156.8299560546875))]]	['right_handed']
1ad3	A	127	common		['ALA', 'VAL', 'ALA', 'ALA', 'GLY', 'ASN']	['H', 'T', '-']	[[(('test', 1226), (-63.28063201904297, -40.0150032043457)), (('test', 1232), (-72.71349334716797, -34.33551788330078)), (('test', 1240), (-63.348167419433594, -36.797698974609375)), (('test', 1246), (-80.82798767089844, 0.14935344457626343)), (('test', 1252), (81.663818359375, 27.007579803466797)), (('test', 1257), (-98.21588134765625, 162.94073486328125))]]	['right_handed']
1ad3	A	199	common	interface	['ALA', 'ALA', 'LYS', 'HIS', 'LEU', 'THR']	['H', 'T', '-']	[[(('test', 1870), (-66.715087890625, -31.923389434814453)), (('test', 1876), (-57.154052734375, -38.77267074584961)), (('test', 1882), (-58.208702087402344, -22.56501579284668)), (('test', 1895), (-120.13462829589844, 10.524295806884766)), (('test', 1908), (54.005638122558594, 26.411937713623047)), (('test', 1917), (-82.30104064941406, 136.74041748046875))]]	['right_handed']
1ad3	A	309	common		['ASP', 'GLN', 'SER', 'SER', 'ARG', 'TYR']	['E', 'T']	[[(('test', 2945), (-126.49034881591797, 102.1999282836914)), (('test', 2954), (-55.714481353759766, -35.56026840209961)), (('test', 2966), (-64.64505767822266, -50.30836868286133)), (('test', 2974), (-93.82449340820312, 8.274621963500977)), (('test', 2982), (54.85002899169922, 41.72972106933594)), (('test', 2999), (-95.55496215820312, 144.3392791748047))]]	['right_handed']
1ado	A	43	common		['LEU', 'GLN', 'SER', 'ILE', 'GLY', 'THR']	['H', 'T', '-']	[[(('test', 389), (-66.21295928955078, -37.97090530395508)), (('test', 398), (-64.58346557617188, -37.28630828857422)), (('test', 410), (-61.7769775390625, -28.8649845123291)), (('test', 418), (-102.75531005859375, 26.909944534301758)), (('test', 427), (53.67972183227539, 24.277711868286133)), (('test', 432), (-106.20660400390625, 146.3320770263672))]]	['right_handed']
1ado	A	97	common		['ILE', 'LYS', 'SER', 'LYS', 'GLY', 'GLY']	['H', 'T', '-']	[[(('test', 930), (-64.87061309814453, -47.61952209472656)), (('test', 939), (-62.75416564941406, -40.47712326049805)), (('test', 952), (-62.53588104248047, -26.422693252563477)), (('test', 960), (-90.63971710205078, 10.304082870483398)), (('test', 973), (83.93842315673828, 11.838492393493652)), (('test', 978), (-100.31671142578125, 158.4240264892578))]]	['right_handed']
1ado	A	137	common		['TYR', 'LYS', 'LYS', 'ASP', 'GLY', 'ALA']	['H', 'T', '-']	[[(('test', 1275), (-59.12002182006836, -39.6297492980957)), (('test', 1289), (-62.139312744140625, -44.92219924926758)), (('test', 1302), (-59.93399429321289, -35.52248764038086)), (('test', 1315), (-84.57608795166016, 5.554426193237305)), (('test', 1324), (106.32516479492188, 6.730068206787109)), (('test', 1329), (-94.998291015625, 130.72772216796875))]]	['right_handed']
1ado	A	177	common	interface	['CYS', 'GLN', 'GLN', 'ASN', 'GLY', 'ILE']	['H', 'T', '-']	[[(('test', 1660), (-57.21921920776367, -53.367645263671875)), (('test', 1667), (-57.7040901184082, -33.046974182128906)), (('test', 1679), (-66.55119323730469, -22.118318557739258)), (('test', 1691), (-109.38794708251953, 24.0987548828125)), (('test', 1702), (62.96090316772461, 24.6133975982666)), (('test', 1707), (-112.2029037475586, 127.29046630859375))]]	['right_handed']
1ado	A	216	common	interface	['LEU', 'SER', 'ASP', 'HIS', 'HIS', 'ILE']	['H', 'T', '-']	[[(('test', 2027), (-62.474891662597656, -37.043724060058594)), (('test', 2036), (-67.69439697265625, -44.302555084228516)), (('test', 2044), (-60.09035873413086, -35.78662872314453)), (('test', 2053), (-90.53718566894531, 8.576041221618652)), (('test', 2066), (61.735389709472656, 39.627044677734375)), (('test', 2079), (-78.13423156738281, 139.12841796875))]]	['right_handed']
1ado	A	336	common		['LEU', 'ALA', 'CYS', 'GLN', 'GLY', 'LYS']	['H', 'T', '-']	[[(('test', 3154), (-72.76528930664062, -42.614261627197266)), (('test', 3163), (-58.540382385253906, -42.24026870727539)), (('test', 3169), (-71.1673812866211, 4.445982933044434)), (('test', 3176), (-122.91832733154297, 2.246114730834961)), (('test', 3188), (71.6627426147461, 18.081254959106445)), (('test', 3193), (-106.21814727783203, 9.743683815002441))]]	['right_handed']
1adr	A	14	common		['ARG', 'LYS', 'LYS', 'LEU', 'LYS', 'ILE']	['H', 'T', '-']	[[(('test', 222), (-56.7276725769043, -45.47441482543945)), (('test', 246), (-70.75410461425781, -39.75345230102539)), (('test', 268), (-56.833213806152344, -43.32698059082031)), (('test', 290), (-77.21560668945312, -24.545368194580078)), (('test', 309), (76.99691009521484, 39.80949783325195)), (('test', 331), (-96.54379272460938, 126.60415649414062))]]	['right_handed']
1adr	A	25	common		['GLY', 'LYS', 'MET', 'VAL', 'GLY', 'VAL']	['H', 'T', 'S']	[[(('test', 430), (-46.43906784057617, -54.96891784667969)), (('test', 437), (-58.883758544921875, -45.71474838256836)), (('test', 459), (-58.48215103149414, -52.083683013916016)), (('test', 476), (-66.88710021972656, -39.18301773071289)), (('test', 492), (95.09912109375, 46.41797637939453)), (('test', 499), (-131.48988342285156, 161.40098571777344))]]	['right_handed']
1adr	A	37	common		['GLN', 'TRP', 'GLU', 'ARG', 'SER', 'GLU']	['H', 'T', 'S']	[[(('test', 596), (-62.596553802490234, -42.74333190917969)), (('test', 613), (-55.30910873413086, -57.882991790771484)), (('test', 637), (-63.69565200805664, -42.62836837768555)), (('test', 652), (-64.90015411376953, -6.3297953605651855)), (('test', 676), (66.19633483886719, 39.79513931274414)), (('test', 687), (-88.13584899902344, -69.9526596069336))]]	['right_handed']
1adr	A	54	common		['SER', 'LYS', 'ALA', 'LEU', 'GLN', 'CYS']	['H', 'T', 'S']	[[(('test', 862), (-54.88329315185547, -45.51848602294922)), (('test', 873), (-60.85790252685547, -54.6569709777832)), (('test', 895), (-56.71369934082031, -38.48347854614258)), (('test', 905), (-89.660888671875, 27.194961547851562)), (('test', 924), (44.229736328125, 56.1358757019043)), (('test', 941), (-164.76678466796875, 174.3948211669922))]]	['right_handed']
1adu	A	192	common		['MET', 'ASP', 'LYS', 'TYR', 'HIS', 'VAL']	['H', 'T', '-']	[[(('test', 94), (-70.14668273925781, -28.97231101989746)), (('test', 102), (-73.58829498291016, -65.28972625732422)), (('test', 110), (-44.797080993652344, -48.774356842041016)), (('test', 119), (-91.99851989746094, 24.769603729248047)), (('test', 131), (31.490915298461914, 78.43869018554688)), (('test', 141), (-88.82747650146484, 150.07745361328125))]]	['right_handed']
1adu	A	253	common		['GLN', 'SER', 'PHE', 'ALA', 'GLU', 'VAL']	['H', 'T', '-']	[[(('test', 592), (-65.73716735839844, -40.81376647949219)), (('test', 601), (-63.399593353271484, -45.773590087890625)), (('test', 607), (-59.51088333129883, -41.55517578125)), (('test', 618), (-87.20838928222656, -6.873608589172363)), (('test', 623), (56.104881286621094, 67.7751693725586)), (('test', 632), (-139.60792541503906, 121.06585693359375))]]	['right_handed']
1adw	A	81	common		['HIS', 'PHE', 'GLY', 'MET', 'GLY', 'MET']	['G', 'T', '-']	[[(('test', 615), (-117.09605407714844, 17.928586959838867)), (('test', 625), (-54.48480987548828, -47.26118087768555)), (('test', 636), (-60.8606071472168, -29.303974151611328)), (('test', 640), (-88.31525421142578, 5.8447585105896)), (('test', 648), (85.85252380371094, 17.003931045532227)), (('test', 652), (-78.64889526367188, 77.33169555664062))]]	['right_handed']
1adz	A	33	common		['ASN', 'ASN', 'GLN', 'THR', 'LYS', 'GLN']	['E', 'G', 'T']	[[(('test', 528), (-87.94252014160156, 126.28180694580078)), (('test', 542), (-68.89134979248047, -23.96538734436035)), (('test', 556), (-52.64031982421875, -36.46334457397461)), (('test', 573), (-125.12220764160156, 20.48856544494629)), (('test', 587), (32.90726089477539, 54.558326721191406)), (('test', 609), (-168.3982391357422, 179.06497192382812))]]	['right_handed']
1ae1	A	41	common		['LEU', 'ALA', 'GLY', 'LEU', 'GLY', 'ALA']	['H', 'T', '-']	[[(('test', 184), (-63.16901779174805, -37.27359390258789)), (('test', 192), (-79.12577056884766, -33.611610412597656)), (('test', 197), (-67.36763000488281, -21.90888214111328)), (('test', 201), (-97.76404571533203, 7.818837642669678)), (('test', 209), (116.20801544189453, -8.335173606872559)), (('test', 213), (-72.55713653564453, 151.04832458496094))]]	['right_handed']
1ae1	A	65	common		['TRP', 'ARG', 'GLU', 'LYS', 'GLY', 'LEU']	['H', 'T', '-']	[[(('test', 369), (-72.67696380615234, -32.942481994628906)), (('test', 383), (-71.37142944335938, -37.46114730834961)), (('test', 394), (-62.02634048461914, -34.95052719116211)), (('test', 403), (-91.71408081054688, 17.490449905395508)), (('test', 412), (78.52500915527344, 20.308908462524414)), (('test', 416), (-89.18547058105469, 141.54940795898438))]]	['right_handed']
1ae1	A	93	common		['ALA', 'HIS', 'VAL', 'PHE', 'ASP', 'GLY']	['H', 'T', 'S']	[[(('test', 595), (-63.878299713134766, -37.91794967651367)), (('test', 600), (-69.23107147216797, -52.857906341552734)), (('test', 610), (-69.4725341796875, -21.996177673339844)), (('test', 617), (-104.41889953613281, -1.4490190744400024)), (('test', 628), (65.11534881591797, 38.738677978515625)), (('test', 636), (81.0740737915039, 22.464736938476562))]]	['right_handed']
1ae1	A	189	common	interface	['TRP', 'ALA', 'LYS', 'ASP', 'ASN', 'ILE']	['H', 'G', 'T', 'E']	[[(('test', 1321), (-99.72566223144531, 1.9950790405273438)), (('test', 1335), (-63.40726852416992, -31.497343063354492)), (('test', 1340), (-72.68746948242188, -21.690528869628906)), (('test', 1349), (-95.54669189453125, 16.297039031982422)), (('test', 1357), (48.221099853515625, 54.90201187133789)), (('test', 1365), (-124.540771484375, 129.1328887939453))]]	['right_handed']
1ae7	A	10	common		['GLN', 'CYS', 'ALA', 'ASN', 'HIS', 'GLY']	['H', 'T']	[[(('test', 79), (-60.9350700378418, -36.1736946105957)), (('test', 88), (-63.63676834106445, -50.48549270629883)), (('test', 94), (-66.29661560058594, -39.62774658203125)), (('test', 99), (-90.81742858886719, 6.318355083465576)), (('test', 107), (57.304378509521484, 16.586854934692383)), (('test', 117), (95.55389404296875, -3.452073097229004))]]	['right_handed']
1aec	A	77	common		['ILE', 'ILE', 'ASN', 'ASN', 'GLY', 'GLY']	['H', 'T', '-']	[[(('test', 696), (-65.07581329345703, -37.424049377441406)), (('test', 705), (-64.79131317138672, -51.04296875)), (('test', 714), (-69.33419799804688, -31.291309356689453)), (('test', 725), (-78.36585998535156, -16.420608520507812)), (('test', 736), (80.63822937011719, 14.05611515045166)), (('test', 741), (149.2191162109375, 179.3810272216797))]]	['right_handed']
1af0	A	179	common		['GLY', 'HIS', 'ALA', 'LEU', 'GLY', 'LEU']	['H', 'T', '-']	[[(('test', 1400), (-55.30767822265625, -45.22526550292969)), (('test', 1404), (-63.11880874633789, -44.9618034362793)), (('test', 1414), (-60.516788482666016, -20.869443893432617)), (('test', 1419), (-95.11592864990234, -11.571135520935059)), (('test', 1427), (122.87467956542969, 4.120937824249268)), (('test', 1431), (-94.23346710205078, 143.28732299804688))]]	['right_handed']
1af0	A	219	common		['GLU', 'THR', 'ASN', 'THR', 'GLY', 'GLY']	['G', 'T', '-']	[[(('test', 1709), (-61.117279052734375, -23.309118270874023)), (('test', 1718), (-63.97148513793945, -20.485002517700195)), (('test', 1725), (-62.79130935668945, -28.329856872558594)), (('test', 1733), (-107.4016342163086, 15.21861743927002)), (('test', 1740), (94.14765167236328, 4.99990701675415)), (('test', 1744), (-88.39774322509766, 174.24942016601562))]]	['right_handed']
1af0	A	408	common		['ASP', 'LYS', 'GLU', 'ALA', 'ASN', 'SER']	['H', 'T', '-']	[[(('test', 3079), (-68.01668548583984, -29.82370376586914)), (('test', 3087), (-63.507625579833984, -49.58517074584961)), (('test', 3096), (-60.31852722167969, -40.580772399902344)), (('test', 3105), (-79.56193542480469, -11.851752281188965)), (('test', 3110), (53.6001091003418, 43.36761474609375)), (('test', 3118), (-149.34756469726562, 130.16915893554688))]]	['right_handed']
1af2	A	111	common		['ALA', 'TRP', 'LEU', 'SER', 'GLY', 'GLU']	['H', 'T', '-']	[[(('test', 824), (-61.20488739013672, -51.81351089477539)), (('test', 829), (-60.9615364074707, -44.60801315307617)), (('test', 843), (-72.64749145507812, -28.455167770385742)), (('test', 851), (-73.21060943603516, -9.273749351501465)), (('test', 857), (103.23688507080078, 8.126031875610352)), (('test', 861), (-64.86287689208984, 132.86221313476562))]]	['right_handed']
1af2	A	167	common		['PRO', 'LYS', 'ASP', 'LEU', 'GLU', 'ILE']	['G', 'T', '-']	[[(('test', 1260), (-55.35947036743164, -31.189672470092773)), (('test', 1267), (-58.30643081665039, -34.613773345947266)), (('test', 1276), (-64.79290771484375, -26.47018051147461)), (('test', 1284), (-106.0446548461914, 18.01679801940918)), (('test', 1292), (56.458526611328125, 37.99371337890625)), (('test', 1301), (-97.0614242553711, 131.09234619140625))]]	['right_handed']
1af2	A	247	common		['LEU', 'ASN', 'LEU', 'LYS', 'GLY', 'TYR']	['H', 'T', '-']	[[(('test', 1853), (-52.62061309814453, -43.59469223022461)), (('test', 1861), (-75.35244750976562, -43.972721099853516)), (('test', 1869), (-62.475486755371094, -34.49624252319336)), (('test', 1877), (-79.27713012695312, 9.096797943115234)), (('test', 1886), (95.80494689941406, -3.878129720687866)), (('test', 1890), (-87.32732391357422, 177.59832763671875))]]	['right_handed']
1af2	A	280	common		['LEU', 'LYS', 'ALA', 'LEU', 'GLY', 'CYS']	['H', 'T', '-']	[[(('test', 2110), (-66.98123931884766, -41.6995964050293)), (('test', 2118), (-61.164276123046875, -36.178314208984375)), (('test', 2127), (-63.32406234741211, -36.09830856323242)), (('test', 2132), (-81.38592529296875, -10.498818397521973)), (('test', 2140), (113.97374725341797, -23.812116622924805)), (('test', 2144), (-70.77880096435547, 137.76742553710938))]]	['right_handed']
1af6	A	112	common		['VAL', 'HIS', 'MET', 'ILE', 'ASP', 'PHE']	['E', 'G', 'T']	[[(('test', 896), (-112.58374786376953, 106.50476837158203)), (('test', 903), (-48.95757293701172, -54.19827651977539)), (('test', 913), (-63.50117111206055, -21.711023330688477)), (('test', 921), (-113.96875, 10.797928810119629)), (('test', 929), (44.69021224975586, 50.80439758300781)), (('test', 937), (-118.04216003417969, 117.577392578125))]]	['right_handed']
1af7	A	58	common		['LEU', 'ARG', 'ALA', 'LEU', 'GLY', 'LEU']	['H', 'T', '-']	[[(('test', 395), (-55.942447662353516, -51.30766677856445)), (('test', 403), (-59.47880935668945, -53.30845260620117)), (('test', 414), (-55.37806701660156, -33.205406188964844)), (('test', 419), (-92.16506958007812, -4.120414733886719)), (('test', 427), (74.47062683105469, 27.025142669677734)), (('test', 431), (-101.6292495727539, 157.59205627441406))]]	['right_handed']
1afa	1	100	common	interface	['ALA', 'PHE', 'SER', 'MET', 'GLY', 'LYS']	['H', 'T', '-']	[[(('test', 236), (-60.40712356567383, -47.078765869140625)), (('test', 241), (-53.580284118652344, -52.16115188598633)), (('test', 252), (-64.05877685546875, -23.497352600097656)), (('test', 258), (-88.22547912597656, 5.1714606285095215)), (('test', 266), (93.88062286376953, 14.15054988861084)), (('test', 270), (-66.7668228149414, 128.4923095703125))]]	['right_handed']
1afa	1	128	common	interface	['CYS', 'SER', 'GLU', 'LEU', 'ARG', 'GLY']	['H', 'T', '-']	[[(('test', 460), (-59.344295501708984, -36.2258415222168)), (('test', 466), (-62.95500183105469, -40.51406478881836)), (('test', 472), (-64.9101791381836, -27.014612197875977)), (('test', 481), (-90.12708282470703, 1.6461565494537354)), (('test', 489), (66.69316864013672, 33.655120849609375)), (('test', 500), (-122.64279174804688, -168.68515014648438))]]	['right_handed']
1afh	A	16	common		['SER', 'TYR', 'ALA', 'ARG', 'GLY', 'GLN']	['H', 'T', 'S']	[[(('test', 197), (-52.807769775390625, -63.54753494262695)), (('test', 208), (-59.504390716552734, -59.73808288574219)), (('test', 229), (-56.8184928894043, -27.593820571899414)), (('test', 239), (-94.01895904541016, 11.313515663146973)), (('test', 263), (73.22110748291016, 30.122404098510742)), (('test', 270), (-140.7872772216797, 48.48771667480469))]]	['right_handed']
1afh	A	72	common		['PRO', 'SER', 'LYS', 'CYS', 'GLY', 'VAL']	['H', '-']	[[(('test', 926), (-53.75014877319336, -52.09651184082031)), (('test', 940), (-44.626548767089844, -70.62265014648438)), (('test', 951), (-64.05968475341797, -39.36525344848633)), (('test', 973), (-47.49730682373047, -35.14251708984375)), (('test', 983), (135.16189575195312, 46.6935920715332)), (('test', 990), (-119.12857818603516, 86.32878112792969))]]	['right_handed']
1afi	A	37	common		['GLY', 'PHE', 'GLU', 'LYS', 'ARG', 'GLU']	['E', 'T']	[[(('test', 528), (-151.3031768798828, 106.85230255126953)), (('test', 535), (-70.04856872558594, -8.235733985900879)), (('test', 555), (-60.33654022216797, -23.98271942138672)), (('test', 570), (-150.2899932861328, 30.650245666503906)), (('test', 592), (40.562557220458984, 58.94092559814453)), (('test', 616), (-136.8763885498047, 149.52720642089844))]]	['right_handed']
1afp	A	8	common		['TYR', 'LYS', 'LYS', 'ASP', 'ASN', 'ILE']	['E', 'T']	[[(('test', 99), (-114.79817199707031, 134.39915466308594)), (('test', 120), (-75.36711883544922, -48.35142517089844)), (('test', 141), (-54.75556564331055, -47.898223876953125)), (('test', 162), (-89.78840637207031, -6.137149810791016)), (('test', 175), (38.66788864135742, 61.08677291870117)), (('test', 189), (-142.86085510253906, 165.29920959472656))]]	['right_handed']
1afs	A	41	common		['ALA', 'ILE', 'ASP', 'ASN', 'GLY', 'PHE']	['H', 'T', '-']	[[(('test', 302), (-63.4078369140625, -41.99466323852539)), (('test', 307), (-63.9985237121582, -42.1890869140625)), (('test', 315), (-62.86960983276367, -28.981691360473633)), (('test', 323), (-89.52401733398438, 3.0561416149139404)), (('test', 331), (102.0263900756836, 6.593325138092041)), (('test', 335), (-78.50848388671875, 129.46664428710938))]]	['right_handed']
1afs	A	68	common		['LYS', 'ILE', 'GLU', 'ASP', 'GLY', 'THR']	['H', 'T', 'S']	[[(('test', 522), (-76.9577407836914, -21.846147537231445)), (('test', 531), (-81.55072021484375, -41.05367660522461)), (('test', 539), (-59.62592697143555, -52.757240295410156)), (('test', 548), (-75.39677429199219, 15.110193252563477)), (('test', 556), (68.41520690917969, 16.853702545166016)), (('test', 560), (-73.60626983642578, -34.02758026123047))]]	['right_handed']
1afs	A	154	common		['CYS', 'LYS', 'ASP', 'ALA', 'GLY', 'LEU']	['H', 'T', 'S']	[[(('test', 1243), (-68.21238708496094, -29.948511123657227)), (('test', 1249), (-74.52755737304688, -45.31969451904297)), (('test', 1258), (-60.898773193359375, -33.09080505371094)), (('test', 1266), (-77.31794738769531, -9.976438522338867)), (('test', 1271), (82.74347686767578, 3.8749473094940186)), (('test', 1275), (-74.25474548339844, -24.662982940673828))]]	['right_handed']
1afs	A	206	common	interface	['CYS', 'LYS', 'SER', 'LYS', 'ASP', 'ILE']	['H', 'T', '-']	[[(('test', 1656), (-60.41721725463867, -40.44424057006836)), (('test', 1662), (-61.25902557373047, -39.35586166381836)), (('test', 1671), (-70.5423812866211, -21.692237854003906)), (('test', 1677), (-104.7447738647461, 0.21489135921001434)), (('test', 1686), (64.11985778808594, 39.295169830322266)), (('test', 1694), (-112.8281478881836, 129.48741149902344))]]	['right_handed']
1afs	A	245	common		['ALA', 'LYS', 'LYS', 'TYR', 'LYS', 'GLN']	['H', 'T', '-']	[[(('test', 1955), (-61.45327377319336, -40.16523361206055)), (('test', 1960), (-64.5600814819336, -41.30479049682617)), (('test', 1969), (-63.15593338012695, -26.146711349487305)), (('test', 1978), (-107.38554382324219, 4.32313871383667)), (('test', 1990), (60.18880081176758, 30.73518943786621)), (('test', 1999), (-116.27464294433594, 166.5814208984375))]]	['right_handed']
1afs	A	260	common	interface	['GLN', 'LEU', 'GLN', 'ARG', 'GLY', 'VAL']	['H', 'T', '-']	[[(('test', 2078), (-66.7069320678711, -49.88372802734375)), (('test', 2087), (-55.87323760986328, -45.70961380004883)), (('test', 2095), (-62.462066650390625, -25.449949264526367)), (('test', 2104), (-94.3664321899414, 5.781571388244629)), (('test', 2115), (96.7218246459961, 7.352392196655273)), (('test', 2119), (-87.71387481689453, 141.72030639648438))]]	['right_handed']
1afw	A	107	common	interface	['CYS', 'LEU', 'ALA', 'SER', 'GLY', 'ILE']	['H', 'T', '-']	[[(('test', 634), (-66.67869567871094, -36.55744171142578)), (('test', 640), (-58.011924743652344, -49.678287506103516)), (('test', 648), (-60.978755950927734, -34.777252197265625)), (('test', 653), (-74.31289672851562, -5.7128190994262695)), (('test', 659), (103.40286254882812, -1.112235426902771)), (('test', 663), (-74.42879486083984, 119.606201171875))]]	['right_handed']
1afw	A	138	common	interface	['LYS', 'ILE', 'LYS', 'VAL', 'GLY', 'GLN']	['H', 'T', 'S']	[[(('test', 855), (-67.00057983398438, -38.505401611328125)), (('test', 864), (-68.10511016845703, -44.12483215332031)), (('test', 872), (-60.550376892089844, -37.617984771728516)), (('test', 881), (-84.71279907226562, -0.1251145452260971)), (('test', 888), (87.33955383300781, 2.500532865524292)), (('test', 892), (-64.43103790283203, -34.097503662109375))]]	['right_handed']
1afw	A	194	common		['ALA', 'ALA', 'ASN', 'PHE', 'LYS', 'ILE']	['H', 'T', '-']	[[(('test', 1281), (-64.98959350585938, -42.50448989868164)), (('test', 1286), (-66.97676849365234, -49.39153289794922)), (('test', 1291), (-57.374488830566406, -29.96927261352539)), (('test', 1299), (-124.08174133300781, 23.19821548461914)), (('test', 1310), (45.5120964050293, 73.84610748291016)), (('test', 1319), (-99.53827667236328, 108.89571380615234))]]	['right_handed']
1afw	A	218	common		['ALA', 'LYS', 'ASN', 'GLU', 'GLY', 'LEU']	['H', 'T', 'S']	[[(('test', 1478), (-60.62882995605469, -32.25977325439453)), (('test', 1483), (-64.88980865478516, -56.14923858642578)), (('test', 1492), (-54.904903411865234, -38.79905319213867)), (('test', 1500), (-72.62519836425781, -1.1882798671722412)), (('test', 1509), (76.31841278076172, 25.944726943969727)), (('test', 1513), (-74.9161376953125, -13.546707153320312))]]	['right_handed']
1afw	A	291	common		['ALA', 'ASN', 'GLN', 'LEU', 'ASN', 'LEU']	['H', 'T', '-']	[[(('test', 1984), (-64.99397277832031, -38.51626205444336)), (('test', 1989), (-64.78546142578125, -44.23880386352539)), (('test', 1997), (-60.43659973144531, -38.814659118652344)), (('test', 2006), (-89.80281066894531, 0.9452258348464966)), (('test', 2014), (54.02399826049805, 55.780113220214844)), (('test', 2022), (-100.35542297363281, 138.1713409423828))]]	['right_handed']
1afw	A	327	common		['LEU', 'GLU', 'ALA', 'THR', 'GLY', 'LEU']	['H', 'T', '-']	[[(('test', 2254), (-69.61296081542969, -45.142887115478516)), (('test', 2262), (-63.60502243041992, -43.0549430847168)), (('test', 2271), (-65.15528869628906, -28.939401626586914)), (('test', 2276), (-101.59793090820312, -2.2548117637634277)), (('test', 2283), (69.05870056152344, 36.72987747192383)), (('test', 2287), (-114.8353271484375, 167.4774932861328))]]	['right_handed']
1afw	A	354	common		['ILE', 'HIS', 'LYS', 'LEU', 'GLY', 'ILE']	['H', 'T', '-']	[[(('test', 2463), (-65.39513397216797, -39.62300109863281)), (('test', 2471), (-71.21416473388672, -52.485713958740234)), (('test', 2481), (-53.384033203125, -33.589725494384766)), (('test', 2490), (-90.78435516357422, -11.323190689086914)), (('test', 2498), (76.60527038574219, 34.033180236816406)), (('test', 2502), (-83.91239166259766, 138.7156219482422))]]	['right_handed']
1ag1	O	83	common	interface	['LEU', 'LYS', 'ASP', 'PHE', 'GLY', 'VAL']	['H', 'T', '-']	[[(('test', 610), (-72.83534240722656, -40.32323455810547)), (('test', 618), (-54.11685562133789, -48.57912826538086)), (('test', 627), (-64.83161926269531, -30.802684783935547)), (('test', 635), (-78.46023559570312, -6.276198387145996)), (('test', 646), (88.4267349243164, 18.054574966430664)), (('test', 650), (-96.79784393310547, 127.27783966064453))]]	['right_handed']
1ag1	O	116	common		['ALA', 'VAL', 'ALA', 'SER', 'GLY', 'PHE']	['H', 'T', '-']	[[(('test', 873), (-60.0455322265625, -52.15923309326172)), (('test', 878), (-54.39130401611328, -49.40563201904297)), (('test', 885), (-50.93679428100586, -33.45014953613281)), (('test', 890), (-91.4275894165039, 9.878125190734863)), (('test', 896), (90.05189514160156, -1.8873039484024048)), (('test', 900), (-77.16572570800781, 150.102783203125))]]	['right_handed']
1ag1	O	133	common		['GLU', 'ARG', 'GLU', 'SER', 'GLY', 'ARG']	['H', 'T', '-']	[[(('test', 990), (-52.453880310058594, -42.913448333740234)), (('test', 999), (-61.62874221801758, -53.402626037597656)), (('test', 1010), (-53.056461334228516, -38.23164367675781)), (('test', 1019), (-84.76051330566406, 15.584123611450195)), (('test', 1025), (79.26525115966797, 4.301337718963623)), (('test', 1029), (-91.95358276367188, 10.260767936706543))]]	['right_handed']
1ag6	A	87	common		['HIS', 'GLN', 'GLY', 'ALA', 'GLY', 'MET']	['G', 'T', '-']	[[(('test', 649), (-115.67472839355469, 15.65988540649414)), (('test', 659), (-65.92610931396484, -41.064125061035156)), (('test', 668), (-61.997283935546875, -25.909669876098633)), (('test', 672), (-86.04059600830078, 2.9931674003601074)), (('test', 677), (100.6980209350586, 12.912753105163574)), (('test', 681), (-88.54669952392578, 83.533935546875))]]	['right_handed']
1agi	A	31	common		['MET', 'LYS', 'ASN', 'ARG', 'ARG', 'LEU']	['H', 'T', '-']	[[(('test', 265), (-67.79777526855469, -36.13786315917969)), (('test', 273), (-69.81306457519531, -48.26614761352539)), (('test', 282), (-60.87296676635742, -42.87986755371094)), (('test', 290), (-83.72268676757812, 7.5268120765686035)), (('test', 301), (58.63798141479492, 52.24195098876953)), (('test', 312), (-119.9758071899414, 30.415061950683594))]]	['right_handed']
1agn	A	51	common		['HIS', 'VAL', 'ILE', 'LYS', 'GLY', 'THR']	['H', 'T', 'S']	[[(('test', 387), (-60.37888717651367, -43.43565368652344)), (('test', 397), (-52.70465850830078, -49.858036041259766)), (('test', 404), (-60.19499588012695, -45.89659881591797)), (('test', 412), (-70.34005737304688, -18.697372436523438)), (('test', 421), (97.7433090209961, -12.23086929321289)), (('test', 425), (-61.27806091308594, -18.204572677612305))]]	['right_handed']
1agn	A	334	common		['GLU', 'PHE', 'LEU', 'ALA', 'LYS', 'LYS']	['H', 'T', 'S']	[[(('test', 2456), (-57.907325744628906, -49.908451080322266)), (('test', 2465), (-51.860443115234375, -49.97261047363281)), (('test', 2476), (-62.348411560058594, -27.192508697509766)), (('test', 2484), (-77.9164047241211, 12.718778610229492)), (('test', 2489), (61.00129318237305, 18.035205841064453)), (('test', 2498), (-59.29587173461914, -52.88519287109375))]]	['right_handed']
1agn	A	361	common		['LEU', 'LEU', 'ASN', 'SER', 'GLY', 'GLN']	['H', 'T', '-']	[[(('test', 2682), (-58.61490249633789, -32.159393310546875)), (('test', 2690), (-70.71013641357422, -53.50054931640625)), (('test', 2698), (-67.6452407836914, -18.34134292602539)), (('test', 2706), (-81.03874206542969, -12.308600425720215)), (('test', 2712), (72.24269104003906, 28.859697341918945)), (('test', 2716), (-112.1249008178711, 8.482717514038086))]]	['right_handed']
1agx	A	235	common		['PHE', 'ALA', 'LYS', 'ALA', 'GLY', 'VAL']	['H', 'T', '-']	[[(('test', 1736), (-61.417667388916016, -42.54290008544922)), (('test', 1747), (-59.48506164550781, -54.180633544921875)), (('test', 1752), (-59.04316711425781, -16.858930587768555)), (('test', 1761), (-95.80712127685547, -17.257585525512695)), (('test', 1766), (91.27494812011719, 46.421817779541016)), (('test', 1770), (-93.43215942382812, 145.27914428710938))]]	['right_handed']
1agx	A	264	wide		['LEU', 'HIS', 'ASP', 'GLU', 'GLN', 'GLY', 'LEU']	['H', 'T', '-']	[[(('test', 1946), (-56.99403381347656, -18.841032028198242)), (('test', 1954), (-99.16905975341797, -49.17898178100586)), (('test', 1964), (-60.85951232910156, -48.469844818115234)), (('test', 1972), (-85.26571655273438, -62.61348342895508)), (('test', 1981), (-91.34420776367188, 9.754151344299316)), (('test', 1990), (59.8171501159668, 22.670644760131836)), (('test', 1994), (-61.96996307373047, …	['None']
1ah0	A	34	common		['ALA', 'ILE', 'ASP', 'LEU', 'GLY', 'TYR']	['H', 'T', '-']	[[(('test', 298), (-57.12437438964844, -45.91341781616211)), (('test', 304), (-67.24353790283203, -37.120697021484375)), (('test', 313), (-64.63282012939453, -28.32948112487793)), (('test', 322), (-81.22400665283203, -5.6048994064331055)), (('test', 331), (106.38960266113281, -7.2210493087768555)), (('test', 336), (-61.497562408447266, 132.5050811767578))]]	['right_handed']
1ah0	A	61	common		['LYS', 'LEU', 'GLN', 'GLY', 'GLN', 'VAL']	['H', 'T', 'S']	[[(('test', 558), (-64.97193908691406, -32.32204055786133)), (('test', 571), (-75.61773681640625, -44.77573776245117)), (('test', 580), (-78.8780517578125, -24.638999938964844)), (('test', 592), (-78.61042022705078, 4.653958320617676)), (('test', 597), (53.849090576171875, 24.929534912109375)), (('test', 609), (-76.8032455444336, -22.763851165771484))]]	['right_handed']
1ah0	A	96	common		['LEU', 'ARG', 'ASP', 'LEU', 'LYS', 'LEU']	['H', 'T', '-']	[[(('test', 908), (-63.78799819946289, -41.83662033081055)), (('test', 917), (-64.65263366699219, -49.303802490234375)), (('test', 934), (-63.61005783081055, -32.8531494140625)), (('test', 943), (-82.47132110595703, -11.80842399597168)), (('test', 952), (59.45465087890625, 48.58280944824219)), (('test', 965), (-130.39846801757812, 148.0602264404297))]]	['right_handed']
1ah0	A	147	common		['LEU', 'VAL', 'ASP', 'GLU', 'GLY', 'LEU']	['H', 'T', 'S']	[[(('test', 1398), (-60.59661102294922, -38.69148254394531)), (('test', 1407), (-62.42585372924805, -51.94758987426758)), (('test', 1415), (-54.41267395019531, -34.16168975830078)), (('test', 1424), (-90.24613952636719, -4.332732677459717)), (('test', 1434), (81.37918090820312, 15.290563583374023)), (('test', 1439), (-77.3346939086914, -31.214445114135742))]]	['right_handed']
1ah0	A	199	common		['CYS', 'LYS', 'SER', 'LYS', 'GLY', 'ILE']	['H', 'T', '-']	[[(('test', 1915), (-63.908180236816406, -43.622406005859375)), (('test', 1922), (-61.935970306396484, -40.198143005371094)), (('test', 1935), (-62.39105224609375, -29.868051528930664)), (('test', 1943), (-86.5374755859375, -9.023843765258789)), (('test', 1956), (83.30223846435547, 31.27593421936035)), (('test', 1961), (-109.40180969238281, 120.7376937866211))]]	['right_handed']
1ah0	A	237	common		['ALA', 'ALA', 'LYS', 'TYR', 'ASN', 'LYS']	['H', 'T', '-']	[[(('test', 2266), (-64.50061798095703, -46.177974700927734)), (('test', 2272), (-52.452903747558594, -46.265830993652344)), (('test', 2278), (-52.09207534790039, -24.81740951538086)), (('test', 2291), (-105.51105499267578, -12.660666465759277)), (('test', 2305), (56.605712890625, 61.027687072753906)), (('test', 2316), (-141.9134063720703, 164.5789337158203))]]	['right_handed']
1ah0	A	252	common		['PRO', 'MET', 'GLN', 'ARG', 'ASN', 'LEU']	['H', 'T', '-']	[[(('test', 2420), (-61.56273651123047, -35.476253509521484)), (('test', 2427), (-56.468017578125, -49.3345947265625)), (('test', 2436), (-62.60573196411133, -24.166738510131836)), (('test', 2448), (-90.01422119140625, 12.950309753417969)), (('test', 2465), (58.884639739990234, 47.887020111083984)), (('test', 2476), (-124.291015625, 140.2770538330078))]]	['right_handed']
1ah2	A	140	common		['ALA', 'THR', 'SER', 'ARG', 'GLY', 'VAL']	['H', 'T', '-']	[[(('test', 1903), (-83.51668548583984, -38.109378814697266)), (('test', 1913), (-80.92716979980469, -25.13288688659668)), (('test', 1927), (-61.74135971069336, -25.3219051361084)), (('test', 1938), (-112.61536407470703, -16.582489013671875)), (('test', 1962), (87.46403503417969, 84.98509216308594)), (('test', 1969), (-129.9451904296875, 105.23003387451172))]]	['right_handed']
1ah5	A	69	common		['ALA', 'LEU', 'LEU', 'GLU', 'ASN', 'ARG']	['H', 'T', 'S']	[[(('test', 419), (-58.666351318359375, -40.33392333984375)), (('test', 424), (-68.68529510498047, -43.891212463378906)), (('test', 432), (-66.41410827636719, -29.952709197998047)), (('test', 440), (-106.37858581542969, 26.079620361328125)), (('test', 449), (54.73860168457031, 32.42094421386719)), (('test', 457), (-85.54659271240234, -17.991439819335938))]]	['right_handed']
1ah5	A	158	common		['LYS', 'LEU', 'ASP', 'ASN', 'GLY', 'GLU']	['H', 'T', 'S']	[[(('test', 1102), (-61.952091217041016, -31.169431686401367)), (('test', 1111), (-68.82395935058594, -52.63573455810547)), (('test', 1119), (-57.269039154052734, -30.506643295288086)), (('test', 1127), (-81.90785217285156, 10.914680480957031)), (('test', 1135), (70.474365234375, 21.43000030517578)), (('test', 1139), (-82.18736267089844, -23.683197021484375))]]	['right_handed']
1ah5	A	174	common		['LEU', 'LYS', 'ARG', 'LEU', 'GLY', 'LEU']	['H', 'T', '-']	[[(('test', 1218), (-67.17455291748047, -40.72818374633789)), (('test', 1226), (-64.83690643310547, -48.79428482055664)), (('test', 1235), (-54.53029251098633, -43.06733322143555)), (('test', 1246), (-81.7762222290039, 8.975552558898926)), (('test', 1254), (68.92742156982422, 20.405088424682617)), (('test', 1258), (-109.41267395019531, 32.8477668762207))]]	['right_handed']
1ah5	A	235	common		['ASN', 'THR', 'ARG', 'LEU', 'GLU', 'GLY']	['H', 'T', '-']	[[(('test', 1682), (-64.85591125488281, -41.919124603271484)), (('test', 1690), (-56.79787063598633, -42.85308837890625)), (('test', 1697), (-65.9791259765625, -38.58736038208008)), (('test', 1708), (-78.87126159667969, -1.0849833488464355)), (('test', 1716), (58.144813537597656, 27.962284088134766)), (('test', 1725), (-63.88039016723633, -179.5620880126953))]]	['right_handed']
1ah5	A	294	common		['LEU', 'LEU', 'ASN', 'ASN', 'GLY', 'ALA']	['H', 'I']	[[(('test', 2122), (-67.85851287841797, -42.200950622558594)), (('test', 2130), (-57.889930725097656, -49.67594909667969)), (('test', 2138), (-73.89734649658203, 3.8334381580352783)), (('test', 2146), (-116.27393341064453, 11.834529876708984)), (('test', 2154), (116.4123764038086, -13.389283180236816)), (('test', 2158), (-59.84574890136719, -36.994075775146484))]]	['right_handed']
1ah7	A	61	common		['TYR', 'ASP', 'ASN', 'SER', 'THR', 'PHE']	['T', '-']	[[(('test', 512), (-99.48090362548828, 9.9646635055542)), (('test', 524), (51.651145935058594, 53.5809326171875)), (('test', 532), (55.42375946044922, 43.085391998291016)), (('test', 540), (67.82992553710938, 19.5428409576416)), (('test', 546), (-98.58709716796875, -18.73985481262207)), (('test', 553), (56.34364318847656, 25.6834716796875))]]	['left_handed']
1ah7	A	100	common		['SER', 'TYR', 'LYS', 'ASN', 'LYS', 'ASP']	['H', 'T', '-']	[[(('test', 829), (-64.76931762695312, -39.737003326416016)), (('test', 835), (-62.08087158203125, -41.66944885253906)), (('test', 847), (-65.54755401611328, -31.522090911865234)), (('test', 856), (-86.9918212890625, 4.701696395874023)), (('test', 864), (66.34870147705078, 26.412736892700195)), (('test', 873), (-98.4453125, 84.8988037109375))]]	['right_handed']
1ahd	P	35	common		['ALA', 'HIS', 'ALA', 'LEU', 'SER', 'LEU']	['H', 'T', '-']	[[(('test', 1553), (-51.38652420043945, -43.3370361328125)), (('test', 1563), (-71.65526580810547, -50.201560974121094)), (('test', 1580), (-48.71137619018555, -36.429447174072266)), (('test', 1590), (-106.30836486816406, -8.351130485534668)), (('test', 1609), (66.5101318359375, 53.934452056884766)), (('test', 1620), (-120.5357894897461, -172.26246643066406))]]	['right_handed']
1ahh	A	31	common		['PHE', 'ALA', 'THR', 'ALA', 'GLY', 'ALA']	['H', 'T', '-']	[[(('test', 213), (-74.86144256591797, -42.744171142578125)), (('test', 224), (-65.82518005371094, -36.40170669555664)), (('test', 229), (-71.0448989868164, -11.873266220092773)), (('test', 236), (-106.80756378173828, 11.98284912109375)), (('test', 241), (101.03742980957031, 4.482443332672119)), (('test', 245), (-103.24315643310547, 145.94432067871094))]]	['right_handed']
1ahh	A	55	common		['ILE', 'GLN', 'GLN', 'LEU', 'GLY', 'GLY']	['H', 'T', '-']	[[(('test', 379), (-76.47241973876953, -35.51258087158203)), (('test', 387), (-70.85409545898438, -32.90232467651367)), (('test', 396), (-63.01773452758789, -12.147392272949219)), (('test', 405), (-109.39827728271484, -9.047371864318848)), (('test', 413), (96.21036529541016, 0.1370561122894287)), (('test', 417), (-84.85260772705078, 166.19796752929688))]]	['right_handed']
1ahh	A	133	common		['MET', 'GLU', 'LYS', 'ASN', 'GLY', 'GLY']	['H', 'T', '-']	[[(('test', 973), (-60.95763397216797, -41.47051239013672)), (('test', 981), (-63.91501235961914, -26.758941650390625)), (('test', 990), (-69.6616439819336, -38.6156120300293)), (('test', 999), (-86.37340545654297, 1.6486512422561646)), (('test', 1007), (85.56735229492188, 16.88475799560547)), (('test', 1011), (154.0042266845703, 171.8711395263672))]]	['right_handed']
1ahh	A	177	common	interface	['LEU', 'GLY', 'GLU', 'LYS', 'ASN', 'ILE']	['H', 'T', 'E']	[[(('test', 1294), (-73.26043701171875, -26.40155601501465)), (('test', 1302), (-51.99237060546875, -35.80036926269531)), (('test', 1306), (-64.68770599365234, -34.86188507080078)), (('test', 1315), (-86.24729919433594, 12.506814002990723)), (('test', 1324), (56.731689453125, 38.414249420166016)), (('test', 1332), (-110.14000701904297, 130.47840881347656))]]	['right_handed']
1ahj	A	30	common	interface	['LEU', 'ASP', 'GLY', 'LYS', 'GLY', 'LEU']	['H', 'T', '-']	[[(('test', 151), (-69.91795349121094, -40.64833450317383)), (('test', 159), (-64.40985870361328, -40.613441467285156)), (('test', 167), (-63.03097915649414, -17.463977813720703)), (('test', 171), (-106.84527587890625, 9.451949119567871)), (('test', 180), (56.22209548950195, 34.424861907958984)), (('test', 184), (-86.88482666015625, -17.065052032470703))]]	['right_handed']
1ahj	A	82	common	interface	['VAL', 'ALA', 'GLN', 'TYR', 'GLY', 'TYR']	['H', 'T', '-']	[[(('test', 562), (-73.93995666503906, -35.92856979370117)), (('test', 569), (-61.1557731628418, -37.66439437866211)), (('test', 574), (-54.23839569091797, -20.66421890258789)), (('test', 583), (-108.08380889892578, -8.273649215698242)), (('test', 595), (70.47168731689453, 29.38416290283203)), (('test', 599), (-96.6891860961914, 26.798471450805664))]]	['right_handed']
1ahj	A	145	common	interface	['LEU', 'SER', 'GLU', 'MET', 'GLY', 'THR']	['H', 'T', '-']	[[(('test', 1064), (-63.04802703857422, -43.96017837524414)), (('test', 1072), (-58.73324203491211, -45.0222282409668)), (('test', 1078), (-60.6658821105957, -36.51652145385742)), (('test', 1087), (-72.68801879882812, -23.156375885009766)), (('test', 1095), (123.83409118652344, 1.3556632995605469)), (('test', 1099), (-113.80583953857422, 110.67937469482422))]]	['right_handed']
1ahj	A	194	common	interface	['ASP', 'CYS', 'LEU', 'ILE', 'GLY', 'VAL']	['H', 'T', 'S']	[[(('test', 1453), (-63.324188232421875, -27.951868057250977)), (('test', 1461), (-67.99759674072266, -38.007877349853516)), (('test', 1467), (-67.0281982421875, -34.53521728515625)), (('test', 1475), (-77.78580474853516, -19.054044723510742)), (('test', 1483), (93.0052490234375, 12.534774780273438)), (('test', 1487), (-91.88909149169922, -24.119304656982422))]]	['right_handed']
1ahp	A	18	common	interface	['TRP', 'GLN', 'ARG', 'TYR', 'GLY', 'LEU']	['H', 'T', '-']	[[(('test', 145), (-64.87557983398438, -16.719514846801758)), (('test', 159), (-80.1505355834961, -27.41383934020996)), (('test', 168), (-77.89232635498047, -30.5703182220459)), (('test', 179), (-76.45931243896484, -19.015230178833008)), (('test', 191), (83.53917694091797, 45.07020568847656)), (('test', 195), (-114.05359649658203, 175.9647216796875))]]	['right_handed']
1ahp	A	78	common		['LEU', 'LEU', 'ASN', 'LEU', 'GLY', 'TRP']	['H', 'T']	[[(('test', 633), (-68.71858978271484, -36.17589569091797)), (('test', 641), (-65.12105560302734, -53.88107681274414)), (('test', 649), (-66.32353973388672, -7.762277603149414)), (('test', 657), (-105.85726928710938, -26.053529739379883)), (('test', 665), (89.63986206054688, 3.2119300365448)), (('test', 669), (-78.67454528808594, -5.992208003997803))]]	['right_handed']
1ahp	A	91	common		['LEU', 'LYS', 'ALA', 'TYR', 'ASP', 'ILE']	['H', 'T', '-']	[[(('test', 742), (-73.87567138671875, -24.110546112060547)), (('test', 750), (-61.401405334472656, -35.057655334472656)), (('test', 759), (-60.75245666503906, -31.102041244506836)), (('test', 764), (-97.05065155029297, 10.959391593933105)), (('test', 776), (65.54003143310547, 33.52295684814453)), (('test', 784), (-110.94222259521484, 130.48521423339844))]]	['right_handed']
1ahp	A	126	common		['MET', 'ALA', 'THR', 'VAL', 'GLY', 'GLN']	['H', 'T', '-']	[[(('test', 999), (-51.34211349487305, -43.68890380859375)), (('test', 1007), (-64.19490051269531, -45.04029846191406)), (('test', 1012), (-62.911521911621094, -44.446353912353516)), (('test', 1019), (-77.81404876708984, -6.346685409545898)), (('test', 1026), (84.19654846191406, 3.452923536300659)), (('test', 1030), (-71.33158874511719, 108.2723617553711))]]	['right_handed']
1ahp	A	232	common	interface	['LYS', 'PHE', 'ASN', 'ASP', 'GLY', 'ASP']	['H', 'T', '-']	[[(('test', 1849), (-64.80007934570312, -35.798988342285156)), (('test', 1858), (-67.43751525878906, -48.0063362121582)), (('test', 1869), (-67.1307144165039, -14.185792922973633)), (('test', 1877), (-89.72333526611328, -10.946577072143555)), (('test', 1885), (99.94168090820312, -8.687018394470215)), (('test', 1889), (-89.741455078125, 82.4791488647461))]]	['right_handed']
1ahp	A	287	common		['HIS', 'HIS', 'LEU', 'ALA', 'GLY', 'ARG']	['H', 'T', '-']	[[(('test', 2294), (-55.066680908203125, -33.84251022338867)), (('test', 2304), (-80.72615814208984, -41.33273696899414)), (('test', 2314), (-64.07853698730469, -29.368825912475586)), (('test', 2322), (-67.97195434570312, -15.9824857711792)), (('test', 2327), (76.1969985961914, 35.54002380371094)), (('test', 2331), (-112.47760009765625, 147.95721435546875))]]	['right_handed']
1ahp	A	321	wide		['LEU', 'ILE', 'ASP', 'GLU', 'HIS', 'GLN', 'MET']	['H', '-']	[[(('test', 2570), (-69.44175720214844, -48.937713623046875)), (('test', 2578), (-69.80696105957031, -61.72832107543945)), (('test', 2586), (-71.12687683105469, -48.93085861206055)), (('test', 2594), (-92.05796813964844, -7.178787708282471)), (('test', 2603), (-129.33834838867188, 7.307234287261963)), (('test', 2613), (50.76497268676758, 50.25730514526367)), (('test', 2622), (-104.30221557617188,…	['None']
1ahp	A	646	common		['LEU', 'ALA', 'LEU', 'ASN', 'GLY', 'ALA']	['H', 'T', '-']	[[(('test', 5182), (-58.931785583496094, -35.6514892578125)), (('test', 5190), (-66.46416473388672, -60.42185974121094)), (('test', 5195), (-52.45002746582031, -22.374664306640625)), (('test', 5203), (-93.79063415527344, -4.776473045349121)), (('test', 5211), (111.0423583984375, 32.536170959472656)), (('test', 5215), (-118.65898895263672, 131.14779663085938))]]	['right_handed']
1ahq	A	15	wide		['GLU', 'LEU', 'LYS', 'LEU', 'GLY', 'HIS', 'GLN']	['H', '-']	[[(('test', 118), (-64.7645492553711, -35.231727600097656)), (('test', 128), (-71.69215393066406, -56.23896026611328)), (('test', 137), (-63.69416427612305, -47.08990478515625)), (('test', 150), (-85.2921142578125, -38.05085754394531)), (('test', 159), (-111.64090728759766, -1.9690114259719849)), (('test', 164), (56.72161102294922, 25.432188034057617)), (('test', 177), (-71.55630493164062, -13.81…	['None']
1ahu	A	90	common		['ALA', 'ASN', 'LYS', 'PHE', 'SER', 'PHE']	['H', 'T', '-']	[[(('test', 660), (-57.122642517089844, -38.46822738647461)), (('test', 665), (-73.2096176147461, -37.770233154296875)), (('test', 673), (-58.15878677368164, -50.048404693603516)), (('test', 682), (-91.55030822753906, -3.143359422683716)), (('test', 693), (64.13401794433594, 35.547508239746094)), (('test', 699), (-93.86656188964844, 127.78856658935547))]]	['right_handed']
1ahu	A	134	common	interface	['ASN', 'VAL', 'GLU', 'GLY', 'ALA', 'TYR']	['E', 'T']	[[(('test', 989), (-127.9875259399414, 125.75920867919922)), (('test', 997), (-76.31963348388672, -44.118133544921875)), (('test', 1004), (-63.33333969116211, -29.0809383392334)), (('test', 1013), (-90.833984375, -30.055301666259766)), (('test', 1017), (64.91519165039062, 57.96974182128906)), (('test', 1022), (-158.92465209960938, 173.02133178710938))]]	['right_handed']
1ahu	A	155	common		['LEU', 'GLU', 'ALA', 'ASN', 'ASN', 'LEU']	['H', 'T', 'G']	[[(('test', 1156), (-62.100242614746094, -39.5840950012207)), (('test', 1164), (-60.13982391357422, -57.97929000854492)), (('test', 1173), (-64.0049819946289, 2.122739791870117)), (('test', 1178), (-129.4883270263672, 16.965900421142578)), (('test', 1186), (48.42155075073242, 22.104455947875977)), (('test', 1194), (-77.4264144897461, -20.11109733581543))]]	['right_handed']
1ahu	A	179	common	interface	['ASN', 'ALA', 'VAL', 'GLU', 'ARG', 'GLY']	['H', 'T', '-']	[[(('test', 1335), (-58.852989196777344, -33.98493576049805)), (('test', 1343), (-71.16500091552734, -33.448951721191406)), (('test', 1348), (-77.65568542480469, -25.666391372680664)), (('test', 1355), (-77.26543426513672, -14.13952350616455)), (('test', 1364), (72.34415435791016, 33.083492279052734)), (('test', 1375), (-53.817928314208984, -179.9093475341797))]]	['right_handed']
1ahu	A	299	common	interface	['LEU', 'ARG', 'LEU', 'GLY', 'MET', 'ALA']	['H', 'T', '-']	[[(('test', 2267), (-73.52616882324219, -42.787994384765625)), (('test', 2275), (-64.88994598388672, -50.105125427246094)), (('test', 2286), (-59.881004333496094, -37.64575958251953)), (('test', 2294), (-76.3873062133789, -8.036633491516113)), (('test', 2298), (76.10883331298828, 11.444684982299805)), (('test', 2306), (-67.43746185302734, -39.90644836425781))]]	['right_handed']
1ahu	A	343	common		['ALA', 'LYS', 'GLN', 'LEU', 'ASN', 'LEU']	['H', 'T', '-']	[[(('test', 2612), (-51.825016021728516, -38.50102996826172)), (('test', 2617), (-78.26725006103516, -41.107276916503906)), (('test', 2626), (-50.76191711425781, -28.20567512512207)), (('test', 2635), (-101.59725952148438, -18.463499069213867)), (('test', 2643), (82.6609115600586, 12.028883934020996)), (('test', 2651), (-98.45831298828125, -179.43077087402344))]]	['right_handed']
1ahu	A	400	common		['LYS', 'THR', 'MET', 'GLN', 'GLY', 'ILE']	['H', 'T', '-']	[[(('test', 3084), (-58.69335174560547, -46.14382553100586)), (('test', 3093), (-55.08605194091797, -52.8012809753418)), (('test', 3100), (-68.10660552978516, 8.379253387451172)), (('test', 3108), (-135.27517700195312, 31.535717010498047)), (('test', 3117), (72.66085052490234, -0.7780834436416626)), (('test', 3121), (-87.38736724853516, 118.19056701660156))]]	['right_handed']
1ahu	A	447	common		['CYS', 'GLN', 'GLU', 'ALA', 'GLY', 'LEU']	['H', 'T', '-']	[[(('test', 3464), (-58.933509826660156, -35.464195251464844)), (('test', 3470), (-57.75699996948242, -71.62577056884766)), (('test', 3479), (-39.185829162597656, -39.9859619140625)), (('test', 3488), (-69.67643737792969, -10.177127838134766)), (('test', 3493), (82.06114959716797, 14.419210433959961)), (('test', 3497), (-99.37721252441406, 136.68324279785156))]]	['right_handed']
1ahu	A	495	common	interface	['CYS', 'ALA', 'ALA', 'ASN', 'GLY', 'TRP']	['H', 'T', '-']	[[(('test', 3859), (-50.3270378112793, -52.054195404052734)), (('test', 3865), (-61.581703186035156, -31.86485481262207)), (('test', 3870), (-59.76771545410156, -28.948528289794922)), (('test', 3875), (-97.8274917602539, -1.7570258378982544)), (('test', 3883), (83.25019073486328, 38.7279167175293)), (('test', 3887), (-132.92819213867188, 131.4042205810547))]]	['right_handed']
1ai2	A	119	common		['ARG', 'GLN', 'GLU', 'LEU', 'ASP', 'LEU']	['H', 'T', '-']	[[(('test', 887), (-57.93098831176758, -50.90283966064453)), (('test', 898), (-67.66680145263672, -40.98015213012695)), (('test', 907), (-77.12117767333984, -19.097225189208984)), (('test', 916), (-98.4681625366211, 7.450428485870361)), (('test', 924), (46.39103317260742, 43.56809616088867)), (('test', 932), (-79.50492858886719, 76.18158721923828))]]	['right_handed']
1ai2	A	179	wide		['LEU', 'ARG', 'GLU', 'GLU', 'MET', 'GLY', 'VAL']	['I', 'S', '-']	[[(('test', 1383), (-61.0819091796875, -51.879512786865234)), (('test', 1391), (-68.13823699951172, -49.26943588256836)), (('test', 1402), (-83.57489013671875, -38.61796569824219)), (('test', 1411), (-95.14453887939453, -30.650920867919922)), (('test', 1420), (-96.44174194335938, -4.050622940063477)), (('test', 1428), (68.16863250732422, 30.1577091217041)), (('test', 1432), (-72.69219970703125, 1…	['None']
1ai2	A	217	common		['ALA', 'ILE', 'ALA', 'ASN', 'ASP', 'ARG']	['H', 'T', '-']	[[(('test', 1685), (-61.140560150146484, -36.5211067199707)), (('test', 1690), (-68.66197967529297, -53.42265701293945)), (('test', 1698), (-61.68151092529297, -26.599281311035156)), (('test', 1703), (-110.18486785888672, 18.427188873291016)), (('test', 1711), (41.283897399902344, 48.48453903198242)), (('test', 1719), (-91.59672546386719, 177.3489990234375))]]	['right_handed']
1ai2	A	314	common		['ALA', 'ALA', 'GLN', 'VAL', 'GLY', 'GLY']	['H', 'T', '-']	[[(('test', 2443), (-57.851661682128906, -39.21108627319336)), (('test', 2448), (-66.62384033203125, -37.91950988769531)), (('test', 2453), (-77.044677734375, -17.796039581298828)), (('test', 2462), (-98.96049499511719, 13.411445617675781)), (('test', 2469), (66.71742248535156, 20.083885192871094)), (('test', 2473), (-108.32710266113281, 33.83695983886719))]]	['right_handed']
1ai2	A	364	common		['LEU', 'ARG', 'HIS', 'MET', 'GLY', 'TRP']	['H', 'T', '-']	[[(('test', 2787), (-57.81913757324219, -44.790889739990234)), (('test', 2795), (-63.36103439331055, -36.71427917480469)), (('test', 2806), (-62.21158218383789, -28.86298179626465)), (('test', 2816), (-79.6681900024414, -4.733130931854248)), (('test', 2824), (88.04801940917969, -7.900005340576172)), (('test', 2828), (-79.76294708251953, 65.23751068115234))]]	['right_handed']
1ai2	A	383	common		['ALA', 'ILE', 'ASN', 'ALA', 'LYS', 'THR']	['H', 'T', 'E']	[[(('test', 2933), (-59.78582763671875, -48.759910583496094)), (('test', 2938), (-68.07331085205078, -41.4831428527832)), (('test', 2946), (-62.68659591674805, -27.588985443115234)), (('test', 2954), (-80.46170043945312, -5.3522186279296875)), (('test', 2959), (60.11671447753906, 27.214338302612305)), (('test', 2968), (-93.212890625, 88.31320190429688))]]	['right_handed']
1aih	A	266	common		['VAL', 'LEU', 'ARG', 'ALA', 'GLU', 'ILE']	['H', 'T', '-']	[[(('test', 804), (-51.81978988647461, -41.020660400390625)), (('test', 811), (-64.28931427001953, -44.176090240478516)), (('test', 819), (-64.48361206054688, -26.87398338317871)), (('test', 830), (-83.81554412841797, 6.781047344207764)), (('test', 835), (58.28248977661133, 42.834228515625)), (('test', 844), (-101.88078308105469, 114.80184936523438))]]	['right_handed']
1aih	A	290	common	interface	['PHE', 'MET', 'MET', 'ASN', 'GLY', 'GLY']	['H', 'T', '-']	[[(('test', 994), (-54.13478469848633, -54.82362365722656)), (('test', 1005), (-63.216392517089844, -48.11896896362305)), (('test', 1013), (-55.07670593261719, -36.44434356689453)), (('test', 1021), (-75.85627746582031, 3.358471155166626)), (('test', 1029), (89.1797103881836, 16.504709243774414)), (('test', 1033), (-65.80105590820312, 144.53321838378906))]]	['right_handed']
1aih	A	301	common	interface	['LYS', 'GLU', 'ILE', 'LEU', 'GLY', 'HIS']	['H', 'T', '-']	[[(('test', 1076), (-53.907814025878906, -41.44462585449219)), (('test', 1085), (-68.89498901367188, -48.03284454345703)), (('test', 1094), (-53.41585922241211, -46.8076057434082)), (('test', 1102), (-80.58048248291016, -14.5408353805542)), (('test', 1110), (69.41019439697266, 57.580535888671875)), (('test', 1114), (-95.26048278808594, 136.66432189941406))]]	['right_handed']
1ail	A	22	common		['VAL', 'VAL', 'ASP', 'GLN', 'GLU', 'LEU']	['H', 'T', '-']	[[(('test', 178), (-62.65175247192383, -45.57049560546875)), (('test', 185), (-62.872657775878906, -39.63037109375)), (('test', 192), (-67.72026824951172, -21.091449737548828)), (('test', 200), (-88.69378662109375, 6.018224239349365)), (('test', 209), (62.13333511352539, 38.39385986328125)), (('test', 218), (-108.44214630126953, 0.5460806488990784))]]	['right_handed']
1ail	A	47	common		['GLY', 'SER', 'THR', 'LEU', 'GLY', 'LEU']	['H', 'T', '-']	[[(('test', 384), (-65.85653686523438, -42.0653076171875)), (('test', 388), (-62.5777473449707, -48.79349136352539)), (('test', 394), (-59.17310333251953, -46.349430084228516)), (('test', 401), (-77.77474212646484, -20.262632369995117)), (('test', 409), (74.05611419677734, 29.62006187438965)), (('test', 413), (-101.35872650146484, 132.30575561523438))]]	['right_handed']
1air	A	289	common		['PHE', 'SER', 'THR', 'TYR', 'SER', 'ILE']	['H', 'T', 'E']	[[(('test', 2688), (-56.61103439331055, -48.190433502197266)), (('test', 2700), (-61.528106689453125, -41.32926559448242)), (('test', 2708), (-57.86598587036133, -45.90421676635742)), (('test', 2717), (-101.62579345703125, 13.115543365478516)), (('test', 2731), (54.27770233154297, 59.93766784667969)), (('test', 2739), (-107.1761474609375, 119.12244415283203))]]	['right_handed']
1aiv	A	48	common		['ALA', 'ILE', 'ALA', 'ASN', 'ASN', 'GLU']	['H', 'I']	[[(('test', 377), (-68.15544891357422, -69.89746856689453)), (('test', 382), (-50.04495620727539, -40.96339797973633)), (('test', 390), (-51.13090133666992, -58.61231231689453)), (('test', 395), (-75.71693420410156, 40.88811111450195)), (('test', 403), (50.88545608520508, 6.76401948928833)), (('test', 411), (-66.74240112304688, -14.954121589660645))]]	['right_handed']
1aiv	A	132	common		['LEU', 'LEU', 'HIS', 'ARG', 'GLY', 'ALA']	['H', 'T', 'S']	[[(('test', 993), (-67.5638198852539, -33.11164093017578)), (('test', 1001), (-69.25839233398438, -41.520389556884766)), (('test', 1009), (-78.34132385253906, -16.068349838256836)), (('test', 1019), (-97.12459564208984, 26.569076538085938)), (('test', 1030), (54.4710807800293, -11.278402328491211)), (('test', 1034), (-34.07244110107422, -54.7789192199707))]]	['right_handed']
1aiv	A	197	common		['CYS', 'LEU', 'LYS', 'ASP', 'GLY', 'LYS']	['H', 'T', '-']	[[(('test', 1482), (-58.596622467041016, -52.61152648925781)), (('test', 1488), (-74.72420501708984, -23.477584838867188)), (('test', 1496), (-71.52207946777344, -46.309722900390625)), (('test', 1505), (-106.16885375976562, 34.982276916503906)), (('test', 1513), (36.764591217041016, 12.953524589538574)), (('test', 1517), (-84.12262725830078, 76.3529052734375))]]	['right_handed']
1aiv	A	383	common		['LYS', 'ILE', 'MET', 'LYS', 'GLY', 'GLU']	['H', 'T', 'S']	[[(('test', 2956), (-56.80207443237305, -51.015228271484375)), (('test', 2965), (-58.971771240234375, -52.913490295410156)), (('test', 2973), (-63.29808044433594, -17.316530227661133)), (('test', 2981), (-89.60054016113281, -3.1977579593658447)), (('test', 2990), (85.4676742553711, -18.350814819335938)), (('test', 2994), (-64.29946899414062, -45.52790832519531))]]	['right_handed']
1aiv	A	402	common		['ALA', 'GLY', 'VAL', 'CYS', 'GLY', 'LEU']	['H', 'T', '-']	[[(('test', 3091), (-52.50812911987305, -63.15727615356445)), (('test', 3096), (-49.79312515258789, -30.46442985534668)), (('test', 3100), (-71.43660736083984, -32.5128288269043)), (('test', 3107), (-76.74002838134766, -16.704906463623047)), (('test', 3113), (112.35987854003906, -3.3163516521453857)), (('test', 3117), (-94.07238006591797, 153.17974853515625))]]	['right_handed']
1aj8	A	141	common		['ARG', 'ILE', 'LYS', 'ASN', 'GLY', 'LEU']	['H', 'T', '-']	[[(('test', 1080), (-65.79993438720703, -54.34113693237305)), (('test', 1091), (-58.10215759277344, -43.36455154418945)), (('test', 1099), (-67.85322570800781, -12.456534385681152)), (('test', 1108), (-114.56816101074219, 15.344447135925293)), (('test', 1116), (68.67606353759766, 24.135889053344727)), (('test', 1120), (-95.14069366455078, 161.5181884765625))]]	['right_handed']
1aj8	A	250	common		['ALA', 'LEU', 'GLN', 'GLN', 'LYS', 'ARG']	['H', 'T', '-']	[[(('test', 1932), (-62.17331314086914, -41.794921875)), (('test', 1937), (-64.31967163085938, -45.82919692993164)), (('test', 1945), (-60.1272087097168, -42.786346435546875)), (('test', 1954), (-76.00364685058594, -7.805823802947998)), (('test', 1963), (65.6117172241211, 31.11612892150879)), (('test', 1972), (-83.54523468017578, 140.5178985595703))]]	['right_handed']
1aj8	A	302	common		['LEU', 'SER', 'LYS', 'LYS', 'GLY', 'ILE']	['I', 'T', '-']	[[(('test', 2372), (-104.21418762207031, -8.238880157470703)), (('test', 2380), (-60.106605529785156, -41.556270599365234)), (('test', 2386), (-63.016902923583984, -29.41068458557129)), (('test', 2395), (-71.91606903076172, -15.55897331237793)), (('test', 2404), (94.34886169433594, 10.11205768585205)), (('test', 2408), (-98.17919158935547, 110.73995208740234))]]	['right_handed']
1aj8	A	319	common		['PHE', 'TYR', 'GLY', 'MET', 'LYS', 'ILE']	['H', 'T', '-']	[[(('test', 2504), (-66.8020248413086, -37.62575912475586)), (('test', 2515), (-63.251949310302734, -38.64065933227539)), (('test', 2527), (-70.18352508544922, -12.631199836730957)), (('test', 2531), (-103.65914916992188, 21.527923583984375)), (('test', 2539), (56.57474899291992, 47.1588020324707)), (('test', 2548), (-112.67879486083984, 128.98422241210938))]]	['right_handed']
1ajk	A	13	common		['GLY', 'PRO', 'ALA', 'HIS', 'GLY', 'THR']	['-', 'G', 'T', 'S']	[[(('test', 96), (179.53521728515625, -172.9081268310547)), (('test', 100), (-53.99409103393555, -28.80997657775879)), (('test', 107), (-63.61164093017578, -16.761377334594727)), (('test', 112), (-107.71427154541016, 3.263808012008667)), (('test', 122), (80.04474639892578, 28.238433837890625)), (('test', 126), (-137.85617065429688, 172.1007080078125))]]	['right_handed']
1ajo	A	184	common		['GLY', 'PRO', 'ALA', 'HIS', 'GLY', 'THR']	['-', 'G', 'T', 'S']	[[(('test', 1436), (-174.02967834472656, -170.93739318847656)), (('test', 1440), (-53.24146270751953, -33.50897216796875)), (('test', 1447), (-63.9687385559082, -20.2855167388916)), (('test', 1452), (-106.02438354492188, 7.80703067779541)), (('test', 1462), (84.46768951416016, 19.078968048095703)), (('test', 1466), (-134.03189086914062, -179.38771057128906))]]	['right_handed']
1ajy	A	37	common		['CYS', 'ARG', 'LYS', 'ARG', 'HIS', 'ILE']	['H', 'T', '-']	[[(('test', 98), (-76.02565002441406, -16.25076675415039)), (('test', 108), (-86.13416290283203, -37.66981887817383)), (('test', 132), (-75.02447509765625, -24.490873336791992)), (('test', 154), (-109.66617584228516, 10.306259155273438)), (('test', 178), (53.08112335205078, 59.70079803466797)), (('test', 195), (-103.8044204711914, 142.48573303222656))]]	['right_handed']
1ak0	A	26	common		['GLN', 'GLY', 'ILE', 'LEU', 'GLY', 'SER']	['H', 'T', '-']	[[(('test', 190), (-65.69979095458984, -35.18628692626953)), (('test', 199), (-71.5337905883789, -48.458030700683594)), (('test', 203), (-58.63517379760742, -37.344688415527344)), (('test', 211), (-87.20906066894531, -8.318760871887207)), (('test', 219), (65.03325653076172, 21.650279998779297)), (('test', 223), (-139.45513916015625, 130.27825927734375))]]	['right_handed']
1ak0	A	131	common		['ALA', 'VAL', 'GLY', 'GLY', 'ASN', 'LYS']	['H', 'T']	[[(('test', 990), (49.897789001464844, 39.13124084472656)), (('test', 995), (57.939598083496094, 60.25469970703125)), (('test', 1002), (58.653907775878906, 30.40046501159668)), (('test', 1006), (82.88103485107422, -4.181981086730957)), (('test', 1010), (-62.22572708129883, -29.828693389892578)), (('test', 1018), (-84.32257080078125, -0.5196413993835449))]]	['left_handed']
1ak1	A	27	common		['THR', 'HIS', 'ILE', 'ARG', 'ARG', 'GLY']	['H', 'T']	[[(('test', 208), (-64.55223846435547, -43.151885986328125)), (('test', 215), (-62.580413818359375, -46.884605407714844)), (('test', 225), (-61.8703727722168, -35.37501525878906)), (('test', 233), (-88.56742858886719, 19.821048736572266)), (('test', 244), (60.66944122314453, 36.04700469970703)), (('test', 255), (99.28889465332031, -8.849041938781738))]]	['right_handed']
1ak1	A	47	common		['TYR', 'GLU', 'ALA', 'ILE', 'GLY', 'GLY']	['H', 'T', '-']	[[(('test', 380), (-66.53707885742188, -33.239723205566406)), (('test', 392), (-72.87317657470703, -40.84512710571289)), (('test', 401), (-60.79230499267578, -38.58348083496094)), (('test', 406), (-78.52964782714844, 0.40056267380714417)), (('test', 414), (108.84259033203125, -0.9247153997421265)), (('test', 418), (116.32077026367188, 162.17076110839844))]]	['right_handed']
1ak1	A	100	common		['MET', 'HIS', 'LYS', 'ASP', 'GLY', 'ILE']	['H', 'T', '-']	[[(('test', 802), (-57.7104606628418, -47.93133544921875)), (('test', 810), (-59.233306884765625, -41.5401725769043)), (('test', 820), (-61.8372802734375, -36.152015686035156)), (('test', 829), (-82.36422729492188, -0.9598115682601929)), (('test', 837), (89.6072006225586, 19.40752601623535)), (('test', 841), (-80.4472427368164, 133.1394500732422))]]	['right_handed']
1ak1	A	189	common		['ILE', 'LYS', 'GLU', 'PHE', 'GLY', 'ASP']	['G', 'T', '-']	[[(('test', 1516), (-56.0511589050293, -25.946067810058594)), (('test', 1524), (-63.09308624267578, -24.18160057067871)), (('test', 1533), (-70.08494567871094, -23.272436141967773)), (('test', 1542), (-90.54022216796875, 1.259898066520691)), (('test', 1553), (73.72528839111328, 22.38758087158203)), (('test', 1557), (-53.59710693359375, 123.767822265625))]]	['right_handed']
1ak1	A	208	common		['ALA', 'GLU', 'GLY', 'ALA', 'GLY', 'VAL']	['H', 'T', '-']	[[(('test', 1671), (-57.570640563964844, -47.168663024902344)), (('test', 1676), (-62.90959930419922, -43.43686294555664)), (('test', 1685), (-66.5467529296875, -31.00393295288086)), (('test', 1689), (-92.84667205810547, -1.918976902961731)), (('test', 1694), (71.83802032470703, 32.11286163330078)), (('test', 1698), (-97.53143310546875, 121.49906921386719))]]	['right_handed']
1ak1	A	277	common		['THR', 'ASP', 'ASP', 'ILE', 'GLY', 'ALA']	['H', 'T', '-']	[[(('test', 2216), (-62.36776351928711, -39.20058822631836)), (('test', 2223), (-63.264442443847656, -40.80255889892578)), (('test', 2231), (-65.0645980834961, -45.9538459777832)), (('test', 2239), (-81.97850036621094, -2.265894889831543)), (('test', 2247), (72.1451187133789, 28.980754852294922)), (('test', 2251), (-103.42050170898438, 160.6528778076172))]]	['right_handed']
1ak2	A	68	common		['THR', 'MET', 'ASP', 'ALA', 'GLY', 'LYS']	['H', 'T', '-']	[[(('test', 380), (-57.94019317626953, -45.44053268432617)), (('test', 387), (-67.67308044433594, -43.654571533203125)), (('test', 395), (-61.24427032470703, -40.31187438964844)), (('test', 403), (-77.9569320678711, -0.6570037007331848)), (('test', 408), (71.68388366699219, 21.72043800354004)), (('test', 412), (-86.759765625, 162.1937713623047))]]	['right_handed']
1ak2	A	116	common		['MET', 'GLU', 'LYS', 'ARG', 'LYS', 'GLU']	['H', 'T', '-']	[[(('test', 754), (-63.47861099243164, -42.26586151123047)), (('test', 762), (-63.53950881958008, -39.19285583496094)), (('test', 771), (-63.34318923950195, -43.69294738769531)), (('test', 780), (-82.24893951416016, -0.6084505319595337)), (('test', 791), (63.7833251953125, 38.354034423828125)), (('test', 800), (-121.79270935058594, 174.75558471679688))]]	['right_handed']
1ak2	A	202	common		['TYR', 'SER', 'LYS', 'ARG', 'GLY', 'ILE']	['H', 'T', '-']	[[(('test', 1465), (-72.21847534179688, -25.441619873046875)), (('test', 1477), (-73.31769561767578, -38.92076873779297)), (('test', 1483), (-66.84628295898438, -21.543432235717773)), (('test', 1492), (-87.69548797607422, -5.19282341003418)), (('test', 1503), (68.02392578125, 17.42024803161621)), (('test', 1507), (-119.07026672363281, -1.567978858947754))]]	['right_handed']
1ak5	A	71	common		['LEU', 'ALA', 'ARG', 'GLU', 'GLY', 'GLY']	['H', 'T', '-']	[[(('test', 643), (-75.64262390136719, -43.05113220214844)), (('test', 652), (-60.23735046386719, -35.78361511230469)), (('test', 658), (-62.039939880371094, -27.271873474121094)), (('test', 675), (-93.71444702148438, -7.98217248916626)), (('test', 685), (112.10673522949219, -0.4788811504840851)), (('test', 690), (-102.47994232177734, -168.06771850585938))]]	['right_handed']
1ak5	A	250	common		['LEU', 'VAL', 'GLU', 'ALA', 'GLY', 'ALA']	['H', 'T', '-']	[[(('test', 1216), (-67.06886291503906, -43.027645111083984)), (('test', 1225), (-61.71600341796875, -51.1904182434082)), (('test', 1233), (-57.35645294189453, -39.9228401184082)), (('test', 1243), (-66.36907958984375, -19.751630783081055)), (('test', 1249), (110.84523010253906, 12.040857315063477)), (('test', 1254), (-55.48625564575195, 131.00794982910156))]]	['right_handed']
1ak5	A	301	common		['LEU', 'ALA', 'ASP', 'ALA', 'GLY', 'ALA']	['H', 'T', '-']	[[(('test', 1695), (-71.26972961425781, -29.36704444885254)), (('test', 1704), (-64.35692596435547, -48.54098129272461)), (('test', 1710), (-65.81255340576172, -32.157047271728516)), (('test', 1719), (-65.7379150390625, -23.82834243774414)), (('test', 1725), (115.49317169189453, 6.814602375030518)), (('test', 1730), (-58.59889602661133, 137.89129638671875))]]	['right_handed']
1ak5	A	370	common		['ALA', 'LEU', 'ALA', 'MET', 'GLY', 'ALA']	['H', 'T', '-']	[[(('test', 2195), (-58.956825256347656, -46.44234848022461)), (('test', 2201), (-64.16827392578125, -45.93857192993164)), (('test', 2210), (-57.7088623046875, -39.055755615234375)), (('test', 2216), (-71.29045104980469, -7.401731014251709)), (('test', 2225), (120.75405883789062, -9.56961441040039)), (('test', 2230), (-70.07422637939453, 137.5938262939453))]]	['right_handed']
1ak5	A	458	common		['MET', 'CYS', 'ASN', 'CYS', 'GLY', 'ALA']	['H', 'T', '-']	[[(('test', 2855), (-56.649681091308594, -45.7629508972168)), (('test', 2864), (-65.62454986572266, -28.679851531982422)), (('test', 2871), (-68.04886627197266, -22.52970314025879)), (('test', 2882), (-96.03324127197266, -0.8645666837692261)), (('test', 2889), (68.23584747314453, 43.87173080444336)), (('test', 2894), (-129.9040985107422, 133.96517944335938))]]	['right_handed']
1aka	A	94	common		['ALA', 'PHE', 'LYS', 'SER', 'GLY', 'ARG']	['H', 'T', '-']	[[(('test', 693), (-57.66142654418945, -43.177940368652344)), (('test', 698), (-67.4122314453125, -54.01690673828125)), (('test', 709), (-61.7976188659668, -35.14305877685547)), (('test', 718), (-83.7146987915039, -3.1871490478515625)), (('test', 724), (64.34536743164062, 36.040504455566406)), (('test', 728), (-99.5640869140625, 26.407930374145508))]]	['right_handed']
1aka	A	147	common	interface	['PHE', 'ARG', 'ASP', 'ALA', 'GLY', 'LEU']	['H', 'T', '-']	[[(('test', 1083), (-72.01472473144531, -37.22336196899414)), (('test', 1094), (-63.239410400390625, -48.124141693115234)), (('test', 1105), (-68.22013092041016, -27.92250633239746)), (('test', 1113), (-72.00291442871094, -18.683273315429688)), (('test', 1118), (109.5379867553711, 8.636336326599121)), (('test', 1122), (-99.41173553466797, 164.82127380371094))]]	['right_handed']
1aka	A	212	common	interface	['VAL', 'LYS', 'LYS', 'ARG', 'ASN', 'LEU']	['H', 'T', '-']	[[(('test', 1593), (-70.64923095703125, -30.986928939819336)), (('test', 1600), (-66.6089096069336, -46.74111557006836)), (('test', 1609), (-64.31913757324219, -41.331520080566406)), (('test', 1618), (-88.8329849243164, 1.2628456354141235)), (('test', 1629), (50.93167495727539, 53.07207489013672)), (('test', 1637), (-92.6959228515625, 150.24607849121094))]]	['right_handed']
1aka	A	243	common	interface	['PHE', 'ILE', 'GLU', 'GLN', 'GLY', 'ILE']	['H', 'T', '-']	[[(('test', 1849), (-51.36391830444336, -48.4427375793457)), (('test', 1860), (-68.20892333984375, -30.87508773803711)), (('test', 1868), (-66.66129302978516, -37.97654342651367)), (('test', 1877), (-73.77543640136719, -2.8097918033599854)), (('test', 1886), (91.17206573486328, 19.62257194519043)), (('test', 1890), (-94.84864807128906, 112.21581268310547))]]	['right_handed']
1aka	A	256	wide	interface	['TYR', 'ALA', 'HIS', 'ASN', 'MET', 'GLY', 'LEU']	['-', 'T', 'S']	[[(('test', 1949), (-108.67741394042969, 6.5868377685546875)), (('test', 1961), (-55.95359420776367, -54.14042282104492)), (('test', 1966), (-85.18986511230469, -46.395076751708984)), (('test', 1976), (-68.8014144897461, -25.361934661865234)), (('test', 1984), (-117.51717376708984, -3.725571870803833)), (('test', 1992), (64.29582977294922, 33.265769958496094)), (('test', 1996), (-90.1602096557617…	['None']
1aka	A	257	common	interface	['ALA', 'HIS', 'ASN', 'MET', 'GLY', 'LEU']	['T', 'S', '-']	[[(('test', 1961), (-55.95359420776367, -54.14042282104492)), (('test', 1966), (-85.18986511230469, -46.395076751708984)), (('test', 1976), (-68.8014144897461, -25.361934661865234)), (('test', 1984), (-117.51717376708984, -3.725571870803833)), (('test', 1992), (64.29582977294922, 33.265769958496094)), (('test', 1996), (-90.16020965576172, 10.547754287719727))]]	['right_handed']
1aka	A	341	common		['LEU', 'LYS', 'LYS', 'GLU', 'GLY', 'SER']	['H', 'T', '-']	[[(('test', 2621), (-72.5744857788086, -31.644784927368164)), (('test', 2629), (-72.16342163085938, -46.58492660522461)), (('test', 2638), (-53.72614288330078, -33.7080078125)), (('test', 2647), (-80.9046859741211, -16.86229705810547)), (('test', 2656), (99.31433868408203, 22.03878402709961)), (('test', 2660), (-71.45514678955078, 128.66734313964844))]]	['right_handed']
1aka	A	373	wide		['LEU', 'THR', 'LYS', 'GLU', 'PHE', 'SER', 'ILE']	['H', '-', 'E']	[[(('test', 2883), (-60.25021743774414, -36.04025650024414)), (('test', 2891), (-80.19221496582031, -48.92088317871094)), (('test', 2898), (-63.35832977294922, -52.45304870605469)), (('test', 2907), (-89.69100952148438, -27.67654800415039)), (('test', 2916), (-114.87513732910156, -5.164559841156006)), (('test', 2927), (59.59144592285156, 44.19070053100586)), (('test', 2933), (-117.58375549316406,…	['None']
1ake	A	38	common		['ALA', 'VAL', 'LYS', 'SER', 'GLY', 'SER']	['H', 'T', '-']	[[(('test', 275), (-56.38850784301758, -40.76560592651367)), (('test', 280), (-64.86089324951172, -42.16439437866211)), (('test', 287), (-71.24075317382812, -35.24148941040039)), (('test', 296), (-81.4110107421875, -11.298917770385742)), (('test', 302), (63.89136505126953, 30.27996253967285)), (('test', 306), (-64.0310287475586, 136.38052368164062))]]	['right_handed']
1ake	A	52	common		['ILE', 'MET', 'ASP', 'ALA', 'GLY', 'LYS']	['H', 'T', '-']	[[(('test', 373), (-64.03125762939453, -53.473636627197266)), (('test', 381), (-61.69571304321289, -35.83216094970703)), (('test', 389), (-61.01039123535156, -38.81673049926758)), (('test', 397), (-78.84123229980469, -12.379559516906738)), (('test', 402), (90.83638000488281, 16.182371139526367)), (('test', 406), (-101.24938201904297, 161.72149658203125))]]	['right_handed']
1ake	A	96	common		['MET', 'LYS', 'GLU', 'ALA', 'GLY', 'ILE']	['H', 'T', '-']	[[(('test', 711), (-62.5054931640625, -40.0333251953125)), (('test', 719), (-59.65379333496094, -68.25487518310547)), (('test', 728), (-38.620853424072266, -39.129249572753906)), (('test', 737), (-86.63145446777344, 5.294093608856201)), (('test', 742), (73.22624969482422, 26.229753494262695)), (('test', 746), (-107.04462432861328, 97.73822784423828))]]	['right_handed']
1ake	A	126	common		['HIS', 'ALA', 'PRO', 'SER', 'GLY', 'ARG']	['E', 'T']	[[(('test', 953), (-97.77696228027344, 100.668212890625)), (('test', 963), (-62.25606155395508, -40.067134857177734)), (('test', 968), (-58.61372756958008, -33.6495246887207)), (('test', 975), (-106.99958801269531, -16.006183624267578)), (('test', 981), (79.16709899902344, 8.766318321228027)), (('test', 985), (-70.45722961425781, 142.7031707763672))]]	['right_handed']
1ake	A	185	common		['GLU', 'ALA', 'GLU', 'ALA', 'GLY', 'ASN']	['H', 'T', 'S']	[[(('test', 1440), (-61.320987701416016, -41.24248123168945)), (('test', 1449), (-68.98088836669922, -35.4111442565918)), (('test', 1454), (-60.0113525390625, -36.425025939941406)), (('test', 1463), (-80.35301971435547, -1.595813512802124)), (('test', 1468), (83.5801010131836, 7.1682305335998535)), (('test', 1472), (-81.41875457763672, -14.821626663208008))]]	['right_handed']
1akm	A	32	common	interface	['ASP', 'LYS', 'LYS', 'SER', 'GLY', 'LYS']	['H', 'T', '-']	[[(('test', 251), (-69.7798080444336, -36.87351989746094)), (('test', 259), (-69.2188720703125, -52.7905158996582)), (('test', 268), (-57.57289505004883, -33.87052536010742)), (('test', 277), (-87.17153930664062, -9.430859565734863)), (('test', 283), (88.05489349365234, 14.367871284484863)), (('test', 287), (-135.17324829101562, 57.894493103027344))]]	['right_handed']
1akm	A	66	common	interface	['ALA', 'TYR', 'ASP', 'GLN', 'GLY', 'ALA']	['H', 'T', '-']	[[(('test', 516), (-54.676048278808594, -52.73678970336914)), (('test', 521), (-58.2862663269043, -42.02985763549805)), (('test', 533), (-60.0380859375, -32.99303436279297)), (('test', 541), (-89.1760482788086, 2.2278287410736084)), (('test', 550), (96.1609115600586, 7.3364434242248535)), (('test', 554), (-95.95149230957031, 157.4593505859375))]]	['right_handed']
1akm	A	205	common		['ALA', 'GLN', 'GLN', 'ASN', 'GLY', 'GLY']	['H', 'T', '-']	[[(('test', 1581), (-58.514442443847656, -52.64442443847656)), (('test', 1586), (-57.34821319580078, -47.972774505615234)), (('test', 1595), (-56.732208251953125, -26.33855438232422)), (('test', 1604), (-99.59959411621094, -1.1225677728652954)), (('test', 1612), (109.77611541748047, 9.998041152954102)), (('test', 1616), (-122.82723999023438, -158.31256103515625))]]	['right_handed']
1akm	A	289	common		['ALA', 'GLU', 'GLU', 'PHE', 'GLY', 'LEU']	['H', 'T', '-']	[[(('test', 2155), (-53.44989776611328, -38.445762634277344)), (('test', 2160), (-67.30830383300781, -81.24913787841797)), (('test', 2169), (-28.918102264404297, -61.740386962890625)), (('test', 2178), (-95.53437042236328, 8.252120018005371)), (('test', 2189), (72.03326416015625, -9.730841636657715)), (('test', 2193), (-61.213905334472656, 72.43677520751953))]]	['right_handed']
1akn	A	178	common		['ILE', 'GLU', 'ALA', 'PHE', 'GLY', 'GLY']	['H', 'T', 'E']	[[(('test', 1383), (-52.65333938598633, -18.398189544677734)), (('test', 1391), (-75.17506408691406, -22.772817611694336)), (('test', 1400), (-59.7987174987793, -39.25229263305664)), (('test', 1405), (-86.1034164428711, -10.085179328918457)), (('test', 1416), (111.96345520019531, 12.061532974243164)), (('test', 1420), (-92.81352233886719, 158.8611602783203))]]	['right_handed']
1akn	A	440	common		['GLN', 'TYR', 'VAL', 'PHE', 'GLY', 'LYS']	['H', 'T']	[[(('test', 3403), (-56.01786804199219, -35.56496047973633)), (('test', 3412), (-77.54405975341797, -43.35891342163086)), (('test', 3424), (-63.90867233276367, -41.21687698364258)), (('test', 3431), (-84.5612564086914, 1.5059720277786255)), (('test', 3442), (70.96923828125, 38.01044845581055)), (('test', 3446), (-61.487369537353516, -46.21218490600586))]]	['right_handed']
1ako	A	47	common		['VAL', 'ALA', 'LYS', 'LEU', 'GLY', 'TYR']	['H', 'T', '-']	[[(('test', 378), (-65.5943832397461, -38.7393798828125)), (('test', 385), (-62.636741638183594, -42.121822357177734)), (('test', 390), (-60.62818908691406, -32.290279388427734)), (('test', 399), (-74.31092834472656, -8.095024108886719)), (('test', 407), (94.16360473632812, 20.112489700317383)), (('test', 411), (-120.70042419433594, 145.8818817138672))]]	['right_handed']
1ako	A	171	common		['TRP', 'LEU', 'ARG', 'THR', 'GLY', 'LYS']	['H', 'T', 'B']	[[(('test', 1366), (-58.08489227294922, -46.04966354370117)), (('test', 1380), (-62.786376953125, -44.239688873291016)), (('test', 1388), (-61.833526611328125, -37.71088409423828)), (('test', 1399), (-92.10272216796875, -1.431218147277832)), (('test', 1406), (73.3927993774414, 21.814720153808594)), (('test', 1410), (-70.52033996582031, 133.67706298828125))]]	['right_handed']
1ako	A	214	common		['ASP', 'TYR', 'ARG', 'SER', 'LYS', 'GLY']	['-', 'T', 'H']	[[(('test', 1740), (-61.30242156982422, 135.2188262939453)), (('test', 1748), (-62.116329193115234, -65.00726318359375)), (('test', 1760), (-47.035888671875, -46.3012580871582)), (('test', 1771), (-80.45196533203125, -2.598721981048584)), (('test', 1777), (57.80312728881836, 41.84659957885742)), (('test', 1786), (-58.10719299316406, -32.65606689453125))]]	['right_handed']
1ako	A	219	common		['GLY', 'PHE', 'ASP', 'ASP', 'ASN', 'ARG']	['H', 'T', '-']	[[(('test', 1786), (-58.10719299316406, -32.65606689453125)), (('test', 1790), (-61.350276947021484, -33.979793548583984)), (('test', 1801), (-59.35525894165039, -45.616416931152344)), (('test', 1809), (-91.9168701171875, 1.3389602899551392)), (('test', 1817), (64.04650115966797, 35.037994384765625)), (('test', 1825), (-99.48387145996094, 97.33336639404297))]]	['right_handed']
1aky	A	42	common		['GLN', 'ILE', 'ALA', 'LYS', 'GLY', 'THR']	['H', 'T', '-']	[[(('test', 358), (-63.56150817871094, -39.50449752807617)), (('test', 370), (-63.25786590576172, -45.82195281982422)), (('test', 379), (-64.30358123779297, -28.816919326782227)), (('test', 385), (-78.88018798828125, -12.573018074035645)), (('test', 398), (68.8904037475586, 24.529996871948242)), (('test', 403), (-74.67657470703125, 164.30859375))]]	['right_handed']
1aky	A	56	common		['ILE', 'MET', 'ASP', 'GLN', 'GLY', 'GLY']	['H', 'T', '-']	[[(('test', 489), (-67.11216735839844, -44.751304626464844)), (('test', 498), (-61.970184326171875, -45.02424621582031)), (('test', 507), (-67.59884643554688, -18.360403060913086)), (('test', 516), (-90.21690368652344, -4.761562347412109)), (('test', 528), (79.91014862060547, 18.540294647216797)), (('test', 533), (-92.21729278564453, -177.50856018066406))]]	['right_handed']
1aky	A	105	common		['LEU', 'LYS', 'GLU', 'GLN', 'GLY', 'THR']	['H', 'T', '-']	[[(('test', 942), (-72.74286651611328, -33.36082077026367)), (('test', 951), (-58.738853454589844, -42.75931167602539)), (('test', 964), (-71.80314636230469, -28.657316207885742)), (('test', 974), (-89.13983154296875, -13.679703712463379)), (('test', 986), (73.77127075195312, 26.539512634277344)), (('test', 991), (-130.8551025390625, 76.91165161132812))]]	['right_handed']
1aky	A	191	common		['TYR', 'LYS', 'LYS', 'THR', 'GLY', 'ILE']	['H', 'T', '-']	[[(('test', 1775), (-78.8325424194336, -24.706462860107422)), (('test', 1789), (-63.272727966308594, -43.949554443359375)), (('test', 1802), (-68.31842041015625, -29.40066909790039)), (('test', 1815), (-83.37645721435547, -12.183837890625)), (('test', 1824), (87.85420989990234, 11.936820030212402)), (('test', 1829), (-112.71147155761719, 4.994575023651123))]]	['right_handed']
1al0	1	63	common	interface	['LEU', 'ASP', 'PHE', 'VAL', 'GLY', 'TYR']	['H', 'T', '-']	[[(('test', 451), (-50.61299514770508, -44.601959228515625)), (('test', 459), (-66.127197265625, -56.101348876953125)), (('test', 467), (-46.55413055419922, -44.173492431640625)), (('test', 478), (-86.96311950683594, -29.06005096435547)), (('test', 485), (118.21742248535156, 13.469071388244629)), (('test', 489), (-93.37529754638672, 151.2084503173828))]]	['right_handed']
1al0	1	106	common	interface	['ASN', 'ILE', 'ILE', 'ASN', 'GLY', 'VAL']	['H', 'T', '-']	[[(('test', 790), (-65.55235290527344, -41.54140853881836)), (('test', 798), (-58.079891204833984, -46.89138412475586)), (('test', 806), (-60.48725509643555, -53.995887756347656)), (('test', 814), (-69.63062286376953, -4.5407938957214355)), (('test', 822), (68.49568176269531, 28.144651412963867)), (('test', 826), (-108.07381439208984, 142.82958984375))]]	['right_handed']
1al6	A	157	common		['ALA', 'TYR', 'ALA', 'GLU', 'GLY', 'ILE']	['H', 'T', '-']	[[(('test', 1190), (-63.19478988647461, -40.48545455932617)), (('test', 1195), (-58.878841400146484, -47.9849739074707)), (('test', 1207), (-60.35289001464844, -24.952131271362305)), (('test', 1212), (-81.63388061523438, -10.521472930908203)), (('test', 1221), (95.24601745605469, 20.229808807373047)), (('test', 1225), (-48.73128128051758, 141.87881469726562))]]	['right_handed']
1al6	A	214	common		['THR', 'ASN', 'MET', 'LEU', 'GLY', 'TYR']	['H', 'T', '-']	[[(('test', 1652), (-63.20979309082031, -33.759281158447266)), (('test', 1659), (-65.12613677978516, -46.26884078979492)), (('test', 1667), (-64.23023986816406, -30.209365844726562)), (('test', 1675), (-73.66729736328125, -21.041370391845703)), (('test', 1683), (91.48131561279297, 26.501440048217773)), (('test', 1687), (-103.21131134033203, 135.93246459960938))]]	['right_handed']
1al6	A	308	common		['THR', 'LEU', 'ASN', 'SER', 'GLY', 'ARG']	['H', 'T', '-']	[[(('test', 2378), (-61.245384216308594, -52.103599548339844)), (('test', 2385), (-60.683982849121094, -39.33491134643555)), (('test', 2393), (-71.15475463867188, -16.392108917236328)), (('test', 2401), (-93.79833984375, 8.307706832885742)), (('test', 2407), (75.20429992675781, 32.45249938964844)), (('test', 2411), (-120.5189208984375, 165.55783081054688))]]	['right_handed']
1al6	A	382	common		['LEU', 'GLN', 'TYR', 'TYR', 'GLY', 'MET']	['H', 'T', '-']	[[(('test', 2962), (-60.334815979003906, -47.9405517578125)), (('test', 2970), (-53.8137321472168, -41.1122932434082)), (('test', 2979), (-58.84950256347656, -33.667335510253906)), (('test', 2991), (-90.122314453125, 3.1975741386413574)), (('test', 3003), (103.82906341552734, -2.6626369953155518)), (('test', 3007), (-88.59835815429688, 85.39840698242188))]]	['right_handed']
1al6	A	412	common		['SER', 'ARG', 'ALA', 'LEU', 'GLY', 'PHE']	['H', 'T', '-']	[[(('test', 3208), (-56.8275032043457, -45.84025573730469)), (('test', 3214), (-72.6766586303711, -36.93411636352539)), (('test', 3225), (-59.459938049316406, -42.768707275390625)), (('test', 3230), (-81.24040222167969, -2.0483219623565674)), (('test', 3238), (70.20393371582031, 29.523372650146484)), (('test', 3242), (-58.84218215942383, 133.46913146972656))]]	['right_handed']
1ala	A	182	common		['ALA', 'GLY', 'GLU', 'LEU', 'LYS', 'TRP']	['H', 'T']	[[(('test', 1409), (-72.2872543334961, -29.021623611450195)), (('test', 1414), (-62.12067794799805, -44.837738037109375)), (('test', 1418), (-66.7533187866211, -29.58130645751953)), (('test', 1427), (-89.71713256835938, 9.208206176757812)), (('test', 1435), (66.57495880126953, 31.510210037231445)), (('test', 1444), (53.44029998779297, 28.982940673828125))]]	['right_handed']
1all	A	12	common	interface	['ALA', 'ASP', 'ALA', 'GLU', 'ALA', 'ARG']	['H', 'T', 'S']	[[(('test', 68), (-57.630218505859375, -40.02210998535156)), (('test', 73), (-64.24546813964844, -42.34389877319336)), (('test', 81), (-54.65253448486328, -27.350791931152344)), (('test', 86), (-106.1640396118164, 17.88402557373047)), (('test', 95), (40.48371124267578, 51.884765625)), (('test', 100), (-141.10047912597656, 168.26023864746094))]]	['right_handed']
1all	A	98	common	interface	['GLY', 'ILE', 'VAL', 'ALA', 'GLY', 'ASP']	['H', 'T', 'S']	[[(('test', 724), (-55.37080001831055, -47.59138107299805)), (('test', 728), (-58.707149505615234, -48.35367965698242)), (('test', 736), (-65.56745147705078, -35.57783889770508)), (('test', 743), (-70.84517669677734, -21.529001235961914)), (('test', 748), (88.05865478515625, -1.4116688966751099)), (('test', 752), (-154.21551513671875, 176.8852996826172))]]	['right_handed']
1all	A	119	common		['TYR', 'LYS', 'SER', 'LEU', 'GLY', 'THR']	['H', 'T', '-']	[[(('test', 872), (-68.19172668457031, -33.93788528442383)), (('test', 884), (-62.86043167114258, -37.45915603637695)), (('test', 893), (-68.33476257324219, -32.666446685791016)), (('test', 899), (-86.09380340576172, -14.99039363861084)), (('test', 907), (79.43922424316406, 17.38810920715332)), (('test', 911), (-81.26565551757812, 126.61492919921875))]]	['right_handed']
1alq	A	37	common		['GLU', 'LYS', 'LYS', 'TYR', 'ASN', 'ALA']	['H', 'T', '-']	[[(('test', 52), (-62.827056884765625, -38.13362503051758)), (('test', 61), (-67.00677490234375, -47.51300811767578)), (('test', 70), (-62.822059631347656, -32.05476379394531)), (('test', 79), (-110.02008056640625, 1.6127690076828003)), (('test', 91), (50.8548469543457, 63.15140914916992)), (('test', 99), (-153.38243103027344, 170.55027770996094))]]	['right_handed']
1alq	A	125	wide		['ALA', 'SER', 'MET', 'THR', 'TYR', 'SER', 'ASP']	['H', '-']	[[(('test', 730), (-63.963260650634766, -46.95446014404297)), (('test', 735), (-64.03560638427734, -43.60667037963867)), (('test', 741), (-84.18122100830078, -39.552490234375)), (('test', 749), (-85.8896255493164, -35.62678909301758)), (('test', 756), (-110.61263275146484, -5.683617115020752)), (('test', 768), (55.10249328613281, 45.283878326416016)), (('test', 774), (-72.97827911376953, 119.0616…	['None']
1alq	A	139	common		['ILE', 'LYS', 'GLU', 'ILE', 'GLY', 'GLY']	['H', 'T', '-']	[[(('test', 835), (-64.89478302001953, -39.04881286621094)), (('test', 843), (-65.80680084228516, -36.90366744995117)), (('test', 852), (-68.07362365722656, -31.724876403808594)), (('test', 861), (-70.13695526123047, -20.835834503173828)), (('test', 869), (122.63610076904297, -2.1616601943969727)), (('test', 873), (111.00453186035156, 169.45462036132812))]]	['right_handed']
1alq	A	152	common		['LEU', 'LYS', 'GLU', 'LEU', 'GLY', 'ASP']	['H', 'T', '-']	[[(('test', 939), (-64.62162017822266, -40.651668548583984)), (('test', 947), (-58.600467681884766, -47.22553253173828)), (('test', 956), (-57.41504669189453, -28.387662887573242)), (('test', 965), (-88.03549194335938, -1.9832724332809448)), (('test', 973), (89.56272888183594, 17.80363655090332)), (('test', 977), (-99.2220458984375, 107.53124237060547))]]	['right_handed']
1am5	A	140	common		['MET', 'GLY', 'SER', 'GLN', 'SER', 'LEU']	['H', 'T', '-']	[[(('test', 1026), (-59.60228729248047, -35.03169250488281)), (('test', 1034), (-55.19721603393555, -77.46993255615234)), (('test', 1038), (-51.036521911621094, -37.617244720458984)), (('test', 1044), (-88.47850036621094, 4.126351833343506)), (('test', 1053), (47.865020751953125, 59.24999237060547)), (('test', 1059), (-92.06722259521484, -23.63898277282715))]]	['right_handed']
1am7	A	16	common		['ALA', 'TRN', 'SER', 'GLU', 'GLY', 'THR']	['H', 'T', 'S']	[[(('test', 127), (-60.82767868041992, -35.78942108154297)), (('test', 132), (-69.73575592041016, -48.569129943847656)), (('test', 146), (-56.80976486206055, -46.385986328125)), (('test', 152), (-72.78768920898438, -9.48238754272461)), (('test', 161), (81.6560287475586, 14.50281047821045)), (('test', 165), (-91.57463073730469, -32.93983459472656))]]	['right_handed']
1am7	A	78	common		['ARG', 'LYS', 'GLN', 'LEU', 'GLY', 'LEU']	['H', 'T', '-']	[[(('test', 632), (-54.939727783203125, -51.95271682739258)), (('test', 650), (-61.021724700927734, -53.30262756347656)), (('test', 659), (-58.57219696044922, -40.471195220947266)), (('test', 668), (-96.41475677490234, -4.878532409667969)), (('test', 676), (67.69233703613281, 40.996219635009766)), (('test', 680), (-83.55565643310547, 137.40011596679688))]]	['right_handed']
1am7	A	99	common	interface	['ILE', 'LYS', 'GLU', 'ARG', 'GLY', 'ALA']	['H', 'T', '-']	[[(('test', 804), (-65.19589233398438, -39.37732696533203)), (('test', 812), (-62.187957763671875, -45.79208755493164)), (('test', 821), (-65.52798461914062, -16.609067916870117)), (('test', 830), (-96.62554931640625, 3.7139384746551514)), (('test', 841), (67.17449951171875, 22.227584838867188)), (('test', 845), (-90.54434967041016, -10.174962997436523))]]	['right_handed']
1am7	A	107	common		['MET', 'ILE', 'ASP', 'ARG', 'GLY', 'ASP']	['H', 'T', '-']	[[(('test', 865), (-62.269405364990234, -43.953826904296875)), (('test', 873), (-66.20011138916016, -49.27400207519531)), (('test', 881), (-56.39131164550781, -42.25910568237305)), (('test', 889), (-81.91956329345703, -8.696781158447266)), (('test', 900), (95.06961822509766, 9.266434669494629)), (('test', 904), (-88.53888702392578, 69.09710693359375))]]	['right_handed']
1am7	A	146	common		['PHE', 'LYS', 'GLU', 'ALA', 'GLY', 'GLY']	['H', 'T', '-']	[[(('test', 1166), (-60.786537170410156, -44.87627410888672)), (('test', 1177), (-65.65531921386719, -38.181583404541016)), (('test', 1186), (-73.3816909790039, -16.72833251953125)), (('test', 1195), (-81.92904663085938, 0.3911712169647217)), (('test', 1200), (98.91609954833984, 3.380840539932251)), (('test', 1204), (-78.4427719116211, 152.1676788330078))]]	['right_handed']
1amk	A	83	common		['LEU', 'LYS', 'ASP', 'ILE', 'GLY', 'VAL']	['H', 'T', '-']	[[(('test', 619), (-78.61752319335938, -32.91389465332031)), (('test', 627), (-62.50567626953125, -51.122989654541016)), (('test', 636), (-47.51746368408203, -34.86237335205078)), (('test', 644), (-88.17626190185547, 2.7658371925354004)), (('test', 652), (81.85978698730469, 3.1239302158355713)), (('test', 656), (-89.91020202636719, 123.42317199707031))]]	['right_handed']
1amk	A	116	common		['ALA', 'CYS', 'LYS', 'GLN', 'GLY', 'PHE']	['H', 'T', '-']	[[(('test', 889), (-60.785179138183594, -38.50624465942383)), (('test', 894), (-56.2286262512207, -56.33583068847656)), (('test', 900), (-51.11412048339844, -38.75830078125)), (('test', 909), (-77.89019775390625, 5.76534366607666)), (('test', 918), (77.4843978881836, 18.228017807006836)), (('test', 922), (-78.74258422851562, 156.64349365234375))]]	['right_handed']
1amk	A	133	common		['GLN', 'ARG', 'GLU', 'ALA', 'ASN', 'GLN']	['H', 'T', '-']	[[(('test', 1012), (-55.680301666259766, -49.0369758605957)), (('test', 1021), (-59.67652893066406, -49.58802795410156)), (('test', 1032), (-69.71907043457031, -24.549091339111328)), (('test', 1041), (-89.22132110595703, 16.755420684814453)), (('test', 1046), (50.69365692138672, 41.99957275390625)), (('test', 1054), (-109.16622924804688, -2.9771006107330322))]]	['right_handed']
1amu	A	81	common		['PHE', 'ILE', 'GLU', 'LYS', 'GLY', 'ILE']	['H', 'T', '-']	[[(('test', 524), (-61.34255599975586, -41.66752624511719)), (('test', 535), (-58.561283111572266, -41.491512298583984)), (('test', 543), (-72.74800872802734, -29.64828109741211)), (('test', 552), (-87.20944213867188, 14.34083080291748)), (('test', 561), (89.44064331054688, 11.427943229675293)), (('test', 565), (-78.14908599853516, 114.8702163696289))]]	['right_handed']
1amu	A	109	common		['VAL', 'LEU', 'LYS', 'ALA', 'GLY', 'GLY']	['H', 'T', '-']	[[(('test', 736), (-63.857078552246094, -46.55693054199219)), (('test', 743), (-60.73884963989258, -44.59178924560547)), (('test', 751), (-62.134666442871094, -34.41643524169922)), (('test', 760), (-72.93882751464844, -8.146349906921387)), (('test', 765), (94.12638092041016, 6.218926906585693)), (('test', 769), (-101.30838012695312, -176.32827758789062))]]	['right_handed']
1amu	A	214	wide		['PHE', 'GLU', 'ASN', 'SER', 'LEU', 'ASN', 'VAL']	['H', 'T', 'S', '-']	[[(('test', 1471), (-60.0416374206543, -42.07081985473633)), (('test', 1482), (-75.45221710205078, -47.529945373535156)), (('test', 1491), (-86.96305084228516, -34.69106674194336)), (('test', 1499), (-91.97149658203125, -53.900089263916016)), (('test', 1505), (-79.89820098876953, -15.156842231750488)), (('test', 1513), (60.86614990234375, 39.543846130371094)), (('test', 1521), (-81.27487182617188…	['None']
1amu	A	325	common		['PRO', 'THR', 'GLU', 'THR', 'THR', 'ILE']	['-', 'G', 'S']	[[(('test', 2342), (-88.78408813476562, 163.90467834472656)), (('test', 2349), (-58.872554779052734, -33.53620147705078)), (('test', 2356), (-66.54887390136719, -11.811261177062988)), (('test', 2365), (-125.33977508544922, 37.687557220458984)), (('test', 2372), (57.11837387084961, 67.0634994506836)), (('test', 2379), (74.63621520996094, -64.34125518798828))]]	['right_handed']
1amy	A	77	common		['LEU', 'HIS', 'GLY', 'LYS', 'GLY', 'VAL']	['H', 'T', '-']	[[(('test', 600), (-61.13347244262695, -46.071685791015625)), (('test', 608), (-66.75776672363281, -33.143470764160156)), (('test', 618), (-64.72306823730469, -26.6969051361084)), (('test', 622), (-115.72114562988281, 39.72093200683594)), (('test', 631), (74.376953125, -0.16192549467086792)), (('test', 635), (-106.31625366210938, 146.82017517089844))]]	['right_handed']
1amy	A	167	wide		['LEU', 'LYS', 'ALA', 'ASP', 'ILE', 'GLY', 'PHE']	['I', '-']	[[(('test', 1304), (-55.993125915527344, -40.19678497314453)), (('test', 1312), (-70.21119689941406, -47.57624435424805)), (('test', 1321), (-67.76948547363281, -72.37510681152344)), (('test', 1326), (-67.01978302001953, -52.99180221557617)), (('test', 1334), (-81.0027847290039, -38.11457824707031)), (('test', 1342), (105.08772277832031, 17.654726028442383)), (('test', 1346), (-70.90632629394531,…	['None']
1amy	A	232	common		['VAL', 'ASP', 'LYS', 'VAL', 'GLY', 'GLY']	['H', 'T']	[[(('test', 1828), (-59.717716217041016, -37.341697692871094)), (('test', 1835), (-65.52974700927734, -50.146873474121094)), (('test', 1843), (-70.34905242919922, -30.049179077148438)), (('test', 1852), (-76.9172134399414, -34.79008865356445)), (('test', 1859), (137.3105926513672, 97.68746185302734)), (('test', 1863), (-59.50962829589844, -25.03948211669922))]]	['right_handed']
1amy	A	290	wide		['THR', 'GLY', 'SER', 'THR', 'GLN', 'HIS', 'MET']	['T', 'S', '-']	[[(('test', 2268), (-63.37952423095703, -39.13694381713867)), (('test', 2275), (-118.97748565673828, -139.74697875976562)), (('test', 2279), (59.296566009521484, -146.0878143310547)), (('test', 2285), (-88.68228912353516, 0.8961295485496521)), (('test', 2292), (-84.37852478027344, -39.17180252075195)), (('test', 2301), (59.03423309326172, 32.38013458251953)), (('test', 2311), (-63.80146789550781,…	['None']
1amy	A	341	common		['ARG', 'THR', 'ARG', 'HIS', 'GLY', 'ILE']	['H', 'T', '-']	[[(('test', 2691), (-57.9549560546875, -48.17190170288086)), (('test', 2702), (-80.91070556640625, -34.57422637939453)), (('test', 2709), (-54.321537017822266, -44.2945671081543)), (('test', 2720), (-94.72586059570312, 12.70743465423584)), (('test', 2730), (61.93760299682617, 22.745450973510742)), (('test', 2734), (-61.62317657470703, 150.61627197265625))]]	['right_handed']
1ann	A	180	common		['ALA', 'GLY', 'GLU', 'LYS', 'LYS', 'TRP']	['H', 'T']	[[(('test', 1373), (-57.86235809326172, -46.517818450927734)), (('test', 1378), (-60.05411148071289, -44.383934020996094)), (('test', 1382), (-58.4052619934082, -33.13665771484375)), (('test', 1391), (-93.94393920898438, 28.128625869750977)), (('test', 1400), (55.01337814331055, 33.75602340698242)), (('test', 1409), (48.90721130371094, 42.923423767089844))]]	['right_handed']
1aoa	A	204	common		['ALA', 'SER', 'ALA', 'ILE', 'GLY', 'CYS']	['H', 'T', '-']	[[(('test', 665), (-62.887115478515625, -39.85053253173828)), (('test', 670), (-64.21473693847656, -42.758888244628906)), (('test', 676), (-64.12773132324219, -23.660181045532227)), (('test', 681), (-95.84892272949219, -2.424466133117676)), (('test', 689), (122.83809661865234, 5.304262638092041)), (('test', 693), (-83.33334350585938, 145.85824584960938))]]	['right_handed']
1aoa	A	218	common		['ASP', 'LEU', 'ARG', 'ALA', 'GLY', 'LYS']	['H', 'T', '-']	[[(('test', 757), (-68.94161224365234, -32.39918899536133)), (('test', 765), (-77.07769012451172, -43.36396408081055)), (('test', 773), (-60.078304290771484, -30.074790954589844)), (('test', 784), (-89.82404327392578, -1.119425654411316)), (('test', 789), (60.457706451416016, 35.45230484008789)), (('test', 793), (-60.566184997558594, 108.07563018798828))]]	['right_handed']
1aoa	A	281	common		['LEU', 'GLU', 'ASN', 'SER', 'GLY', 'TRP']	['H', 'T', '-']	[[(('test', 1163), (-59.95787811279297, -40.6866340637207)), (('test', 1171), (-81.81538391113281, -32.77162170410156)), (('test', 1180), (-62.54486083984375, -13.38417911529541)), (('test', 1188), (-108.76860809326172, 4.186661243438721)), (('test', 1194), (74.45297241210938, 17.553359985351562)), (('test', 1198), (-98.90431213378906, 158.70045471191406))]]	['right_handed']
1aoa	A	344	common		['ALA', 'ASP', 'LYS', 'LEU', 'GLY', 'CYS']	['H', 'T', '-']	[[(('test', 1669), (-60.52251052856445, -30.109533309936523)), (('test', 1674), (-64.17462921142578, -33.66848373413086)), (('test', 1682), (-61.87196350097656, -34.41891860961914)), (('test', 1691), (-84.62679290771484, -7.547562122344971)), (('test', 1699), (84.30986022949219, 17.677942276000977)), (('test', 1703), (-108.67631530761719, 19.87082290649414))]]	['right_handed']
1aoa	A	357	common		['ASP', 'VAL', 'VAL', 'SER', 'GLY', 'ASN']	['H', 'T', '-']	[[(('test', 1766), (-75.12682342529297, -22.235103607177734)), (('test', 1774), (-78.2741470336914, -43.87456512451172)), (('test', 1781), (-71.74835968017578, -24.61660385131836)), (('test', 1788), (-90.44277954101562, 0.37272852659225464)), (('test', 1794), (61.01909255981445, 29.73223304748535)), (('test', 1798), (-49.78900909423828, 118.55571746826172))]]	['right_handed']
1aoc	A	113	common		['ALA', 'PRO', 'ARG', 'ALA', 'GLY', 'PHE']	['B', 'T']	[[(('test', 879), (-143.8079071044922, 73.68508911132812)), (('test', 884), (-53.7251091003418, -45.789588928222656)), (('test', 891), (-60.439430236816406, -46.33740997314453)), (('test', 902), (-69.90119171142578, -22.830764770507812)), (('test', 907), (102.37875366210938, 14.493658065795898)), (('test', 911), (-116.22242736816406, 115.14427185058594))]]	['right_handed']
1aod	A	73	common		['GLN', 'LEU', 'GLU', 'ALA', 'GLY', 'ILE']	['H', 'T', '-']	[[(('test', 396), (-65.51152038574219, -44.30021667480469)), (('test', 405), (-62.340911865234375, -43.270530700683594)), (('test', 413), (-67.41463470458984, -24.288715362548828)), (('test', 422), (-84.23987579345703, -2.996370315551758)), (('test', 427), (110.49640655517578, -8.207051277160645)), (('test', 431), (-62.96282196044922, 130.91650390625))]]	['right_handed']
1aod	A	264	common		['LEU', 'THR', 'SER', 'GLU', 'LYS', 'VAL']	['H', 'T', '-']	[[(('test', 1942), (-59.70558547973633, -28.964616775512695)), (('test', 1950), (-68.57300567626953, -33.43461227416992)), (('test', 1957), (-69.43536376953125, -39.63970947265625)), (('test', 1963), (-78.59613800048828, 6.431266784667969)), (('test', 1972), (66.29896545410156, 24.194435119628906)), (('test', 1981), (-92.87730407714844, 116.977783203125))]]	['right_handed']
1aof	A	109	common		['TRP', 'GLY', 'THR', 'SER', 'GLY', 'GLU']	['T', 'S']	[[(('test', 542), (-61.15740966796875, -38.23410415649414)), (('test', 556), (-76.16885375976562, -57.394859313964844)), (('test', 560), (-62.27687072753906, -30.831098556518555)), (('test', 567), (-73.64887237548828, -17.891441345214844)), (('test', 573), (86.46060180664062, 6.810975074768066)), (('test', 577), (-66.01394653320312, -37.84988784790039))]]	['right_handed']
1aof	A	316	common	interface	['VAL', 'LYS', 'GLU', 'THR', 'GLY', 'LYS']	['E', 'T']	[[(('test', 2192), (-111.9789810180664, 105.87095642089844)), (('test', 2199), (-49.27958679199219, -71.50659942626953)), (('test', 2208), (-62.4412956237793, -29.161287307739258)), (('test', 2217), (-91.73727416992188, -13.57374095916748)), (('test', 2224), (67.52197265625, 44.702884674072266)), (('test', 2228), (-126.65397644042969, 143.0998077392578))]]	['right_handed']
1aof	A	360	common		['ALA', 'ASN', 'ALA', 'ARG', 'ASN', 'LYS']	['E', 'G', 'T']	[[(('test', 2541), (-96.39984130859375, 78.08262634277344)), (('test', 2546), (-49.35776901245117, -48.747222900390625)), (('test', 2554), (-67.35309600830078, -17.18350601196289)), (('test', 2559), (-107.46505737304688, 6.709579944610596)), (('test', 2570), (54.82790756225586, 37.80403137207031)), (('test', 2578), (-121.94837951660156, 153.82156372070312))]]	['right_handed']
1aof	A	493	common		['ALA', 'GLU', 'TRP', 'ALA', 'GLY', 'ILE']	['H', 'T', '-']	[[(('test', 3532), (-62.102020263671875, -39.85155487060547)), (('test', 3537), (-63.19146728515625, -43.422813415527344)), (('test', 3546), (-60.14381790161133, -36.3796501159668)), (('test', 3560), (-73.15159606933594, -11.101312637329102)), (('test', 3565), (69.5213623046875, 37.075721740722656)), (('test', 3569), (-119.9384765625, 120.15168762207031))]]	['right_handed']
1aof	A	561	common		['ASN', 'THR', 'MET', 'THR', 'ASP', 'THR']	['H', 'T', '-']	[[(('test', 4077), (-67.34065246582031, -25.63785743713379)), (('test', 4085), (-82.21868896484375, -44.859275817871094)), (('test', 4092), (-67.96564483642578, -26.167978286743164)), (('test', 4100), (-100.17559814453125, -5.7667717933654785)), (('test', 4107), (60.979942321777344, 48.92552947998047)), (('test', 4115), (-96.50385284423828, 104.60591888427734))]]	['right_handed']
1aoh	A	74	common	interface	['TYR', 'PRO', 'ASP', 'ARG', 'LYS', 'MET']	['E', 'T']	[[(('test', 511), (-120.79263305664062, 90.68461608886719)), (('test', 523), (-56.67761993408203, -37.730812072753906)), (('test', 530), (-63.649009704589844, -44.87736511230469)), (('test', 538), (-87.4813461303711, -2.254638195037842)), (('test', 543), (59.823577880859375, 44.576385498046875)), (('test', 552), (-133.94683837890625, 154.049072265625))]]	['right_handed']
1aol	A	135	common		['GLY', 'PRO', 'ASP', 'SER', 'PHE', 'TYR']	['-', 'G', 'T']	[[(('test', 972), (-95.27454376220703, -165.19918823242188)), (('test', 976), (-55.9953727722168, -27.93328285217285)), (('test', 983), (-62.745094299316406, -33.56764602661133)), (('test', 991), (-99.22813415527344, 9.192122459411621)), (('test', 997), (53.44340896606445, 38.287967681884766)), (('test', 1008), (56.31004333496094, 20.564678192138672))]]	['right_handed']
1aol	A	177	common		['VAL', 'CYS', 'LYS', 'ASP', 'ASN', 'LYS']	['H', 'T', 'S']	[[(('test', 1304), (-67.86267852783203, -43.72312927246094)), (('test', 1311), (-65.87480926513672, -41.29526138305664)), (('test', 1317), (-68.02311706542969, -17.959524154663086)), (('test', 1326), (-85.80593872070312, 5.757587909698486)), (('test', 1334), (60.07646560668945, 35.915016174316406)), (('test', 1342), (-101.90513610839844, 160.81442260742188))]]	['right_handed']
1aor	A	102	common		['LEU', 'LYS', 'PHE', 'ALA', 'GLY', 'TYR']	['H', 'T', '-']	[[(('test', 772), (-62.007781982421875, -38.07832336425781)), (('test', 780), (-70.72200775146484, -36.421730041503906)), (('test', 789), (-65.16276550292969, -28.472658157348633)), (('test', 800), (-76.07234191894531, -13.207589149475098)), (('test', 805), (95.88452911376953, 20.936073303222656)), (('test', 809), (-127.06072235107422, 152.47216796875))]]	['right_handed']
1aor	A	150	common		['ARG', 'LYS', 'GLU', 'VAL', 'GLY', 'SER']	['H', 'T', '-']	[[(('test', 1158), (-67.80287170410156, -35.34445571899414)), (('test', 1169), (-69.40763092041016, -37.55815505981445)), (('test', 1178), (-69.08287811279297, -52.44782257080078)), (('test', 1187), (-75.09819793701172, -4.767893314361572)), (('test', 1194), (62.391292572021484, 28.709972381591797)), (('test', 1198), (-137.9397735595703, 128.6427764892578))]]	['right_handed']
1aor	A	166	common		['ALA', 'GLY', 'GLU', 'ASN', 'LEU', 'VAL']	['H', 'T', '-']	[[(('test', 1276), (-62.60190200805664, -43.295143127441406)), (('test', 1281), (-68.0124282836914, -45.138553619384766)), (('test', 1285), (-58.235435485839844, -33.74763870239258)), (('test', 1294), (-92.65693664550781, 9.315382957458496)), (('test', 1302), (58.84135055541992, 37.832035064697266)), (('test', 1310), (-66.95105743408203, 124.9655532836914))]]	['right_handed']
1aor	A	193	common		['MET', 'GLY', 'SER', 'LYS', 'ASN', 'LEU']	['H', 'T', 'E']	[[(('test', 1460), (-55.37114334106445, -46.91270065307617)), (('test', 1468), (-66.0466537475586, -26.962507247924805)), (('test', 1472), (-73.51534271240234, -11.369277954101562)), (('test', 1478), (-103.62942504882812, 7.939908981323242)), (('test', 1487), (60.22746658325195, 23.282470703125)), (('test', 1495), (-96.02130889892578, 109.10328674316406))]]	['right_handed']
1aor	A	250	common		['ILE', 'ASN', 'GLU', 'ASN', 'GLY', 'LEU']	['H', 'T', '-']	[[(('test', 1884), (-63.97141647338867, -32.52877426147461)), (('test', 1892), (-69.73495483398438, -43.48918914794922)), (('test', 1900), (-70.662353515625, -23.341135025024414)), (('test', 1909), (-80.6412353515625, -5.40562629699707)), (('test', 1917), (71.02305603027344, 36.463775634765625)), (('test', 1921), (-138.5148468017578, 33.36809158325195))]]	['right_handed']
1aor	A	258	common		['VAL', 'LYS', 'ASN', 'PHE', 'GLN', 'THR']	['B', 'T']	[[(('test', 1948), (-120.04705047607422, 135.3968963623047)), (('test', 1955), (51.396209716796875, 65.34154510498047)), (('test', 1964), (55.828365325927734, 49.66261291503906)), (('test', 1972), (61.45814514160156, 27.60895347595215)), (('test', 1983), (-74.19467163085938, -31.938377380371094)), (('test', 1992), (-147.11651611328125, 169.3423614501953))]]	['left_handed']
1aor	A	319	common		['GLY', 'ALA', 'ASN', 'LEU', 'GLY', 'ILE']	['T', 'G', '-']	[[(('test', 2423), (-113.07261657714844, -103.68402862548828)), (('test', 2427), (-49.06770706176758, -36.429447174072266)), (('test', 2432), (-55.35108947753906, -34.443241119384766)), (('test', 2440), (-102.62043762207031, 5.546305179595947)), (('test', 2448), (75.86361694335938, 22.594003677368164)), (('test', 2452), (-104.8870849609375, 133.1804962158203))]]	['right_handed']
1aor	A	337	common		['CYS', 'ASP', 'GLU', 'LEU', 'GLY', 'LEU']	['H', 'T', 'B']	[[(('test', 2551), (-71.54241943359375, -38.0718994140625)), (('test', 2557), (-66.6460189819336, -43.869712829589844)), (('test', 2565), (-66.21624755859375, -44.15022277832031)), (('test', 2574), (-83.03108215332031, -12.491634368896484)), (('test', 2582), (78.25989532470703, 51.22341537475586)), (('test', 2586), (-122.21975708007812, 141.43142700195312))]]	['right_handed']
1aor	A	357	common		['LEU', 'TYR', 'GLU', 'LYS', 'GLY', 'HIS']	['H', 'T', 'S']	[[(('test', 2687), (-65.22468566894531, -38.64008331298828)), (('test', 2695), (-66.72189331054688, -49.2499885559082)), (('test', 2707), (-56.09939193725586, -41.52593231201172)), (('test', 2716), (-85.82596588134766, 17.54669952392578)), (('test', 2725), (67.9875717163086, 14.573934555053711)), (('test', 2729), (-82.07881164550781, -32.10635757446289))]]	['right_handed']
1aor	A	388	common	interface	['LYS', 'ILE', 'ALA', 'LYS', 'ARG', 'GLU']	['H', 'T', '-']	[[(('test', 2951), (-62.01833724975586, -37.32831954956055)), (('test', 2960), (-64.50526428222656, -48.23111343383789)), (('test', 2968), (-59.39592742919922, -41.88521194458008)), (('test', 2973), (-87.5211410522461, -2.22017240524292)), (('test', 2982), (52.66670608520508, 47.41129684448242)), (('test', 2993), (-105.59519958496094, 137.6648406982422))]]	['right_handed']
1aor	A	407	common		['ALA', 'GLU', 'SER', 'TYR', 'GLY', 'HIS']	['H', 'T', '-']	[[(('test', 3101), (-63.805973052978516, -39.99565505981445)), (('test', 3106), (-60.85051727294922, -40.49436569213867)), (('test', 3115), (-67.58609771728516, -16.922344207763672)), (('test', 3121), (-101.4291000366211, 5.015322208404541)), (('test', 3133), (75.3767318725586, 25.772260665893555)), (('test', 3137), (-141.0076446533203, 67.01486206054688))]]	['right_handed']
1aor	A	488	common		['ILE', 'ASP', 'SER', 'ALA', 'GLY', 'LEU']	['H', 'T', '-']	[[(('test', 3734), (-54.08321762084961, -41.221290588378906)), (('test', 3742), (-62.4881706237793, -46.12981033325195)), (('test', 3750), (-65.32991027832031, -35.24342346191406)), (('test', 3756), (-66.35459899902344, -31.833465576171875)), (('test', 3761), (100.8541259765625, 14.903786659240723)), (('test', 3765), (-99.49874877929688, 170.91941833496094))]]	['right_handed']
1aor	A	538	common		['ASN', 'LEU', 'LYS', 'ALA', 'GLY', 'LEU']	['H', 'T', '-']	[[(('test', 4136), (-62.44261932373047, -42.49576187133789)), (('test', 4144), (-59.376487731933594, -44.05278778076172)), (('test', 4152), (-67.12394714355469, -32.00575256347656)), (('test', 4161), (-77.25890350341797, -11.506017684936523)), (('test', 4166), (116.26396942138672, 12.954773902893066)), (('test', 4170), (-58.19091796875, 133.87277221679688))]]	['right_handed']
1aor	A	580	common		['TYR', 'LYS', 'LEU', 'ARG', 'GLY', 'TRP']	['H', 'T', '-']	[[(('test', 4474), (-60.121360778808594, -46.806705474853516)), (('test', 4486), (-59.094852447509766, -45.88164138793945)), (('test', 4495), (-66.15990447998047, -28.987356185913086)), (('test', 4503), (-74.89791107177734, -15.875945091247559)), (('test', 4514), (86.45723724365234, 23.309307098388672)), (('test', 4518), (-102.60313415527344, 172.65228271484375))]]	['right_handed']
1aor	A	596	common		['LEU', 'GLU', 'GLU', 'LEU', 'GLY', 'ILE']	['H', 'T', '-']	[[(('test', 4611), (-58.125675201416016, -41.277530670166016)), (('test', 4619), (-64.93689727783203, -40.854251861572266)), (('test', 4628), (-60.16936492919922, -37.498050689697266)), (('test', 4637), (-85.04484558105469, -16.883594512939453)), (('test', 4645), (83.91324615478516, 26.59992218017578)), (('test', 4649), (-123.02368927001953, 16.694555282592773))]]	['right_handed']
1aos	A	49	common		['LEU', 'GLU', 'LYS', 'ALA', 'GLY', 'LEU']	['H', 'T', 'S']	[[(('test', 235), (-58.8217887878418, -36.1983528137207)), (('test', 243), (-69.06277465820312, -36.67888259887695)), (('test', 252), (-64.03752136230469, -24.60872459411621)), (('test', 261), (-87.1899642944336, -17.655637741088867)), (('test', 266), (93.02838134765625, 21.61831283569336)), (('test', 270), (-85.01771545410156, -20.6012020111084))]]	['right_handed']
1aos	A	217	common		['ARG', 'ALA', 'GLU', 'LEU', 'ASN', 'PHE']	['H', 'T', '-']	[[(('test', 1487), (-92.40001678466797, -20.003854751586914)), (('test', 1498), (-82.77760314941406, -48.310909271240234)), (('test', 1503), (-64.04437255859375, -46.144317626953125)), (('test', 1512), (-74.15959167480469, 2.252293109893799)), (('test', 1520), (57.329444885253906, 33.32708740234375)), (('test', 1528), (-92.4706802368164, 162.2144775390625))]]	['right_handed']
1aos	A	377	common		['LEU', 'VAL', 'ARG', 'LYS', 'GLY', 'MET']	['H', 'T', '-']	[[(('test', 2725), (-65.65943145751953, -23.487783432006836)), (('test', 2733), (-66.84983825683594, -37.927734375)), (('test', 2740), (-82.8173828125, -20.03459930419922)), (('test', 2751), (-90.12557220458984, 13.78665828704834)), (('test', 2760), (85.92085266113281, 32.58207702636719)), (('test', 2764), (-116.80313110351562, 150.0507049560547))]]	['right_handed']
1aos	A	398	common		['ALA', 'GLU', 'THR', 'LYS', 'GLY', 'VAL']	['H', '-', 'S']	[[(('test', 2889), (-68.7083511352539, -34.01143264770508)), (('test', 2894), (-55.6687126159668, -61.83701705932617)), (('test', 2903), (-70.8785400390625, -23.853984832763672)), (('test', 2910), (-80.55722045898438, -23.269826889038086)), (('test', 2919), (85.41561889648438, -33.642921447753906)), (('test', 2923), (-91.46516418457031, 115.5381851196289))]]	['right_handed']
1aos	A	437	wide		['TYR', 'GLY', 'ALA', 'LEU', 'GLY', 'GLY', 'THR']	['-', 'S']	[[(('test', 3196), (-93.65653228759766, 82.15660858154297)), (('test', 3208), (-100.95691680908203, -128.81378173828125)), (('test', 3212), (40.94040298461914, 71.15705108642578)), (('test', 3217), (34.32737350463867, 114.74187469482422)), (('test', 3225), (100.12733459472656, -6.1969780921936035)), (('test', 3229), (-83.12556457519531, -166.7633514404297)), (('test', 3233), (-109.91717529296875,…	['None']
1aov	A	197	common		['CYS', 'LEU', 'LYS', 'ASP', 'GLY', 'LYS']	['H', 'T', 'S']	[[(('test', 1488), (-49.39778518676758, -49.181678771972656)), (('test', 1494), (-63.57218933105469, -44.94580841064453)), (('test', 1502), (-67.60200500488281, -21.3625545501709)), (('test', 1511), (-87.52922058105469, 10.964007377624512)), (('test', 1519), (59.43880081176758, 20.167587280273438)), (('test', 1523), (-92.57612609863281, 5.435127258300781))]]	['right_handed']
1aov	A	362	common		['SER', 'VAL', 'VAL', 'SER', 'ASN', 'GLY']	['H', 'T']	[[(('test', 2803), (-45.246253967285156, -64.57115936279297)), (('test', 2809), (-49.50129318237305, -65.71427917480469)), (('test', 2816), (-62.616756439208984, -23.923608779907227)), (('test', 2823), (-82.72575378417969, -3.477220296859741)), (('test', 2829), (59.26490783691406, 51.01725387573242)), (('test', 2837), (65.42623138427734, 17.385902404785156))]]	['right_handed']
1aov	A	383	common		['LYS', 'ILE', 'THR', 'LYS', 'GLY', 'GLU']	['H', 'T', 'S']	[[(('test', 2957), (-63.95623779296875, -23.612079620361328)), (('test', 2966), (-81.30384063720703, -49.07103729248047)), (('test', 2974), (-58.146568298339844, -29.428443908691406)), (('test', 2981), (-92.90438079833984, -0.8607104420661926)), (('test', 2990), (69.75440216064453, 19.753772735595703)), (('test', 2994), (-91.56610870361328, -18.011816024780273))]]	['right_handed']
1aov	A	402	common		['ALA', 'GLY', 'VAL', 'CYS', 'GLY', 'LEU']	['H', 'T', '-']	[[(('test', 3096), (-48.58125305175781, -41.84128952026367)), (('test', 3101), (-61.959014892578125, -35.28177261352539)), (('test', 3105), (-69.45807647705078, -47.78304672241211)), (('test', 3112), (-72.21165466308594, 17.729768753051758)), (('test', 3118), (82.35525512695312, 11.804969787597656)), (('test', 3122), (-92.30738067626953, 134.2700653076172))]]	['right_handed']
1aov	A	521	wide		['TYR', 'TYR', 'GLY', 'TYR', 'THR', 'GLY', 'ALA']	['T', '-', 'H']	[[(('test', 3984), (-110.05995178222656, 26.737354278564453)), (('test', 3996), (-87.08101654052734, 142.8906707763672)), (('test', 4008), (88.51653289794922, -167.10963439941406)), (('test', 4012), (-70.93951416015625, -49.200584411621094)), (('test', 4024), (-54.32594680786133, -51.264835357666016)), (('test', 4031), (-57.20148468017578, -47.25006866455078)), (('test', 4035), (-59.8081398010253…	['None']
1aoy	A	50	common		['LEU', 'THR', 'LYS', 'PHE', 'GLY', 'ALA']	['H', 'T', '-']	[[(('test', 785), (-62.43205261230469, -47.008724212646484)), (('test', 804), (-71.00069427490234, -40.328067779541016)), (('test', 818), (-63.15576934814453, -56.1834716796875)), (('test', 840), (-70.7814712524414, -32.768272399902344)), (('test', 860), (85.32302856445312, 54.93504333496094)), (('test', 867), (-79.97028350830078, 162.85418701171875))]]	['right_handed']
1aoz	A	379	common		['ALA', 'MET', 'LYS', 'TYR', 'ASN', 'LEU']	['H', 'T', '-']	[[(('test', 2993), (-57.96315002441406, -42.49591064453125)), (('test', 2998), (-79.42671203613281, -35.60919952392578)), (('test', 3006), (-63.81466293334961, -39.521881103515625)), (('test', 3015), (-94.75790405273438, 10.007675170898438)), (('test', 3027), (53.41783905029297, 47.547882080078125)), (('test', 3035), (-85.17414093017578, 88.78101348876953))]]	['right_handed']
1aoz	A	512	common		['HIS', 'LEU', 'HIS', 'MET', 'GLY', 'MET']	['H', 'T', '-']	[[(('test', 4072), (-71.28636932373047, -47.524654388427734)), (('test', 4082), (-61.744720458984375, -41.3770866394043)), (('test', 4090), (-58.564212799072266, -35.55125427246094)), (('test', 4100), (-87.98834228515625, 15.827884674072266)), (('test', 4108), (103.45057678222656, -10.430886268615723)), (('test', 4112), (-71.1639175415039, 78.59163665771484))]]	['right_handed']
1apa	A	132	common		['GLU', 'LYS', 'LYS', 'VAL', 'GLY', 'ARG']	['H', 'T', 'S']	[[(('test', 1000), (-63.66580581665039, -41.41533279418945)), (('test', 1009), (-54.412681579589844, -52.24724197387695)), (('test', 1018), (-58.789146423339844, -49.315250396728516)), (('test', 1027), (-79.47037506103516, -14.898900032043457)), (('test', 1034), (59.79232406616211, 78.70863342285156)), (('test', 1038), (161.90093994140625, 135.04193115234375))]]	['right_handed']
1aps	A	30	common		['ALA', 'ARG', 'LYS', 'ILE', 'GLY', 'VAL']	['H', 'T', '-']	[[(('test', 292), (-62.64496612548828, -41.39092254638672)), (('test', 298), (-53.069244384765625, -51.68997573852539)), (('test', 315), (-61.27456283569336, -40.04339599609375)), (('test', 328), (-61.645565032958984, -34.040802001953125)), (('test', 337), (99.30428314208984, 36.87602615356445)), (('test', 342), (-123.00431823730469, 158.56149291992188))]]	['right_handed']
1apt	E	239	common		['ASP', 'SER', 'ASN', 'ALA', 'GLY', 'GLY']	['E', 'T']	[[(('test', 1757), (-139.1625213623047, 102.5907974243164)), (('test', 1765), (-61.15703582763672, -25.572315216064453)), (('test', 1771), (-62.84425735473633, -39.98794174194336)), (('test', 1779), (-85.88600158691406, -28.564558029174805)), (('test', 1784), (109.58525848388672, 8.076692581176758)), (('test', 1788), (160.4727325439453, -151.93650817871094))]]	['right_handed']
1apx	A	105	common	interface	['VAL', 'GLU', 'ILE', 'THR', 'GLY', 'GLY']	['H', 'T', '-']	[[(('test', 798), (-71.37869262695312, -44.20351028442383)), (('test', 805), (-61.34556198120117, -48.50419998168945)), (('test', 814), (-60.88023376464844, -34.90107345581055)), (('test', 822), (-82.3196792602539, 3.9223625659942627)), (('test', 829), (96.8608627319336, 11.484803199768066)), (('test', 833), (-80.89928436279297, 176.49066162109375))]]	['right_handed']
1apx	A	145	wide		['PHE', 'GLY', 'LYS', 'ALA', 'MET', 'GLY', 'LEU']	['I', 'S', '-']	[[(('test', 1103), (-70.40689849853516, -41.07114791870117)), (('test', 1114), (-82.05259704589844, -60.664947509765625)), (('test', 1118), (-68.8892822265625, -52.815696716308594)), (('test', 1127), (-72.80204010009766, -59.64918899536133)), (('test', 1132), (-74.12316131591797, -32.207359313964844)), (('test', 1140), (86.66682434082031, 25.567766189575195)), (('test', 1144), (-93.7835693359375,…	['None']
1apy	A	23	common	interface	['ALA', 'LEU', 'ALA', 'SER', 'GLY', 'GLY']	['H', 'T', '-']	[[(('test', 172), (-62.56891632080078, -38.44852828979492)), (('test', 177), (-70.25684356689453, -46.58713150024414)), (('test', 185), (-54.43799591064453, -37.18819046020508)), (('test', 190), (-79.50823974609375, 18.248249053955078)), (('test', 196), (75.64061737060547, 14.685728073120117)), (('test', 200), (-73.17082977294922, 158.8084716796875))]]	['right_handed']
1apy	A	41	common	interface	['CYS', 'GLU', 'ARG', 'GLU', 'GLN', 'CYS']	['H', 'T', 'G']	[[(('test', 281), (-78.6297836303711, -19.747840881347656)), (('test', 287), (-71.7881851196289, -42.751949310302734)), (('test', 296), (-66.6290054321289, -44.661006927490234)), (('test', 307), (-79.77836608886719, -11.137666702270508)), (('test', 316), (55.10444641113281, 47.553218841552734)), (('test', 325), (-44.81979751586914, 117.01490783691406))]]	['right_handed']
1apy	A	113	common	interface	['ALA', 'GLN', 'SER', 'MET', 'GLY', 'PHE']	['H', 'T', '-']	[[(('test', 807), (-60.22370529174805, -39.07500457763672)), (('test', 812), (-65.82181549072266, -36.092559814453125)), (('test', 821), (-64.88966369628906, -34.889400482177734)), (('test', 827), (-83.59418487548828, 9.401970863342285)), (('test', 835), (90.9321060180664, 7.394463539123535)), (('test', 839), (-82.63671875, 148.8732452392578))]]	['right_handed']
1apy	A	135	common	interface	['TRP', 'LEU', 'ALA', 'ARG', 'ASN', 'CYS']	['H', 'T', 'S']	[[(('test', 967), (-72.64253997802734, -47.41939163208008)), (('test', 981), (-58.12211608886719, -40.04417419433594)), (('test', 989), (-62.55669021606445, -40.2054328918457)), (('test', 994), (-81.67069244384766, 21.398712158203125)), (('test', 1005), (60.9205207824707, 39.1109733581543)), (('test', 1013), (59.074928283691406, 42.88559341430664))]]	['right_handed']
1aq0	A	22	common		['PHE', 'LYS', 'SER', 'ASN', 'GLY', 'ILE']	['H', 'T', '-']	[[(('test', 144), (-62.73886489868164, -48.082061767578125)), (('test', 155), (-62.000755310058594, -52.68744659423828)), (('test', 164), (-64.44711303710938, -22.58901596069336)), (('test', 170), (-96.98942565917969, -4.996340274810791)), (('test', 178), (80.23681640625, 21.714126586914062)), (('test', 182), (-82.15119171142578, 117.94056701660156))]]	['right_handed']
1aq0	A	113	common		['LEU', 'VAL', 'ALA', 'ALA', 'GLY', 'LEU']	['H', 'T', '-']	[[(('test', 797), (-62.793487548828125, -44.78429412841797)), (('test', 805), (-59.7319450378418, -52.63743209838867)), (('test', 812), (-56.04267120361328, -28.713916778564453)), (('test', 817), (-86.81906127929688, -4.549455642700195)), (('test', 822), (83.94558715820312, 22.919734954833984)), (('test', 826), (-118.06122589111328, 30.3287353515625))]]	['right_handed']
1aq0	A	158	common	interface	['LEU', 'ALA', 'ARG', 'THR', 'ASN', 'ALA']	['H', 'T', '-']	[[(('test', 1108), (-64.50060272216797, -40.85049819946289)), (('test', 1116), (-61.23143005371094, -45.73855209350586)), (('test', 1121), (-66.74102020263672, -29.5450382232666)), (('test', 1132), (-99.82469940185547, 2.1669952869415283)), (('test', 1139), (59.49566650390625, 41.860233306884766)), (('test', 1147), (-113.07842254638672, 148.3894805908203))]]	['right_handed']
1aq0	A	218	common	interface	['MET', 'GLY', 'LYS', 'HIS', 'GLY', 'GLY']	['H', 'T', '-']	[[(('test', 1578), (-64.5215072631836, -40.78293991088867)), (('test', 1586), (-60.39031219482422, -35.16496658325195)), (('test', 1590), (-71.25116729736328, -6.981654167175293)), (('test', 1599), (-121.02355194091797, 19.91069221496582)), (('test', 1609), (83.96276092529297, 24.884675979614258)), (('test', 1613), (-121.77848815917969, 37.44429397583008))]]	['right_handed']
1aq6	A	49	common	interface	['ARG', 'ALA', 'LEU', 'MET', 'GLY', 'ARG']	['H', 'T', '-']	[[(('test', 398), (-65.90313720703125, -43.48561096191406)), (('test', 409), (-64.44602966308594, -45.82939147949219)), (('test', 414), (-65.57732391357422, -31.0814208984375)), (('test', 422), (-77.66553497314453, -17.944978713989258)), (('test', 430), (77.64303588867188, 34.2970085144043)), (('test', 434), (-128.98394775390625, 63.827613830566406))]]	['right_handed']
1aq6	A	70	common	interface	['LEU', 'GLY', 'THR', 'LEU', 'GLY', 'LEU']	['H', 'T', '-']	[[(('test', 570), (-64.09844207763672, -33.00947952270508)), (('test', 578), (-60.975311279296875, -35.73162841796875)), (('test', 582), (-61.05710983276367, -34.01744079589844)), (('test', 589), (-78.81729888916016, -2.5552756786346436)), (('test', 597), (99.03255462646484, 4.948507308959961)), (('test', 601), (-89.27407836914062, 160.4403839111328))]]	['right_handed']
1aq6	A	125	common		['VAL', 'ALA', 'ASN', 'ALA', 'GLY', 'LEU']	['H', 'T', '-']	[[(('test', 979), (-66.44319152832031, -43.88899612426758)), (('test', 986), (-68.18440246582031, -48.122962951660156)), (('test', 991), (-54.67372131347656, -34.87472915649414)), (('test', 999), (-78.51417541503906, -7.399981498718262)), (('test', 1004), (76.86717987060547, 24.11408233642578)), (('test', 1008), (-111.83692932128906, 16.199480056762695))]]	['right_handed']
1aq6	A	180	common	interface	['ALA', 'LYS', 'ASN', 'PHE', 'GLY', 'PHE']	['H', 'T', '-']	[[(('test', 1382), (-61.469818115234375, -44.5739631652832)), (('test', 1387), (-62.12504959106445, -49.04462432861328)), (('test', 1396), (-52.102577209472656, -45.4871826171875)), (('test', 1404), (-66.64950561523438, -28.67516326904297)), (('test', 1415), (119.33023834228516, 7.910955429077148)), (('test', 1419), (-78.9338607788086, 162.2224578857422))]]	['right_handed']
1aq8	A	105	common	interface	['ALA', 'LEU', 'GLY', 'GLY', 'GLY', 'GLY']	['G']	[[(('test', 875), (38.7943229675293, 46.63225555419922)), (('test', 881), (55.43048858642578, 44.465087890625)), (('test', 890), (75.55916595458984, 7.04656457901001)), (('test', 895), (109.64791870117188, -11.412885665893555)), (('test', 900), (-56.958675384521484, -35.750038146972656)), (('test', 905), (-76.12535095214844, -11.24606990814209))]]	['left_handed']
1aq8	A	145	common	interface	['HIS', 'VAL', 'VAL', 'SER', 'GLY', 'MET']	['H', 'T', '-']	[[(('test', 1228), (-61.559852600097656, -44.08921432495117)), (('test', 1240), (-62.428306579589844, -50.17386245727539)), (('test', 1248), (-73.12971496582031, -1.124483585357666)), (('test', 1256), (-96.99211120605469, 14.422735214233398)), (('test', 1264), (89.80467987060547, 3.1999611854553223)), (('test', 1269), (-84.08024597167969, 69.1314468383789))]]	['right_handed']
1aq8	A	310	wide	interface	['GLU', 'ALA', 'PHE', 'GLU', 'LEU', 'GLY', 'ALA']	['H', 'T', 'S', '-']	[[(('test', 2778), (-65.1475830078125, -34.13679885864258)), (('test', 2788), (-71.14420318603516, -59.013912200927734)), (('test', 2794), (-94.27440643310547, -15.255470275878906)), (('test', 2806), (-103.32868957519531, -39.07830047607422)), (('test', 2816), (-93.259521484375, -12.167322158813477)), (('test', 2825), (103.708740234375, 5.576399326324463)), (('test', 2830), (-85.12369537353516, 6…	['None']
1aqb	A	156	common		['GLN', 'GLU', 'GLU', 'LEU', 'CYS', 'LEU']	['H', 'T', '-']	[[(('test', 1261), (-58.71835708618164, -41.5782470703125)), (('test', 1270), (-64.44453430175781, -38.58601760864258)), (('test', 1279), (-67.24066162109375, -22.06501579284668)), (('test', 1288), (-91.98849487304688, -1.2524205446243286)), (('test', 1296), (71.22698211669922, 33.14212417602539)), (('test', 1302), (-123.2156982421875, 14.769271850585938))]]	['right_handed']
1aqh	A	24	common		['LEU', 'GLY', 'PRO', 'LYS', 'GLY', 'TYR']	['I', 'H', 'T', '-']	[[(('test', 245), (-51.81166076660156, -46.6241569519043)), (('test', 254), (-66.12335968017578, -55.02437973022461)), (('test', 259), (-58.677738189697266, -31.750810623168945)), (('test', 266), (-85.95677185058594, -7.468973159790039)), (('test', 279), (88.96837615966797, 9.338330268859863)), (('test', 284), (-64.6270751953125, 138.03488159179688))]]	['right_handed']
1aqh	A	74	common		['CYS', 'SER', 'ALA', 'ALA', 'GLY', 'VAL']	['H', 'T', '-']	[[(('test', 745), (-63.806644439697266, -42.452213287353516)), (('test', 752), (-59.63652038574219, -42.661598205566406)), (('test', 760), (-65.72517395019531, -30.5444393157959)), (('test', 766), (-83.35873413085938, -5.080103397369385)), (('test', 772), (85.72544860839844, 23.810880661010742)), (('test', 777), (-119.93933868408203, 124.11051940917969))]]	['right_handed']
1aqh	A	163	common		['LEU', 'GLN', 'ALA', 'ILE', 'GLY', 'VAL']	['H', 'T', '-']	[[(('test', 1558), (-65.99687194824219, -36.96012496948242)), (('test', 1567), (-66.863037109375, -37.70994567871094)), (('test', 1579), (-63.13650131225586, -33.27511978149414)), (('test', 1585), (-74.63417053222656, -21.96434211730957)), (('test', 1594), (121.5938720703125, -3.0086276531219482)), (('test', 1599), (-63.42456817626953, 130.87095642089844))]]	['right_handed']
1aqh	A	245	common		['GLY', 'GLU', 'GLY', 'TRP', 'GLY', 'PHE']	['S', 'G', 'T', '-']	[[(('test', 2313), (123.20612335205078, -135.43296813964844)), (('test', 2318), (-56.897003173828125, -31.42104148864746)), (('test', 2328), (-62.93275451660156, -25.22622299194336)), (('test', 2333), (-94.93093872070312, 3.221059799194336)), (('test', 2349), (96.49628448486328, 8.768692970275879)), (('test', 2354), (-73.63770294189453, 165.0562286376953))]]	['right_handed']
1aqh	A	264	common		['ASP', 'ASN', 'GLN', 'ARG', 'GLY', 'HIS']	['T', 'G', 'S']	[[(('test', 2481), (-80.44586181640625, -56.01484680175781)), (('test', 2490), (-68.78691864013672, -14.788402557373047)), (('test', 2501), (-80.0176773071289, -8.961597442626953)), (('test', 2513), (-111.83064270019531, 10.936212539672852)), (('test', 2530), (85.34828186035156, 7.590600967407227)), (('test', 2535), (-100.89279174804688, 103.70814514160156))]]	['right_handed']
1aqk	L	128	common	interface	['GLU', 'LEU', 'GLN', 'ALA', 'ASN', 'LYS']	['H', 'T', '-']	[[(('test', 2800), (-70.25761413574219, -32.1489372253418)), (('test', 2809), (-66.39363098144531, -39.754356384277344)), (('test', 2817), (-60.961509704589844, -29.019886016845703)), (('test', 2826), (-84.46060943603516, 21.092647552490234)), (('test', 2831), (61.889915466308594, 30.47024917602539)), (('test', 2839), (-141.66038513183594, 165.2425079345703))]]	['right_handed']
1aqu	A	60	common		['MET', 'ILE', 'TYR', 'LYS', 'GLU', 'GLY']	['H', 'T', '-']	[[(('test', 454), (-61.2502555847168, -37.379913330078125)), (('test', 462), (-63.6131706237793, -46.003604888916016)), (('test', 470), (-58.91857147216797, -36.95798110961914)), (('test', 482), (-91.71158599853516, 6.0232062339782715)), (('test', 491), (50.80563735961914, 55.86759567260742))]]	['right_handed']
1aqu	A	118	common		['PHE', 'TRP', 'GLU', 'LYS', 'ASN', 'CYS']	['H', 'T', '-']	[[(('test', 869), (-64.91862487792969, -40.28504943847656)), (('test', 880), (-71.98210906982422, -43.42203903198242)), (('test', 894), (-57.421852111816406, -35.3455810546875)), (('test', 903), (-91.3866958618164, 2.965043067932129)), (('test', 912), (53.02565002441406, 38.14067077636719)), (('test', 920), (-62.874603271484375, 148.71983337402344))]]	['right_handed']
1aqu	A	161	common		['LYS', 'PHE', 'MET', 'GLN', 'GLY', 'GLN']	['H', 'T', '-']	[[(('test', 1237), (-68.14022064208984, -41.67782974243164)), (('test', 1246), (-58.18135452270508, -45.36439895629883)), (('test', 1257), (-63.34852981567383, -28.501493453979492)), (('test', 1265), (-88.74191284179688, -6.399173736572266)), (('test', 1274), (75.3382797241211, 19.54249382019043)), (('test', 1278), (-97.37937927246094, 52.40049743652344))]]	['right_handed']
1aqu	A	208	common		['ILE', 'GLU', 'PHE', 'LEU', 'GLU', 'ARG']	['H', 'T', '-']	[[(('test', 1652), (-61.39469909667969, -40.07185745239258)), (('test', 1660), (-70.69685363769531, -39.792396545410156)), (('test', 1669), (-62.95424270629883, -34.43671798706055)), (('test', 1680), (-87.49952697753906, 11.694299697875977)), (('test', 1688), (60.2310791015625, 55.29847717285156)), (('test', 1697), (-136.14634704589844, 169.9807586669922))]]	['right_handed']
1ar1	A	117	common		['PRO', 'LEU', 'HIS', 'ILE', 'GLY', 'ALA']	['H', 'T', '-']	[[(('test', 796), (-60.01300048828125, -50.14918518066406)), (('test', 803), (-53.86058044433594, -45.19139862060547)), (('test', 811), (-62.29379653930664, -26.4888858795166)), (('test', 821), (-109.42144012451172, 9.198213577270508)), (('test', 829), (74.19677734375, 31.266618728637695)), (('test', 833), (-108.64177703857422, 141.0452423095703))]]	['right_handed']
1ar1	A	257	common	interface	['ASP', 'PRO', 'ALA', 'GLY', 'GLY', 'GLY']	['-', 'G', 'T']	[[(('test', 1850), (-126.97640991210938, 104.82067108154297)), (('test', 1858), (-57.795108795166016, -30.53575325012207)), (('test', 1865), (-59.59163284301758, -38.612022399902344)), (('test', 1870), (-102.42754364013672, 17.01798439025879)), (('test', 1874), (84.3025894165039, 37.99666213989258)), (('test', 1878), (-112.91824340820312, 161.29188537597656))]]	['right_handed']
1ar1	A	466	common	interface	['LEU', 'GLY', 'ARG', 'GLN', 'GLY', 'MET']	['H', 'T', '-']	[[(('test', 3517), (-49.09441375732422, -41.55948257446289)), (('test', 3525), (-64.32722473144531, -40.56982421875)), (('test', 3529), (-66.80684661865234, -41.80404281616211)), (('test', 3540), (-68.38706970214844, -6.313481330871582)), (('test', 3549), (90.52506256103516, 9.259008407592773)), (('test', 3553), (-69.2714614868164, 116.2813491821289))]]	['right_handed']
1ar4	A	49	common		['ALA', 'ARG', 'ASP', 'LYS', 'ALA', 'ASP']	['H', 'T', '-']	[[(('test', 385), (-62.00046920776367, -39.463111877441406)), (('test', 390), (-71.61300659179688, -42.28139877319336)), (('test', 401), (-59.12430191040039, -44.172706604003906)), (('test', 409), (-92.08338928222656, -1.6126476526260376)), (('test', 418), (57.254337310791016, 41.12546920776367)), (('test', 423), (-124.81218719482422, 98.52104949951172))]]	['right_handed']
1arb	A	109	common		['TYR', 'ALA', 'THR', 'SER', 'ASP', 'PHE']	['E', 'T']	[[(('test', 771), (-161.1328887939453, 127.20527648925781)), (('test', 783), (-74.12841796875, -31.00211524963379)), (('test', 788), (-67.51564025878906, -46.65506362915039)), (('test', 795), (-96.08182525634766, 8.056029319763184)), (('test', 801), (55.390655517578125, 43.246150970458984)), (('test', 809), (-115.64448547363281, 154.5139923095703))]]	['right_handed']
1arm	A	258	common		['SER', 'TYR', 'ASN', 'GLN', 'GLY', 'ILE']	['H', 'T', '-']	[[(('test', 2034), (-63.16205978393555, -37.75388717651367)), (('test', 2040), (-64.13021850585938, -41.8552131652832)), (('test', 2052), (-69.85845184326172, -10.634858131408691)), (('test', 2060), (-89.42444610595703, -2.1544957160949707)), (('test', 2069), (96.1106185913086, 7.542959690093994)), (('test', 2073), (-88.14282989501953, 91.31707000732422))]]	['right_handed']
1arp	A	65	common		['LEU', 'THR', 'ALA', 'ALA', 'GLY', 'GLN']	['H', 'T', 'S']	[[(('test', 432), (-59.0264892578125, -47.094486236572266)), (('test', 440), (-53.212650299072266, -48.21963119506836)), (('test', 447), (-63.55671310424805, -20.842565536499023)), (('test', 452), (-108.43803405761719, 26.08070945739746)), (('test', 457), (90.19921875, -17.83367919921875)), (('test', 461), (-83.56730651855469, 162.2162322998047))]]	['right_handed']
1arp	A	167	common		['MET', 'GLY', 'ASP', 'ALA', 'GLY', 'PHE']	['H', 'T', '-']	[[(('test', 1147), (-67.34224700927734, -37.07300567626953)), (('test', 1155), (-62.397342681884766, -41.852149963378906)), (('test', 1159), (-68.58658599853516, -35.281593322753906)), (('test', 1167), (-66.51599884033203, -27.036550521850586)), (('test', 1172), (130.12728881835938, 6.389391899108887)), (('test', 1176), (-103.67374420166016, 136.54168701171875))]]	['right_handed']
1arz	A	92	common		['CYS', 'ARG', 'GLN', 'HIS', 'GLY', 'LYS']	['H', 'T', '-']	[[(('test', 609), (-49.64876937866211, -36.636444091796875)), (('test', 615), (-68.40091705322266, -49.73849105834961)), (('test', 626), (-54.271427154541016, -28.090673446655273)), (('test', 631), (-111.27618408203125, 4.799834251403809)), (('test', 641), (55.81018829345703, 49.91210174560547)), (('test', 645), (-92.25582122802734, -20.635700225830078))]]	['right_handed']
1arz	A	265	common	interface	['ARG', 'ASP', 'VAL', 'LEU', 'ASP', 'LEU']	['H', 'T', '-']	[[(('test', 1866), (-64.71968841552734, -50.36492156982422)), (('test', 1877), (-55.8621711730957, -58.92721176147461)), (('test', 1885), (-51.84973907470703, -61.537696838378906)), (('test', 1892), (-63.474369049072266, -17.061548233032227)), (('test', 1900), (65.18218994140625, 65.61714935302734)), (('test', 1908), (-107.46355438232422, -3.8650295734405518))]]	['right_handed']
1ash	A	96	common		['HIS', 'ALA', 'ARG', 'ASP', 'HIS', 'VAL']	['H', 'T', '-']	[[(('test', 800), (-87.15209197998047, -43.59285354614258)), (('test', 810), (-57.9305419921875, -27.23528480529785)), (('test', 815), (-52.621028900146484, -49.356903076171875)), (('test', 826), (-103.96810913085938, 21.77294158935547)), (('test', 834), (54.88827133178711, 32.94321823120117)), (('test', 844), (-87.88720703125, 89.78558349609375))]]	['right_handed']
1asy	A	262	common		['LEU', 'ALA', 'THR', 'LYS', 'LYS', 'PHE']	['H', 'T', '-']	[[(('test', 1531), (-57.30433654785156, -26.344650268554688)), (('test', 1539), (-67.59803771972656, -41.09156036376953)), (('test', 1544), (-60.24802780151367, -25.822803497314453)), (('test', 1551), (-99.1257553100586, 25.531715393066406)), (('test', 1560), (50.93239974975586, 58.30065155029297)), (('test', 1569), (-101.5882568359375, 144.0610809326172))]]	['right_handed']
1asy	A	309	common	interface	['LEU', 'ILE', 'VAL', 'ALA', 'ASP', 'PHE']	['H', 'T', '-']	[[(('test', 1896), (-88.53351593017578, -17.526264190673828)), (('test', 1904), (-79.67898559570312, -50.517330169677734)), (('test', 1912), (-61.77366638183594, -30.046640396118164)), (('test', 1919), (-77.398681640625, 19.347116470336914)), (('test', 1924), (61.82078170776367, 34.08205795288086)), (('test', 1932), (-86.76763916015625, -24.233985900878906))]]	['right_handed']
1asy	A	409	common		['LEU', 'ARG', 'ALA', 'ALA', 'GLY', 'LYS']	['H', 'T', '-']	[[(('test', 2739), (-50.85743713378906, -49.928192138671875)), (('test', 2747), (-61.448692321777344, -41.143375396728516)), (('test', 2758), (-57.32548904418945, -55.95801544189453)), (('test', 2763), (-70.6862564086914, 33.3033561706543)), (('test', 2768), (69.99220275878906, -3.6778063774108887)), (('test', 2772), (-68.89837646484375, 137.1173858642578))]]	['right_handed']
1asy	A	496	common		['MET', 'LYS', 'ALA', 'HIS', 'GLY', 'LEU']	['H', 'T', '-']	[[(('test', 3462), (-48.73202896118164, -37.53075408935547)), (('test', 3470), (-70.43128204345703, -39.85322570800781)), (('test', 3479), (-59.668739318847656, -29.550765991210938)), (('test', 3484), (-103.43953704833984, 40.26313781738281)), (('test', 3494), (45.42819595336914, 23.057466506958008)), (('test', 3498), (-95.78980255126953, 175.64913940429688))]]	['right_handed']
1asy	A	534	common		['MET', 'PHE', 'TYR', 'LEU', 'ASP', 'LEU']	['H', 'T', '-']	[[(('test', 3736), (-55.04553985595703, -58.268821716308594)), (('test', 3744), (-71.58619689941406, -22.38749122619629)), (('test', 3755), (-73.0381088256836, -39.29875564575195)), (('test', 3767), (-94.9338607788086, -3.2790684700012207)), (('test', 3775), (52.153289794921875, 71.3674545288086)), (('test', 3783), (-96.70672607421875, 3.4449193477630615))]]	['right_handed']
1at3	A	234	common		['ARG', 'ARG', 'GLN', 'ALA', 'GLY', 'ILE']	['H', 'T', 'B']	[[(('test', 1541), (-73.17505645751953, -39.68025207519531)), (('test', 1552), (-67.1263198852539, -45.153228759765625)), (('test', 1563), (-57.94761276245117, -32.82024002075195)), (('test', 1572), (-79.8031997680664, -15.552005767822266)), (('test', 1577), (77.78410339355469, 27.54608154296875)), (('test', 1581), (-85.83931732177734, 132.3451385498047))]]	['right_handed']
1ata	A	41	common		['ILE', 'ALA', 'SER', 'ALA', 'GLY', 'PHE']	['-', 'T', 'E']	[[(('test', 592), (-136.790771484375, 107.02432250976562)), (('test', 611), (-75.50243377685547, -41.27511978149414)), (('test', 621), (-57.404544830322266, -6.3177032470703125)), (('test', 632), (-103.63675689697266, -42.740848541259766)), (('test', 642), (135.1787567138672, 22.089187622070312)), (('test', 649), (-97.25491333007812, 136.5516815185547))]]	['right_handed']
1atg	A	43	common		['GLN', 'ILE', 'VAL', 'ASN', 'GLY', 'ALA']	['H', 'T', '-']	[[(('test', 294), (-64.02639770507812, -41.93854522705078)), (('test', 308), (-63.94762420654297, -45.591861724853516)), (('test', 316), (-60.764156341552734, -30.992969512939453)), (('test', 323), (-86.44515991210938, 23.246320724487305)), (('test', 331), (76.56470489501953, 13.610200881958008)), (('test', 335), (-52.756675720214844, 131.8303985595703))]]	['right_handed']
1atg	A	64	common		['LEU', 'ASP', 'ASN', 'GLN', 'GLY', 'PHE']	['H', 'T', '-']	[[(('test', 464), (-62.021697998046875, -40.760223388671875)), (('test', 472), (-63.99235534667969, -48.80483627319336)), (('test', 480), (-61.59953689575195, -37.23334884643555)), (('test', 488), (-85.13258361816406, -1.1032261848449707)), (('test', 497), (85.0057601928711, 12.970911026000977)), (('test', 501), (-90.46446990966797, -19.53639793395996))]]	['right_handed']
1atg	A	126	common		['LEU', 'THR', 'HIS', 'LEU', 'GLY', 'LEU']	['H', 'T', '-']	[[(('test', 940), (-61.048885345458984, -38.91592788696289)), (('test', 948), (-64.24505615234375, -41.9558219909668)), (('test', 955), (-58.26427459716797, -38.42019271850586)), (('test', 965), (-84.59632873535156, -5.518426895141602)), (('test', 973), (70.69539642333984, 30.120820999145508)), (('test', 977), (-113.23786926269531, -4.8455328941345215))]]	['right_handed']
1atg	A	135	common		['LEU', 'THR', 'ALA', 'GLN', 'GLU', 'ARG']	['H', 'T', '-']	[[(('test', 1015), (-70.14517974853516, -28.90778160095215)), (('test', 1023), (-69.94254302978516, -45.53508377075195)), (('test', 1030), (-61.79176330566406, -37.812870025634766)), (('test', 1035), (-77.93952178955078, -2.6665303707122803)), (('test', 1044), (58.977195739746094, 35.86362075805664)), (('test', 1053), (-92.73249053955078, -13.018418312072754))]]	['right_handed']
1atg	A	153	common		['GLN', 'THR', 'ALA', 'SER', 'GLY', 'ALA']	['H', 'T', 'S']	[[(('test', 1150), (-63.40553283691406, -38.847328186035156)), (('test', 1159), (-73.71047973632812, -40.57246780395508)), (('test', 1166), (-63.14151382446289, -32.95344543457031)), (('test', 1171), (-86.54688262939453, -9.124598503112793)), (('test', 1177), (84.80571746826172, 1.3836666345596313)), (('test', 1181), (-56.55029296875, -30.852275848388672))]]	['right_handed']
1atg	A	223	common		['ILE', 'LYS', 'ALA', 'ALA', 'GLY', 'TYR']	['H', 'T', '-']	[[(('test', 1676), (-62.12550354003906, -45.180694580078125)), (('test', 1684), (-67.23676300048828, -34.95881652832031)), (('test', 1693), (-64.52837371826172, -25.971277236938477)), (('test', 1698), (-84.90409851074219, 4.055019855499268)), (('test', 1703), (93.65721130371094, 1.2135366201400757)), (('test', 1707), (-78.56200408935547, 158.23068237304688))]]	['right_handed']
1ati	A	12	common	interface	['CYS', 'LYS', 'ARG', 'ARG', 'GLY', 'PHE']	['H', 'T', 'S']	[[(('test', 77), (-52.03368377685547, -43.413021087646484)), (('test', 83), (-77.92817687988281, -44.65279006958008)), (('test', 92), (-59.46827697753906, -38.67653274536133)), (('test', 103), (-105.33207702636719, 4.382935523986816)), (('test', 114), (82.71651458740234, 48.064231872558594)), (('test', 118), (-103.16519165039062, -51.91608810424805))]]	['right_handed']
1ati	A	22	common	interface	['SER', 'GLU', 'ILE', 'TYR', 'GLY', 'GLY']	['T', 'G', '-']	[[(('test', 163), (64.27865600585938, 24.878864288330078)), (('test', 169), (-43.47374725341797, -46.29439163208008)), (('test', 178), (-59.57089614868164, -19.73444366455078)), (('test', 186), (-111.39045715332031, 23.604625701904297)), (('test', 198), (98.39848327636719, -1.923865795135498)), (('test', 202), (77.36627960205078, 152.58290100097656))]]	['right_handed']
1ati	A	264	common		['TRP', 'GLN', 'GLU', 'MET', 'GLY', 'LEU']	['H', 'T', '-']	[[(('test', 1623), (-51.44306945800781, -35.430625915527344)), (('test', 1637), (-72.62420654296875, -38.401458740234375)), (('test', 1646), (-59.96910858154297, -32.70180130004883)), (('test', 1655), (-71.08213806152344, -11.587723731994629)), (('test', 1663), (115.6307601928711, 0.8670527338981628)), (('test', 1667), (-85.53081512451172, 138.8788299560547))]]	['right_handed']
1ati	A	447	common		['HIS', 'ASP', 'GLU', 'VAL', 'GLY', 'THR']	['H', 'T', '-']	[[(('test', 3083), (-72.35001373291016, -39.62851333618164)), (('test', 3093), (-65.45747375488281, -35.076438903808594)), (('test', 3101), (-65.47637176513672, -32.13106155395508)), (('test', 3110), (-98.93031311035156, 11.795951843261719)), (('test', 3117), (63.89129638671875, 28.19969940185547)), (('test', 3121), (-81.3824462890625, 122.61727905273438))]]	['right_handed']
1ati	A	460	common		['TYR', 'ASP', 'THR', 'ILE', 'GLY', 'GLN']	['H', 'T', '-']	[[(('test', 3180), (-50.221065521240234, -34.03809356689453)), (('test', 3192), (-69.8796615600586, -37.26498794555664)), (('test', 3200), (-55.68336868286133, -49.975101470947266)), (('test', 3207), (-58.079017639160156, -67.59478759765625)), (('test', 3215), (151.2377166748047, 3.6784982681274414)), (('test', 3219), (-89.7330551147461, 56.34794235229492))]]	['right_handed']
1att	A	104	common		['MET', 'GLU', 'VAL', 'PHE', 'LYS', 'PHE']	['H', 'T', '-', 'G']	[[(('test', 726), (-66.40092468261719, -40.04429626464844)), (('test', 734), (-73.55142211914062, -43.6742057800293)), (('test', 743), (-72.9417724609375, -45.16816329956055)), (('test', 750), (-80.27710723876953, 15.452713966369629)), (('test', 761), (56.1045036315918, 9.736315727233887)), (('test', 770), (-54.88468933105469, -24.162168502807617))]]	['right_handed']
1att	A	163	wide		['SER', 'GLU', 'VAL', 'VAL', 'TYR', 'GLY', 'ALA']	['I', '-']	[[(('test', 1217), (-64.0914535522461, -46.983734130859375)), (('test', 1223), (-55.77060317993164, -54.59044647216797)), (('test', 1232), (-64.5657730102539, -74.04328918457031)), (('test', 1239), (-63.71251678466797, -31.34079360961914)), (('test', 1246), (-123.0052719116211, -9.043092727661133)), (('test', 1258), (70.43234252929688, 24.616260528564453)), (('test', 1262), (-91.71531677246094, 1…	['None']
1att	A	192	common		['SER', 'ASN', 'LYS', 'THR', 'GLU', 'GLY']	['H', 'T']	[[(('test', 1450), (-56.66876220703125, -55.392948150634766)), (('test', 1456), (-59.53538513183594, -51.39461898803711)), (('test', 1464), (-62.99021911621094, -8.823430061340332)), (('test', 1473), (-121.33110046386719, 31.19481658935547)), (('test', 1480), (53.96968078613281, 44.195255279541016)), (('test', 1489), (67.18268585205078, 19.58713150024414))]]	['right_handed']
1att	A	336	common		['LEU', 'GLN', 'ASP', 'MET', 'GLY', 'LEU']	['H', 'T', '-']	[[(('test', 2633), (-69.48343658447266, -30.642072677612305)), (('test', 2641), (-64.24057006835938, -47.155128479003906)), (('test', 2650), (-60.8510856628418, -31.01304054260254)), (('test', 2658), (-73.52183532714844, -22.15790367126465)), (('test', 2666), (130.31265258789062, -16.091590881347656)), (('test', 2670), (-75.134033203125, 102.1514663696289))]]	['right_handed']
1au1	A	133	common		['LEU', 'LYS', 'ALA', 'LYS', 'GLU', 'TYR']	['H', 'T']	[[(('test', 1412), (-59.36497116088867, -49.22481155395508)), (('test', 1421), (-62.59632110595703, -46.56291198730469)), (('test', 1434), (-59.396724700927734, -35.72687530517578)), (('test', 1440), (-88.6469497680664, 12.100188255310059)), (('test', 1453), (50.6545524597168, 39.203025817871094)), (('test', 1463), (51.01344680786133, 39.94380187988281))]]	['right_handed']
1aui	A	49	common	interface	['HIS', 'LEU', 'MET', 'LYS', 'GLU', 'GLY']	['H', 'T', '-']	[[(('test', 278), (-62.47323989868164, -44.111820220947266)), (('test', 288), (-66.40199279785156, -36.865360260009766)), (('test', 296), (-64.6741943359375, -20.260730743408203)), (('test', 304), (-97.66056823730469, 1.5443369150161743)), (('test', 313), (73.50688171386719, 27.713045120239258)), (('test', 322), (-80.92078399658203, 167.30076599121094))]]	['right_handed']
1aui	A	269	common		['LEU', 'GLN', 'HIS', 'ASN', 'ASN', 'LEU']	['H', 'T', '-']	[[(('test', 2067), (-61.48588943481445, -54.76719665527344)), (('test', 2075), (-59.73459243774414, -40.591163635253906)), (('test', 2084), (-69.44239807128906, -27.821849822998047)), (('test', 2094), (-107.68473815917969, 12.310330390930176)), (('test', 2102), (51.49934005737305, 46.76460647583008)), (('test', 2110), (-112.25411987304688, 158.412353515625))]]	['right_handed']
1auk	A	36	common		['LEU', 'GLY', 'CYS', 'TYR', 'GLY', 'HIS']	['S', 'G', 'T', '-']	[[(('test', 128), (-66.14421844482422, 148.44837951660156)), (('test', 136), (-58.59266662597656, -38.6434211730957)), (('test', 140), (-78.6071548461914, 3.7302987575531006)), (('test', 146), (-120.5995864868164, 12.033979415893555)), (('test', 158), (104.0809555053711, -7.232451438903809)), (('test', 162), (-58.260093688964844, 136.5911407470703))]]	['right_handed']
1auk	A	111	common		['LEU', 'ALA', 'ALA', 'ARG', 'GLY', 'TYR']	['H', 'T', '-']	[[(('test', 676), (-81.44454956054688, -27.477258682250977)), (('test', 684), (-66.82803344726562, -47.64559555053711)), (('test', 689), (-62.7272834777832, -3.989241600036621)), (('test', 694), (-111.13027954101562, 4.456411838531494)), (('test', 705), (90.45124816894531, 19.98493766784668)), (('test', 709), (-79.70467376708984, 144.95823669433594))]]	['right_handed']
1auk	A	212	common		['ALA', 'GLN', 'ARG', 'GLN', 'ASP', 'ARG']	['H', 'T', '-']	[[(('test', 1431), (-63.67149353027344, -43.29185104370117)), (('test', 1436), (-54.33184814453125, -57.4537353515625)), (('test', 1445), (-47.150211334228516, -41.89237976074219)), (('test', 1456), (-85.56453704833984, 11.210975646972656)), (('test', 1465), (54.38350296020508, 45.081825256347656)), (('test', 1473), (-136.32061767578125, 151.7862091064453))]]	['right_handed']
1auk	A	265	common		['ILE', 'GLY', 'ASP', 'LEU', 'GLY', 'LEU']	['H', 'T', '-']	[[(('test', 1845), (-71.93018341064453, -34.141845703125)), (('test', 1853), (-63.18251419067383, -75.17095184326172)), (('test', 1857), (-27.714845657348633, -43.88874053955078)), (('test', 1865), (-87.03021240234375, 10.776288032531738)), (('test', 1873), (59.179996490478516, 38.40312957763672)), (('test', 1877), (-113.40564727783203, 9.814398765563965))]]	['right_handed']
1auk	A	341	common		['ALA', 'ALA', 'LEU', 'ALA', 'GLY', 'ALA']	['H', 'T', '-']	[[(('test', 2402), (-51.68423843383789, -63.013031005859375)), (('test', 2407), (-44.993831634521484, -48.12577819824219)), (('test', 2412), (-61.528831481933594, -30.20423698425293)), (('test', 2420), (-99.9439926147461, -0.5970886945724487)), (('test', 2425), (66.8079605102539, 32.6722412109375)), (('test', 2429), (-101.00230407714844, 141.9024200439453))]]	['right_handed']
1auk	A	360	common		['PRO', 'LEU', 'LEU', 'LEU', 'GLY', 'THR']	['H', 'T', 'S']	[[(('test', 2531), (-52.407833099365234, -48.36323928833008)), (('test', 2538), (-58.22930145263672, -46.81194305419922)), (('test', 2546), (-63.645347595214844, -42.40876007080078)), (('test', 2554), (-85.21598815917969, -5.271467685699463)), (('test', 2562), (70.7294692993164, 35.3082275390625)), (('test', 2566), (-120.9447250366211, -2.154404640197754))]]	['right_handed']
1auo	A	56	common	interface	['VAL', 'THR', 'ILE', 'ASN', 'GLY', 'GLY']	['E', 'G', 'T']	[[(('test', 429), (-110.66053009033203, 115.32655334472656)), (('test', 436), (-54.797359466552734, -51.93956756591797)), (('test', 443), (-56.507904052734375, -12.947230339050293)), (('test', 451), (-112.81446838378906, 27.141130447387695)), (('test', 459), (78.55486297607422, 20.61029624938965)), (('test', 463), (70.73186492919922, 16.764978408813477))]]	['right_handed']
1auo	A	98	common		['GLN', 'LYS', 'ARG', 'THR', 'GLY', 'ILE']	['H', 'T', '-']	[[(('test', 752), (-77.2167739868164, -38.58506393432617)), (('test', 761), (-57.658935546875, -42.41522216796875)), (('test', 770), (-59.34331130981445, -24.978038787841797)), (('test', 781), (-80.60160064697266, -0.2811601758003235)), (('test', 788), (93.6853256225586, 19.338869094848633)), (('test', 792), (-95.88298034667969, 122.48668670654297))]]	['right_handed']
1auo	A	183	common		['LEU', 'LYS', 'SER', 'ARG', 'GLY', 'VAL']	['H', 'T', '-']	[[(('test', 1397), (-89.95507049560547, -43.6572151184082)), (('test', 1405), (-53.35978317260742, -45.427146911621094)), (('test', 1414), (-70.90255737304688, -10.80907917022705)), (('test', 1420), (-111.03746795654297, 11.71460247039795)), (('test', 1431), (94.02540588378906, 8.760130882263184)), (('test', 1435), (-82.55219268798828, 128.25164794921875))]]	['right_handed']
1aup	A	42	common		['TYR', 'GLU', 'GLU', 'VAL', 'ALA', 'LEU']	['H', 'T']	[[(('test', 326), (-65.94635009765625, -48.97728729248047)), (('test', 338), (-60.36436462402344, -38.53714370727539)), (('test', 347), (-53.232662200927734, -32.82020950317383)), (('test', 356), (-110.67292022705078, 23.770828247070312)), (('test', 363), (43.820091247558594, 52.20737838745117)), (('test', 368), (-65.8454818725586, -50.46753692626953))]]	['right_handed']
1aup	A	221	common		['MET', 'LYS', 'HIS', 'GLU', 'ASN', 'ASP']	['H', 'T', '-']	[[(('test', 1617), (-52.656917572021484, -54.566253662109375)), (('test', 1625), (-56.36711502075195, -46.91812515258789)), (('test', 1634), (-58.516326904296875, -32.15528869628906)), (('test', 1644), (-90.25675201416016, 6.428552627563477)), (('test', 1653), (54.34296417236328, 40.201454162597656)), (('test', 1661), (-119.10511016845703, -177.14308166503906))]]	['right_handed']
1aup	A	417	common		['ALA', 'GLU', 'ARG', 'TYR', 'GLY', 'LEU']	['H', 'T', '-']	[[(('test', 3031), (-52.078025817871094, -45.653404235839844)), (('test', 3036), (-57.21327209472656, -65.18653106689453)), (('test', 3045), (-35.22994613647461, -43.490901947021484)), (('test', 3056), (-86.32888793945312, 8.247359275817871)), (('test', 3068), (65.32994842529297, 52.60512924194336)), (('test', 3072), (-118.7347412109375, -1.775639533996582))]]	['right_handed']
1auz	A	70	common		['ILE', 'LYS', 'GLN', 'ILE', 'GLY', 'GLY']	['H', 'T', 'S']	[[(('test', 1016), (-75.06925201416016, -22.707368850708008)), (('test', 1034), (-79.63090515136719, -47.252952575683594)), (('test', 1051), (-69.34588623046875, -13.136446952819824)), (('test', 1066), (-80.44141387939453, -40.044498443603516)), (('test', 1084), (127.4468765258789, 26.956464767456055)), (('test', 1091), (-132.53189086914062, -134.60842895507812))]]	['right_handed']
1avb	A	161	common		['ASP', 'SER', 'PRO', 'LYS', 'ASN', 'ASP']	['E', 'G', 'T']	[[(('test', 1247), (-102.47486877441406, 96.03839874267578)), (('test', 1255), (-53.282894134521484, -45.16832733154297)), (('test', 1261), (-54.97956085205078, -28.986223220825195)), (('test', 1268), (-106.23433685302734, -1.5291831493377686)), (('test', 1277), (57.8007698059082, 35.98175048828125)), (('test', 1285), (-101.63799285888672, 115.63426971435547))]]	['right_handed']
1avp	A	12	common		['VAL', 'LYS', 'ASP', 'LEU', 'GLY', 'CYS']	['H', 'T', '-']	[[(('test', 103), (-59.43760299682617, -37.105892181396484)), (('test', 111), (-64.47578430175781, -46.54161834716797)), (('test', 124), (-59.995849609375, -40.53142166137695)), (('test', 133), (-71.23532104492188, 0.7295416593551636)), (('test', 142), (79.95780181884766, 21.560501098632812)), (('test', 147), (-93.86817169189453, -4.7364821434021))]]	['right_handed']
1avp	A	61	common		['ASN', 'PRO', 'ARG', 'SER', 'LYS', 'THR']	['E', 'T']	[[(('test', 561), (-111.54231262207031, 100.8892822265625)), (('test', 572), (-63.936492919921875, -35.76388168334961)), (('test', 579), (-55.513519287109375, -47.65631103515625)), (('test', 596), (-98.23218536376953, -1.1000288724899292)), (('test', 604), (56.43951416015625, 36.84109878540039)), (('test', 617), (-117.26810455322266, 136.03131103515625))]]	['right_handed']
1aw0	A	37	common		['SER', 'LEU', 'ALA', 'ASN', 'SER', 'ASN']	['E', 'T']	[[(('test', 552), (-100.61164093017578, 123.56063842773438)), (('test', 563), (-71.92992401123047, -44.084720611572266)), (('test', 582), (-54.87200164794922, -46.88020706176758)), (('test', 592), (-89.2262191772461, -7.062026023864746)), (('test', 606), (53.050682067871094, 54.884315490722656)), (('test', 617), (-155.5353240966797, 163.5802459716797))]]	['right_handed']
1aw0	A	61	common		['ILE', 'GLU', 'ASP', 'MET', 'GLY', 'PHE']	['H', 'T', '-']	[[(('test', 896), (-60.98200607299805, -41.994564056396484)), (('test', 915), (-62.929386138916016, -41.32454299926758)), (('test', 930), (-62.68007278442383, -42.047454833984375)), (('test', 942), (-58.67542266845703, -46.816551208496094)), (('test', 959), (127.05625915527344, 59.13379669189453)), (('test', 966), (-140.2059783935547, 146.55010986328125))]]	['right_handed']
1aw1	A	54	common		['LEU', 'THR', 'GLU', 'ALA', 'GLY', 'SER']	['H', 'T', '-']	[[(('test', 390), (-62.745670318603516, -34.66127014160156)), (('test', 398), (-68.1860122680664, -53.819244384765625)), (('test', 405), (-50.919036865234375, -36.97868728637695)), (('test', 414), (-87.48297882080078, -11.736481666564941)), (('test', 419), (67.98361206054688, 31.021053314208984)), (('test', 423), (-67.64286041259766, 152.20541381835938))]]	['right_handed']
1aw1	A	85	common	interface	['LEU', 'LYS', 'GLU', 'PHE', 'GLY', 'ALA']	['H', 'G', 'T', '-']	[[(('test', 602), (-62.31735610961914, -45.02711868286133)), (('test', 610), (-58.4637336730957, -22.85413932800293)), (('test', 619), (-73.5024642944336, -18.44455337524414)), (('test', 628), (-100.88790130615234, 4.031140327453613)), (('test', 639), (79.1015853881836, 6.391539573669434)), (('test', 643), (-67.56660461425781, 131.84906005859375))]]	['right_handed']
1aw1	A	118	common		['LEU', 'LYS', 'GLU', 'ASN', 'GLY', 'LEU']	['H', 'T', '-']	[[(('test', 876), (-63.09560012817383, -50.8690071105957)), (('test', 884), (-55.57676315307617, -48.8456916809082)), (('test', 893), (-53.09611892700195, -33.452003479003906)), (('test', 902), (-89.00665283203125, 2.524527072906494)), (('test', 910), (80.50030517578125, 15.565374374389648)), (('test', 914), (-98.4591064453125, 165.94459533691406))]]	['right_handed']
1aw1	A	135	common		['GLN', 'ASN', 'GLU', 'ALA', 'GLY', 'GLU']	['H', 'T', '-']	[[(('test', 997), (-60.42329406738281, -40.35146713256836)), (('test', 1006), (-58.37672424316406, -59.08039855957031)), (('test', 1014), (-57.53264236450195, -39.155696868896484)), (('test', 1023), (-75.48208618164062, 1.3829593658447266)), (('test', 1028), (67.53645324707031, 33.367130279541016)), (('test', 1032), (-104.70941162109375, 12.167370796203613))]]	['right_handed']
1aw9	A	22	common		['LEU', 'ASN', 'GLU', 'LYS', 'GLY', 'LEU']	['H', 'T', '-']	[[(('test', 182), (-67.70775604248047, -38.22599792480469)), (('test', 191), (-70.4019546508789, -36.780418395996094)), (('test', 202), (-59.18158721923828, -46.46272659301758)), (('test', 212), (-73.90341186523438, -4.572903633117676)), (('test', 225), (57.67087173461914, 29.2860164642334)), (('test', 230), (-80.82767486572266, 156.69798278808594))]]	['right_handed']
1aw9	A	121	common		['ARG', 'PRO', 'LEU', 'LEU', 'GLY', 'GLY']	['H', 'T', '-']	[[(('test', 1101), (-52.323768615722656, -49.06395721435547)), (('test', 1118), (-62.17523956298828, -34.976688385009766)), (('test', 1125), (-64.3465805053711, -21.076576232910156)), (('test', 1134), (-103.58804321289062, 14.654970169067383)), (('test', 1143), (84.80597686767578, 14.012741088867188)), (('test', 1148), (-118.41209411621094, 153.3110809326172))]]	['right_handed']
1awd	A	26	common		['ALA', 'GLU', 'GLU', 'ALA', 'GLY', 'LEU']	['H', 'T', '-']	[[(('test', 206), (-63.1993293762207, -40.22382354736328)), (('test', 211), (-67.58662414550781, -41.63434982299805)), (('test', 220), (-60.80544662475586, -26.387083053588867)), (('test', 229), (-88.92832946777344, 5.481048583984375)), (('test', 234), (87.47006225585938, 11.143747329711914)), (('test', 238), (-90.70407104492188, 157.649169921875))]]	['right_handed']
1awd	A	66	common		['GLN', 'MET', 'GLY', 'LYS', 'GLY', 'PHE']	['H', 'T', 'E']	[[(('test', 489), (-65.36344909667969, -43.89494705200195)), (('test', 498), (-64.19384765625, -37.15671920776367)), (('test', 506), (-56.45539093017578, -33.93112564086914)), (('test', 510), (-85.71085357666016, -2.4813601970672607)), (('test', 519), (104.62382507324219, 0.5475120544433594)), (('test', 523), (-66.08866119384766, 144.91453552246094))]]	['right_handed']
1ax3	A	33	common		['VAL', 'PHE', 'SER', 'GLY', 'LYS', 'MET']	['H', 'T', '-']	[[(('test', 487), (-51.6839599609375, -57.00421142578125)), (('test', 503), (-64.9488525390625, -53.5405158996582)), (('test', 523), (-51.993141174316406, -43.047119140625)), (('test', 534), (-90.91291046142578, 13.362577438354492)), (('test', 541), (69.44037628173828, -34.68189239501953)), (('test', 563), (26.164260864257812, -76.30944061279297))]]	['right_handed']
1ax4	A	29	common		['LEU', 'LYS', 'GLU', 'ALA', 'GLY', 'TYR']	['H', 'T', 'S']	[[(('test', 228), (-67.33441925048828, -42.343353271484375)), (('test', 236), (-52.97824478149414, -61.25550842285156)), (('test', 245), (-50.44668960571289, -34.73601150512695)), (('test', 254), (-76.06040954589844, -6.29587984085083)), (('test', 259), (78.44784545898438, 35.501651763916016)), (('test', 263), (55.03500747680664, 24.672826766967773))]]	['right_handed']
1ax4	A	115	common		['LYS', 'GLN', 'LYS', 'GLU', 'GLY', 'LYS']	['H', 'T', '-']	[[(('test', 911), (-75.2094955444336, -39.59815216064453)), (('test', 920), (-66.71778106689453, -35.91692352294922)), (('test', 929), (-51.18718719482422, -42.371604919433594)), (('test', 938), (-69.71320343017578, -9.952103614807129)), (('test', 947), (99.09070587158203, 1.1035809516906738)), (('test', 951), (-93.81874084472656, -165.39373779296875))]]	['right_handed']
1ax4	A	139	common	interface	['VAL', 'GLU', 'LEU', 'ASN', 'GLY', 'CYS']	['H', 'T', '-']	[[(('test', 1103), (-61.28702926635742, -48.249080657958984)), (('test', 1110), (-69.25287628173828, -37.40944290161133)), (('test', 1119), (-64.71898651123047, -28.43895149230957)), (('test', 1127), (-89.44880676269531, 18.984703063964844)), (('test', 1135), (73.41804504394531, 19.579185485839844)), (('test', 1139), (-107.7955093383789, 167.28822326660156))]]	['right_handed']
1ax4	A	193	common		['CYS', 'ASN', 'SER', 'ALA', 'GLY', 'GLY']	['B', 'T', 'S']	[[(('test', 1522), (-77.84717559814453, 94.81507110595703)), (('test', 1528), (-56.388668060302734, -57.91273498535156)), (('test', 1536), (-63.9334716796875, -21.890798568725586)), (('test', 1542), (-85.89142608642578, 7.486581325531006)), (('test', 1547), (104.93136596679688, 26.796607971191406)), (('test', 1551), (64.37068176269531, 39.0636100769043))]]	['right_handed']
1ax4	A	193	wide		['CYS', 'ASN', 'SER', 'ALA', 'GLY', 'GLY', 'GLN']	['B', 'T', 'S']	[[(('test', 1522), (-77.84717559814453, 94.81507110595703)), (('test', 1528), (-56.388668060302734, -57.91273498535156)), (('test', 1536), (-63.9334716796875, -21.890798568725586)), (('test', 1542), (-85.89142608642578, 7.486581325531006)), (('test', 1547), (104.93136596679688, 26.796607971191406)), (('test', 1551), (64.37068176269531, 39.0636100769043)), (('test', 1555), (-90.97203063964844, 139…	['None']
1ax4	A	213	common		['ALA', 'LYS', 'GLN', 'HIS', 'GLY', 'ILE']	['H', 'T', '-']	[[(('test', 1668), (-58.18173599243164, -47.16598892211914)), (('test', 1673), (-65.31507873535156, -31.460678100585938)), (('test', 1682), (-65.74568939208984, -34.46100616455078)), (('test', 1691), (-94.42313385009766, -2.3434314727783203)), (('test', 1701), (73.6837387084961, 24.55379295349121)), (('test', 1705), (-89.69325256347656, 131.5496368408203))]]	['right_handed']
1ax4	A	339	common		['LEU', 'ARG', 'GLU', 'ALA', 'GLY', 'ILE']	['H', 'T', '-']	[[(('test', 2684), (-69.6592025756836, -50.327796936035156)), (('test', 2692), (-59.71994400024414, -46.488258361816406)), (('test', 2703), (-58.452430725097656, -27.61730194091797)), (('test', 2712), (-91.46574401855469, 9.167954444885254)), (('test', 2717), (82.99390411376953, 14.43248176574707)), (('test', 2721), (-88.82008361816406, 128.03369140625))]]	['right_handed']
1ax8	A	91	common		['ALA', 'PHE', 'SER', 'LYS', 'SER', 'CYS']	['H', 'T', '-']	[[(('test', 595), (-54.716922760009766, -39.74134063720703)), (('test', 600), (-56.40370559692383, -56.37071990966797)), (('test', 611), (-64.82035827636719, -19.8859806060791)), (('test', 617), (-91.15324401855469, 4.04926872253418)), (('test', 626), (52.32154846191406, 35.66893768310547)), (('test', 632), (-123.11943054199219, 170.95059204101562))]]	['right_handed']
1axk	A	38	common		['GLY', 'PRO', 'ALA', 'HIS', 'GLY', 'THR']	['-', 'G', 'T', 'S']	[[(('test', 299), (-166.28231811523438, -175.04322814941406)), (('test', 303), (-54.949913024902344, -35.953372955322266)), (('test', 310), (-64.09522247314453, -19.031856536865234)), (('test', 315), (-106.2058334350586, 15.707096099853516)), (('test', 325), (80.99797821044922, 7.197210311889648)), (('test', 329), (-121.07604217529297, 178.25503540039062))]]	['right_handed']
1axk	A	309	common		['TRP', 'LYS', 'SER', 'HIS', 'GLY', 'MET']	['H', 'T', '-']	[[(('test', 2437), (-59.95942306518555, -48.5919075012207)), (('test', 2451), (-50.72395324707031, -49.159332275390625)), (('test', 2460), (-55.14917755126953, -25.0368595123291)), (('test', 2466), (-106.83341217041016, 24.793134689331055)), (('test', 2476), (76.13375854492188, 11.376724243164062)), (('test', 2480), (-101.92344665527344, 108.03512573242188))]]	['right_handed']
1ay0	A	23	common	interface	['VAL', 'SER', 'LYS', 'ALA', 'ASN', 'SER']	['H', 'T', '-']	[[(('test', 157), (-69.0928955078125, -46.190555572509766)), (('test', 164), (-62.97739028930664, -41.11412048339844)), (('test', 170), (-63.56779861450195, -33.02312469482422)), (('test', 179), (-76.61041259765625, -21.303956985473633)), (('test', 184), (47.99432373046875, 43.97603225708008)), (('test', 192), (-167.64620971679688, 136.1354217529297))]]	['right_handed']
1ay0	A	78	common		['LEU', 'HIS', 'LEU', 'THR', 'GLY', 'TYR']	['H', 'T', '-']	[[(('test', 576), (-56.61396789550781, -44.25164794921875)), (('test', 584), (-71.13111877441406, -44.59715270996094)), (('test', 594), (-66.75215911865234, -36.18998718261719)), (('test', 602), (-80.13796997070312, -3.146907091140747)), (('test', 609), (99.80017852783203, 18.596010208129883)), (('test', 613), (-79.70393371582031, 169.0042266845703))]]	['right_handed']
1ay0	A	172	common	interface	['ALA', 'GLY', 'HIS', 'LEU', 'LYS', 'LEU']	['H', 'T', '-']	[[(('test', 1276), (-60.318084716796875, -42.508670806884766)), (('test', 1281), (-67.31242370605469, -38.849632263183594)), (('test', 1285), (-61.4593620300293, -46.3438835144043)), (('test', 1295), (-76.33599853515625, -4.2291083335876465)), (('test', 1303), (58.27189636230469, 38.999080657958984)), (('test', 1312), (-63.444950103759766, 74.43144226074219))]]	['right_handed']
1ay0	A	207	common	interface	['TYR', 'GLU', 'ALA', 'TYR', 'GLY', 'TRP']	['H', 'T', '-']	[[(('test', 1541), (-64.34586334228516, -31.342395782470703)), (('test', 1553), (-66.14007568359375, -36.41244125366211)), (('test', 1562), (-65.86143493652344, -28.450408935546875)), (('test', 1567), (-74.32605743408203, -24.042865753173828)), (('test', 1579), (111.86986541748047, 5.464289665222168)), (('test', 1583), (-80.5728759765625, 174.36875915527344))]]	['right_handed']
1ay0	A	276	common		['LYS', 'SER', 'LYS', 'PHE', 'GLY', 'PHE']	['H', 'T', 'S']	[[(('test', 2056), (-59.02600860595703, -46.70427703857422)), (('test', 2065), (-60.76115798950195, -57.40879821777344)), (('test', 2071), (-46.6395149230957, -35.12435531616211)), (('test', 2080), (-93.11046600341797, 4.857485294342041)), (('test', 2091), (93.04570770263672, -9.733952522277832)), (('test', 2095), (-81.22815704345703, 169.65997314453125))]]	['right_handed']
1ay0	A	332	common		['ARG', 'ARG', 'LEU', 'SER', 'GLY', 'GLN']	['H', 'T', '-']	[[(('test', 2520), (-68.29910278320312, -44.06959915161133)), (('test', 2531), (-64.71377563476562, -40.622135162353516)), (('test', 2542), (-70.98260498046875, -5.270054817199707)), (('test', 2550), (-101.52701568603516, -20.50212287902832)), (('test', 2556), (90.61669921875, 19.563636779785156)), (('test', 2560), (-103.54940032958984, 140.70237731933594))]]	['right_handed']
1ay0	A	456	common	interface	['SER', 'ALA', 'LEU', 'SER', 'GLY', 'HIS']	['H', 'T', '-']	[[(('test', 3474), (-66.08798217773438, -36.40086364746094)), (('test', 3480), (-75.8669662475586, -55.3590202331543)), (('test', 3485), (-52.64919662475586, -51.682369232177734)), (('test', 3493), (-73.21807098388672, -29.702180862426758)), (('test', 3499), (84.55224609375, 56.397666931152344)), (('test', 3503), (-106.25435638427734, 117.62776947021484))]]	['right_handed']
1ay0	A	576	common		['LEU', 'ALA', 'ALA', 'LYS', 'ASN', 'ILE']	['H', 'T', '-']	[[(('test', 4365), (-67.11054992675781, -33.25022888183594)), (('test', 4373), (-63.35356903076172, -39.86048126220703)), (('test', 4378), (-56.59346389770508, -26.3334903717041)), (('test', 4383), (-101.60184478759766, 20.47532081604004)), (('test', 4392), (59.180931091308594, 38.2265625)), (('test', 4400), (-115.85299682617188, 123.708984375))]]	['right_handed']
1ay0	A	646	common	interface	['PHE', 'LYS', 'PHE', 'PHE', 'GLY', 'PHE']	['H', 'T', '-']	[[(('test', 4911), (-64.3973159790039, -49.61558151245117)), (('test', 4922), (-61.31575393676758, -32.16474533081055)), (('test', 4931), (-70.86624145507812, -26.141403198242188)), (('test', 4942), (-98.82782745361328, -0.770501971244812)), (('test', 4953), (94.5648422241211, 3.025432825088501)), (('test', 4957), (-87.1807632446289, 77.82879638671875))]]	['right_handed']
1ay2	A	61	common		['ASN', 'THR', 'SER', 'ALA', 'GLY', 'VAL']	['H', 'T', 'S']	[[(('test', 466), (-59.29898452758789, -47.982425689697266)), (('test', 474), (-63.652252197265625, -48.38638687133789)), (('test', 481), (-51.119117736816406, -50.99342727661133)), (('test', 487), (-65.94610595703125, -21.303909301757812)), (('test', 492), (87.43870544433594, 38.91061782836914)), (('test', 496), (-121.56415557861328, 176.56253051757812))]]	['right_handed']
1ay4	A	147	common	interface	['MET', 'ASN', 'PHE', 'MET', 'GLY', 'LEU']	['H', 'T', '-']	[[(('test', 1001), (-64.207275390625, -39.06698989868164)), (('test', 1009), (-64.51834869384766, -42.23903274536133)), (('test', 1017), (-61.41522979736328, -38.90568542480469)), (('test', 1028), (-77.70694732666016, -18.765466690063477)), (('test', 1036), (80.43537902832031, 31.87976837158203)), (('test', 1040), (-90.14750671386719, 137.2347869873047))]]	['right_handed']
1ay4	A	257	common	interface	['SER', 'LYS', 'ASN', 'PHE', 'GLY', 'ILE']	['T', '-']	[[(('test', 1810), (-52.07025909423828, -56.87982940673828)), (('test', 1816), (-81.37846374511719, -52.350364685058594)), (('test', 1825), (-67.47408294677734, -17.259496688842773)), (('test', 1833), (-112.31661224365234, -10.016847610473633)), (('test', 1844), (65.70240783691406, 36.22921371459961)), (('test', 1848), (-119.30255889892578, 47.60882568359375))]]	['right_handed']
1ay7	A	21	common		['LEU', 'ILE', 'ALA', 'SER', 'ASP', 'GLY']	['H', 'T', '-']	[[(('test', 142), (-67.06851959228516, -41.65269470214844)), (('test', 150), (-56.27092742919922, -43.3172607421875)), (('test', 158), (-65.65078735351562, -26.35913848876953)), (('test', 163), (-102.11582946777344, 9.957813262939453)), (('test', 169), (57.383644104003906, 41.34112548828125)), (('test', 177), (98.47579956054688, -174.3565216064453))]]	['right_handed']
1aye	A	258	common		['SER', 'TYR', 'ASP', 'TYR', 'GLY', 'ILE']	['H', 'T', '-']	[[(('test', 2740), (-60.04497146606445, -39.569339752197266)), (('test', 2746), (-67.29242706298828, -47.808467864990234)), (('test', 2758), (-62.33714294433594, -27.4071044921875)), (('test', 2766), (-76.90673828125, -14.230110168457031)), (('test', 2778), (115.76815795898438, 6.142323017120361)), (('test', 2782), (-94.42208099365234, 95.99333953857422))]]	['right_handed']
1aym	1	8	common	interface	['ASP', 'GLU', 'VAL', 'LEU', 'ASN', 'GLU']	['H', 'T', '-']	[[(('test', 63), (-62.4731330871582, -34.902000427246094)), (('test', 71), (-66.48786926269531, -47.65830612182617)), (('test', 80), (-62.185123443603516, -41.35599899291992)), (('test', 87), (-85.16212463378906, -13.373950958251953)), (('test', 95), (65.15839385986328, 49.30675506591797)), (('test', 103), (-128.17303466796875, 41.578224182128906))]]	['right_handed']
1ayx	A	234	common		['ALA', 'LYS', 'SER', 'PHE', 'ASP', 'ASP']	['H', 'T', '-']	[[(('test', 1874), (-61.21841049194336, -44.435020446777344)), (('test', 1879), (-58.967002868652344, -40.11772155761719)), (('test', 1888), (-66.01652526855469, -21.505874633789062)), (('test', 1894), (-101.00741577148438, 16.48481559753418)), (('test', 1905), (59.86329650878906, 45.3511848449707)), (('test', 1913), (-117.08446502685547, 58.03147888183594))]]	['right_handed']
1ayx	A	278	common		['LEU', 'LEU', 'GLN', 'GLN', 'ASN', 'SER']	['H', 'T', 'S']	[[(('test', 2197), (-80.7948226928711, -17.909040451049805)), (('test', 2205), (-70.92391967773438, -38.17375946044922)), (('test', 2213), (-67.97273254394531, -36.472015380859375)), (('test', 2222), (-75.91867065429688, -9.690468788146973)), (('test', 2231), (63.07720184326172, 26.228586196899414)), (('test', 2239), (-91.3076171875, -34.337852478027344))]]	['right_handed']
1az5	A	90	common		['LEU', 'THR', 'ALA', 'LEU', 'GLY', 'MET']	['H', 'T', '-']	[[(('test', 797), (-58.58941650390625, -39.900856018066406)), (('test', 806), (-70.95136260986328, -41.013431549072266)), (('test', 815), (-63.65235137939453, -25.15829849243164)), (('test', 821), (-90.1631851196289, 2.0782957077026367)), (('test', 830), (67.39266967773438, 34.92214584350586)), (('test', 835), (-95.60189056396484, 144.24693298339844))]]	['right_handed']
1azo	A	33	common		['ALA', 'ALA', 'LEU', 'VAL', 'GLY', 'LEU']	['H', 'T', '-']	[[(('test', 225), (-67.19522857666016, -41.571231842041016)), (('test', 230), (-64.80503845214844, -39.068878173828125)), (('test', 235), (-63.74451446533203, -19.042022705078125)), (('test', 243), (-116.59281921386719, 27.229263305664062)), (('test', 250), (55.81840133666992, 39.11687469482422)), (('test', 254), (-120.18661499023438, 137.55848693847656))]]	['right_handed']
1azo	A	56	common		['GLU', 'ILE', 'TRP', 'LEU', 'GLY', 'ALA']	['H', 'T', '-']	[[(('test', 398), (-66.82247161865234, -39.46202850341797)), (('test', 407), (-59.80042266845703, -48.92643356323242)), (('test', 415), (-59.63283920288086, -41.1507453918457)), (('test', 429), (-89.25655364990234, 26.74567985534668)), (('test', 437), (65.43034362792969, -1.076473355293274))]]	['right_handed']
1azo	A	164	common		['MSE', 'ILE', 'VAL', 'LEU', 'GLY', 'GLN']	['H', 'T', '-']	[[(('test', 1219), (-62.08255386352539, -44.502010345458984)), (('test', 1227), (-58.63993453979492, -52.06861877441406)), (('test', 1235), (-60.317420959472656, -30.3990478515625)), (('test', 1242), (-86.20769500732422, 8.508723258972168)), (('test', 1250), (71.22084045410156, 27.30694007873535)), (('test', 1254), (-112.84832763671875, 28.89158058166504))]]	['right_handed']
1azw	A	96	common		['ARG', 'THR', 'HIS', 'LEU', 'GLY', 'VAL']	['H', 'T', '-']	[[(('test', 760), (-55.107398986816406, -55.026756286621094)), (('test', 771), (-60.759803771972656, -43.767311096191406)), (('test', 778), (-64.06668853759766, -37.34640121459961)), (('test', 788), (-86.09952545166016, -1.6781809329986572)), (('test', 796), (69.15042114257812, 20.061857223510742)), (('test', 800), (-90.43395233154297, 142.03457641601562))]]	['right_handed']
1azw	A	233	common	interface	['TYR', 'PHE', 'VAL', 'ASN', 'GLY', 'GLY']	['H', 'T', 'G']	[[(('test', 1880), (-71.3848648071289, -31.760984420776367)), (('test', 1892), (-75.9244613647461, -47.193729400634766)), (('test', 1903), (-62.041961669921875, -25.156524658203125)), (('test', 1910), (-100.04876708984375, 3.9820191860198975)), (('test', 1918), (61.034420013427734, 40.989837646484375)), (('test', 1922), (62.7910270690918, 12.56063461303711))]]	['right_handed']
1azy	A	10	common	interface	['LYS', 'LYS', 'ARG', 'ASP', 'GLY', 'HIS']	['H', 'T', '-']	[[(('test', 79), (-44.46128463745117, -56.834312438964844)), (('test', 88), (-62.698177337646484, -36.698020935058594)), (('test', 97), (-63.103736877441406, -38.790802001953125)), (('test', 108), (-84.81868743896484, 28.589733123779297)), (('test', 116), (65.54405212402344, 30.64893341064453)), (('test', 120), (-102.70153045654297, 162.9871063232422))]]	['right_handed']
1azy	A	102	common		['VAL', 'ALA', 'ALA', 'CYS', 'GLY', 'GLY']	['H', 'T', '-']	[[(('test', 785), (-73.88400268554688, -28.83724021911621)), (('test', 792), (-74.68521881103516, -29.22504425048828)), (('test', 797), (-75.83792877197266, -2.4456863403320312)), (('test', 802), (-119.69835662841797, 18.297687530517578)), (('test', 808), (92.5857925415039, 5.663477420806885)), (('test', 812), (-101.23857879638672, 144.24664306640625))]]	['right_handed']
1azy	A	228	common		['ALA', 'ASN', 'GLY', 'ALA', 'GLY', 'VAL']	['H', 'T', '-']	[[(('test', 1708), (-66.03602600097656, -54.504764556884766)), (('test', 1713), (-60.30071258544922, -27.906661987304688)), (('test', 1721), (-73.79796600341797, -32.922061920166016)), (('test', 1725), (-84.8600082397461, 4.470629692077637)), (('test', 1730), (102.33863067626953, -10.899321556091309)), (('test', 1734), (-98.41433715820312, 114.07428741455078))]]	['right_handed']
1azy	A	261	common		['GLN', 'PHE', 'LEU', 'THR', 'GLY', 'GLU']	['H', 'T', 'S']	[[(('test', 1936), (-64.49177551269531, -19.44550895690918)), (('test', 1945), (-79.8460693359375, -54.30120086669922)), (('test', 1956), (-56.4009895324707, -26.436695098876953)), (('test', 1964), (-106.1039047241211, 10.106414794921875)), (('test', 1971), (62.59225082397461, 10.506424903869629)), (('test', 1975), (-64.97805786132812, -29.092121124267578))]]	['right_handed']
1azy	A	284	common		['LEU', 'ILE', 'SER', 'GLY', 'LYS', 'LEU']	['H', 'T', 'S']	[[(('test', 2125), (-64.45283508300781, -48.21442794799805)), (('test', 2133), (-63.11881637573242, -50.0941047668457)), (('test', 2141), (-62.69647979736328, -36.972347259521484)), (('test', 2147), (-75.59862518310547, -11.878244400024414)), (('test', 2151), (82.52236938476562, 11.635740280151367)), (('test', 2160), (-78.78729248046875, -0.4869846999645233))]]	['right_handed']
1azy	A	317	common		['VAL', 'ALA', 'ALA', 'GLN', 'LYS', 'GLY']	['H', 'T', 'S']	[[(('test', 2368), (-58.69132995605469, -43.07669448852539)), (('test', 2375), (-70.04225158691406, -37.73822784423828)), (('test', 2380), (-70.09396362304688, -20.517026901245117)), (('test', 2385), (-105.24441528320312, 27.397441864013672)), (('test', 2394), (74.01698303222656, 14.469347953796387)), (('test', 2403), (-88.03628540039062, 179.34210205078125))]]	['right_handed']
1azy	A	363	common		['VAL', 'VAL', 'ALA', 'MET', 'GLY', 'GLY']	['H', 'I']	[[(('test', 2715), (-66.96166229248047, -51.47189712524414)), (('test', 2722), (-55.05795669555664, -51.928733825683594)), (('test', 2729), (-57.7259521484375, -21.63971519470215)), (('test', 2734), (-99.87555694580078, 12.891080856323242)), (('test', 2742), (105.99785614013672, -2.8231360912323)), (('test', 2746), (-69.27156066894531, -5.463213920593262))]]	['right_handed']
1b00	A	22	common	interface	['LEU', 'GLU', 'GLN', 'ASN', 'GLY', 'PHE']	['H', 'T', '-']	[[(('test', 164), (-65.7161636352539, -51.85222244262695)), (('test', 172), (-58.7133903503418, -46.85661697387695)), (('test', 181), (-60.905479431152344, -26.5422420501709)), (('test', 190), (-93.28447723388672, 12.98599624633789)), (('test', 198), (84.88416290283203, 14.586618423461914)), (('test', 202), (-98.24931335449219, 163.43191528320312))]]	['right_handed']
1b01	A	21	common	interface	['ALA', 'ARG', 'GLU', 'MET', 'GLY', 'LEU']	['H', 'T', '-']	[[(('test', 164), (-58.212276458740234, -44.19551467895508)), (('test', 169), (-52.59181594848633, -55.859737396240234)), (('test', 180), (-65.64234161376953, -24.604671478271484)), (('test', 189), (-93.78975677490234, 1.2867919206619263)), (('test', 197), (54.53948211669922, 40.62028503417969)), (('test', 201), (-114.2574234008789, 163.33164978027344))]]	['right_handed']
1b02	A	74	wide		['TRP', 'ILE', 'TRP', 'GLN', 'LEU', 'LYS', 'SER']	['I', 'S', '-']	[[(('test', 592), (-63.71580123901367, -39.693359375)), (('test', 606), (-82.94869995117188, -55.0009765625)), (('test', 614), (-80.56219482421875, -40.7115364074707)), (('test', 628), (-89.59835052490234, -53.58872604370117)), (('test', 637), (-73.58799743652344, -32.434349060058594)), (('test', 645), (54.105777740478516, 51.086063385009766)), (('test', 654), (-121.14826965332031, 154.6934967041…	['None']
1b02	A	86	common		['LEU', 'ASN', 'MET', 'MET', 'GLY', 'VAL']	['H', 'T', '-']	[[(('test', 699), (-69.452392578125, -41.04750061035156)), (('test', 707), (-60.77009963989258, -37.35186004638672)), (('test', 715), (-54.473567962646484, -40.7059211730957)), (('test', 723), (-76.94001007080078, -6.31459903717041)), (('test', 731), (91.00322723388672, 26.184553146362305)), (('test', 735), (-115.19164276123047, 134.91348266601562))]]	['right_handed']
1b04	A	23	wide		['GLU', 'TYR', 'TYR', 'VAL', 'LEU', 'ASP', 'ARG']	['I', '-', 'S']	[[(('test', 185), (-68.53582763671875, -40.46987533569336)), (('test', 194), (-69.25218963623047, -71.6592788696289)), (('test', 206), (-57.53942108154297, -30.730838775634766)), (('test', 218), (-103.98091125488281, -55.336822509765625)), (('test', 225), (-81.3519287109375, -15.169597625732422)), (('test', 233), (63.337581634521484, 39.96109390258789)), (('test', 241), (-82.31414794921875, 90.10…	['None']
1b04	A	226	common		['ALA', 'GLU', 'ALA', 'LEU', 'GLY', 'ILE']	['T', '-']	[[(('test', 1769), (-64.24110412597656, -26.86802864074707)), (('test', 1774), (-71.38630676269531, -42.85918045043945)), (('test', 1783), (-61.2933464050293, -28.85953712463379)), (('test', 1788), (-85.12725067138672, 0.9280950427055359)), (('test', 1796), (93.33499145507812, 4.781924724578857)), (('test', 1800), (-81.39014434814453, 142.59959411621094))]]	['right_handed']
1b04	A	241	common		['LEU', 'GLN', 'ALA', 'LEU', 'GLY', 'PHE']	['H', 'T', '-']	[[(('test', 1877), (-63.992820739746094, -39.1489372253418)), (('test', 1885), (-67.14659118652344, -50.68981170654297)), (('test', 1894), (-48.673095703125, -29.906475067138672)), (('test', 1899), (-79.3630599975586, -16.270658493041992)), (('test', 1907), (120.31148529052734, 4.603513717651367)), (('test', 1911), (-80.48844146728516, 162.71084594726562))]]	['right_handed']
1b05	A	113	common		['LEU', 'GLN', 'TYR', 'GLY', 'HIS', 'ILE']	['H', 'T', 'B']	[[(('test', 885), (-78.80803680419922, -20.755796432495117)), (('test', 893), (-74.31639099121094, -40.33602523803711)), (('test', 902), (-63.8868522644043, -34.319908142089844)), (('test', 914), (-86.42046356201172, -9.548596382141113)), (('test', 918), (61.59278106689453, 38.074913024902344)), (('test', 928), (-59.548301696777344, 139.95529174804688))]]	['right_handed']
1b05	A	123	common		['ASP', 'ILE', 'ILE', 'ALA', 'GLY', 'LYS']	['H', 'T', 'S']	[[(('test', 965), (-62.82345962524414, -41.16011047363281)), (('test', 973), (-63.463905334472656, -48.030818939208984)), (('test', 981), (-60.58930206298828, -37.99434280395508)), (('test', 989), (-76.4391860961914, 1.7609199285507202)), (('test', 994), (79.0532455444336, 5.082571029663086)), (('test', 998), (-82.15560150146484, -26.0711669921875))]]	['right_handed']
1b05	A	235	common		['ARG', 'TYR', 'ARG', 'SER', 'GLY', 'GLU']	['H', 'T', 'S']	[[(('test', 1856), (-74.03028869628906, -21.64336585998535)), (('test', 1867), (-68.1805648803711, -51.79862976074219)), (('test', 1879), (-74.86604309082031, -19.576187133789062)), (('test', 1890), (-76.64324951171875, -18.00998306274414)), (('test', 1896), (115.05634307861328, -18.44115447998047)), (('test', 1900), (-69.5179443359375, -39.95132827758789))]]	['right_handed']
1b05	A	348	common		['LEU', 'ALA', 'GLU', 'ALA', 'GLY', 'PHE']	['H', 'T', '-']	[[(('test', 2806), (-68.81969451904297, -36.03580856323242)), (('test', 2814), (-67.00418090820312, -38.02167510986328)), (('test', 2819), (-63.95137023925781, -36.97069549560547)), (('test', 2828), (-71.79206848144531, -4.103889465332031)), (('test', 2833), (102.02340698242188, 14.099947929382324)), (('test', 2837), (-93.95323181152344, 139.97802734375))]]	['right_handed']
1b05	A	382	wide		['TRP', 'LYS', 'LYS', 'ASN', 'LEU', 'GLY', 'VAL']	['H', '-']	[[(('test', 3054), (-62.9317512512207, -42.372745513916016)), (('test', 3068), (-60.69403076171875, -52.0229606628418)), (('test', 3077), (-73.11101531982422, -37.55229568481445)), (('test', 3086), (-83.32622528076172, -29.783039093017578)), (('test', 3094), (-131.16880798339844, -2.0337469577789307)), (('test', 3102), (70.57884979248047, 20.814136505126953)), (('test', 3106), (-98.58223724365234…	['None']
1b05	A	403	common	interface	['THR', 'ARG', 'HIS', 'GLN', 'GLY', 'THR']	['H', 'T', '-']	[[(('test', 3236), (-55.42726135253906, -45.090293884277344)), (('test', 3243), (-65.84127807617188, -43.86720657348633)), (('test', 3254), (-59.6440544128418, -42.80937194824219)), (('test', 3264), (-67.11465454101562, -23.321990966796875)), (('test', 3273), (79.36192321777344, 25.531421661376953)), (('test', 3277), (-96.61808776855469, 60.81565475463867))]]	['right_handed']
1b05	A	473	common		['LEU', 'ASP', 'LYS', 'ASP', 'SER', 'ALA']	['H', 'T', '-']	[[(('test', 3787), (-57.134971618652344, -51.83855438232422)), (('test', 3795), (-60.01959228515625, -44.781219482421875)), (('test', 3803), (-54.31129837036133, -47.408199310302734)), (('test', 3812), (-77.77513122558594, -12.710555076599121)), (('test', 3820), (53.23960494995117, 54.18447494506836)), (('test', 3826), (-65.37284851074219, -38.131046295166016))]]	['right_handed']
1b06	A	54	common		['LYS', 'LEU', 'ILE', 'LYS', 'GLY', 'ASP']	['H', 'T', 'S']	[[(('test', 425), (-60.66487121582031, -42.864013671875)), (('test', 434), (-59.78782272338867, -45.481197357177734)), (('test', 442), (-64.50392150878906, -41.02330780029297)), (('test', 450), (-69.86773681640625, -32.46896743774414)), (('test', 459), (108.89512634277344, 1.2951289415359497)), (('test', 463), (-71.70722961425781, -25.733793258666992))]]	['right_handed']
1b09	A	173	common		['THR', 'ILE', 'TYR', 'LEU', 'GLY', 'GLY']	['H', 'T', '-']	[[(('test', 1352), (-64.63118743896484, -48.28648376464844)), (('test', 1359), (-54.55069351196289, -43.1844367980957)), (('test', 1367), (-55.275634765625, -49.38734817504883)), (('test', 1379), (-71.52283477783203, -9.507416725158691)), (('test', 1387), (104.7690658569336, -12.038106918334961)), (('test', 1391), (-51.68268585205078, 172.4390106201172))]]	['right_handed']
1b0b	A	44	common		['SER', 'GLY', 'LEU', 'PHE', 'SER', 'GLY']	['T']	[[(('test', 347), (-74.46854400634766, -17.781171798706055)), (('test', 353), (-75.62692260742188, -43.866676330566406)), (('test', 357), (-54.72687530517578, -50.810638427734375)), (('test', 365), (-85.91250610351562, 11.970012664794922)), (('test', 376), (46.71316909790039, 47.444026947021484)), (('test', 382), (84.62666320800781, -5.278636932373047))]]	['right_handed']
1b0b	A	96	common		['HIS', 'LYS', 'ALA', 'ARG', 'GLY', 'ILE']	['H', 'T', '-']	[[(('test', 722), (-79.33137512207031, -34.09291076660156)), (('test', 732), (-57.611778259277344, -41.3209114074707)), (('test', 741), (-65.54509735107422, -18.15578842163086)), (('test', 746), (-85.52545928955078, -4.034296989440918)), (('test', 757), (84.70040130615234, 11.232735633850098)), (('test', 761), (-77.7703628540039, 137.82728576660156))]]	['right_handed']
1b0b	A	117	common		['MET', 'LYS', 'SER', 'TYR', 'GLY', 'GLY']	['G', 'T', '-']	[[(('test', 875), (-71.61660766601562, -11.021926879882812)), (('test', 883), (-59.11845779418945, -26.693058013916016)), (('test', 892), (-77.52733612060547, -10.190455436706543)), (('test', 898), (-115.62275695800781, 26.992919921875)), (('test', 910), (78.18508911132812, 4.026717185974121)), (('test', 914), (-68.32880401611328, 138.61508178710938))]]	['right_handed']
1b0n	A	10	common	interface	['ARG', 'LYS', 'GLU', 'LYS', 'GLY', 'TYR']	['H', 'T', '-']	[[(('test', 83), (-72.75121307373047, -38.67539596557617)), (('test', 94), (-64.6224365234375, -30.576417922973633)), (('test', 103), (-69.24809265136719, -23.61016082763672)), (('test', 112), (-92.08473205566406, -1.2852703332901)), (('test', 121), (83.43233489990234, 15.372479438781738)), (('test', 125), (-95.54402160644531, 127.9062728881836))]]	['right_handed']
1b0n	A	21	common		['ALA', 'GLU', 'LYS', 'ALA', 'GLY', 'VAL']	['H', 'T', '-']	[[(('test', 174), (-58.23234939575195, -40.55984115600586)), (('test', 179), (-66.46442413330078, -47.82038879394531)), (('test', 188), (-63.05570602416992, -40.064414978027344)), (('test', 197), (-79.41951751708984, -17.41778564453125)), (('test', 202), (78.41033935546875, 39.42627716064453)), (('test', 206), (-121.33492279052734, 155.8360137939453))]]	['right_handed']
1b0n	A	33	common		['SER', 'ILE', 'GLU', 'ARG', 'ASN', 'LEU']	['H', 'T', '-']	[[(('test', 259), (-65.32589721679688, -33.29093933105469)), (('test', 266), (-74.64659118652344, -46.932273864746094)), (('test', 274), (-57.9525032043457, -42.511539459228516)), (('test', 283), (-80.05683898925781, 4.836630344390869)), (('test', 294), (63.64591598510742, 41.45301055908203)), (('test', 302), (-101.51005554199219, -37.80752944946289))]]	['right_handed']
1b0p	A	43	common	interface	['TRP', 'ALA', 'ALA', 'GLN', 'GLY', 'ARG']	['H', 'T', '-']	[[(('test', 296), (-68.56463623046875, -28.080402374267578)), (('test', 310), (-73.7928466796875, -30.98582649230957)), (('test', 315), (-76.04258728027344, -35.410560607910156)), (('test', 320), (-71.30494689941406, -5.62354040145874)), (('test', 329), (81.17912292480469, 27.299034118652344)), (('test', 333), (-70.9166488647461, 142.4912872314453))]]	['right_handed']
1b0p	A	74	common	interface	['ALA', 'LEU', 'ALA', 'ALA', 'GLY', 'ALA']	['H', 'T', '-']	[[(('test', 524), (-60.397518157958984, -44.77450942993164)), (('test', 529), (-66.23645782470703, -45.06996154785156)), (('test', 537), (-61.30113983154297, -31.339242935180664)), (('test', 542), (-91.56112670898438, 20.235754013061523)), (('test', 547), (81.48943328857422, 20.444643020629883)), (('test', 551), (-118.69728088378906, 132.9674835205078))]]	['right_handed']
1b0p	A	100	common	interface	['ILE', 'SER', 'GLY', 'GLU', 'LEU', 'LEU']	['H', 'T', '-']	[[(('test', 711), (-62.30324935913086, -51.841468811035156)), (('test', 719), (-70.78729248046875, -33.52812194824219)), (('test', 725), (-66.37629699707031, -31.507471084594727)), (('test', 729), (-89.73406982421875, 11.125178337097168)), (('test', 738), (46.46479034423828, 60.887203216552734)), (('test', 746), (-105.59520721435547, 137.9417724609375))]]	['right_handed']
1b0p	A	290	common		['LEU', 'ALA', 'ALA', 'LYS', 'GLY', 'GLU']	['H', 'T', '-']	[[(('test', 2183), (-67.95610046386719, -50.07533645629883)), (('test', 2191), (-59.7568473815918, -34.829612731933594)), (('test', 2196), (-64.4891357421875, -17.768272399902344)), (('test', 2201), (-98.66898345947266, 5.79555606842041)), (('test', 2210), (112.8806381225586, -17.751211166381836)), (('test', 2214), (-62.331172943115234, 122.33263397216797))]]	['right_handed']
1b0p	A	534	common		['ILE', 'ALA', 'ASN', 'LYS', 'LYS', 'LEU']	['H', 'T', '-']	[[(('test', 4036), (-59.379207611083984, -41.339195251464844)), (('test', 4044), (-75.75643157958984, -42.38051986694336)), (('test', 4049), (-78.376953125, -30.703842163085938)), (('test', 4057), (-88.91481018066406, 5.552908897399902)), (('test', 4066), (47.46916580200195, 48.92108154296875)), (('test', 4075), (-78.75689697265625, 142.23880004882812))]]	['right_handed']
1b0p	A	550	common		['ALA', 'THR', 'ASP', 'VAL', 'GLY', 'LEU']	['H', 'T', 'S']	[[(('test', 4168), (-58.29792404174805, -34.9547119140625)), (('test', 4173), (-82.98494720458984, -40.429656982421875)), (('test', 4180), (-60.74009323120117, -28.75361442565918)), (('test', 4188), (-98.47300720214844, 3.634103298187256)), (('test', 4195), (83.56092071533203, 8.226836204528809)), (('test', 4199), (-82.18890380859375, -0.22899730503559113))]]	['right_handed']
1b0p	A	645	common	interface	['PRO', 'ILE', 'LEU', 'THR', 'GLN', 'GLN']	['H', 'T', '-']	[[(('test', 4910), (-53.05580139160156, -35.24769592285156)), (('test', 4917), (-69.127685546875, -44.971107482910156)), (('test', 4925), (-63.2906379699707, -35.8846435546875)), (('test', 4933), (-85.63833618164062, 17.26558494567871)), (('test', 4940), (68.768798828125, 31.537996292114258)), (('test', 4949), (-115.58892059326172, 21.889066696166992))]]	['right_handed']
1b0p	A	994	common	interface	['TYR', 'SER', 'ASN', 'THR', 'GLY', 'GLY']	['B', 'T', 'S']	[[(('test', 7558), (-84.92975616455078, 101.09349822998047)), (('test', 7570), (-73.2757339477539, -59.46364212036133)), (('test', 7576), (-54.85796356201172, -35.94355773925781)), (('test', 7584), (-84.01055145263672, 0.1203312948346138)), (('test', 7591), (114.33995056152344, 30.67703628540039)), (('test', 7595), (71.94490814208984, 42.48038864135742))]]	['right_handed']
1b0p	A	1090	common		['ALA', 'VAL', 'LYS', 'SER', 'GLY', 'TYR']	['H', 'T', 'S']	[[(('test', 8271), (-59.96614456176758, -30.62737464904785)), (('test', 8276), (-83.2484359741211, -48.05921173095703)), (('test', 8283), (-61.120994567871094, -34.451683044433594)), (('test', 8292), (-79.52500915527344, -7.205111026763916)), (('test', 8298), (83.76980590820312, 8.146108627319336)), (('test', 8302), (-69.05513763427734, -37.20610427856445))]]	['right_handed']
1b0p	A	1105	common		['LEU', 'ALA', 'ALA', 'GLN', 'GLY', 'LYS']	['H', 'T', 'S']	[[(('test', 8403), (-74.14736938476562, -29.7862491607666)), (('test', 8411), (-67.24925231933594, -26.284299850463867)), (('test', 8416), (-80.94701385498047, -10.806602478027344)), (('test', 8421), (-111.63325500488281, 10.538627624511719)), (('test', 8430), (79.54954528808594, 3.727621078491211)), (('test', 8434), (-85.6374282836914, 159.39144897460938))]]	['right_handed']
1b0u	A	50	common		['ARG', 'CYS', 'ILE', 'ASN', 'PHE', 'LEU']	['H', 'T', 'S']	[[(('test', 336), (-68.36604309082031, -24.134185791015625)), (('test', 347), (-74.49225616455078, -34.43467330932617)), (('test', 353), (-56.48148727416992, -38.392250061035156)), (('test', 361), (-111.51439666748047, 22.581857681274414)), (('test', 369), (55.82291030883789, 25.545244216918945)), (('test', 380), (-69.10298919677734, -26.402070999145508))]]	['right_handed']
1b0u	A	118	wide		['PRO', 'ILE', 'GLN', 'VAL', 'LEU', 'GLY', 'LEU']	['H', 'T', '-']	[[(('test', 889), (-53.76551818847656, -38.48443603515625)), (('test', 896), (-72.98719787597656, -58.149227142333984)), (('test', 904), (-70.3004150390625, -36.5012321472168)), (('test', 913), (-95.04953002929688, -44.678489685058594)), (('test', 920), (-85.692138671875, -16.538612365722656)), (('test', 928), (78.18540954589844, 17.259082794189453)), (('test', 932), (-70.36326599121094, 155.8696…	['None']
1b0u	A	137	common		['LEU', 'ALA', 'LYS', 'VAL', 'GLY', 'ILE']	['H', 'T', '-']	[[(('test', 1043), (-65.30815887451172, -38.42390060424805)), (('test', 1051), (-64.10491180419922, -39.65167236328125)), (('test', 1056), (-59.312931060791016, -36.905029296875)), (('test', 1065), (-93.2043228149414, 7.869335174560547)), (('test', 1072), (74.21292877197266, 32.74917221069336)), (('test', 1076), (-109.60712432861328, 107.46166229248047))]]	['right_handed']
1b0u	A	199	common		['LEU', 'ALA', 'GLU', 'GLU', 'GLY', 'LYS']	['H', 'T', '-']	[[(('test', 1518), (-62.02075958251953, -41.955162048339844)), (('test', 1526), (-62.778045654296875, -41.42207717895508)), (('test', 1531), (-68.0367431640625, -22.44217872619629)), (('test', 1540), (-86.99075317382812, 3.9810845851898193)), (('test', 1549), (92.02018737792969, 8.174931526184082)), (('test', 1553), (-64.07606506347656, 150.6190948486328))]]	['right_handed']
1b0x	A	920	common		['LEU', 'GLN', 'ALA', 'ILE', 'LYS', 'MET']	['H', 'T', '-']	[[(('test', 143), (-60.888214111328125, -42.10993194580078)), (('test', 152), (-65.93433380126953, -38.002952575683594)), (('test', 164), (-64.17479705810547, -31.71920394897461)), (('test', 170), (-104.3670654296875, 16.857717514038086)), (('test', 179), (53.20465850830078, 33.37918472290039)), (('test', 192), (-115.69941711425781, 22.963848114013672))]]	['right_handed']
1b0x	A	932	common		['PHE', 'THR', 'ALA', 'ALA', 'GLY', 'TYR']	['H', 'T', '-']	[[(('test', 274), (-68.97527313232422, -48.8736686706543)), (('test', 286), (-57.748435974121094, -50.02720260620117)), (('test', 295), (-58.174407958984375, -27.44367218017578)), (('test', 301), (-97.22698211669922, 9.970661163330078)), (('test', 307), (85.8733901977539, 1.8814880847930908)), (('test', 312), (-83.69073486328125, 81.51069641113281))]]	['right_handed']
1b0x	A	951	common		['LEU', 'ALA', 'ARG', 'ILE', 'GLY', 'ILE']	['H', 'T', '-']	[[(('test', 445), (-65.83824157714844, -40.25932312011719)), (('test', 454), (-65.12120819091797, -45.765342712402344)), (('test', 460), (-60.23887252807617, -27.4837703704834)), (('test', 477), (-82.41464233398438, -14.241344451904297)), (('test', 486), (112.09683990478516, 0.7478196620941162)), (('test', 491), (-95.94737243652344, 87.93828582763672))]]	['right_handed']
1b0z	A	214	common		['ILE', 'ALA', 'VAL', 'ALA', 'GLY', 'LEU']	['H', 'T', '-']	[[(('test', 1691), (-76.05377197265625, -29.011690139770508)), (('test', 1699), (-69.43864440917969, -34.07951736450195)), (('test', 1704), (-64.5826644897461, -36.789695739746094)), (('test', 1711), (-63.669151306152344, -17.622482299804688)), (('test', 1716), (107.21500396728516, 9.693471908569336)), (('test', 1720), (-90.86698913574219, 151.1914825439453))]]	['right_handed']
1b0z	A	255	common		['LEU', 'TYR', 'ARG', 'LYS', 'GLY', 'LYS']	['H', 'T', '-']	[[(('test', 2010), (-63.92091369628906, -41.58091354370117)), (('test', 2018), (-50.9184455871582, -49.11421585083008)), (('test', 2030), (-66.11565399169922, -20.711509704589844)), (('test', 2041), (-81.65814208984375, -2.8124380111694336)), (('test', 2050), (104.36553192138672, 22.095233917236328)), (('test', 2054), (-87.26493835449219, 137.0234375))]]	['right_handed']
1b0z	A	368	common		['HIS', 'VAL', 'ASP', 'GLY', 'GLY', 'VAL']	['H', 'T', '-']	[[(('test', 2922), (-71.49881744384766, -40.525848388671875)), (('test', 2932), (-52.744869232177734, -53.08395004272461)), (('test', 2939), (-60.320133209228516, -30.001272201538086)), (('test', 2947), (-74.89183044433594, -5.5233964920043945)), (('test', 2951), (95.69233703613281, 28.607654571533203)), (('test', 2955), (-114.23371124267578, 112.8730697631836))]]	['right_handed']
1b0z	A	403	common		['GLY', 'HIS', 'LEU', 'LEU', 'GLY', 'VAL']	['H', 'T', 'S']	[[(('test', 3198), (-52.2459716796875, -44.76072692871094)), (('test', 3202), (-66.28626251220703, -35.708438873291016)), (('test', 3212), (-67.1432876586914, -39.7608642578125)), (('test', 3220), (-63.244483947753906, -30.961360931396484)), (('test', 3228), (93.52413940429688, 38.85311508178711)), (('test', 3232), (-130.39874267578125, 154.6699981689453))]]	['right_handed']
1b0z	A	424	common		['PHE', 'ALA', 'LEU', 'LEU', 'GLY', 'LYS']	['H', 'T', '-']	[[(('test', 3360), (-66.45860290527344, -39.46782302856445)), (('test', 3371), (-65.3887710571289, -41.558311462402344)), (('test', 3376), (-65.13386535644531, -38.375038146972656)), (('test', 3384), (-75.29376220703125, -8.208438873291016)), (('test', 3392), (83.66263580322266, 38.781211853027344)), (('test', 3396), (-76.10591125488281, 127.21664428710938))]]	['right_handed']
1b1a	A	108	wide		['PHE', 'LYS', 'ASP', 'MET', 'GLY', 'TYR', 'ASP']	['H', 'T', 'S', '-']	[[(('test', 1633), (-83.29190826416016, 4.790274620056152)), (('test', 1653), (-90.0014877319336, -57.55854415893555)), (('test', 1675), (-81.61875915527344, -15.502917289733887)), (('test', 1687), (-88.0807876586914, -14.518797874450684)), (('test', 1704), (-147.37222290039062, -89.82527160644531)), (('test', 1711), (-158.9039764404297, -25.449464797973633)), (('test', 1732), (-53.19623947143555…	['None']
1b1u	A	25	wide		['SER', 'THR', 'ARG', 'THR', 'CYS', 'GLY', 'VAL']	['H', '-']	[[(('test', 169), (-76.66753387451172, -37.764617919921875)), (('test', 175), (-72.4713134765625, -44.5801887512207)), (('test', 182), (-74.51457977294922, -27.399349212646484)), (('test', 193), (-83.91221618652344, -46.001914978027344)), (('test', 200), (-119.40821838378906, -2.0082783699035645)), (('test', 206), (85.78814697265625, -3.40978741645813)), (('test', 210), (-71.97120666503906, 113.3…	['None']
1b1u	A	98	wide		['VAL', 'THR', 'GLU', 'VAL', 'GLU', 'CYS', 'ASN']	['T', 'S', '-']	[[(('test', 725), (-98.39495086669922, -5.793560028076172)), (('test', 732), (-69.40825653076172, 154.93698120117188)), (('test', 739), (-49.74574661254883, -51.09425354003906)), (('test', 748), (-56.37978744506836, -32.60924530029297)), (('test', 755), (-96.11022186279297, -125.9622802734375)), (('test', 764), (-70.39729309082031, -15.694652557373047)), (('test', 770), (45.991416931152344, 76.28…	['None']
1b25	A	101	common		['LEU', 'ARG', 'ARG', 'ALA', 'GLY', 'TYR']	['H', 'T', '-']	[[(('test', 756), (-62.297760009765625, -44.81150817871094)), (('test', 764), (-72.54700469970703, -40.58448028564453)), (('test', 775), (-70.35015869140625, -13.976759910583496)), (('test', 786), (-85.0257797241211, -10.204208374023438)), (('test', 791), (106.99980926513672, 16.211816787719727)), (('test', 795), (-129.49334716796875, 149.11277770996094))]]	['right_handed']
1b25	A	164	common		['ALA', 'GLY', 'GLU', 'ASN', 'LEU', 'VAL']	['H', 'T', '-']	[[(('test', 1249), (-61.9308967590332, -39.41584396362305)), (('test', 1254), (-69.6913833618164, -45.76785659790039)), (('test', 1258), (-56.39330291748047, -40.35252380371094)), (('test', 1267), (-87.34761810302734, 10.285030364990234)), (('test', 1275), (56.89010238647461, 37.12457275390625)), (('test', 1283), (-60.607486724853516, 132.79042053222656))]]	['right_handed']
1b25	A	191	common		['MET', 'GLY', 'SER', 'LYS', 'LYS', 'LEU']	['H', 'T', 'E']	[[(('test', 1437), (-61.22996139526367, -43.36322021484375)), (('test', 1445), (-65.74393463134766, -34.233951568603516)), (('test', 1449), (-66.54922485351562, -19.0783634185791)), (('test', 1455), (-95.23394775390625, 0.8444147109985352)), (('test', 1464), (63.84003829956055, 26.616527557373047)), (('test', 1473), (-95.3210678100586, 109.79501342773438))]]	['right_handed']
1b25	A	247	common		['CYS', 'ASN', 'THR', 'ASN', 'TYR', 'ALA']	['H', 'T', '-']	[[(('test', 1884), (-70.1685562133789, -38.639034271240234)), (('test', 1890), (-63.836185455322266, -40.1021614074707)), (('test', 1898), (-63.908653259277344, -31.636260986328125)), (('test', 1905), (-104.07244873046875, 19.127939224243164)), (('test', 1913), (52.818084716796875, 37.93318176269531)), (('test', 1925), (-121.2838363647461, 6.910094261169434))]]	['right_handed']
1b25	A	255	common		['THR', 'ARG', 'ASN', 'PHE', 'SER', 'ASP']	['B', 'T']	[[(('test', 1945), (-128.72149658203125, 124.61700439453125)), (('test', 1952), (51.66086959838867, 74.2601547241211)), (('test', 1963), (52.66366958618164, 44.76647186279297)), (('test', 1971), (63.52712631225586, 16.12569808959961)), (('test', 1982), (-55.84243392944336, -42.34196090698242)), (('test', 1988), (-134.825927734375, 172.4036102294922))]]	['left_handed']
1b25	A	314	common		['GLY', 'SER', 'ASN', 'LEU', 'GLY', 'ILE']	['T', 'G', '-']	[[(('test', 2408), (-119.21514892578125, -88.95630645751953)), (('test', 2412), (-55.25175094604492, -43.60361099243164)), (('test', 2418), (-59.93182373046875, -25.39398193359375)), (('test', 2426), (-104.42091369628906, 4.534318447113037)), (('test', 2434), (70.17373657226562, 21.067209243774414)), (('test', 2438), (-101.02717590332031, 114.19477844238281))]]	['right_handed']
1b25	A	332	common		['ALA', 'ASP', 'GLU', 'MET', 'GLY', 'MET']	['H', 'T', 'B']	[[(('test', 2539), (-59.55266571044922, -45.6995849609375)), (('test', 2544), (-64.87886810302734, -46.31814956665039)), (('test', 2552), (-60.57625198364258, -44.153202056884766)), (('test', 2561), (-79.99516296386719, -18.632129669189453)), (('test', 2569), (75.03982543945312, 52.96112060546875)), (('test', 2573), (-134.89833068847656, 142.4382781982422))]]	['right_handed']
1b25	A	352	common		['ALA', 'VAL', 'GLU', 'ARG', 'GLY', 'ILE']	['H', 'T', 'S']	[[(('test', 2682), (-63.71363067626953, -35.00276565551758)), (('test', 2687), (-70.50704193115234, -43.6330680847168)), (('test', 2694), (-64.3031005859375, -36.54804611206055)), (('test', 2703), (-82.24982452392578, 0.5124369263648987)), (('test', 2714), (78.61190032958984, 1.5171061754226685)), (('test', 2718), (-66.8143539428711, -40.7361946105957))]]	['right_handed']
1b25	A	376	common		['ASP', 'ILE', 'ALA', 'TYR', 'ARG', 'LYS']	['H', 'T', '-']	[[(('test', 2861), (-66.32180786132812, -29.970447540283203)), (('test', 2869), (-70.51797485351562, -47.421043395996094)), (('test', 2877), (-59.93805694580078, -39.949764251708984)), (('test', 2882), (-96.77734375, 1.182171106338501)), (('test', 2894), (47.853126525878906, 51.755130767822266)), (('test', 2905), (-101.63925170898438, 116.41881561279297))]]	['right_handed']
1b25	A	494	wide		['PRO', 'TRP', 'VAL', 'GLU', 'VAL', 'GLY', 'LEU']	['H', '-']	[[(('test', 3711), (-56.91664123535156, -46.00395965576172)), (('test', 3718), (-64.95650482177734, -57.76234436035156)), (('test', 3732), (-56.06517791748047, -47.746002197265625)), (('test', 3739), (-90.57359313964844, -44.03297424316406)), (('test', 3748), (-103.22496795654297, -2.8106276988983154)), (('test', 3755), (73.86211395263672, 23.512680053710938)), (('test', 3759), (-57.7199058532714…	['None']
1b25	A	538	common		['VAL', 'ARG', 'GLU', 'PHE', 'ASN', 'GLY']	['H', 'T']	[[(('test', 4082), (-59.289825439453125, -49.670223236083984)), (('test', 4089), (-55.52642059326172, -56.428958892822266)), (('test', 4100), (-61.56900405883789, -21.68874740600586)), (('test', 4109), (-89.3091049194336, 3.828275442123413)), (('test', 4120), (58.647796630859375, 45.30641555786133)), (('test', 4128), (73.12560272216797, -5.646807670593262))]]	['right_handed']
1b25	A	584	common		['TYR', 'ARG', 'ILE', 'ARG', 'GLY', 'TRP']	['H', 'T', 'B']	[[(('test', 4481), (-61.07895278930664, -44.0762825012207)), (('test', 4493), (-56.98575210571289, -47.23847579956055)), (('test', 4504), (-62.41545867919922, -39.38444900512695)), (('test', 4512), (-82.59222412109375, -14.637045860290527)), (('test', 4523), (79.15331268310547, 38.950408935546875)), (('test', 4527), (-112.01696014404297, 153.11920166015625))]]	['right_handed']
1b25	A	600	common		['LEU', 'LYS', 'GLU', 'LEU', 'ASP', 'LEU']	['H', 'T', '-']	[[(('test', 4622), (-62.42251968383789, -42.08682632446289)), (('test', 4630), (-65.38206481933594, -37.95654296875)), (('test', 4639), (-61.439640045166016, -40.94933319091797)), (('test', 4648), (-89.2755355834961, 8.067888259887695)), (('test', 4656), (67.08428192138672, 38.433677673339844)), (('test', 4664), (-117.56199645996094, 38.25820541381836))]]	['right_handed']
1b26	A	93	common	interface	['THR', 'ALA', 'VAL', 'MET', 'ASN', 'LEU']	['H', 'T', '-']	[[(('test', 725), (-69.27175903320312, -45.742919921875)), (('test', 732), (-56.33692169189453, -48.166908264160156)), (('test', 737), (-60.179832458496094, -36.773006439208984)), (('test', 744), (-79.27771759033203, -10.127606391906738)), (('test', 752), (66.8816909790039, 48.189720153808594)), (('test', 760), (-103.47492980957031, 144.0483856201172))]]	['right_handed']
1b26	A	175	common	interface	['PRO', 'VAL', 'GLU', 'LEU', 'GLY', 'GLY']	['-', 'G', 'T']	[[(('test', 1358), (-59.03536605834961, 143.9873046875)), (('test', 1365), (-49.08092498779297, -52.3094596862793)), (('test', 1372), (-79.73493957519531, 43.95784378051758)), (('test', 1381), (-168.30039978027344, 24.81945037841797)), (('test', 1389), (110.58208465576172, -8.813227653503418)), (('test', 1393), (-69.91098022460938, 178.62242126464844))]]	['right_handed']
1b26	A	200	common		['MET', 'ASP', 'VAL', 'LEU', 'GLY', 'ILE']	['H', 'T', '-']	[[(('test', 1527), (-60.54910659790039, -39.63056182861328)), (('test', 1535), (-60.4658203125, -48.62852478027344)), (('test', 1543), (-67.48103332519531, -26.125469207763672)), (('test', 1550), (-93.1406021118164, 1.7971117496490479)), (('test', 1558), (64.89078521728516, 18.84638214111328)), (('test', 1562), (-85.36393737792969, 131.93833923339844))]]	['right_handed']
1b26	A	327	common		['LEU', 'SER', 'ARG', 'ARG', 'GLY', 'ILE']	['H', 'T', '-']	[[(('test', 2473), (-58.47249221801758, -44.142738342285156)), (('test', 2481), (-66.28665924072266, -40.098140716552734)), (('test', 2487), (-61.396636962890625, -39.569759368896484)), (('test', 2498), (-82.27750396728516, 1.7437210083007812)), (('test', 2509), (75.61561584472656, 14.09921932220459)), (('test', 2513), (-82.32351684570312, 119.91309356689453))]]	['right_handed']
1b26	A	354	common	interface	['GLN', 'ASP', 'LEU', 'GLN', 'SER', 'PHE']	['H', 'T', '-']	[[(('test', 2680), (-48.070247650146484, -42.573524475097656)), (('test', 2689), (-62.747467041015625, -46.502105712890625)), (('test', 2697), (-54.09230422973633, -42.395286560058594)), (('test', 2705), (-98.30416870117188, 7.206172943115234)), (('test', 2714), (51.390323638916016, 14.855298042297363)), (('test', 2720), (-111.08899688720703, 133.02963256835938))]]	['right_handed']
1b26	A	385	common		['LYS', 'GLU', 'LYS', 'TYR', 'ASN', 'VAL']	['H', 'T', '-']	[[(('test', 2938), (-55.09383010864258, -53.89094543457031)), (('test', 2947), (-62.81559753417969, -42.33998107910156)), (('test', 2956), (-60.188228607177734, -38.10121154785156)), (('test', 2965), (-103.45426940917969, -8.372406959533691)), (('test', 2977), (51.30002975463867, 58.347145080566406)), (('test', 2985), (-131.0196990966797, -177.51406860351562))]]	['right_handed']
1b28	A	26	common	interface	['ALA', 'GLU', 'GLU', 'ASN', 'GLY', 'MET']	['H', 'T', '-']	[[(('test', 445), (-64.08955383300781, -32.968875885009766)), (('test', 455), (-72.47403717041016, -41.20610427856445)), (('test', 470), (-60.85430908203125, -48.82023239135742)), (('test', 485), (-75.35147857666016, -13.77087116241455)), (('test', 499), (63.45490264892578, 58.30204391479492)), (('test', 506), (-145.32608032226562, 147.6270751953125))]]	['right_handed']
1b2m	A	26	common		['LEU', 'HIS', 'GLU', 'ASP', 'GLY', 'GLU']	['H', 'T', '-']	[[(('test', 177), (-60.331031799316406, -41.674476623535156)), (('test', 185), (-63.378963470458984, -51.3469352722168)), (('test', 195), (-60.9206428527832, -38.25782012939453)), (('test', 204), (-75.69387817382812, -6.582311153411865)), (('test', 212), (62.00758361816406, 39.693424224853516)), (('test', 216), (-122.13780975341797, 166.38052368164062))]]	['right_handed']
1b2r	A	278	common		['ALA', 'ALA', 'LYS', 'GLU', 'GLY', 'VAL']	['H', 'T', '-']	[[(('test', 2122), (-62.723388671875, -35.369388580322266)), (('test', 2127), (-59.59002685546875, -28.769790649414062)), (('test', 2132), (-64.83924865722656, -21.98384666442871)), (('test', 2141), (-111.85829162597656, 22.689525604248047)), (('test', 2150), (70.84552764892578, 24.446504592895508)), (('test', 2154), (-111.65023803710938, 130.56517028808594))]]	['right_handed']
1b2r	A	292	common		['LEU', 'LYS', 'LYS', 'ALA', 'GLY', 'ARG']	['H', 'T', '-']	[[(('test', 2234), (-56.99578857421875, -47.339073181152344)), (('test', 2242), (-55.98440933227539, -49.94171905517578)), (('test', 2251), (-60.11125183105469, -37.983619689941406)), (('test', 2260), (-74.84221649169922, -8.65312671661377)), (('test', 2265), (78.02215576171875, 29.104524612426758)), (('test', 2269), (-118.34366607666016, 0.3516591489315033))]]	['right_handed']
1b2y	A	32	common		['LEU', 'ALA', 'PRO', 'LYS', 'GLY', 'PHE']	['I', 'T', '-']	[[(('test', 263), (-56.16262435913086, -47.918365478515625)), (('test', 271), (-65.2095947265625, -56.48024368286133)), (('test', 276), (-61.05624771118164, -26.452760696411133)), (('test', 283), (-95.52086639404297, 9.979316711425781)), (('test', 292), (75.0688705444336, 23.98227310180664)), (('test', 296), (-79.62151336669922, 133.29901123046875))]]	['right_handed']
1b2y	A	86	common		['CYS', 'ASN', 'ASN', 'VAL', 'GLY', 'VAL']	['H', 'T', '-']	[[(('test', 708), (-65.71499633789062, -46.69763946533203)), (('test', 714), (-62.285614013671875, -37.89439010620117)), (('test', 722), (-64.61497497558594, -17.598369598388672)), (('test', 730), (-111.78431701660156, 12.457769393920898)), (('test', 737), (79.96082305908203, 19.533660888671875)), (('test', 741), (-113.14856719970703, 119.04969024658203))]]	['right_handed']
1b2y	A	120	common		['ASN', 'PRO', 'GLY', 'SER', 'ARG', 'ASP']	['B', 'G', 'T']	[[(('test', 950), (-137.45909118652344, 91.78804016113281)), (('test', 958), (-55.94033432006836, -41.01188278198242)), (('test', 965), (-56.012176513671875, -43.92747497558594)), (('test', 969), (-98.6617431640625, 4.408777713775635)), (('test', 975), (58.31355285644531, 35.23001480102539)), (('test', 986), (-102.20205688476562, 110.42724609375))]]	['right_handed']
1b2y	A	186	common		['LEU', 'ILE', 'ASP', 'ILE', 'GLY', 'VAL']	['H', 'T', '-']	[[(('test', 1471), (-69.5090103149414, -42.26723861694336)), (('test', 1479), (-58.61460876464844, -47.26411819458008)), (('test', 1487), (-64.91399383544922, -30.423072814941406)), (('test', 1495), (-67.62316131591797, -28.50459098815918)), (('test', 1503), (128.45896911621094, 11.241533279418945)), (('test', 1507), (-70.82976531982422, 145.90089416503906))]]	['right_handed']
1b2y	A	264	common		['THR', 'VAL', 'ILE', 'ARG', 'LYS', 'TRP']	['H', 'T', '-']	[[(('test', 2082), (-64.10468292236328, -41.66025924682617)), (('test', 2089), (-66.45989990234375, -49.450775146484375)), (('test', 2096), (-65.67669677734375, -34.023780822753906)), (('test', 2104), (-77.62554931640625, -11.359936714172363)), (('test', 2115), (62.4028434753418, 37.04506301879883)), (('test', 2124), (-92.93396759033203, 171.36819458007812))]]	['right_handed']
1b30	A	195	common		['TRP', 'LEU', 'ALA', 'ALA', 'GLY', 'ILE']	['H', 'T', '-']	[[(('test', 1547), (-61.47282409667969, -39.27406692504883)), (('test', 1561), (-69.11785888671875, -37.11494827270508)), (('test', 1569), (-67.99032592773438, -24.97368812561035)), (('test', 1574), (-86.29778289794922, -3.6850929260253906)), (('test', 1579), (91.56572723388672, 9.096689224243164)), (('test', 1583), (-71.72929382324219, 123.71546173095703))]]	['right_handed']
1b33	A	10	common	interface	['ALA', 'ASP', 'ALA', 'GLU', 'ALA', 'ARG']	['H', 'T', 'S']	[[(('test', 68), (-58.983192443847656, -42.186988830566406)), (('test', 73), (-64.75695037841797, -36.83745574951172)), (('test', 81), (-62.150917053222656, -29.80134391784668)), (('test', 86), (-104.8236312866211, 18.988744735717773)), (('test', 95), (46.37242126464844, 40.14576721191406)), (('test', 100), (-135.22897338867188, 163.0045166015625))]]	['right_handed']
1b33	A	94	common	interface	['GLY', 'ILE', 'VAL', 'ALA', 'GLY', 'ASP']	['H', 'T', 'S']	[[(('test', 739), (-59.33871078491211, -43.68306350708008)), (('test', 743), (-59.125465393066406, -50.59417724609375)), (('test', 751), (-63.434478759765625, -39.84381103515625)), (('test', 758), (-64.71595001220703, -31.75345802307129)), (('test', 763), (97.10474395751953, -5.230757236480713)), (('test', 767), (-149.24331665039062, 172.82984924316406))]]	['right_handed']
1b33	A	115	common	interface	['TYR', 'LYS', 'SER', 'LEU', 'GLY', 'THR']	['H', 'T', '-']	[[(('test', 888), (-66.72821807861328, -32.8238639831543)), (('test', 900), (-60.970272064208984, -40.594520568847656)), (('test', 909), (-65.783447265625, -50.7462272644043)), (('test', 915), (-62.933753967285156, -23.851028442382812)), (('test', 923), (92.6277847290039, 5.6939873695373535)), (('test', 927), (-76.06809997558594, 125.00234985351562))]]	['right_handed']
1b35	A	12	common	interface	['GLU', 'ALA', 'GLN', 'HIS', 'GLY', 'VAL']	['H', 'T', '-']	[[(('test', 90), (-80.02278900146484, -34.324188232421875)), (('test', 99), (-65.09680938720703, -27.5041446685791)), (('test', 104), (-79.15821838378906, -0.5609284043312073)), (('test', 113), (-107.00161743164062, 3.8120779991149902)), (('test', 123), (96.98467254638672, 3.755202054977417)), (('test', 127), (-69.01539611816406, 126.27528381347656))]]	['right_handed']
1b35	A	205	common	interface	['ASP', 'TYR', 'LEU', 'LYS', 'GLY', 'HIS']	['H', 'T', 'S']	[[(('test', 1600), (-65.3999252319336, -37.04616928100586)), (('test', 1608), (-71.11549377441406, -47.427703857421875)), (('test', 1620), (-57.79792022705078, -29.05247688293457)), (('test', 1628), (-83.83795928955078, -13.98488712310791)), (('test', 1637), (84.39348602294922, 19.549680709838867)), (('test', 1641), (-73.59073638916016, -12.033602714538574))]]	['right_handed']
1b3q	A	373	common		['ALA', 'LYS', 'LYS', 'MET', 'ASN', 'LYS']	['H', 'T', '-']	[[(('test', 661), (-69.97578430175781, -40.66494369506836)), (('test', 666), (-62.368221282958984, -52.049407958984375)), (('test', 675), (-52.614654541015625, -35.16248321533203)), (('test', 684), (-99.66847229003906, 23.04030990600586)), (('test', 692), (33.525352478027344, 53.639617919921875)), (('test', 700), (-150.2607879638672, 128.3347930908203))]]	['right_handed']
1b3q	A	421	common		['ARG', 'ILE', 'ALA', 'LYS', 'GLY', 'LYS']	['H', 'T', '-']	[[(('test', 1053), (-49.37855911254883, -49.51611328125)), (('test', 1064), (-73.21269989013672, -36.73504638671875)), (('test', 1072), (-61.88689422607422, -36.95370101928711)), (('test', 1077), (-87.7039566040039, 0.5051296949386597)), (('test', 1086), (65.67169189453125, 36.454261779785156)), (('test', 1090), (-100.89561462402344, 155.3505401611328))]]	['right_handed']
1b3q	A	514	common		['VAL', 'GLU', 'SER', 'LEU', 'ASN', 'GLY']	['H', 'T', '-']	[[(('test', 1676), (-58.488441467285156, -30.68935203552246)), (('test', 1683), (-78.09222412109375, -32.02808380126953)), (('test', 1692), (-68.15655517578125, -13.761069297790527)), (('test', 1698), (-99.8757553100586, 5.407474994659424)), (('test', 1706), (71.21111297607422, 26.827816009521484)), (('test', 1714), (-105.67387390136719, 178.4726104736328))]]	['right_handed']
1b43	A	67	common		['LEU', 'MET', 'GLU', 'ALA', 'GLY', 'ILE']	['H', 'T', '-']	[[(('test', 524), (-64.57646179199219, -37.776214599609375)), (('test', 532), (-73.10628509521484, -34.883358001708984)), (('test', 540), (-65.23863220214844, -26.091371536254883)), (('test', 549), (-88.4211196899414, 8.745251655578613)), (('test', 554), (86.20880889892578, 0.14127419888973236)), (('test', 558), (-76.24532318115234, 142.16676330566406))]]	['right_handed']
1b43	A	138	common	interface	['LEU', 'GLU', 'LEU', 'MET', 'GLY', 'ILE']	['H', 'T', '-']	[[(('test', 1118), (-61.963050842285156, -35.32460403442383)), (('test', 1126), (-69.05774688720703, -44.230655670166016)), (('test', 1135), (-61.773582458496094, -34.91930389404297)), (('test', 1143), (-74.24647521972656, -16.533248901367188)), (('test', 1151), (88.29938507080078, 6.929737567901611)), (('test', 1155), (-81.04580688476562, 129.55958557128906))]]	['right_handed']
1b43	A	159	common	interface	['MET', 'ALA', 'ALA', 'LYS', 'GLY', 'SER']	['H', 'T', 'S']	[[(('test', 1270), (-61.43986511230469, -33.586055755615234)), (('test', 1278), (-76.21121215820312, -38.87230682373047)), (('test', 1283), (-64.82421875, -43.22092056274414)), (('test', 1288), (-65.6824951171875, -27.47551155090332)), (('test', 1297), (101.34452056884766, 4.2586894035339355)), (('test', 1301), (-68.35665130615234, -32.08980178833008))]]	['right_handed']
1b43	A	175	common		['SER', 'LEU', 'LEU', 'PHE', 'GLY', 'ALA']	['H', 'T', '-']	[[(('test', 1385), (-54.398643493652344, -28.16774559020996)), (('test', 1391), (-68.3053207397461, -43.89884567260742)), (('test', 1399), (-62.02315902709961, -32.59491729736328)), (('test', 1407), (-81.82819366455078, 6.421136379241943)), (('test', 1418), (93.41238403320312, 11.290531158447266)), (('test', 1422), (-64.29402923583984, 120.10391998291016))]]	['right_handed']
1b43	A	215	common		['LEU', 'LYS', 'GLU', 'LEU', 'LYS', 'LEU']	['H', 'T', '-']	[[(('test', 1703), (-64.49917602539062, -47.9183349609375)), (('test', 1711), (-56.34504699707031, -51.459747314453125)), (('test', 1720), (-61.72067642211914, -39.09381103515625)), (('test', 1729), (-84.13391876220703, -6.944808483123779)), (('test', 1737), (51.7382698059082, 52.761322021484375)), (('test', 1746), (-137.15940856933594, 165.01272583007812))]]	['right_handed']
1b43	A	303	wide		['LEU', 'CYS', 'ASP', 'GLU', 'HIS', 'ASP', 'PHE']	['I', 'T', '-']	[[(('test', 2415), (-78.39692687988281, -48.45988845825195)), (('test', 2423), (-83.30186462402344, -61.432830810546875)), (('test', 2429), (-60.5853157043457, -47.55389404296875)), (('test', 2437), (-90.43572235107422, -30.296369552612305)), (('test', 2446), (-114.72592163085938, 7.646139144897461)), (('test', 2456), (58.9506950378418, 36.27011489868164)), (('test', 2464), (-76.3150405883789, 16…	['None']
1b44	D	75	common	interface	['THR', 'TYR', 'LEU', 'THR', 'GLU', 'THR']	['H', 'T', '-']	[[(('test', 590), (-59.49750518798828, -37.97404861450195)), (('test', 597), (-67.503662109375, -55.953277587890625)), (('test', 609), (-55.431983947753906, -39.43150329589844)), (('test', 617), (-87.29590606689453, 1.6433008909225464)), (('test', 624), (54.37787628173828, 32.624202728271484)), (('test', 633), (-70.67800903320312, 139.94239807128906))]]	['right_handed']
1b4a	A	29	common		['LEU', 'ARG', 'GLU', 'ALA', 'GLY', 'PHE']	['H', 'T', '-']	[[(('test', 211), (-72.07967376708984, -38.53694534301758)), (('test', 219), (-69.54788208007812, -35.423492431640625)), (('test', 230), (-69.8077163696289, -29.069948196411133)), (('test', 239), (-77.7738037109375, -2.514038324356079)), (('test', 244), (99.36973571777344, 9.879518508911133)), (('test', 248), (-101.13128662109375, 110.0787582397461))]]	['right_handed']
1b4a	A	45	common	interface	['ILE', 'LYS', 'GLU', 'MET', 'GLN', 'LEU']	['H', 'T', '-']	[[(('test', 334), (-55.17539596557617, -41.86420440673828)), (('test', 342), (-71.17345428466797, -46.03524398803711)), (('test', 351), (-58.857460021972656, -45.508880615234375)), (('test', 360), (-82.35381317138672, -0.07401874661445618)), (('test', 368), (48.728153228759766, 45.98770523071289)), (('test', 377), (-62.72814178466797, 155.7844696044922))]]	['right_handed']
1b4f	A	18	common		['LEU', 'GLU', 'ALA', 'ILE', 'LYS', 'MET']	['H', 'T', '-']	[[(('test', 106), (-58.39728927612305, -46.58255386352539)), (('test', 114), (-61.048858642578125, -44.69956588745117)), (('test', 123), (-56.419891357421875, -40.58200454711914)), (('test', 128), (-91.40483856201172, 15.15539264678955)), (('test', 136), (64.18412017822266, 27.905494689941406)), (('test', 145), (-114.71510314941406, 26.906940460205078))]]	['right_handed']
1b4f	A	30	common	interface	['PHE', 'ALA', 'ASN', 'ALA', 'GLY', 'PHE']	['H', 'T', '-']	[[(('test', 202), (-58.555992126464844, -51.1527214050293)), (('test', 213), (-56.53178024291992, -47.623451232910156)), (('test', 218), (-69.81700897216797, -20.628711700439453)), (('test', 226), (-90.7283935546875, -1.7312184572219849)), (('test', 231), (91.46366882324219, 7.579216957092285)), (('test', 235), (-86.18205261230469, 81.41758728027344))]]	['right_handed']
1b4f	A	49	common	interface	['ILE', 'LEU', 'ARG', 'VAL', 'GLY', 'VAL']	['H', 'T', '-']	[[(('test', 348), (-56.260765075683594, -48.42612075805664)), (('test', 356), (-64.23556518554688, -35.523460388183594)), (('test', 364), (-65.45991516113281, -37.74781036376953)), (('test', 375), (-83.27252960205078, 19.161773681640625)), (('test', 382), (76.67848205566406, 22.356687545776367)), (('test', 386), (-96.22947692871094, 102.40699005126953))]]	['right_handed']
1b4k	A	75	common		['TRP', 'VAL', 'ALA', 'LEU', 'GLY', 'ILE']	['H', 'T', '-']	[[(('test', 542), (-63.595760345458984, -39.73488235473633)), (('test', 556), (-68.57455444335938, -44.823692321777344)), (('test', 563), (-58.991756439208984, -33.654937744140625)), (('test', 568), (-75.71530151367188, -12.448014259338379)), (('test', 576), (89.59645080566406, 16.312026977539062)), (('test', 580), (-65.53668975830078, 126.03402709960938))]]	['right_handed']
1b4k	A	164	common		['HIS', 'ALA', 'GLU', 'ALA', 'GLY', 'ALA']	['H', 'T', '-']	[[(('test', 1222), (-67.44441986083984, -38.8150749206543)), (('test', 1232), (-64.19059753417969, -41.59642791748047)), (('test', 1237), (-62.09954833984375, -34.45697021484375)), (('test', 1246), (-73.22562408447266, -10.5031099319458)), (('test', 1251), (104.16316986083984, 8.011825561523438)), (('test', 1255), (-63.748592376708984, 138.58294677734375))]]	['right_handed']
1b4k	A	189	common		['LEU', 'GLU', 'SER', 'ALA', 'GLY', 'HIS']	['H', 'T', '-']	[[(('test', 1398), (-65.21018981933594, -44.103885650634766)), (('test', 1406), (-63.40392303466797, -46.03694152832031)), (('test', 1415), (-59.741355895996094, -35.311561584472656)), (('test', 1421), (-84.26793670654297, -2.035382032394409)), (('test', 1426), (88.18199920654297, 7.304495334625244)), (('test', 1430), (-85.95502471923828, 63.93416213989258))]]	['right_handed']
1b4k	A	215	common	interface	['ARG', 'ASP', 'ALA', 'VAL', 'GLY', 'SER']	['H', 'T', '-']	[[(('test', 1600), (-63.40064239501953, -33.055721282958984)), (('test', 1611), (-70.16290283203125, -47.768775939941406)), (('test', 1619), (-57.448951721191406, -44.5333251953125)), (('test', 1624), (-86.72198486328125, -14.01956558227539)), (('test', 1631), (86.18331146240234, 19.787784576416016)), (('test', 1635), (-95.7503890991211, -11.694501876831055))]]	['right_handed']
1b4k	A	249	common	interface	['ASP', 'LEU', 'ALA', 'GLU', 'GLY', 'ALA']	['H', 'T', '-']	[[(('test', 1843), (-65.70677947998047, -35.928985595703125)), (('test', 1851), (-65.46565246582031, -44.40202713012695)), (('test', 1859), (-63.30099105834961, -31.18838119506836)), (('test', 1864), (-79.26622009277344, -6.335925579071045)), (('test', 1873), (111.76779174804688, 10.079814910888672)), (('test', 1877), (-63.39188766479492, 141.8410186767578))]]	['right_handed']
1b4k	A	295	common	interface	['ALA', 'ILE', 'GLN', 'ASN', 'GLY', 'TRP']	['H', 'T', 'S']	[[(('test', 2206), (-69.93255615234375, -37.47014617919922)), (('test', 2211), (-66.26654815673828, -44.31182861328125)), (('test', 2219), (-64.4014892578125, -29.799131393432617)), (('test', 2228), (-78.8934555053711, -14.037359237670898)), (('test', 2236), (85.1927719116211, 16.165660858154297)), (('test', 2240), (-84.55117797851562, -28.469091415405273))]]	['right_handed']
1b4k	A	313	common	interface	['PHE', 'LYS', 'ARG', 'ALA', 'GLY', 'ALA']	['H', 'T', '-']	[[(('test', 2340), (-64.22382354736328, -39.56777572631836)), (('test', 2351), (-65.68125915527344, -43.63707733154297)), (('test', 2360), (-58.833282470703125, -39.27727508544922)), (('test', 2371), (-72.98402404785156, -13.836640357971191)), (('test', 2376), (117.8660888671875, 7.379456043243408)), (('test', 2380), (-82.20918273925781, 142.6839599609375))]]	['right_handed']
1b4m	A	21	common		['MET', 'LYS', 'ALA', 'LEU', 'ASP', 'ILE']	['H', 'T', 'S']	[[(('test', 309), (-77.23014831542969, -20.945819854736328)), (('test', 326), (-75.0899429321289, -38.41621398925781)), (('test', 348), (-63.003509521484375, -36.3932991027832)), (('test', 358), (-94.58317565917969, -2.4807288646698)), (('test', 377), (45.70264434814453, 79.5331802368164)), (('test', 389), (-83.99649810791016, -50.14645004272461))]]	['right_handed']
1b4p	A	20	common		['LEU', 'GLU', 'TYR', 'THR', 'ASP', 'SER']	['H', 'T', '-']	[[(('test', 160), (-52.37802505493164, -40.317649841308594)), (('test', 168), (-66.30306243896484, -51.95414733886719)), (('test', 177), (-54.1383171081543, -45.55790710449219)), (('test', 189), (-80.99308013916016, -4.575943946838379)), (('test', 196), (66.85013580322266, 28.68776512145996)), (('test', 204), (-72.20152282714844, 144.48487854003906))]]	['right_handed']
1b4s	A	19	common	interface	['GLY', 'VAL', 'ALA', 'ARG', 'GLY', 'LEU']	['H', 'T', '-']	[[(('test', 108), (-63.76264190673828, -41.623836517333984)), (('test', 112), (-62.58125305175781, -53.167362213134766)), (('test', 119), (-61.5390625, -32.67868423461914)), (('test', 124), (-82.25053405761719, 9.484376907348633)), (('test', 135), (64.27243041992188, 38.8760871887207)), (('test', 139), (-107.94657135009766, 3.3536875247955322))]]	['right_handed']
1b4s	A	32	common	interface	['TYR', 'GLU', 'LYS', 'LYS', 'GLY', 'PHE']	['H', 'T', '-']	[[(('test', 199), (-81.8709945678711, -31.278926849365234)), (('test', 211), (-68.0927505493164, -41.98590850830078)), (('test', 220), (-67.01557922363281, -39.023284912109375)), (('test', 229), (-66.05192565917969, -24.924835205078125)), (('test', 238), (105.34567260742188, 17.45810317993164)), (('test', 242), (-90.75699615478516, 139.91607666015625))]]	['right_handed']
1b4u	A	73	common		['ALA', 'VAL', 'LEU', 'ALA', 'ARG', 'ASP']	['H', 'T', '-']	[[(('test', 528), (-63.693939208984375, -43.92021560668945)), (('test', 533), (-60.69441223144531, -53.296714782714844)), (('test', 540), (-61.77458190917969, -37.10712814331055)), (('test', 548), (-83.21809387207031, -4.54226016998291)), (('test', 553), (51.11850357055664, 45.103797912597656)), (('test', 564), (-102.09141540527344, 94.68396759033203))]]	['right_handed']
1b4u	A	82	common	interface	['MET', 'ILE', 'ASP', 'GLU', 'GLY', 'GLY']	['H', 'T', '-']	[[(('test', 597), (-60.77949142456055, -41.44578170776367)), (('test', 605), (-64.9525146484375, -37.423370361328125)), (('test', 613), (-57.58027648925781, -32.976280212402344)), (('test', 621), (-88.80655670166016, 15.220699310302734)), (('test', 630), (101.04898071289062, 8.259135246276855)), (('test', 634), (-69.23794555664062, 146.55213928222656))]]	['right_handed']
1b4u	A	96	common	interface	['PHE', 'SER', 'THR', 'ASP', 'GLY', 'LYS']	['H', 'T', '-']	[[(('test', 707), (-65.40530395507812, -32.24020767211914)), (('test', 718), (-62.710365295410156, -38.15346145629883)), (('test', 724), (-57.6854362487793, -42.92591094970703)), (('test', 731), (-72.96699523925781, -9.626921653747559)), (('test', 739), (84.02530670166016, 27.500505447387695)), (('test', 743), (-109.2800064086914, 154.56112670898438))]]	['right_handed']
1b4u	A	121	common	interface	['MET', 'MET', 'ILE', 'ASP', 'GLY', 'GLY']	['H', 'T', '-']	[[(('test', 896), (-56.234928131103516, -45.662864685058594)), (('test', 904), (-64.6967544555664, -45.35354232788086)), (('test', 912), (-54.07720184326172, -44.8625373840332)), (('test', 920), (-75.23592376708984, 3.3934991359710693)), (('test', 928), (122.24313354492188, -9.72629451751709)), (('test', 932), (85.69976043701172, 175.35699462890625))]]	['right_handed']
1b54	A	59	common		['LEU', 'TYR', 'ASP', 'HIS', 'GLY', 'VAL']	['H', 'T', '-']	[[(('test', 397), (-64.44229125976562, -41.568824768066406)), (('test', 405), (-52.10896301269531, -59.73358154296875)), (('test', 417), (-50.52756118774414, -30.270967483520508)), (('test', 425), (-74.0481948852539, -13.209620475769043)), (('test', 435), (116.38484191894531, -0.2980513572692871)), (('test', 439), (-78.73699188232422, 137.64248657226562))]]	['right_handed']
1b5f	A	140	common	interface	['MET', 'LEU', 'ASN', 'GLN', 'GLY', 'LEU']	['H', 'T', '-']	[[(('test', 1073), (-52.873023986816406, -51.316585540771484)), (('test', 1081), (-63.056949615478516, -49.99269104003906)), (('test', 1089), (-53.042057037353516, -38.13579559326172)), (('test', 1097), (-89.23371124267578, 3.8359405994415283)), (('test', 1106), (67.77051544189453, 27.423126220703125)), (('test', 1110), (-82.25855255126953, -14.398310661315918))]]	['right_handed']
1b5f	A	232	common	interface	['ASN', 'HIS', 'ALA', 'ILE', 'GLY', 'ALA']	['H', 'T', '-']	[[(('test', 1823), (-69.9288101196289, -29.954740524291992)), (('test', 1831), (-65.71092224121094, -47.64081573486328)), (('test', 1841), (-60.55925750732422, -34.76021957397461)), (('test', 1846), (-94.77159118652344, -1.0826362371444702)), (('test', 1854), (70.80872344970703, 26.524246215820312)), (('test', 1858), (-72.44808197021484, 160.8636932373047))]]	['right_handed']
1b5l	A	131	common		['LEU', 'GLN', 'GLU', 'LYS', 'GLY', 'TYR']	['H', 'T']	[[(('test', 966), (-65.82312774658203, -42.51512908935547)), (('test', 974), (-61.955833435058594, -45.07304382324219)), (('test', 983), (-70.11705780029297, -17.03807830810547)), (('test', 992), (-103.66720581054688, 7.800139427185059)), (('test', 1001), (59.221031188964844, 33.47588348388672)), (('test', 1005), (51.537818908691406, 36.157588958740234))]]	['right_handed']
1b5o	A	56	common	interface	['ALA', 'LEU', 'ALA', 'GLN', 'GLY', 'LYS']	['H', 'T', '-']	[[(('test', 422), (-64.84980773925781, -38.8623046875)), (('test', 427), (-63.00150680541992, -46.802642822265625)), (('test', 435), (-68.74089813232422, -23.396987915039062)), (('test', 440), (-92.99395751953125, 2.3395025730133057)), (('test', 449), (73.11763000488281, 24.130794525146484)), (('test', 453), (-83.90142059326172, 67.82169342041016))]]	['right_handed']
1b5o	A	81	wide		['PHE', 'ARG', 'ARG', 'GLU', 'ASN', 'GLY', 'LEU']	['H', '-']	[[(('test', 606), (-64.17749786376953, -30.397241592407227)), (('test', 617), (-78.00376892089844, -53.55557632446289)), (('test', 628), (-66.2098617553711, -45.42204666137695)), (('test', 639), (-89.73405456542969, -30.377161026000977)), (('test', 648), (-114.8104019165039, -5.4859442710876465)), (('test', 656), (67.71266174316406, 26.1528263092041)), (('test', 660), (-91.38580322265625, 137.981…	['None']
1b5o	A	132	common	interface	['VAL', 'ARG', 'PHE', 'ALA', 'GLY', 'GLY']	['H', 'T', '-']	[[(('test', 1007), (-67.42508697509766, -50.88563537597656)), (('test', 1014), (-65.41935729980469, -31.213565826416016)), (('test', 1025), (-65.34733581542969, -34.29093933105469)), (('test', 1036), (-85.8272933959961, 3.6670892238616943)), (('test', 1041), (92.6121597290039, 1.0640405416488647)), (('test', 1045), (-74.53526306152344, 168.4602508544922))]]	['right_handed']
1b5o	A	145	common		['LEU', 'PRO', 'GLU', 'GLU', 'GLY', 'PHE']	['-', 'G', 'T']	[[(('test', 1102), (-98.61709594726562, 142.8165740966797)), (('test', 1110), (-61.814613342285156, -39.24972152709961)), (('test', 1117), (-63.40304946899414, -24.28461456298828)), (('test', 1126), (-100.45272064208984, 10.341322898864746)), (('test', 1135), (71.98509979248047, 22.810802459716797)), (('test', 1139), (63.97694778442383, 21.4974422454834))]]	['right_handed']
1b5o	A	307	common		['LEU', 'THR', 'ALA', 'LEU', 'GLY', 'LEU']	['H', 'T', '-']	[[(('test', 2367), (-65.46568298339844, -48.984771728515625)), (('test', 2375), (-56.21352005004883, -47.77197265625)), (('test', 2382), (-61.80974197387695, -27.978748321533203)), (('test', 2387), (-83.14263153076172, -10.407111167907715)), (('test', 2395), (83.16848754882812, 19.02415657043457)), (('test', 2399), (-94.25587463378906, 146.03038024902344))]]	['right_handed']
1b5o	A	341	common		['LEU', 'LEU', 'GLU', 'ALA', 'GLY', 'VAL']	['H', 'T', 'E']	[[(('test', 2620), (-63.773502349853516, -35.62827682495117)), (('test', 2628), (-60.14581298828125, -44.95217514038086)), (('test', 2636), (-69.34819793701172, -23.224193572998047)), (('test', 2645), (-84.2094955444336, -4.824179172515869)), (('test', 2650), (97.45452880859375, 16.27613067626953)), (('test', 2654), (-126.94649505615234, 125.76316833496094))]]	['right_handed']
1b5o	A	351	common		['GLY', 'THR', 'ASP', 'PHE', 'ALA', 'ALA']	['S', 'G', 'T', '-']	[[(('test', 2687), (-81.42964935302734, -3.387031316757202)), (('test', 2691), (-47.582584381103516, -56.40382385253906)), (('test', 2698), (-65.72000885009766, -20.31403350830078)), (('test', 2706), (-94.19683837890625, -0.7238871455192566)), (('test', 2717), (70.97943878173828, 23.924560546875)), (('test', 2722), (-102.3630142211914, 64.78578186035156))]]	['right_handed']
1b65	A	12	common	interface	['ALA', 'ARG', 'ASP', 'LEU', 'GLY', 'LEU']	['G', 'T', '-']	[[(('test', 29), (-58.05368423461914, -43.38352584838867)), (('test', 34), (-60.60963821411133, -34.97368621826172)), (('test', 45), (-61.228614807128906, -25.958351135253906)), (('test', 53), (-87.27603912353516, 0.7972126603126526)), (('test', 61), (90.56480407714844, 7.5870842933654785)), (('test', 65), (-66.02580261230469, 140.55625915527344))]]	['right_handed']
1b65	A	368	common	interface	['LEU', 'ARG', 'GLN', 'TYR', 'GLY', 'ARG']	['H', 'T', '-']	[[(('test', 2681), (-62.169517517089844, -35.09526443481445)), (('test', 2689), (-62.00711441040039, -43.2703857421875)), (('test', 2700), (-60.39057922363281, -25.257423400878906)), (('test', 2709), (-106.89276123046875, 14.473160743713379)), (('test', 2721), (64.86698913574219, 38.1521110534668)), (('test', 2725), (-127.82933807373047, 17.25391387939453))]]	['right_handed']
1b6a	A	205	common		['ARG', 'LYS', 'LEU', 'ILE', 'LYS', 'GLU']	['H', 'T', '-']	[[(('test', 656), (-59.31859588623047, -42.047149658203125)), (('test', 667), (-66.33525085449219, -45.3722038269043)), (('test', 676), (-72.97176361083984, -34.25084686279297)), (('test', 684), (-79.75395965576172, -10.56395435333252)), (('test', 692), (57.140159606933594, 63.60104751586914)), (('test', 701), (-47.333038330078125, 131.17953491210938))]]	['right_handed']
1b6a	A	420	common		['LEU', 'ASP', 'ARG', 'LEU', 'GLY', 'GLU']	['H', 'T', '-']	[[(('test', 2321), (-76.92057800292969, -38.72287368774414)), (('test', 2329), (-58.20371627807617, -41.889610290527344)), (('test', 2337), (-69.4997329711914, -21.88412857055664)), (('test', 2348), (-83.58467864990234, 4.386106491088867)), (('test', 2356), (87.83570861816406, 9.520660400390625)), (('test', 2360), (-78.46207427978516, 142.32728576660156))]]	['right_handed']
1b6a	A	435	common		['LEU', 'CYS', 'ASP', 'LEU', 'GLY', 'ILE']	['H', 'T', 'S']	[[(('test', 2442), (-67.733642578125, -30.926071166992188)), (('test', 2450), (-70.4901351928711, -42.55994415283203)), (('test', 2456), (-67.34471893310547, -31.061391830444336)), (('test', 2464), (-74.30802154541016, -12.015636444091797)), (('test', 2472), (76.9501953125, 12.620793342590332)), (('test', 2476), (-77.84031677246094, -39.286624908447266))]]	['right_handed']
1b6e	A	89	common		['CYS', 'ALA', 'SER', 'GLN', 'LYS', 'SER']	['H', 'T', '-']	[[(('test', 297), (-62.32316589355469, -47.35983657836914)), (('test', 303), (-61.225486755371094, -34.169368743896484)), (('test', 308), (-60.72874069213867, -32.68537521362305)), (('test', 314), (-101.6690902709961, 38.35951614379883)), (('test', 323), (48.82352828979492, 29.03685188293457)), (('test', 332), (-129.1431427001953, -154.41146850585938))]]	['right_handed']
1b6e	A	122	common		['SER', 'GLU', 'GLU', 'HIS', 'THR', 'ALA']	['E', 'G', 'T']	[[(('test', 564), (-155.7679901123047, 93.89959716796875)), (('test', 570), (-52.709739685058594, -26.680137634277344)), (('test', 579), (-65.0656967163086, -30.286930084228516)), (('test', 588), (-118.77230072021484, 19.357969284057617)), (('test', 598), (28.09019660949707, 72.87702941894531)), (('test', 605), (-174.83514404296875, 159.40890502929688))]]	['right_handed']
1b6g	A	110	common		['ILE', 'GLU', 'ARG', 'LEU', 'ASP', 'LEU']	['H', 'T', '-']	[[(('test', 947), (-59.31886672973633, -43.55173873901367)), (('test', 955), (-69.18848419189453, -40.76679611206055)), (('test', 969), (-63.52352523803711, -45.21270751953125)), (('test', 987), (-82.84166717529297, -7.736570835113525)), (('test', 995), (48.92899703979492, 53.67181396484375)), (('test', 1003), (-76.1187973022461, 130.19432067871094))]]	['right_handed']
1b6r	A	20	common		['GLY', 'GLU', 'PRO', 'LEU', 'GLY', 'ILE']	['H', 'G', 'T', 'E']	[[(('test', 145), (-65.71907806396484, -49.7402458190918)), (('test', 149), (-42.28605651855469, -55.39857864379883)), (('test', 158), (-66.06937408447266, -12.012453079223633)), (('test', 165), (-96.84652709960938, -2.7397401332855225)), (('test', 173), (77.08555603027344, 23.635787963867188)), (('test', 177), (-112.43956756591797, 117.85831451416016))]]	['right_handed']
1b6r	A	87	common		['PHE', 'ASP', 'LYS', 'LEU', 'HIS', 'LEU']	['H', 'T', '-']	[[(('test', 666), (-65.35428619384766, -41.074886322021484)), (('test', 677), (-60.699302673339844, -46.870113372802734)), (('test', 685), (-57.926116943359375, -36.50808334350586)), (('test', 694), (-89.97843933105469, -0.5808087587356567)), (('test', 702), (64.42689514160156, 40.85148620605469)), (('test', 712), (-98.51539611816406, 142.99905395507812))]]	['right_handed']
1b6r	A	214	common		['MET', 'GLN', 'GLU', 'LEU', 'GLY', 'TYR']	['H', 'T', '-']	[[(('test', 1623), (-53.09436798095703, -42.48301696777344)), (('test', 1631), (-65.33927154541016, -48.194400787353516)), (('test', 1640), (-56.233306884765625, -41.50080108642578)), (('test', 1649), (-80.79141235351562, -13.176358222961426)), (('test', 1657), (65.7063217163086, 36.592647552490234)), (('test', 1661), (-76.98027038574219, 134.124267578125))]]	['right_handed']
1b6r	A	264	common		['ARG', 'ALA', 'ILE', 'THR', 'ASP', 'LEU']	['H', 'T', '-']	[[(('test', 2011), (-62.97593688964844, -52.251564025878906)), (('test', 2022), (-51.971893310546875, -52.27015686035156)), (('test', 2027), (-72.09820556640625, -17.94589614868164)), (('test', 2035), (-104.89437103271484, 10.921911239624023)), (('test', 2042), (66.48247528076172, 31.54798126220703)), (('test', 2050), (-87.91944122314453, 173.35450744628906))]]	['right_handed']
1b6v	A	30	common		['MET', 'LYS', 'SER', 'ARG', 'ASN', 'LEU']	['H', 'T', 'S']	[[(('test', 221), (-58.679378509521484, -35.48103713989258)), (('test', 229), (-75.49423217773438, -48.92240524291992)), (('test', 238), (-62.34370422363281, -32.001487731933594)), (('test', 244), (-84.9127426147461, 2.8181395530700684)), (('test', 255), (67.47705078125, 37.56013870239258)), (('test', 263), (-99.22602844238281, 2.1380815505981445))]]	['right_handed']
1b70	A	114	common	interface	['PHE', 'ARG', 'ALA', 'LEU', 'GLY', 'TYR']	['H', 'T', '-']	[[(('test', 210), (-65.12635803222656, -26.688276290893555)), (('test', 221), (-62.38947677612305, -36.37462615966797)), (('test', 232), (-68.56817626953125, -11.09565258026123)), (('test', 237), (-107.22623443603516, 14.349431991577148)), (('test', 245), (82.72940826416016, 17.46197509765625)), (('test', 249), (-86.96467590332031, 143.89479064941406))]]	['right_handed']
1b70	A	298	common		['ARG', 'GLU', 'ARG', 'LEU', 'GLY', 'LEU']	['H', 'T', '-']	[[(('test', 1684), (-61.59362030029297, -50.43304443359375)), (('test', 1695), (-62.679935455322266, -40.88591384887695)), (('test', 1704), (-59.35963821411133, -22.444915771484375)), (('test', 1715), (-97.21824645996094, 3.4203362464904785)), (('test', 1723), (93.89867401123047, -13.767585754394531)), (('test', 1727), (-76.77710723876953, 151.55117797851562))]]	['right_handed']
1b71	A	34	common		['ALA', 'LYS', 'LYS', 'ASP', 'GLY', 'PHE']	['H', 'T', '-']	[[(('test', 272), (-67.68706512451172, -39.115821838378906)), (('test', 277), (-56.89743423461914, -41.94814682006836)), (('test', 290), (-66.19657135009766, -32.8405876159668)), (('test', 299), (-74.72358703613281, -12.95236587524414)), (('test', 307), (97.19676208496094, 17.14705467224121)), (('test', 311), (-117.02143859863281, 85.74234008789062))]]	['right_handed']
1b71	A	109	common		['ALA', 'ARG', 'GLU', 'GLU', 'GLY', 'TYR']	['H', 'T', '-']	[[(('test', 864), (-52.295387268066406, -56.623130798339844)), (('test', 869), (-44.72502899169922, -57.769554138183594)), (('test', 880), (-75.63619995117188, 15.313145637512207)), (('test', 889), (-132.26358032226562, 0.9240804314613342)), (('test', 898), (91.69314575195312, 15.063312530517578)), (('test', 902), (-105.5756607055664, 68.38255310058594))]]	['right_handed']
1b71	A	141	common		['ASN', 'ILE', 'LYS', 'GLU', 'GLY', 'ARG']	['H', 'T', '-']	[[(('test', 1144), (-54.36151123046875, -35.1505012512207)), (('test', 1152), (-67.1408920288086, -46.989383697509766)), (('test', 1160), (-54.59885025024414, -53.361488342285156)), (('test', 1169), (-81.95021057128906, 9.431443214416504)), (('test', 1178), (50.406681060791016, 47.192626953125)), (('test', 1182), (-120.2686767578125, 19.639678955078125))]]	['right_handed']
1b72	A	237	common		['ALA', 'ALA', 'THR', 'LEU', 'GLU', 'LEU']	['H', 'T', '-']	[[(('test', 343), (-56.66123962402344, -50.7059440612793)), (('test', 348), (-56.832130432128906, -48.966304779052734)), (('test', 353), (-59.5811882019043, -44.228675842285156)), (('test', 360), (-86.07899475097656, -3.0442683696746826)), (('test', 368), (68.7553939819336, 44.19023132324219)), (('test', 377), (-134.3038330078125, 173.32191467285156))]]	['right_handed']
1b73	A	127	common		['LEU', 'GLU', 'GLU', 'GLY', 'GLY', 'ALA']	['H', 'T', 'S', '-']	[[(('test', 969), (-86.9490737915039, -42.891048431396484)), (('test', 977), (-61.63658142089844, -52.4500732421875)), (('test', 986), (-65.7640151977539, 4.3457770347595215)), (('test', 995), (-112.1421127319336, 2.8971216678619385)), (('test', 999), (78.01387786865234, 72.23009490966797)), (('test', 1003), (-160.63558959960938, 134.1790313720703))]]	['right_handed']
1b76	A	22	common	interface	['SER', 'GLU', 'ILE', 'TYR', 'GLY', 'GLY']	['T', 'G', 'S', '-']	[[(('test', 202), (51.29062271118164, 34.65962219238281)), (('test', 210), (-58.172542572021484, -39.37420654296875)), (('test', 220), (-53.67718505859375, -45.9339714050293)), (('test', 229), (-92.58517456054688, 42.021644592285156)), (('test', 243), (96.4985122680664, -75.67375946044922)), (('test', 248), (142.4394989013672, 146.26229858398438))]]	['right_handed']
1b76	A	74	common	interface	['LEU', 'HIS', 'TYR', 'SER', 'GLY', 'HIS']	['H', 'T', 'S']	[[(('test', 725), (-69.03607940673828, -9.8235502243042)), (('test', 734), (-79.20594024658203, -51.94717025756836)), (('test', 747), (-65.6678695678711, -15.112565040588379)), (('test', 761), (-92.21480560302734, -12.1259183883667)), (('test', 769), (102.61730194091797, -43.28561019897461)), (('test', 774), (-24.863849639892578, -48.63481903076172))]]	['right_handed']
1b76	A	264	common		['TRP', 'GLN', 'GLU', 'MET', 'GLY', 'LEU']	['H', 'T', '-']	[[(('test', 2049), (-48.5714225769043, -28.59759521484375)), (('test', 2065), (-71.08893585205078, -47.208980560302734)), (('test', 2077), (-59.225746154785156, -23.409805297851562)), (('test', 2087), (-81.1929931640625, -8.96019458770752)), (('test', 2096), (127.78556060791016, -28.965991973876953)), (('test', 2101), (-61.48909378051758, 119.8763198852539))]]	['right_handed']
1b76	A	447	common		['HIS', 'ASP', 'GLU', 'VAL', 'GLY', 'THR']	['H', 'T', '-']	[[(('test', 3848), (-69.8801040649414, -20.252206802368164)), (('test', 3861), (-81.34805297851562, -45.833980560302734)), (('test', 3870), (-59.21080780029297, -31.932571411132812)), (('test', 3880), (-99.60712432861328, 6.75627326965332)), (('test', 3888), (50.244781494140625, 50.36257553100586)), (('test', 3893), (-89.8871841430664, 113.19637298583984))]]	['right_handed']
1b76	A	460	common		['TYR', 'ASP', 'THR', 'ILE', 'GLY', 'GLN']	['H', 'T', '-']	[[(('test', 3961), (-35.35388946533203, -46.20235824584961)), (('test', 3975), (-62.23201370239258, -47.017913818359375)), (('test', 3984), (-54.287960052490234, -44.265193939208984)), (('test', 3993), (-57.59786605834961, -60.730079650878906)), (('test', 4002), (147.65939331054688, -26.770036697387695)), (('test', 4007), (-92.21826171875, 87.96595001220703))]]	['right_handed']
1b78	A	78	common	interface	['VAL', 'GLU', 'ALA', 'LEU', 'ASN', 'GLY']	['E', 'G', 'T']	[[(('test', 553), (-108.30278778076172, 120.65625)), (('test', 560), (-53.8136100769043, -56.61244201660156)), (('test', 569), (-61.449485778808594, -14.264010429382324)), (('test', 574), (-104.11847686767578, 19.12152862548828)), (('test', 582), (56.20518493652344, 38.23175811767578)), (('test', 590), (92.44114685058594, -14.055806159973145))]]	['right_handed']
1b7a	A	154	common		['ARG', 'LYS', 'LYS', 'TYR', 'GLU', 'LEU']	['H', 'T', '-']	[[(('test', 1208), (-70.38313293457031, -32.151702880859375)), (('test', 1219), (-68.55815887451172, -34.397769927978516)), (('test', 1228), (-64.55748748779297, -41.372222900390625)), (('test', 1237), (-93.3675308227539, 20.94830322265625)), (('test', 1249), (57.983436584472656, 37.016849517822266)), (('test', 1258), (-89.43375396728516, 150.3273162841797))]]	['right_handed']
1b7b	A	38	common		['LEU', 'ILE', 'LYS', 'GLN', 'GLY', 'HIS']	['H', 'T', '-']	[[(('test', 272), (-64.08866119384766, -32.9847297668457)), (('test', 280), (-69.89752960205078, -36.51136779785156)), (('test', 288), (-61.3643798828125, -30.92611312866211)), (('test', 297), (-82.18509674072266, 6.670915126800537)), (('test', 308), (75.59644317626953, 26.02185821533203)), (('test', 312), (-94.57923126220703, 155.51016235351562))]]	['right_handed']
1b7b	A	98	common	interface	['LEU', 'ASN', 'LYS', 'ALA', 'GLY', 'ILE']	['H', 'T', '-']	[[(('test', 747), (-67.26278686523438, -50.707576751708984)), (('test', 755), (-53.15576934814453, -48.5383415222168)), (('test', 765), (-61.029502868652344, -42.73245620727539)), (('test', 774), (-77.13404083251953, -0.10835236310958862)), (('test', 779), (73.42686462402344, 4.5630412101745605)), (('test', 783), (-85.02544403076172, 131.70388793945312))]]	['right_handed']
1b7b	A	178	common	interface	['LEU', 'ILE', 'LYS', 'ASN', 'ASP', 'ILE']	['H', 'T', 'E']	[[(('test', 1366), (-60.4069938659668, -39.47510528564453)), (('test', 1374), (-64.15950775146484, -43.95737075805664)), (('test', 1382), (-62.169010162353516, -22.655921936035156)), (('test', 1391), (-95.94523620605469, 17.36069679260254)), (('test', 1401), (58.12354278564453, 44.20848846435547)), (('test', 1409), (-112.83261108398438, 130.8470916748047))]]	['right_handed']
1b7b	A	217	common		['ALA', 'GLU', 'LEU', 'VAL', 'ASP', 'ALA']	['H', 'T', '-']	[[(('test', 1651), (-53.9443473815918, -40.305938720703125)), (('test', 1656), (-65.52720642089844, -64.57109069824219)), (('test', 1665), (-56.979881286621094, -25.579387664794922)), (('test', 1673), (-95.52220916748047, -11.842470169067383)), (('test', 1680), (58.39949035644531, 50.78900146484375)), (('test', 1688), (-74.55973815917969, 162.109619140625))]]	['right_handed']
1b7d	A	27	common		['CYS', 'GLY', 'ILE', 'LYS', 'LYS', 'GLY']	['H', 'T', '-']	[[(('test', 207), (-66.5311508178711, -40.20689392089844)), (('test', 215), (-64.3497314453125, -38.7933349609375)), (('test', 219), (-63.09687042236328, -29.48444366455078)), (('test', 227), (-90.00155639648438, 9.13398265838623)), (('test', 236), (83.99760437011719, 16.106887817382812)), (('test', 245), (-85.68950653076172, 151.36924743652344))]]	['right_handed']
1b7g	O	43	common	interface	['ALA', 'HIS', 'ARG', 'ARG', 'GLY', 'ILE']	['H', 'T', '-']	[[(('test', 315), (-64.50587463378906, -50.926780700683594)), (('test', 320), (-51.78404235839844, -48.264461517333984)), (('test', 330), (-61.80012512207031, -29.723251342773438)), (('test', 341), (-83.58406829833984, 3.9784767627716064)), (('test', 352), (87.9177474975586, 6.700190544128418)), (('test', 356), (-76.074462890625, 128.42002868652344))]]	['right_handed']
1b7g	O	97	common		['TYR', 'LEU', 'GLN', 'LEU', 'GLN', 'ARG']	['H', 'T', '-']	[[(('test', 730), (-60.7786979675293, -35.672122955322266)), (('test', 742), (-67.57957458496094, -44.09798812866211)), (('test', 750), (-71.04203796386719, -30.6629695892334)), (('test', 759), (-92.31905364990234, 10.139931678771973)), (('test', 767), (47.48666000366211, 52.394710540771484)), (('test', 776), (-125.51737213134766, 134.0882568359375))]]	['right_handed']
1b7g	O	265	common	interface	['ALA', 'ARG', 'ASP', 'LEU', 'LYS', 'ARG']	['H', 'T', '-']	[[(('test', 2030), (-64.71495056152344, -41.26417922973633)), (('test', 2035), (-58.64865493774414, -50.974822998046875)), (('test', 2046), (-70.80020141601562, -24.606403350830078)), (('test', 2054), (-82.05182647705078, -7.027888298034668)), (('test', 2062), (63.38942337036133, 39.31831741333008)), (('test', 2071), (-74.11203002929688, 147.24844360351562))]]	['right_handed']
1b7g	O	313	common		['ARG', 'ALA', 'SER', 'MET', 'LYS', 'LEU']	['H', 'T', '-']	[[(('test', 2420), (-63.17615509033203, -40.39492416381836)), (('test', 2431), (-62.881065368652344, -54.83358383178711)), (('test', 2436), (-51.8155517578125, -45.57645034790039)), (('test', 2442), (-90.75841522216797, 5.640174865722656)), (('test', 2450), (51.60102081298828, 48.48253631591797)), (('test', 2459), (-80.12725830078125, -30.113391876220703))]]	['right_handed']
1b7g	O	329	common		['ASN', 'GLU', 'SER', 'LEU', 'GLY', 'ILE']	['H', 'T', '-']	[[(('test', 2543), (-58.422508239746094, -51.18243408203125)), (('test', 2551), (-65.65386962890625, -47.664424896240234)), (('test', 2560), (-66.43151092529297, -29.58139991760254)), (('test', 2566), (-99.88007354736328, 2.6871514320373535)), (('test', 2574), (66.52743530273438, 43.05885314941406)), (('test', 2578), (-75.10001373291016, 140.2212371826172))]]	['right_handed']
1b80	A	56	common		['MET', 'GLU', 'ALA', 'GLN', 'GLY', 'LYS']	['H', 'T', 'S']	[[(('test', 451), (-62.21633529663086, -46.69966125488281)), (('test', 459), (-56.10383605957031, -34.998809814453125)), (('test', 468), (-66.26615905761719, -26.391294479370117)), (('test', 473), (-90.06106567382812, 12.119560241699219)), (('test', 482), (81.86978149414062, 5.319644927978516)), (('test', 486), (-110.81927490234375, 148.99940490722656))]]	['right_handed']
1b80	A	158	wide		['VAL', 'ASN', 'ASP', 'ALA', 'GLY', 'GLU', 'PHE']	['H', '-']	[[(('test', 1208), (-75.7392578125, -23.00933074951172)), (('test', 1215), (-69.80213165283203, -43.408790588378906)), (('test', 1223), (-60.41415786743164, -54.297664642333984)), (('test', 1231), (-56.323402404785156, -45.43718338012695)), (('test', 1236), (-143.52842712402344, 17.190231323242188)), (('test', 1240), (61.02302551269531, 31.308908462524414)), (('test', 1249), (-82.34577941894531, …	['None']
1b8a	A	151	common	interface	['PHE', 'HIS', 'GLU', 'ASN', 'GLY', 'PHE']	['H', 'T', '-']	[[(('test', 1218), (-59.24535369873047, -45.501686096191406)), (('test', 1229), (-62.8438606262207, -42.02522277832031)), (('test', 1239), (-66.56544494628906, -19.347673416137695)), (('test', 1248), (-103.55964660644531, 15.893325805664062)), (('test', 1256), (81.48712158203125, 17.188579559326172)), (('test', 1260), (-86.88656616210938, 145.80429077148438))]]	['right_handed']
1b8a	A	266	common		['LEU', 'ASP', 'ILE', 'LEU', 'ASN', 'PHE']	['H', 'T', '-']	[[(('test', 2160), (-61.73314666748047, -41.59908676147461)), (('test', 2168), (-62.977867126464844, -45.38459396362305)), (('test', 2176), (-57.13892364501953, -35.54303741455078)), (('test', 2184), (-84.58061981201172, 1.765913963317871)), (('test', 2192), (48.725379943847656, 44.56594467163086)), (('test', 2200), (-123.6053466796875, 136.5922088623047))]]	['right_handed']
1b8a	A	292	common		['LEU', 'GLY', 'ASP', 'LEU', 'GLY', 'LYS']	['H', 'T', '-']	[[(('test', 2378), (-65.1531982421875, -41.935333251953125)), (('test', 2386), (-62.59028244018555, -38.634803771972656)), (('test', 2390), (-62.08790969848633, -27.109214782714844)), (('test', 2398), (-92.2998275756836, 0.7383397817611694)), (('test', 2406), (88.69837188720703, 8.986906051635742)), (('test', 2410), (-104.3135986328125, 110.18002319335938))]]	['right_handed']
1b8a	A	317	wide		['MET', 'MET', 'GLU', 'ASN', 'GLU', 'ASN', 'ALA']	['H', '-']	[[(('test', 2575), (-64.3905258178711, -31.098796844482422)), (('test', 2583), (-70.50357818603516, -50.693389892578125)), (('test', 2591), (-57.41224670410156, -49.55065155029297)), (('test', 2600), (-74.63275146484375, -41.03266906738281)), (('test', 2608), (-131.51919555664062, 12.012354850769043)), (('test', 2617), (51.13337707519531, 44.69184494018555)), (('test', 2625), (-113.27579498291016…	['None']
1b8a	A	379	common		['ILE', 'LYS', 'GLU', 'LYS', 'GLY', 'LEU']	['H', 'T', '-']	[[(('test', 3099), (-62.402732849121094, -45.619117736816406)), (('test', 3107), (-60.10498046875, -46.77827072143555)), (('test', 3116), (-57.57111740112305, -27.428752899169922)), (('test', 3125), (-86.79973602294922, 10.242634773254395)), (('test', 3134), (72.58273315429688, 21.627544403076172)), (('test', 3138), (-107.23645782470703, 165.19908142089844))]]	['right_handed']
1b8a	A	415	common		['LYS', 'GLN', 'MET', 'LEU', 'ASP', 'LEU']	['H', 'T', '-']	[[(('test', 3387), (-58.170536041259766, -48.10136795043945)), (('test', 3396), (-69.85818481445312, -41.334957122802734)), (('test', 3405), (-53.41679763793945, -44.83588790893555)), (('test', 3413), (-92.56980895996094, 6.717233657836914)), (('test', 3421), (49.87248229980469, 47.32586669921875)), (('test', 3429), (-87.32710266113281, 138.2716522216797))]]	['right_handed']
1b8d	A	12	common	interface	['ALA', 'ASP', 'ALA', 'ALA', 'GLY', 'ARG']	['H', 'T', '-']	[[(('test', 101), (-68.49696350097656, -39.877342224121094)), (('test', 107), (-64.74540710449219, -39.689823150634766)), (('test', 116), (-62.5570068359375, -34.159423828125)), (('test', 122), (-90.9608154296875, -0.8478835821151733)), (('test', 128), (63.339088439941406, 37.6043586730957)), (('test', 133), (-108.95384216308594, 149.59127807617188))]]	['right_handed']
1b8d	A	117	common		['TYR', 'ARG', 'ALA', 'LEU', 'ASN', 'LEU']	['H', 'T', '-']	[[(('test', 1077), (-69.41231536865234, -31.2733154296875)), (('test', 1091), (-70.1426010131836, -46.68144989013672)), (('test', 1108), (-65.14149475097656, -37.62337112426758)), (('test', 1114), (-96.40335083007812, 8.396320343017578)), (('test', 1123), (58.73513412475586, 46.21794509887695)), (('test', 1134), (-106.84019470214844, 106.25181579589844))]]	['right_handed']
1b8f	A	45	common		['ILE', 'ILE', 'ALA', 'GLU', 'ASP', 'ARG']	['H', 'T', '-']	[[(('test', 318), (-53.51620101928711, -52.36201095581055)), (('test', 326), (-69.83618927001953, -42.705379486083984)), (('test', 334), (-51.21331787109375, -45.25287628173828)), (('test', 339), (-83.94154357910156, 4.110945701599121)), (('test', 348), (56.58110046386719, 44.07291030883789)), (('test', 356), (-101.74642944335938, 156.3577880859375))]]	['right_handed']
1b8f	A	125	common		['LEU', 'VAL', 'ASN', 'ALA', 'GLU', 'VAL']	['H', 'T', '-']	[[(('test', 921), (-68.16192626953125, -39.66030502319336)), (('test', 929), (-64.13800048828125, -50.188133239746094)), (('test', 936), (-60.91534423828125, -35.25868225097656)), (('test', 944), (-78.83076477050781, -9.972121238708496)), (('test', 949), (68.73542022705078, 45.3572998046875)), (('test', 958), (-113.98778533935547, 109.38516235351562))]]	['right_handed']
1b8f	A	154	common		['LEU', 'VAL', 'LEU', 'LEU', 'GLY', 'GLU']	['H', 'G', 'T', '-']	[[(('test', 1125), (-49.127262115478516, -42.8631477355957)), (('test', 1133), (-60.18216323852539, -33.2985725402832)), (('test', 1140), (-65.86377716064453, -23.88300895690918)), (('test', 1148), (-92.06051635742188, -5.116688251495361)), (('test', 1156), (83.80875396728516, 27.499448776245117)), (('test', 1160), (-120.77383422851562, 176.9319610595703))]]	['right_handed']
1b8f	A	175	common		['LEU', 'ALA', 'VAL', 'ALA', 'GLY', 'LEU']	['H', 'T', '-']	[[(('test', 1286), (-57.8372917175293, -38.333168029785156)), (('test', 1294), (-67.87467956542969, -35.37053680419922)), (('test', 1299), (-56.51683807373047, -37.27727508544922)), (('test', 1306), (-88.92842102050781, -3.033123016357422)), (('test', 1311), (78.2059555053711, 35.67265319824219)), (('test', 1315), (-121.75531005859375, 166.94740295410156))]]	['right_handed']
1b8f	A	226	common		['VAL', 'GLU', 'ALA', 'VAL', 'LEU', 'GLY']	['H', 'T', '-']	[[(('test', 1643), (-59.75214767456055, -50.3560905456543)), (('test', 1650), (-62.985496520996094, -45.36537551879883)), (('test', 1659), (-54.640838623046875, -43.563716888427734)), (('test', 1664), (-97.70649719238281, 17.323013305664062)), (('test', 1671), (57.82450485229492, 43.307621002197266)), (('test', 1679), (-74.09750366210938, 171.21017456054688))]]	['right_handed']
1b8f	A	317	common		['PHE', 'ALA', 'ALA', 'GLU', 'GLY', 'ASP']	['E', 'T']	[[(('test', 2327), (-105.8619384765625, 84.46792602539062)), (('test', 2338), (-59.86460494995117, -31.39793586730957)), (('test', 2343), (-56.29537582397461, -34.493186950683594)), (('test', 2348), (-104.74761199951172, -12.926316261291504)), (('test', 2357), (86.91958618164062, -0.3316129148006439)), (('test', 2361), (-84.64322662353516, 139.87344360351562))]]	['right_handed']
1b8f	A	409	common		['THR', 'SER', 'ALA', 'ASN', 'GLN', 'GLU']	['B', 'G', 'T']	[[(('test', 2994), (-117.55989074707031, 179.44680786132812)), (('test', 3001), (45.65082931518555, 48.04413986206055)), (('test', 3007), (65.1047592163086, 30.373083114624023)), (('test', 3012), (77.59941864013672, 17.81292724609375)), (('test', 3020), (-92.18138122558594, -32.085933685302734)), (('test', 3029), (-99.28097534179688, 66.8641357421875))]]	['left_handed']
1b8f	A	491	common		['LEU', 'LEU', 'ALA', 'LYS', 'GLY', 'SER']	['H', 'T']	[[(('test', 3636), (-56.63343811035156, -45.65439987182617)), (('test', 3644), (-62.425777435302734, -42.7582893371582)), (('test', 3652), (-64.38850402832031, -26.40346908569336)), (('test', 3657), (-83.65772247314453, -1.9582473039627075)), (('test', 3666), (81.71794128417969, 28.891000747680664)), (('test', 3670), (-54.126365661621094, -44.990997314453125))]]	['right_handed']
1b8p	A	24	common		['ARG', 'ILE', 'ALA', 'ASN', 'GLY', 'ASP']	['H', 'T']	[[(('test', 156), (-73.08116912841797, -35.17978286743164)), (('test', 167), (-64.42318725585938, -48.03862762451172)), (('test', 175), (-62.218223571777344, -26.22464370727539)), (('test', 180), (-78.01235961914062, -9.255060195922852)), (('test', 188), (93.2897720336914, 9.79771614074707)), (('test', 192), (-67.80664825439453, -32.233863830566406))]]	['right_handed']
1b8w	A	9	common		['CYS', 'GLU', 'SER', 'ILE', 'ASN', 'GLY']	['S', 'G', 'T', '-']	[[(('test', 149), (-114.64010620117188, -43.22092056274414)), (('test', 159), (-69.2617416381836, -28.059659957885742)), (('test', 174), (-74.49040985107422, -0.07401874661445618)), (('test', 185), (-123.09708404541016, 2.0107131004333496)), (('test', 204), (80.41697692871094, 37.49424362182617)), (('test', 218), (-118.75715637207031, -170.68936157226562))]]	['right_handed']
1b8x	A	20	common		['LEU', 'GLU', 'TYR', 'LEU', 'GLU', 'GLU']	['H', 'T', '-']	[[(('test', 156), (-58.71561813354492, -45.906776428222656)), (('test', 164), (-56.74990463256836, -57.370487213134766)), (('test', 173), (-58.25236129760742, -23.92804718017578)), (('test', 185), (-100.71692657470703, 24.055192947387695)), (('test', 193), (41.411590576171875, 36.269344329833984)), (('test', 202), (-79.00553894042969, 145.33114624023438))]]	['right_handed']
1b8x	A	75	common		['ALA', 'ASP', 'LYS', 'HIS', 'ASN', 'MET']	['H', 'T', '-']	[[(('test', 637), (-78.97653198242188, -8.563872337341309)), (('test', 642), (-86.63902282714844, -50.7989616394043)), (('test', 650), (-45.64284133911133, -27.014009475708008)), (('test', 659), (-112.97038269042969, 15.583806037902832)), (('test', 669), (66.23503112792969, 39.337554931640625)), (('test', 677), (-103.16329956054688, -18.44757652282715))]]	['right_handed']
1b8z	A	11	common	interface	['ALA', 'LYS', 'LYS', 'ALA', 'GLY', 'ALA']	['H', 'T', '-']	[[(('test', 87), (-60.16310501098633, -38.793949127197266)), (('test', 92), (-69.80452728271484, -46.35124206542969)), (('test', 101), (-64.4005355834961, -41.831871032714844)), (('test', 110), (-84.85210418701172, -9.230949401855469)), (('test', 115), (65.9376449584961, 37.957603454589844)), (('test', 119), (-113.58297729492188, 157.31715393066406))]]	['right_handed']
1b8z	A	35	common	interface	['ALA', 'LEU', 'ALA', 'LYS', 'GLY', 'GLU']	['H', 'T', '-']	[[(('test', 270), (-60.86927795410156, -46.754329681396484)), (('test', 275), (-63.984378814697266, -33.75210952758789)), (('test', 283), (-66.84434509277344, -26.908044815063477)), (('test', 288), (-92.08014678955078, 3.281813621520996)), (('test', 297), (77.85388946533203, 14.310880661010742)), (('test', 301), (-83.00617218017578, 159.5360870361328))]]	['right_handed']
1b90	A	38	common		['ALA', 'LYS', 'GLN', 'ASN', 'GLY', 'PHE']	['H', 'T', 'E']	[[(('test', 307), (-68.60636901855469, -50.73123550415039)), (('test', 312), (-60.65095901489258, -28.627134323120117)), (('test', 321), (-69.04340362548828, -21.865631103515625)), (('test', 330), (-101.87615203857422, 10.650151252746582)), (('test', 338), (99.18157958984375, 6.101203918457031)), (('test', 342), (-84.4780044555664, 136.5692138671875))]]	['right_handed']
1b90	A	75	common		['VAL', 'LYS', 'ASN', 'ALA', 'GLY', 'MET']	['H', 'T', '-']	[[(('test', 619), (-61.84587478637695, -42.48421096801758)), (('test', 626), (-65.74298095703125, -39.12974548339844)), (('test', 635), (-65.03116607666016, -34.01125717163086)), (('test', 643), (-78.8095474243164, -11.388940811157227)), (('test', 648), (66.1523208618164, 49.93278884887695)), (('test', 652), (-129.0412139892578, 172.51222229003906))]]	['right_handed']
[truncated: 98,757 more rows]
