# Supplementary material for: Bicyclic Schellman Loop Mimics (BSMs): Rigid Synthetic C-Caps for Enforcing Peptide Helicity
Source: ACS Cent Sci. 2023 Feb 13;9(2):300–6. doi: 10.1021/acscentsci.2c01265 (PMC9951308; doi:10.1021/acscentsci.2c01265)
Supplement: Supplementary file 4 — oc2c01265_si_004.zip [file oc2c01265_si_004.zip › pi-helical wide Schellman loop hydrophobic patterns.csv]

pdb code	chain id	start residue id	type	interface?	sequence	secondary structure	dihedrals	[C3, Ccap, C'']	hydrophobic patterns
1aa6	A	124	wide		['ALA', 'ARG', 'ALA', 'VAL', 'ILE', 'GLY', 'THR']	['I', '-']	[[(('test', 958), (-62.82086944580078, -46.29631042480469)), (('test', 963), (-77.0905990600586, -59.15177536010742)), (('test', 974), (-75.35348510742188, -29.37826919555664)), (('test', 979), (-94.7546615600586, -70.97653198242188)), (('test', 986), (-63.672054290771484, -47.88022232055664)), (('test', 994), (100.62100219726562, 40.30585861206055)), (('test', 998), (-135.96578979492188, 158.713…	['ALA', 'ILE', 'THR']	[0, 0, 1]
1amy	A	167	wide		['LEU', 'LYS', 'ALA', 'ASP', 'ILE', 'GLY', 'PHE']	['I', '-']	[[(('test', 1304), (-55.993125915527344, -40.19678497314453)), (('test', 1312), (-70.21119689941406, -47.57624435424805)), (('test', 1321), (-67.76948547363281, -72.37510681152344)), (('test', 1326), (-67.01978302001953, -52.99180221557617)), (('test', 1334), (-81.0027847290039, -38.11457824707031)), (('test', 1342), (105.08772277832031, 17.654726028442383)), (('test', 1346), (-70.90632629394531,…	['LEU', 'ILE', 'PHE']	[1, 1, 1]
1att	A	163	wide		['SER', 'GLU', 'VAL', 'VAL', 'TYR', 'GLY', 'ALA']	['I', '-']	[[(('test', 1217), (-64.0914535522461, -46.983734130859375)), (('test', 1223), (-55.77060317993164, -54.59044647216797)), (('test', 1232), (-64.5657730102539, -74.04328918457031)), (('test', 1239), (-63.71251678466797, -31.34079360961914)), (('test', 1246), (-123.0052719116211, -9.043092727661133)), (('test', 1258), (70.43234252929688, 24.616260528564453)), (('test', 1262), (-91.71531677246094, 1…	['SER', 'TYR', 'ALA']	[1, 0, 1]
1b02	A	74	wide		['TRP', 'ILE', 'TRP', 'GLN', 'LEU', 'LYS', 'SER']	['I', 'S', '-']	[[(('test', 592), (-63.71580123901367, -39.693359375)), (('test', 606), (-82.94869995117188, -55.0009765625)), (('test', 614), (-80.56219482421875, -40.7115364074707)), (('test', 628), (-89.59835052490234, -53.58872604370117)), (('test', 637), (-73.58799743652344, -32.434349060058594)), (('test', 645), (54.105777740478516, 51.086063385009766)), (('test', 654), (-121.14826965332031, 154.6934967041…	['TRP', 'LEU', 'SER']	[1, 0, 0]
1b43	A	303	wide		['LEU', 'CYS', 'ASP', 'GLU', 'HIS', 'ASP', 'PHE']	['I', 'T', '-']	[[(('test', 2415), (-78.39692687988281, -48.45988845825195)), (('test', 2423), (-83.30186462402344, -61.432830810546875)), (('test', 2429), (-60.5853157043457, -47.55389404296875)), (('test', 2437), (-90.43572235107422, -30.296369552612305)), (('test', 2446), (-114.72592163085938, 7.646139144897461)), (('test', 2456), (58.9506950378418, 36.27011489868164)), (('test', 2464), (-76.3150405883789, 16…	['LEU', 'HIS', 'PHE']	[1, 0, 1]
1bi0	A	86	wide		['LEU', 'THR', 'ASP', 'ILE', 'ILE', 'GLY', 'LEU']	['I', '-']	[[(('test', 639), (-54.87961959838867, -47.415748596191406)), (('test', 647), (-82.36405944824219, -51.42516326904297)), (('test', 654), (-61.06727981567383, -45.97362518310547)), (('test', 662), (-105.2861557006836, -49.21485137939453)), (('test', 670), (-75.49311065673828, -32.87657165527344)), (('test', 678), (74.25963592529297, 26.739723205566406)), (('test', 682), (-60.28234100341797, 148.81…	['LEU', 'ILE', 'LEU']	[1, 1, 0]
1bq5	A	310	wide		['GLU', 'ALA', 'PHE', 'GLU', 'LEU', 'GLY', 'ALA']	['I', 'T', '-']	[[(('test', 2309), (-61.459529876708984, -39.86593246459961)), (('test', 2318), (-72.60466003417969, -55.37777328491211)), (('test', 2323), (-89.80894470214844, -28.833690643310547)), (('test', 2334), (-89.216552734375, -44.31100082397461)), (('test', 2343), (-93.37010955810547, -15.977189064025879)), (('test', 2351), (123.2092514038086, -9.32375431060791)), (('test', 2355), (-84.13285064697266, …	['GLU', 'LEU', 'ALA']	[0, 0, 0]
1bvz	A	382	wide		['ARG', 'PHE', 'PHE', 'ALA', 'THR', 'GLY', 'GLU']	['I', '-']	[[(('test', 3121), (-57.253841400146484, -43.367401123046875)), (('test', 3132), (-68.98493957519531, -75.39403533935547)), (('test', 3143), (-74.53704833984375, -38.92001724243164)), (('test', 3154), (-83.41532135009766, -78.9245376586914)), (('test', 3159), (-66.97457122802734, -23.456462860107422)), (('test', 3166), (57.9500846862793, 49.95155715942383)), (('test', 3170), (-101.98006439208984,…	['ARG', 'THR', 'GLU']	[1, 1, 1]
1byl	A	23	wide		['TRP', 'THR', 'ASP', 'ARG', 'LEU', 'GLY', 'PHE']	['I', 'T', '-']	[[(('test', 169), (-66.7371597290039, -27.61170196533203)), (('test', 183), (-95.54083251953125, -59.064109802246094)), (('test', 190), (-64.6772232055664, -32.54767608642578)), (('test', 198), (-101.40874481201172, -36.28815460205078)), (('test', 209), (-95.41816711425781, -4.375287055969238)), (('test', 217), (89.45525360107422, 11.406757354736328)), (('test', 221), (-84.56969451904297, 162.969…	['TRP', 'LEU', 'PHE']	[1, 1, 1]
1c4k	A	230	wide		['ALA', 'LEU', 'ALA', 'MET', 'ALA', 'GLY', 'GLY']	['I', 'T', '-']	[[(('test', 1769), (-63.93451690673828, -37.771820068359375)), (('test', 1774), (-105.26298522949219, -64.10345458984375)), (('test', 1782), (-60.12084197998047, -40.56404113769531)), (('test', 1787), (-87.43498229980469, -58.80134582519531)), (('test', 1795), (-67.64447021484375, -34.57563400268555)), (('test', 1800), (99.03451538085938, 19.605236053466797)), (('test', 1804), (-72.82538604736328…	['ALA', 'ALA', 'GLY']	[0, 0, 0]
1d2f	A	260	wide	interface	['LEU', 'LYS', 'GLY', 'ARG', 'ASP', 'GLY', 'LEU']	['I', 'S', '-']	[[(('test', 1808), (-65.67427062988281, -48.78864669799805)), (('test', 1816), (-88.00794219970703, -48.3869743347168)), (('test', 1825), (-75.63230895996094, -66.50179290771484)), (('test', 1829), (-63.1298942565918, -50.54938507080078)), (('test', 1840), (-98.16227722167969, -3.280918836593628)), (('test', 1848), (52.43410110473633, 48.541587829589844)), (('test', 1852), (-120.9940414428711, 15…	['LEU', 'ASP', 'LEU']	[1, 0, 1]
1d2f	A	342	wide		['LEU', 'ILE', 'GLU', 'GLN', 'GLU', 'LYS', 'VAL']	['I', 'T', '-', 'E']	[[(('test', 2457), (-61.38922119140625, -46.82658767700195)), (('test', 2465), (-67.80218505859375, -63.307884216308594)), (('test', 2473), (-72.06592559814453, -44.402931213378906)), (('test', 2482), (-82.35047149658203, -46.394378662109375)), (('test', 2491), (-99.32003021240234, -12.264949798583984)), (('test', 2500), (51.01741409301758, 42.80592346191406)), (('test', 2509), (-118.851303100585…	['LEU', 'GLU', 'VAL']	[0, 0, 1]
1d5a	A	629	wide		['ALA', 'ILE', 'LEU', 'LYS', 'HIS', 'GLY', 'ASP']	['I', 'T', '-']	[[(('test', 5151), (-60.65578079223633, -47.621925354003906)), (('test', 5156), (-71.17830657958984, -56.047786712646484)), (('test', 5164), (-75.79708862304688, -41.92917251586914)), (('test', 5172), (-83.02193450927734, -36.26520919799805)), (('test', 5181), (-102.34722900390625, -16.284486770629883)), (('test', 5191), (62.49698257446289, 29.047895431518555)), (('test', 5195), (-117.49304962158…	['ALA', 'HIS', 'ASP']	[0, 0, 1]
1db3	A	326	wide		['ALA', 'HIS', 'GLU', 'LYS', 'LEU', 'GLY', 'TRP']	['I', '-']	[[(('test', 2389), (-58.200382232666016, -43.459327697753906)), (('test', 2394), (-68.35269165039062, -45.46702575683594)), (('test', 2404), (-64.59087371826172, -46.40054702758789)), (('test', 2413), (-86.1528091430664, -35.19804000854492)), (('test', 2422), (-108.44342041015625, -22.155622482299805)), (('test', 2430), (86.5987548828125, 11.42559814453125)), (('test', 2434), (-80.4206314086914, …	['ALA', 'LEU', 'TRP']	[1, 0, 0]
1ddz	A	191	wide		['ALA', 'VAL', 'GLN', 'TYR', 'LEU', 'LYS', 'VAL']	['I', 'S', '-']	[[(('test', 852), (-57.55927276611328, -44.82775115966797)), (('test', 857), (-77.65157318115234, -49.284854888916016)), (('test', 864), (-86.320068359375, -44.98369598388672)), (('test', 873), (-76.37516784667969, -57.65349578857422)), (('test', 885), (-80.25152587890625, -15.404369354248047)), (('test', 893), (56.16267395019531, 46.363800048828125)), (('test', 902), (-63.507713317871094, 141.03…	['ALA', 'LEU', 'VAL']	[1, 0, 0]
1dhy	A	22	wide		['LEU', 'THR', 'LYS', 'SER', 'VAL', 'GLY', 'LEU']	['I', '-']	[[(('test', 167), (-73.95587921142578, -33.82195281982422)), (('test', 175), (-88.52598571777344, -62.32529830932617)), (('test', 182), (-68.35128021240234, -38.3865852355957)), (('test', 191), (-88.5627212524414, -53.89540481567383)), (('test', 197), (-76.39396667480469, -40.504032135009766)), (('test', 204), (106.38616943359375, 10.635746955871582)), (('test', 208), (-71.17508697509766, 166.801…	['LEU', 'VAL', 'LEU']	[1, 1, 1]
1dhy	A	160	wide		['TYR', 'THR', 'GLU', 'VAL', 'LEU', 'GLY', 'PHE']	['I', 'S', '-']	[[(('test', 1205), (-58.65851974487305, -40.48773193359375)), (('test', 1217), (-85.05933380126953, -52.645774841308594)), (('test', 1224), (-66.98167419433594, -48.48386764526367)), (('test', 1233), (-89.7217025756836, -44.15847396850586)), (('test', 1240), (-81.41317749023438, -23.705862045288086)), (('test', 1248), (88.69783020019531, 22.46858787536621)), (('test', 1252), (-76.46776580810547, …	['TYR', 'LEU', 'PHE']	[1, 1, 1]
1dud	A	74	wide		['LEU', 'GLY', 'HIS', 'LYS', 'HIS', 'GLY', 'ILE']	['I', '-', 'E']	[[(('test', 533), (-76.9208984375, -38.41718292236328)), (('test', 541), (-66.97042846679688, -61.103214263916016)), (('test', 545), (-63.975738525390625, -54.835479736328125)), (('test', 555), (-77.42264556884766, -32.038082122802734)), (('test', 564), (-115.89906311035156, -5.074121952056885)), (('test', 574), (77.4037857055664, 27.917728424072266)), (('test', 578), (-115.94478607177734, 109.12…	['LEU', 'HIS', 'ILE']	[1, 1, 1]
1ecb	A	114	wide	interface	['LEU', 'PHE', 'GLU', 'GLU', 'LYS', 'ARG', 'ARG']	['I', '-']	[[(('test', 855), (-61.03396987915039, -50.60084533691406)), (('test', 863), (-57.2199592590332, -59.714691162109375)), (('test', 874), (-56.0030517578125, -56.159671783447266)), (('test', 883), (-72.30819702148438, -44.1185417175293)), (('test', 892), (-117.7162857055664, -3.744183301925659)), (('test', 901), (70.48089599609375, 22.77397346496582)), (('test', 912), (-84.21363067626953, 114.50443…	['LEU', 'LYS', 'ARG']	[1, 0, 1]
1eth	A	136	wide		['LEU', 'LYS', 'SER', 'SER', 'LEU', 'GLY', 'TYR']	['I', '-']	[[(('test', 1340), (-49.37214279174805, -58.999671936035156)), (('test', 1349), (-56.526390075683594, -58.083675384521484)), (('test', 1362), (-86.10621643066406, -51.29052734375)), (('test', 1370), (-71.26618194580078, -48.711910247802734)), (('test', 1378), (-90.96122741699219, -27.403974533081055)), (('test', 1387), (101.2518539428711, -9.494941711425781)), (('test', 1392), (-74.54190063476562…	['LEU', 'LEU', 'TYR']	[1, 1, 0]
1euz	A	231	wide		['ALA', 'LYS', 'GLU', 'GLN', 'LEU', 'GLY', 'MET']	['I', '-']	[[(('test', 1750), (-54.72117233276367, -49.91648483276367)), (('test', 1755), (-59.792274475097656, -53.86582946777344)), (('test', 1764), (-68.44977569580078, -58.14614486694336)), (('test', 1773), (-79.2979736328125, -48.698760986328125)), (('test', 1782), (-84.9528579711914, -13.105802536010742)), (('test', 1790), (78.26191711425781, 17.565584182739258)), (('test', 1794), (-81.60901641845703,…	['ALA', 'LEU', 'MET']	[1, 0, 1]
1f37	A	88	wide		['LYS', 'HIS', 'LEU', 'LYS', 'GLY', 'GLY', 'GLU']	['I', 'T', '-']	[[(('test', 678), (-61.54066848754883, -40.304351806640625)), (('test', 687), (-100.07463073730469, -63.12266159057617)), (('test', 697), (-57.59882736206055, -27.068470001220703)), (('test', 705), (-107.81043243408203, -61.99184036254883)), (('test', 714), (-57.36731719970703, -25.0789737701416)), (('test', 718), (78.41940307617188, 19.212688446044922)), (('test', 722), (-129.575439453125, 121.8…	['LYS', 'GLY', 'GLU']	[1, 0, 0]
1f3o	A	191	wide		['LEU', 'ASN', 'GLU', 'GLU', 'ASP', 'GLY', 'LYS']	['I', '-']	[[(('test', 1494), (-56.61234664916992, -46.326900482177734)), (('test', 1502), (-66.43051147460938, -53.72223663330078)), (('test', 1510), (-68.4986572265625, -44.50067901611328)), (('test', 1519), (-90.1688461303711, -60.58513641357422)), (('test', 1528), (-68.38037109375, -26.301422119140625)), (('test', 1536), (93.1664810180664, 18.65306854248047)), (('test', 1540), (-72.89349365234375, 140.0…	['LEU', 'ASP', 'LYS']	[1, 1, 1]
1f9z	A	20	wide	interface	['TYR', 'THR', 'LYS', 'VAL', 'LEU', 'GLY', 'MET']	['I', 'T', '-']	[[(('test', 161), (-60.0955696105957, -40.225257873535156)), (('test', 173), (-82.10762023925781, -59.40351486206055)), (('test', 180), (-66.42021179199219, -42.803016662597656)), (('test', 189), (-87.40594482421875, -43.169315338134766)), (('test', 196), (-93.69212341308594, -4.292084693908691)), (('test', 204), (80.15811157226562, 15.089008331298828)), (('test', 208), (-85.7158203125, 178.12162…	['TYR', 'LEU', 'MET']	[1, 1, 0]
1ffu	A	29	wide	interface	['LEU', 'ARG', 'GLU', 'GLU', 'LEU', 'ASN', 'LEU']	['I', 'S', '-']	[[(('test', 209), (-62.76765060424805, -42.639408111572266)), (('test', 217), (-81.5591812133789, -42.21396255493164)), (('test', 228), (-88.53858184814453, -39.235660552978516)), (('test', 237), (-85.43946838378906, -46.76689147949219)), (('test', 246), (-96.63845825195312, -8.400458335876465)), (('test', 254), (62.660743713378906, 29.501611709594727)), (('test', 262), (-90.16375732421875, 79.59…	['LEU', 'LEU', 'LEU']	[1, 1, 1]
1fui	A	197	wide	interface	['PHE', 'GLU', 'SER', 'TRP', 'LEU', 'GLY', 'MET']	['I', '-']	[[(('test', 1451), (-61.60923385620117, -44.842140197753906)), (('test', 1462), (-70.0645751953125, -49.47576904296875)), (('test', 1471), (-76.81820678710938, -42.27582550048828)), (('test', 1477), (-86.21263885498047, -42.82433319091797)), (('test', 1491), (-100.65559387207031, -12.83714771270752)), (('test', 1499), (70.94581604003906, 24.984800338745117)), (('test', 1503), (-106.16937255859375…	['PHE', 'LEU', 'MET']	[1, 1, 1]
1g71	A	132	wide	interface	['LEU', 'ARG', 'GLU', 'GLU', 'LEU', 'GLY', 'PHE']	['I', '-']	[[(('test', 1072), (-55.155094146728516, -45.03860092163086)), (('test', 1080), (-82.8260498046875, -47.624176025390625)), (('test', 1091), (-78.37567138671875, -27.90573501586914)), (('test', 1100), (-102.2376937866211, -51.34474563598633)), (('test', 1109), (-81.7523422241211, -22.58055877685547)), (('test', 1117), (85.18283081054688, 23.49573516845703)), (('test', 1121), (-82.35447692871094, 1…	['LEU', 'LEU', 'PHE']	[1, 1, 1]
1g98	A	326	wide	interface	['TYR', 'ILE', 'ASN', 'CYS', 'PHE', 'GLY', 'CYS']	['I', 'S', '-']	[[(('test', 2577), (-68.43490600585938, -37.49265670776367)), (('test', 2589), (-73.68745422363281, -56.785606384277344)), (('test', 2597), (-83.59271240234375, -20.924150466918945)), (('test', 2605), (-106.21117401123047, -49.24950408935547)), (('test', 2611), (-85.38859558105469, -16.977354049682617)), (('test', 2622), (74.88855743408203, 23.660173416137695)), (('test', 2626), (-70.489425659179…	['TYR', 'PHE', 'CYS']	[1, 1, 1]
1gd9	A	339	wide		['MET', 'LEU', 'LYS', 'GLU', 'ALA', 'ARG', 'VAL']	['I', '-', 'E']	[[(('test', 2682), (-62.48079299926758, -38.94685745239258)), (('test', 2690), (-66.86515808105469, -50.033023834228516)), (('test', 2698), (-75.72108459472656, -32.69749069213867)), (('test', 2707), (-103.48534393310547, -33.939918518066406)), (('test', 2716), (-98.56486511230469, -12.279810905456543)), (('test', 2721), (54.577762603759766, 42.627227783203125)), (('test', 2732), (-128.6111145019…	['MET', 'ALA', 'VAL']	[0, 1, 1]
1gn9	A	523	wide		['LEU', 'VAL', 'GLU', 'GLN', 'PHE', 'ASN', 'ILE']	['I', '-']	[[(('test', 3924), (-63.98271942138672, -37.18861389160156)), (('test', 3932), (-68.74683380126953, -48.76359939575195)), (('test', 3939), (-67.91007995605469, -41.52569580078125)), (('test', 3948), (-89.50745391845703, -36.36395263671875)), (('test', 3957), (-119.72191619873047, 0.7088640928268433)), (('test', 3968), (52.85201644897461, 52.32784652709961)), (('test', 3976), (-77.3573989868164, 1…	['LEU', 'PHE', 'ILE']	[1, 1, 1]
1gpm	A	198	wide		['VAL', 'ARG', 'ASP', 'ILE', 'CYS', 'GLN', 'CYS']	['I', 'S', '-']	[[(('test', 1538), (-69.53971099853516, -45.980533599853516)), (('test', 1545), (-85.98397064208984, -51.5304069519043)), (('test', 1556), (-76.70545959472656, -60.79831314086914)), (('test', 1564), (-64.86212921142578, -47.070396423339844)), (('test', 1572), (-84.23680114746094, -10.539840698242188)), (('test', 1578), (57.84761047363281, 40.75537872314453)), (('test', 1587), (-88.53511810302734,…	['VAL', 'CYS', 'CYS']	[1, 0, 1]
1gtm	A	231	wide		['MET', 'SER', 'GLU', 'ASP', 'PHE', 'GLY', 'MET']	['I', '-']	[[(('test', 1797), (-60.25022506713867, -38.643924713134766)), (('test', 1805), (-71.48458099365234, -64.80975341796875)), (('test', 1811), (-76.69189453125, -28.024215698242188)), (('test', 1820), (-98.12642669677734, -26.376338958740234)), (('test', 1828), (-93.9875259399414, -33.491554260253906)), (('test', 1839), (93.44868469238281, 11.226632118225098)), (('test', 1843), (-77.05368041992188, …	['MET', 'PHE', 'MET']	[1, 1, 1]
1gvi	A	385	wide	interface	['ARG', 'PHE', 'PHE', 'ALA', 'LYS', 'GLU', 'ASP']	['I', 'S', '-']	[[(('test', 3202), (-51.24519729614258, -45.84641647338867)), (('test', 3213), (-72.0454330444336, -61.99717712402344)), (('test', 3224), (-72.2286376953125, -52.79899215698242)), (('test', 3235), (-69.13565063476562, -71.22919464111328)), (('test', 3240), (-81.30660247802734, -10.86328411102295)), (('test', 3249), (46.33782958984375, 53.69160079956055)), (('test', 3258), (-92.21922302246094, -45…	['ARG', 'LYS', 'ASP']	[1, 0, 1]
1gxp	A	180	wide	interface	['LEU', 'ASN', 'HIS', 'VAL', 'TRP', 'GLY', 'THR']	['I', 'S', '-']	[[(('test', 431), (-58.17793273925781, -54.46360778808594)), (('test', 439), (-58.05856704711914, -45.04133987426758)), (('test', 447), (-75.7223892211914, -44.79258346557617)), (('test', 457), (-82.74799346923828, -56.348445892333984)), (('test', 464), (-76.38630676269531, -9.892925262451172)), (('test', 478), (76.47544860839844, 1.4329944849014282)), (('test', 482), (176.99984741210938, 138.157…	['LEU', 'TRP', 'THR']	[0, 1, 0]
1gy8	A	349	wide		['ALA', 'ARG', 'GLU', 'VAL', 'LEU', 'GLY', 'TRP']	['I', '-']	[[(('test', 2581), (-61.53908920288086, -44.10749816894531)), (('test', 2586), (-66.0088882446289, -46.10090637207031)), (('test', 2597), (-72.84162902832031, -53.71034622192383)), (('test', 2606), (-77.2748031616211, -44.68255615234375)), (('test', 2613), (-89.04582977294922, -20.60456085205078)), (('test', 2621), (76.97117614746094, 29.30330467224121)), (('test', 2625), (-69.01287078857422, 129…	['ALA', 'LEU', 'TRP']	[1, 0, 0]
1han	A	161	wide		['TYR', 'THR', 'ASP', 'VAL', 'LEU', 'GLY', 'PHE']	['I', 'T', '-']	[[(('test', 1193), (-66.76166534423828, -31.22705841064453)), (('test', 1205), (-94.01490020751953, -51.820518493652344)), (('test', 1212), (-69.16048431396484, -40.6658821105957)), (('test', 1220), (-91.88310241699219, -53.98611068725586)), (('test', 1227), (-79.51461791992188, -14.087451934814453)), (('test', 1235), (83.85347747802734, 11.032674789428711)), (('test', 1239), (-68.53829956054688,…	['TYR', 'LEU', 'PHE']	[1, 1, 1]
1iqc	A	259	wide		['GLY', 'ARG', 'ILE', 'GLN', 'LEU', 'ASN', 'ARG']	['I', '-']	[[(('test', 1985), (-61.833526611328125, -40.15666961669922)), (('test', 1989), (-69.06051635742188, -58.628170013427734)), (('test', 2000), (-84.10295867919922, -16.398218154907227)), (('test', 2008), (-100.15560913085938, -35.11980438232422)), (('test', 2017), (-114.76756286621094, -12.759896278381348)), (('test', 2025), (65.53082275390625, 39.25749969482422)), (('test', 2033), (-119.8392486572…	['GLY', 'LEU', 'ARG']	[0, 0, 1]
1iri	A	327	wide	interface	['TYR', 'ILE', 'ASN', 'CYS', 'PHE', 'GLY', 'CYS']	['I', 'S', '-']	[[(('test', 2604), (-73.61666107177734, -28.272302627563477)), (('test', 2616), (-86.43930053710938, -53.015926361083984)), (('test', 2624), (-85.49220275878906, -17.292327880859375)), (('test', 2632), (-105.40852355957031, -54.992977142333984)), (('test', 2638), (-74.79619598388672, -17.363624572753906)), (('test', 2649), (73.9444580078125, 18.172286987304688)), (('test', 2653), (-70.49993896484…	['TYR', 'PHE', 'CYS']	[1, 1, 1]
1jeb	A	87	wide	interface	['HIS', 'ALA', 'TYR', 'ILE', 'LEU', 'ARG', 'VAL']	['I', 'S', '-']	[[(('test', 659), (-69.63652038574219, -26.24812889099121)), (('test', 669), (-94.83906555175781, -50.40984344482422)), (('test', 674), (-76.32438659667969, -43.58110427856445)), (('test', 686), (-91.68535614013672, -52.70351028442383)), (('test', 694), (-84.92752838134766, -25.255102157592773)), (('test', 702), (47.74930191040039, 46.80333709716797)), (('test', 713), (-69.12136840820312, 131.185…	['HIS', 'LEU', 'VAL']	[1, 1, 1]
1k8k	A	130	wide	interface	['MET', 'PHE', 'GLU', 'SER', 'PHE', 'ASN', 'VAL']	['I', 'S', '-']	[[(('test', 940), (-67.11740112304688, -42.288612365722656)), (('test', 948), (-85.08143615722656, -41.97489929199219)), (('test', 959), (-88.81845092773438, -26.272380828857422)), (('test', 968), (-94.31328582763672, -51.13908386230469)), (('test', 974), (-95.84920501708984, -1.065143346786499)), (('test', 985), (50.71885299682617, 39.269126892089844)), (('test', 993), (-65.97508239746094, 145.3…	['MET', 'PHE', 'VAL']	[1, 1, 1]
1lf1	A	52	wide		['LEU', 'ARG', 'ASP', 'ASP', 'TRP', 'GLY', 'ILE']	['I', '-']	[[(('test', 388), (-65.53643035888672, -39.491886138916016)), (('test', 396), (-63.14018249511719, -49.62763595581055)), (('test', 407), (-77.3114242553711, -47.531070709228516)), (('test', 415), (-84.6965103149414, -45.56199645996094)), (('test', 423), (-94.44717407226562, -22.759374618530273)), (('test', 437), (87.33226013183594, 26.991294860839844)), (('test', 441), (-65.7996826171875, 149.375…	['LEU', 'TRP', 'ILE']	[1, 1, 1]
1llq	A	203	wide		['TYR', 'VAL', 'ALA', 'LEU', 'GLY', 'GLY', 'VAL']	['I', '-']	[[(('test', 1630), (-50.01040267944336, -46.540382385253906)), (('test', 1642), (-74.50721740722656, -52.52768325805664)), (('test', 1649), (-61.7612190246582, -43.6716423034668)), (('test', 1654), (-101.2796401977539, -27.282209396362305)), (('test', 1662), (-95.78934478759766, -26.75284194946289)), (('test', 1666), (89.81748962402344, 13.14694595336914)), (('test', 1670), (-69.48831176757812, 1…	['TYR', 'GLY', 'VAL']	[1, 0, 0]
1lox	A	504	wide		['THR', 'GLU', 'ILE', 'GLY', 'LEU', 'GLN', 'GLY']	['I', 'T', 'S']	[[(('test', 3878), (-59.28744125366211, -58.82154846191406)), (('test', 3885), (-74.69556427001953, -47.374786376953125)), (('test', 3894), (-84.85707092285156, -77.35342407226562)), (('test', 3902), (-45.58509826660156, -47.52116012573242)), (('test', 3906), (-89.58574676513672, 0.19782350957393646)), (('test', 3914), (54.32460403442383, 76.13143157958984)), (('test', 3923), (65.05866241455078, …	['THR', 'LEU', 'GLY']	[0, 0, 0]
1ltq	A	232	wide		['VAL', 'GLU', 'ASP', 'ILE', 'ALA', 'GLY', 'VAL']	['I', '-']	[[(('test', 1790), (-60.956459045410156, -38.13193893432617)), (('test', 1797), (-74.5578842163086, -62.189125061035156)), (('test', 1806), (-75.5888671875, -37.69791030883789)), (('test', 1814), (-91.05072784423828, -52.906280517578125)), (('test', 1822), (-78.15950775146484, -40.017982482910156)), (('test', 1827), (82.07567596435547, 22.560077667236328)), (('test', 1831), (-73.51202392578125, 1…	['VAL', 'ALA', 'VAL']	[1, 0, 1]
1lw7	A	181	wide		['TYR', 'GLU', 'LYS', 'TYR', 'LEU', 'GLY', 'LEU']	['I', '-']	[[(('test', 1041), (-64.4704818725586, -44.63569641113281)), (('test', 1053), (-63.549827575683594, -40.61988067626953)), (('test', 1062), (-67.62986755371094, -79.62105560302734)), (('test', 1071), (-70.77973175048828, -25.574127197265625)), (('test', 1083), (-111.23919677734375, -20.604055404663086)), (('test', 1091), (54.61781311035156, 72.93807983398438)), (('test', 1095), (-137.0193939208984…	['TYR', 'LEU', 'LEU']	[0, 1, 1]
1mpy	A	168	wide		['PHE', 'THR', 'LYS', 'VAL', 'LEU', 'GLY', 'PHE']	['I', 'T', '-']	[[(('test', 1342), (-70.63035583496094, -48.39857864379883)), (('test', 1353), (-67.46749877929688, -55.74253463745117)), (('test', 1360), (-63.36186218261719, -56.05276870727539)), (('test', 1369), (-86.47481536865234, -39.22789001464844)), (('test', 1376), (-90.10648345947266, -6.586122989654541)), (('test', 1384), (60.887386322021484, 52.33818054199219)), (('test', 1388), (-106.92135620117188,…	['PHE', 'LEU', 'PHE']	[1, 1, 1]
1mum	A	50	wide	interface	['ALA', 'ALA', 'GLY', 'SER', 'LEU', 'GLY', 'LEU']	['I', 'S', '-']	[[(('test', 347), (-64.709716796875, -62.89594650268555)), (('test', 352), (-67.3101577758789, -39.399600982666016)), (('test', 357), (-85.48204040527344, -58.54606628417969)), (('test', 361), (-72.45882415771484, -33.07162094116211)), (('test', 367), (-110.89063262939453, -11.000022888183594)), (('test', 375), (63.96168899536133, 31.247112274169922)), (('test', 379), (-117.87454223632812, 154.95…	['ALA', 'LEU', 'LEU']	[0, 0, 1]
1n7g	A	328	wide		['ALA', 'LYS', 'GLU', 'VAL', 'LEU', 'GLY', 'TRP']	['I', '-']	[[(('test', 2315), (-65.35041809082031, -43.83448028564453)), (('test', 2320), (-65.08728790283203, -43.50568771362305)), (('test', 2329), (-70.54178619384766, -43.483333587646484)), (('test', 2334), (-92.6456527709961, -38.32667922973633)), (('test', 2341), (-96.57319641113281, -14.207307815551758)), (('test', 2349), (66.9122543334961, 21.754592895507812)), (('test', 2353), (-90.16596221923828, …	['ALA', 'LEU', 'TRP']	[1, 1, 1]
1np7	A	226	wide		['TYR', 'PHE', 'TRP', 'HIS', 'GLY', 'ASP', 'ARG']	['I', 'S', '-']	[[(('test', 1818), (-64.98330688476562, -43.686641693115234)), (('test', 1830), (-79.35525512695312, -65.16943359375)), (('test', 1841), (-85.73273468017578, -63.69865798950195)), (('test', 1855), (-54.38306427001953, -54.46792221069336)), (('test', 1865), (-81.40797424316406, -19.738428115844727)), (('test', 1869), (48.073631286621094, 49.942108154296875)), (('test', 1877), (-107.1612319946289, …	['TYR', 'GLY', 'ARG']	[1, 0, 0]
1np7	A	365	wide		['LEU', 'CYS', 'LYS', 'ASN', 'LEU', 'GLY', 'ILE']	['I', '-', 'B']	[[(('test', 3001), (-66.24361419677734, -48.27167892456055)), (('test', 3009), (-72.78461456298828, -49.907527923583984)), (('test', 3015), (-85.31023406982422, -39.433013916015625)), (('test', 3024), (-88.6211929321289, -42.594478607177734)), (('test', 3032), (-90.5435562133789, -23.34856414794922)), (('test', 3040), (61.330657958984375, 31.46525764465332)), (('test', 3044), (-95.5936279296875, …	['LEU', 'LEU', 'ILE']	[1, 1, 1]
1o58	A	244	wide	interface	['LEU', 'ALA', 'LYS', 'LYS', 'GLU', 'GLY', 'LEU']	['I', '-']	[[(('test', 1850), (-61.65034103393555, -41.34331512451172)), (('test', 1858), (-66.8262710571289, -43.75718688964844)), (('test', 1863), (-71.47222137451172, -40.67794418334961)), (('test', 1869), (-97.06120300292969, -36.68965148925781)), (('test', 1878), (-105.75542449951172, -9.979100227355957)), (('test', 1887), (66.8292465209961, 26.367765426635742)), (('test', 1891), (-103.65849304199219, …	['LEU', 'GLU', 'LEU']	[0, 1, 1]
1o7x	A	245	wide		['LYS', 'VAL', 'VAL', 'ASN', 'GLN', 'LYS', 'ASN']	['I', 'T', '-']	[[(('test', 1893), (-56.19515609741211, -65.1882553100586)), (('test', 1902), (-78.00411987304688, -59.40482711791992)), (('test', 1909), (-47.166282653808594, -71.56808471679688)), (('test', 1916), (-90.73521423339844, -33.734832763671875)), (('test', 1924), (-80.30706787109375, 14.367912292480469)), (('test', 1933), (29.94196128845215, 41.40414047241211)), (('test', 1942), (-65.34748077392578, …	['LYS', 'GLN', 'ASN']	[1, 0, 1]
1ogy	A	136	wide		['MET', 'ARG', 'ALA', 'GLY', 'PHE', 'ARG', 'SER']	['I', 'S', '-']	[[(('test', 956), (-72.5780258178711, -38.60929489135742)), (('test', 964), (-94.93934631347656, -60.437530517578125)), (('test', 975), (-65.01299285888672, -28.8728084564209)), (('test', 980), (-86.44732666015625, -90.47457885742188)), (('test', 984), (-66.17694091796875, 0.2601962983608246)), (('test', 995), (51.854312896728516, 49.202537536621094)), (('test', 1006), (-134.582763671875, 128.454…	['MET', 'PHE', 'SER']	[1, 1, 0]
1pfo	A	203	wide		['LEU', 'GLU', 'ASN', 'SER', 'LEU', 'GLY', 'VAL']	['I', '-']	[[(('test', 1338), (-76.95223236083984, -42.20071792602539)), (('test', 1346), (-66.14443969726562, -42.1968994140625)), (('test', 1355), (-82.73464965820312, -48.08323287963867)), (('test', 1363), (-81.60484313964844, -44.418060302734375)), (('test', 1369), (-92.88526916503906, -16.79352378845215)), (('test', 1377), (60.016544342041016, 74.13607788085938)), (('test', 1381), (-95.63750457763672, …	['LEU', 'LEU', 'VAL']	[1, 1, 1]
1pu6	A	138	wide		['LEU', 'CYS', 'TYR', 'ALA', 'CYS', 'ALA', 'LYS']	['I', 'T', '-']	[[(('test', 1084), (-58.37202453613281, -44.598690032958984)), (('test', 1092), (-76.23164367675781, -59.61980056762695)), (('test', 1098), (-86.88980102539062, -15.975973129272461)), (('test', 1110), (-102.68868255615234, -35.85358810424805)), (('test', 1115), (-107.76813507080078, -3.4078922271728516)), (('test', 1121), (59.583763122558594, 33.7916259765625)), (('test', 1126), (-86.698616027832…	['LEU', 'CYS', 'LYS']	[1, 0, 1]
1q9s	A	26	wide		['GLY', 'SER', 'LYS', 'GLN', 'LEU', 'GLY', 'ILE']	['I', 'S', '-']	[[(('test', 154), (-56.92399597167969, -64.5163803100586)), (('test', 158), (-64.74359130859375, -55.1717529296875)), (('test', 164), (-54.123207092285156, -46.615760803222656)), (('test', 173), (-99.47567749023438, -38.65251922607422)), (('test', 182), (-102.00474548339844, -11.122912406921387)), (('test', 190), (68.04363250732422, 15.086935043334961)), (('test', 194), (-131.28201293945312, 89.0…	['GLY', 'LEU', 'ILE']	[0, 0, 1]
1qlm	A	192	wide		['LEU', 'LEU', 'GLU', 'VAL', 'LEU', 'GLU', 'TYR']	['I', 'S', '-']	[[(('test', 1435), (-55.95920944213867, -48.600379943847656)), (('test', 1443), (-72.69634246826172, -55.72118377685547)), (('test', 1451), (-79.71273040771484, -44.42964553833008)), (('test', 1460), (-89.08599090576172, -47.448524475097656)), (('test', 1467), (-94.64429473876953, -2.167447090148926)), (('test', 1475), (49.44835662841797, 41.86750411987305)), (('test', 1484), (-90.20480346679688,…	['LEU', 'LEU', 'TYR']	[1, 1, 0]
1qmg	A	320	wide		['ARG', 'GLY', 'ILE', 'LEU', 'LEU', 'GLY', 'ALA']	['I', 'T', 'H']	[[(('test', 1804), (-76.91333770751953, -26.295616149902344)), (('test', 1815), (-85.7753677368164, -134.25965881347656)), (('test', 1819), (-53.40849304199219, -34.31896209716797)), (('test', 1827), (-61.830848693847656, -44.62663269042969)), (('test', 1835), (-133.8640899658203, -63.9420166015625)), (('test', 1843), (-55.76567459106445, -55.42860794067383)), (('test', 1847), (-64.7344970703125,…	['ARG', 'LEU', 'ALA']	[0, 0, 0]
1qpw	A	87	wide	interface	['HIS', 'ALA', 'HIS', 'LYS', 'LEU', 'ARG', 'VAL']	['I', 'T', '-']	[[(('test', 629), (-84.2572250366211, -41.842742919921875)), (('test', 639), (-79.18224334716797, -65.10077667236328)), (('test', 644), (-61.82469177246094, -54.996768951416016)), (('test', 654), (-86.2375259399414, -48.452083587646484)), (('test', 663), (-95.603271484375, -1.909468650817871)), (('test', 671), (40.26502227783203, 61.57268142700195)), (('test', 682), (-90.3464126586914, 141.721023…	['HIS', 'LEU', 'VAL']	[1, 0, 1]
1rjp	A	389	wide		['TYR', 'SER', 'ARG', 'ASP', 'LEU', 'GLY', 'LEU']	['I', 'T', '-', 'S']	[[(('test', 2889), (-79.97314453125, -47.8089714050293)), (('test', 2901), (-73.75875091552734, -60.82186508178711)), (('test', 2907), (-68.23663330078125, -58.76667404174805)), (('test', 2918), (-74.9966812133789, -38.62128829956055)), (('test', 2926), (-96.5426254272461, -15.454418182373047)), (('test', 2934), (66.57775115966797, 33.13779830932617)), (('test', 2938), (-65.88933563232422, -30.24…	['TYR', 'LEU', 'LEU']	[1, 1, 0]
1s4b	P	580	wide		['CYS', 'GLN', 'GLU', 'ILE', 'LEU', 'GLY', 'VAL']	['I', 'S']	[[(('test', 4544), (-60.226600646972656, -41.48101043701172)), (('test', 4550), (-72.8264389038086, -49.37544250488281)), (('test', 4559), (-71.91596984863281, -32.26868438720703)), (('test', 4568), (-104.19847106933594, -53.10970687866211)), (('test', 4576), (-76.72862243652344, -31.73849868774414)), (('test', 4584), (83.49964904785156, 8.434473037719727)), (('test', 4588), (-127.84461212158203,…	['CYS', 'LEU', 'VAL']	[0, 0, 1]
1s5j	A	366	wide		['ARG', 'ASN', 'TYR', 'ALA', 'PHE', 'GLU', 'GLY']	['I', 'S', 'T']	[[(('test', 2675), (-60.262752532958984, -53.398773193359375)), (('test', 2686), (-74.97600555419922, -47.85553741455078)), (('test', 2694), (-100.13739013671875, -24.160907745361328)), (('test', 2706), (-84.32084655761719, -39.14507293701172)), (('test', 2711), (-124.3695068359375, 22.640853881835938)), (('test', 2722), (52.794193267822266, 36.83963394165039)), (('test', 2731), (62.7100830078125…	['ARG', 'PHE', 'GLY']	[0, 0, 0]
1sek	A	122	wide		['SER', 'ARG', 'ASP', 'VAL', 'PHE', 'GLY', 'SER']	['I', '-']	[[(('test', 840), (-57.123477935791016, -56.0562629699707)), (('test', 846), (-63.18834686279297, -44.55510330200195)), (('test', 857), (-84.59400939941406, -46.9090576171875)), (('test', 865), (-68.18103790283203, -64.1595458984375)), (('test', 872), (-90.23189544677734, -5.500678062438965)), (('test', 883), (56.52497482299805, 21.03668975830078)), (('test', 887), (-117.95420837402344, 123.97679…	['SER', 'PHE', 'SER']	[0, 0, 0]
1sqs	A	55	wide	interface	['GLU', 'LEU', 'PHE', 'LYS', 'LYS', 'GLY', 'ILE']	['I', '-']	[[(('test', 439), (-58.70868682861328, -41.259830474853516)), (('test', 448), (-59.5692138671875, -54.684078216552734)), (('test', 456), (-83.2922592163086, -38.43333435058594)), (('test', 467), (-72.8634033203125, -38.952919006347656)), (('test', 476), (-114.92573547363281, -10.395364761352539)), (('test', 485), (62.338802337646484, 31.745311737060547)), (('test', 489), (-90.69715118408203, 126.…	['GLU', 'LYS', 'ILE']	[0, 1, 1]
1tgo	A	629	wide		['ALA', 'ILE', 'LEU', 'LYS', 'HIS', 'GLY', 'ASP']	['I', '-']	[[(('test', 5180), (-58.37826156616211, -52.72096633911133)), (('test', 5185), (-63.83389663696289, -49.38511276245117)), (('test', 5193), (-87.5416259765625, -38.469482421875)), (('test', 5201), (-80.17308807373047, -61.74409103393555)), (('test', 5210), (-73.64151763916016, -24.783424377441406)), (('test', 5220), (66.38365936279297, 35.52903366088867)), (('test', 5224), (-124.56956481933594, 97…	['ALA', 'HIS', 'ASP']	[0, 1, 1]
1twu	A	29	wide		['TYR', 'GLU', 'GLU', 'GLY', 'LEU', 'CYS', 'LEU']	['I', 'S', '-']	[[(('test', 217), (-76.13697814941406, -39.6295051574707)), (('test', 229), (-88.82967376708984, -49.64513397216797)), (('test', 238), (-78.64875793457031, -36.722503662109375)), (('test', 247), (-78.79334259033203, -66.70561981201172)), (('test', 251), (-76.23894500732422, -21.41950225830078)), (('test', 259), (65.61004638671875, 43.321746826171875)), (('test', 265), (-82.86891174316406, 144.369…	['TYR', 'LEU', 'LEU']	[1, 1, 1]
1ua4	A	121	wide		['LEU', 'GLY', 'GLY', 'VAL', 'TYR', 'GLY', 'VAL']	['I', 'T', '-']	[[(('test', 959), (-61.011253356933594, -51.697418212890625)), (('test', 967), (-81.0009994506836, -50.821720123291016)), (('test', 971), (-68.67971801757812, -33.07426834106445)), (('test', 975), (-106.37335205078125, -49.98487854003906)), (('test', 982), (-77.8641128540039, -17.293649673461914)), (('test', 994), (79.44715881347656, 16.29034423828125)), (('test', 998), (-89.71968841552734, 123.5…	['LEU', 'TYR', 'VAL']	[1, 1, 1]
1uar	A	253	wide		['LEU', 'LYS', 'TYR', 'LEU', 'LEU', 'GLY', 'TYR']	['I', 'S', '-']	[[(('test', 1995), (-68.462646484375, -51.76932144165039)), (('test', 2003), (-71.9825439453125, -45.21483612060547)), (('test', 2012), (-94.3232421875, -46.39640426635742)), (('test', 2024), (-74.95343780517578, -33.968299865722656)), (('test', 2032), (-106.42242431640625, -5.470132350921631)), (('test', 2040), (69.78746795654297, 28.626876831054688)), (('test', 2044), (-72.18018341064453, 122.0…	['LEU', 'LEU', 'TYR']	[1, 1, 1]
1uok	A	395	wide		['LYS', 'VAL', 'MET', 'GLU', 'ARG', 'GLY', 'GLU']	['I', 'S', '-']	[[(('test', 3289), (-70.1436996459961, -48.69841003417969)), (('test', 3298), (-78.30613708496094, -49.03123092651367)), (('test', 3305), (-81.82354736328125, -38.38202667236328)), (('test', 3313), (-94.35131072998047, -42.963382720947266)), (('test', 3322), (-89.7741928100586, -10.397843360900879)), (('test', 3333), (65.65726470947266, 34.06109619140625)), (('test', 3337), (-80.71257781982422, 1…	['LYS', 'ARG', 'GLU']	[1, 1, 1]
1v71	A	272	wide		['TYR', 'ALA', 'ALA', 'ARG', 'MET', 'LYS', 'ILE']	['I', '-']	[[(('test', 2024), (-56.499366760253906, -40.9819221496582)), (('test', 2036), (-71.80440521240234, -50.03644943237305)), (('test', 2041), (-75.50800323486328, -39.68558883666992)), (('test', 2046), (-98.18843841552734, -33.33333969116211)), (('test', 2057), (-108.549560546875, -7.22618293762207)), (('test', 2065), (61.544185638427734, 37.85269546508789)), (('test', 2074), (-128.62680053710938, 1…	['TYR', 'MET', 'ILE']	[1, 1, 1]
1ve1	A	252	wide		['LEU', 'ALA', 'ARG', 'GLU', 'GLU', 'GLY', 'LEU']	['I', '-']	[[(('test', 1928), (-59.892189025878906, -40.91631317138672)), (('test', 1936), (-69.4043960571289, -45.6008415222168)), (('test', 1941), (-80.15476989746094, -24.0440731048584)), (('test', 1952), (-109.9383544921875, -21.972139358520508)), (('test', 1961), (-117.01358795166016, -11.351645469665527)), (('test', 1970), (74.68526458740234, 22.50238609313965)), (('test', 1974), (-109.07495880126953,…	['LEU', 'GLU', 'LEU']	[1, 1, 1]
1vgm	A	246	wide		['LYS', 'ILE', 'ILE', 'LYS', 'GLY', 'LYS', 'SER']	['I', 'S', '-']	[[(('test', 1883), (-80.72455596923828, -40.82768630981445)), (('test', 1892), (-95.77422332763672, -49.15287780761719)), (('test', 1900), (-76.34718322753906, -55.068660736083984)), (('test', 1908), (-78.47870635986328, -45.408424377441406)), (('test', 1917), (-80.58554077148438, -2.6965317726135254)), (('test', 1921), (47.34951400756836, 23.912160873413086)), (('test', 1930), (-71.3187637329101…	['LYS', 'GLY', 'SER']	[0, 0, 0]
1vhk	A	29	wide		['ILE', 'VAL', 'ASN', 'VAL', 'MSE', 'ARG', 'MSE']	['I', '-']	[[(('test', 230), (-63.888641357421875, -58.3030891418457)), (('test', 238), (-72.4443588256836, -61.36857986450195)), (('test', 245), (-77.30783081054688, -60.70157241821289)), (('test', 253), (-59.48714828491211, -53.50722885131836)), (('test', 260), (-88.33688354492188, -26.259748458862305)), (('test', 268), (55.63070297241211, 60.471187591552734)), (('test', 279), (-87.54457092285156, 151.207…	['ILE', 'MSE', 'MSE']	[1, 0, 1]
1vq0	A	144	wide	interface	['PHE', 'ALA', 'VAL', 'SER', 'GLU', 'GLN', 'ILE']	['I', '-']	[[(('test', 1156), (-61.77128219604492, -49.7894287109375)), (('test', 1167), (-55.24101638793945, -44.50617980957031)), (('test', 1172), (-90.89105224609375, -50.5753173828125)), (('test', 1179), (-79.04437255859375, -35.789459228515625)), (('test', 1185), (-104.6133804321289, -4.188392162322998)), (('test', 1194), (55.766212463378906, 40.365074157714844)), (('test', 1203), (-121.3338851928711, …	['PHE', 'GLU', 'ILE']	[1, 1, 1]
1vq3	A	28	wide	interface	['LEU', 'ARG', 'GLU', 'GLU', 'LYS', 'GLY', 'LEU']	['I', 'T', '-']	[[(('test', 269), (-66.18257141113281, -39.85379409790039)), (('test', 277), (-75.30609130859375, -55.26552963256836)), (('test', 285), (-85.32737731933594, -35.23826599121094)), (('test', 294), (-95.41270446777344, -32.20302200317383)), (('test', 303), (-104.15774536132812, -6.35816764831543)), (('test', 312), (71.70132446289062, 27.8043212890625)), (('test', 316), (-98.90111541748047, 137.27664…	['LEU', 'LYS', 'LEU']	[1, 1, 1]
1vrd	A	303	wide		['THR', 'ARG', 'VAL', 'VAL', 'ALA', 'GLY', 'VAL']	['I', '-']	[[(('test', 1416), (-54.10464096069336, -47.31855392456055)), (('test', 1423), (-62.04866409301758, -52.471153259277344)), (('test', 1434), (-68.87919616699219, -46.22584533691406)), (('test', 1441), (-81.83207702636719, -40.88215255737305)), (('test', 1448), (-107.538818359375, -17.51210594177246)), (('test', 1453), (77.51278686523438, 15.189017295837402)), (('test', 1457), (-113.94099426269531,…	['THR', 'ALA', 'VAL']	[1, 0, 1]
1w4t	A	63	wide		['LYS', 'VAL', 'VAL', 'GLU', 'GLY', 'SER', 'ARG']	['I', 'T', '-']	[[(('test', 516), (-65.50383758544922, -50.906517028808594)), (('test', 525), (-79.20503997802734, -58.598453521728516)), (('test', 532), (-80.28196716308594, -50.811248779296875)), (('test', 539), (-76.23798370361328, -29.234540939331055)), (('test', 548), (-100.45388793945312, -6.183232307434082)), (('test', 552), (56.47380828857422, 47.24309158325195)), (('test', 558), (-121.24727630615234, 16…	['LYS', 'GLY', 'ARG']	[1, 0, 0]
1wou	A	84	wide		['PHE', 'ARG', 'LYS', 'ASN', 'LEU', 'LYS', 'VAL']	['I', '-']	[[(('test', 639), (-66.36766052246094, -44.094635009765625)), (('test', 650), (-67.19999694824219, -49.20364761352539)), (('test', 661), (-74.70975494384766, -37.42536544799805)), (('test', 670), (-92.03204345703125, -37.865013122558594)), (('test', 678), (-106.93490600585938, -6.728027820587158)), (('test', 686), (61.50301742553711, 32.65745544433594)), (('test', 695), (-93.33486938476562, 112.7…	['PHE', 'LEU', 'VAL']	[0, 1, 1]
1wta	A	184	wide		['TRP', 'LYS', 'ASP', 'VAL', 'PHE', 'LYS', 'ALA']	['I', 'S', '-']	[[(('test', 1417), (-58.477210998535156, -45.25605392456055)), (('test', 1431), (-78.48059844970703, -52.521217346191406)), (('test', 1440), (-94.19855499267578, -26.96412467956543)), (('test', 1448), (-98.25711059570312, -52.68386459350586)), (('test', 1455), (-78.8613510131836, -21.89423370361328)), (('test', 1466), (61.50923538208008, 36.87312698364258)), (('test', 1475), (-72.09257507324219, …	['TRP', 'PHE', 'ALA']	[0, 1, 0]
1wuu	A	174	wide		['GLU', 'HIS', 'SER', 'PHE', 'ALA', 'GLY', 'MSE']	['I', '-']	[[(('test', 1302), (-70.996826171875, -44.3065299987793)), (('test', 1311), (-58.827293395996094, -59.94514846801758)), (('test', 1321), (-74.60214233398438, -42.08110046386719)), (('test', 1327), (-90.8088607788086, -43.057010650634766)), (('test', 1338), (-91.69401550292969, -7.002078056335449)), (('test', 1343), (71.77832794189453, 30.143896102905273)), (('test', 1347), (-125.97769165039062, 9…	['GLU', 'ALA', 'MSE']	[1, 1, 0]
1ww8	A	97	wide	interface	['PHE', 'LYS', 'ARG', 'PHE', 'GLY', 'GLY', 'VAL']	['I', '-']	[[(('test', 725), (-53.72730255126953, -46.97746276855469)), (('test', 736), (-67.21569061279297, -53.37843322753906)), (('test', 745), (-62.3206672668457, -38.75816345214844)), (('test', 756), (-104.04608917236328, -23.002059936523438)), (('test', 767), (-115.97772979736328, -9.134693145751953)), (('test', 771), (70.01249694824219, 21.97153663635254)), (('test', 775), (-96.47794342041016, 132.88…	['PHE', 'GLY', 'VAL']	[1, 0, 0]
1xiy	A	74	wide		['PHE', 'ILE', 'LYS', 'GLU', 'ASN', 'ASN', 'PHE']	['I', 'S', '-']	[[(('test', 533), (-81.21143341064453, -50.261531829833984)), (('test', 544), (-67.83782196044922, -53.250431060791016)), (('test', 552), (-82.600341796875, -57.281063079833984)), (('test', 561), (-70.14540100097656, -29.61238670349121)), (('test', 570), (-117.27349853515625, 14.539422035217285)), (('test', 578), (60.625946044921875, 22.753284454345703)), (('test', 586), (-73.0872573852539, 146.5…	['PHE', 'ASN', 'PHE']	[1, 0, 1]
1yag	A	123	wide		['MET', 'PHE', 'GLU', 'THR', 'PHE', 'ASN', 'VAL']	['I', 'S', '-']	[[(('test', 918), (-59.35329055786133, -41.44541549682617)), (('test', 926), (-82.40180969238281, -44.05915832519531)), (('test', 937), (-84.0700912475586, -35.69340515136719)), (('test', 946), (-91.24268341064453, -46.76549530029297)), (('test', 953), (-95.92095184326172, -4.757693290710449)), (('test', 964), (50.764564514160156, 43.67488098144531)), (('test', 972), (-64.33060455322266, 146.2759…	['MET', 'PHE', 'VAL']	[1, 1, 1]
1yn5	A	86	wide		['LEU', 'TYR', 'ASP', 'GLU', 'ARG', 'GLY', 'VAL']	['I', '-']	[[(('test', 342), (-59.7213020324707, -50.61924743652344)), (('test', 350), (-64.56852722167969, -56.90795135498047)), (('test', 362), (-50.49824142456055, -56.11137008666992)), (('test', 370), (-84.00273132324219, -33.154483795166016)), (('test', 379), (-115.62884521484375, -1.8227380514144897)), (('test', 390), (67.84496307373047, 22.92483901977539)), (('test', 394), (-80.57506561279297, 119.06…	['LEU', 'ARG', 'VAL']	[1, 0, 1]
1ynu	A	384	wide		['ILE', 'VAL', 'TYR', 'GLU', 'VAL', 'HIS', 'LEU']	['I', '-', 'E']	[[(('test', 2898), (-58.212364196777344, -45.03239440917969)), (('test', 2906), (-74.16008758544922, -45.60318374633789)), (('test', 2913), (-86.74616241455078, -16.090272903442383)), (('test', 2925), (-112.13877868652344, -53.78280258178711)), (('test', 2934), (-77.05449676513672, -20.415861129760742)), (('test', 2941), (66.75692749023438, 40.81908416748047)), (('test', 2951), (-120.775627136230…	['ILE', 'VAL', 'LEU']	[1, 1, 1]
1yqd	A	223	wide		['ALA', 'LEU', 'LYS', 'ASN', 'PHE', 'GLY', 'ALA']	['I', 'S', '-']	[[(('test', 1667), (-62.38416290283203, -47.98771286010742)), (('test', 1672), (-76.77838897705078, -50.160945892333984)), (('test', 1680), (-82.33300018310547, -31.22039794921875)), (('test', 1689), (-100.04771423339844, -39.52741622924805)), (('test', 1697), (-93.54373931884766, -13.787446022033691)), (('test', 1708), (77.92617797851562, 22.521892547607422)), (('test', 1712), (-62.7274856567382…	['ALA', 'PHE', 'ALA']	[1, 0, 0]
1yt5	A	247	wide	interface	['ILE', 'ARG', 'ASP', 'LYS', 'LEU', 'GLY', 'TYR']	['I', '-']	[[(('test', 1960), (-56.496131896972656, -44.057830810546875)), (('test', 1968), (-64.88727569580078, -63.39173126220703)), (('test', 1979), (-58.597633361816406, -51.900936126708984)), (('test', 1987), (-86.71604919433594, -40.38911437988281)), (('test', 1996), (-88.84717559814453, -18.96465301513672)), (('test', 2004), (72.79510498046875, 30.85114860534668)), (('test', 2008), (-111.520065307617…	['ILE', 'LEU', 'TYR']	[1, 1, 1]
1z45	A	325	wide		['ALA', 'LYS', 'ARG', 'GLU', 'LEU', 'LYS', 'TRP']	['I', '-']	[[(('test', 2364), (-60.30445098876953, -45.29981231689453)), (('test', 2369), (-57.74259567260742, -48.7374153137207)), (('test', 2378), (-74.31159973144531, -39.54017639160156)), (('test', 2389), (-95.77932739257812, -40.737640380859375)), (('test', 2398), (-89.49063110351562, -11.733660697937012)), (('test', 2406), (61.75973892211914, 40.12800979614258)), (('test', 2415), (-128.4620819091797, …	['ALA', 'LEU', 'TRP']	[1, 1, 1]
1z6m	A	117	wide		['ALA', 'GLU', 'LYS', 'ASN', 'LEU', 'GLY', 'LEU']	['I', 'S', '-']	[[(('test', 1044), (-57.8721809387207, -41.42677688598633)), (('test', 1049), (-76.70252227783203, -50.70294952392578)), (('test', 1058), (-89.57807159423828, -36.895450592041016)), (('test', 1067), (-92.38074493408203, -32.03147888183594)), (('test', 1075), (-106.7183837890625, -10.337193489074707)), (('test', 1083), (71.02680969238281, 28.939613342285156)), (('test', 1087), (-98.88560485839844,…	['ALA', 'LEU', 'LEU']	[1, 0, 1]
1zch	A	90	wide		['LEU', 'GLU', 'ASP', 'LEU', 'HIS', 'ASP', 'PHE']	['I', 'H', '-']	[[(('test', 720), (-75.70228576660156, -57.24380111694336)), (('test', 728), (-72.91712951660156, -48.95547866821289)), (('test', 737), (-82.66023254394531, -37.252288818359375)), (('test', 745), (-94.67253112792969, -17.066761016845703)), (('test', 753), (-136.8516082763672, 7.337272644042969)), (('test', 763), (47.04361343383789, 50.3145751953125)), (('test', 771), (-117.64774322509766, 152.513…	['LEU', 'HIS', 'PHE']	[1, 0, 1]
1zlp	A	71	wide		['SER', 'ALA', 'ALA', 'MET', 'LEU', 'GLY', 'LEU']	['I', '-']	[[(('test', 322), (-43.525794982910156, -48.761688232421875)), (('test', 328), (-68.3138656616211, -61.25524139404297)), (('test', 333), (-61.62230682373047, -54.6909294128418)), (('test', 338), (-79.98355102539062, -25.224002838134766)), (('test', 346), (-131.44606018066406, -13.697699546813965)), (('test', 354), (68.6095199584961, 48.599002838134766)), (('test', 358), (-130.97511291503906, 139.…	['SER', 'LEU', 'LEU']	[1, 0, 1]
2a8y	A	179	wide	interface	['TRP', 'ARG', 'GLU', 'VAL', 'TYR', 'LYS', 'ALA']	['I', 'T', '-']	[[(('test', 1429), (-60.36052703857422, -39.98870849609375)), (('test', 1443), (-78.96205139160156, -60.55692672729492)), (('test', 1454), (-70.47030639648438, -35.922786712646484)), (('test', 1459), (-91.48681640625, -55.050601959228516)), (('test', 1466), (-83.4332504272461, -9.335846900939941)), (('test', 1478), (58.15531921386719, 36.79652404785156)), (('test', 1487), (-81.37068939208984, 151…	['TRP', 'TYR', 'ALA']	[0, 1, 0]
2ax3	A	8	wide		['THR', 'ILE', 'LYS', 'GLU', 'TYR', 'GLY', 'VAL']	['I', '-']	[[(('test', 68), (-59.430397033691406, -41.193599700927734)), (('test', 75), (-72.24430847167969, -60.45022201538086)), (('test', 83), (-74.03756713867188, -34.637699127197266)), (('test', 88), (-100.33162689208984, -40.67325210571289)), (('test', 97), (-89.32183837890625, -31.81328582763672)), (('test', 109), (99.93064880371094, 12.411568641662598)), (('test', 113), (-70.14412689208984, 118.9453…	['THR', 'TYR', 'VAL']	[1, 0, 0]
2b0j	A	271	wide		['VAL', 'THR', 'LYS', 'ILE', 'LEU', 'GLY', 'ALA']	['I', 'S', '-']	[[(('test', 2063), (-74.20064544677734, -45.84600067138672)), (('test', 2070), (-84.76993560791016, -37.865535736083984)), (('test', 2077), (-85.15128326416016, -60.78060531616211)), (('test', 2086), (-66.08963012695312, -49.83805465698242)), (('test', 2094), (-86.39576721191406, -15.355321884155273)), (('test', 2102), (72.92033386230469, 24.7844181060791)), (('test', 2106), (-86.60044860839844, …	['VAL', 'LEU', 'ALA']	[1, 0, 0]
2b3b	A	249	wide	interface	['MET', 'THR', 'THR', 'THR', 'LEU', 'LYS', 'LEU']	['I', 'T', '-']	[[(('test', 1953), (-62.87647247314453, -30.441862106323242)), (('test', 1961), (-95.7663345336914, -55.276947021484375)), (('test', 1968), (-65.64319610595703, -43.270626068115234)), (('test', 1975), (-94.38492584228516, -52.04230499267578)), (('test', 1982), (-85.7203598022461, -10.549059867858887)), (('test', 1990), (59.156150817871094, 31.59236717224121)), (('test', 1999), (-80.03235626220703…	['MET', 'LEU', 'LEU']	[1, 0, 1]
2bon	A	166	wide		['ILE', 'HIS', 'GLY', 'LEU', 'MET', 'ARG', 'MET']	['I', 'S', '-', 'E']	[[(('test', 1105), (-63.11757278442383, -44.48432922363281)), (('test', 1113), (-75.6515884399414, -51.87057876586914)), (('test', 1123), (-79.95022583007812, -49.52933120727539)), (('test', 1127), (-82.0902099609375, -38.07451629638672)), (('test', 1135), (-102.983154296875, -14.294706344604492)), (('test', 1143), (51.02133560180664, 55.070106506347656)), (('test', 1154), (-142.2254180908203, 16…	['ILE', 'MET', 'MET']	[1, 0, 1]
2bvt	A	204	wide		['LEU', 'ARG', 'ASP', 'VAL', 'LYS', 'GLY', 'VAL']	['I', 'T', '-']	[[(('test', 1532), (-73.44844055175781, -46.617950439453125)), (('test', 1540), (-72.58846282958984, -64.20665740966797)), (('test', 1551), (-71.46232604980469, -41.65187072753906)), (('test', 1559), (-87.56429290771484, -47.02632522583008)), (('test', 1566), (-87.8165054321289, -17.373531341552734)), (('test', 1575), (79.01454162597656, 10.275424003601074)), (('test', 1579), (-49.316402435302734…	['LEU', 'LYS', 'VAL']	[1, 1, 1]
2c6z	A	53	wide		['LEU', 'GLY', 'SER', 'LYS', 'LEU', 'GLY', 'LEU']	['I', 'T', '-']	[[(('test', 391), (-68.58240509033203, -41.613441467285156)), (('test', 399), (-90.07472229003906, -57.005496978759766)), (('test', 403), (-75.68670654296875, -52.35673141479492)), (('test', 409), (-73.93341064453125, -46.777645111083984)), (('test', 423), (-92.83856201171875, -9.525284767150879)), (('test', 431), (82.15386199951172, 13.403404235839844)), (('test', 435), (-71.66433715820312, 147.…	['LEU', 'LEU', 'LEU']	[1, 1, 0]
2cb3	A	229	wide	interface	['HIS', 'ILE', 'GLU', 'SER', 'ARG', 'GLY', 'TRP']	['I', 'S', '-']	[[(('test', 443), (-66.62921142578125, -36.79930114746094)), (('test', 453), (-81.46774291992188, -48.67183303833008)), (('test', 461), (-92.61701965332031, -33.21367263793945)), (('test', 470), (-86.83682250976562, -30.13694953918457)), (('test', 476), (-105.46741485595703, -17.511890411376953)), (('test', 487), (79.1817855834961, 20.138036727905273)), (('test', 491), (-88.88162231445312, -179.5…	['HIS', 'ARG', 'TRP']	[1, 1, 1]
2cwo	A	169	wide		['SER', 'SER', 'GLN', 'ILE', 'LEU', 'GLY', 'MET']	['I', 'T', '-']	[[(('test', 1286), (-74.28882598876953, -29.756778717041016)), (('test', 1292), (-95.46025848388672, -39.76688766479492)), (('test', 1298), (-93.82430267333984, -30.449926376342773)), (('test', 1307), (-93.61701965332031, -43.66086959838867)), (('test', 1315), (-131.57220458984375, 50.66389465332031)), (('test', 1323), (20.062135696411133, 51.02410888671875)), (('test', 1327), (-86.22554016113281…	['SER', 'LEU', 'MET']	[1, 0, 1]
2d5v	A	28	wide	interface	['ALA', 'GLN', 'ARG', 'VAL', 'LEU', 'CYS', 'ARG']	['I', 'S', '-']	[[(('test', 226), (-55.8646354675293, -53.72517013549805)), (('test', 231), (-70.1237564086914, -44.302001953125)), (('test', 240), (-73.76094055175781, -44.884498596191406)), (('test', 251), (-92.72357940673828, -38.93614959716797)), (('test', 258), (-105.13700103759766, -8.518965721130371)), (('test', 266), (55.58454132080078, 40.24309539794922)), (('test', 272), (-129.268310546875, 172.4199523…	['ALA', 'LEU', 'ARG']	[0, 0, 1]
2db7	A	30	wide	interface	['LEU', 'SER', 'ILE', 'ILE', 'GLU', 'GLY', 'LEU']	['I', 'S', '-']	[[(('test', 231), (-63.607913970947266, -38.1140251159668)), (('test', 239), (-72.79904174804688, -52.756683349609375)), (('test', 245), (-82.94029998779297, -44.00162887573242)), (('test', 253), (-84.36774444580078, -50.08674621582031)), (('test', 261), (-82.8190689086914, -9.229032516479492)), (('test', 270), (63.406578063964844, 31.377958297729492)), (('test', 274), (-91.47248077392578, 115.19…	['LEU', 'GLU', 'LEU']	[1, 1, 1]
2dg6	A	53	wide		['LEU', 'ILE', 'GLN', 'VAL', 'GLY', 'LYS', 'VAL']	['I', 'T', '-']	[[(('test', 352), (-65.86212921142578, -45.05423355102539)), (('test', 360), (-77.80199432373047, -51.282432556152344)), (('test', 368), (-70.79745483398438, -51.54444122314453)), (('test', 377), (-89.81074523925781, -41.767574310302734)), (('test', 384), (-78.6295166015625, -15.281575202941895)), (('test', 388), (58.54361343383789, 34.724002838134766)), (('test', 397), (-87.45184326171875, 128.4…	['LEU', 'GLY', 'VAL']	[1, 0, 0]
2dka	A	355	wide	interface	['VAL', 'GLU', 'ASP', 'VAL', 'LEU', 'LYS', 'ILE']	['I', 'S', '-']	[[(('test', 2647), (-61.887290954589844, -43.81824493408203)), (('test', 2654), (-71.26769256591797, -51.380859375)), (('test', 2663), (-89.79638671875, -30.17280387878418)), (('test', 2671), (-93.7836685180664, -55.010196685791016)), (('test', 2678), (-78.40533447265625, -23.136199951171875)), (('test', 2686), (57.88546371459961, 47.668540954589844)), (('test', 2695), (-117.37054443359375, 142.7…	['VAL', 'LEU', 'ILE']	[1, 1, 1]
2dnw	A	41	wide		['PHE', 'MET', 'LYS', 'ASP', 'LEU', 'GLY', 'LEU']	['I', '-']	[[(('test', 615), (-116.13406372070312, -25.39964485168457)), (('test', 635), (-114.80537414550781, -24.586950302124023)), (('test', 652), (-87.86856079101562, -29.464309692382812)), (('test', 674), (-110.6772689819336, -72.87982940673828)), (('test', 686), (-55.380470275878906, -53.04950714111328)), (('test', 705), (86.18693542480469, 42.31698226928711)), (('test', 712), (-85.07350158691406, -17…	['PHE', 'LEU', 'LEU']	[1, 1, 1]
2e0i	A	319	wide	interface	['LEU', 'VAL', 'LYS', 'VAL', 'LEU', 'PHE', 'VAL']	['I', 'S', '-']	[[(('test', 2682), (-70.81649780273438, -39.28013610839844)), (('test', 2690), (-85.11788940429688, -54.132076263427734)), (('test', 2697), (-89.67951965332031, 2.545067310333252)), (('test', 2706), (-126.45234680175781, -46.8856315612793)), (('test', 2713), (-90.0907211303711, -2.897594690322876)), (('test', 2721), (48.76054382324219, 53.41059875488281)), (('test', 2732), (-110.89935302734375, 1…	['LEU', 'LEU', 'VAL']	[1, 1, 1]
2e3z	A	401	wide		['ALA', 'VAL', 'THR', 'GLU', 'ASP', 'GLY', 'ALA']	['I', '-']	[[(('test', 3196), (-54.51411437988281, -44.06311798095703)), (('test', 3201), (-82.59243774414062, -66.63836669921875)), (('test', 3208), (-62.535301208496094, -34.54426956176758)), (('test', 3215), (-97.23198699951172, -64.93035125732422)), (('test', 3224), (-60.7407341003418, -38.36195373535156)), (('test', 3232), (97.79845428466797, 23.707918167114258)), (('test', 3236), (-82.47443389892578, …	['ALA', 'ASP', 'ALA']	[1, 1, 0]
2e4g	A	235	wide		['ILE', 'ASN', 'LYS', 'ALA', 'MET', 'GLU', 'GLU']	['I', 'T', '-']	[[(('test', 1856), (-55.58687973022461, -41.43600845336914)), (('test', 1864), (-97.14940643310547, -50.45646286010742)), (('test', 1872), (-66.30170440673828, -58.889862060546875)), (('test', 1881), (-74.4180679321289, -56.35249328613281)), (('test', 1886), (-73.5844955444336, -14.796440124511719)), (('test', 1894), (60.55802917480469, 22.88706398010254)), (('test', 1903), (-68.02887725830078, 1…	['ILE', 'MET', 'GLU']	[1, 1, 0]
2ehz	A	27	wide		['ALA', 'THR', 'ASP', 'MET', 'LEU', 'GLY', 'LEU']	['I', '-']	[[(('test', 181), (-61.31847381591797, -41.70799255371094)), (('test', 186), (-78.31231689453125, -53.75554656982422)), (('test', 193), (-75.68730163574219, -45.05636215209961)), (('test', 201), (-81.55235290527344, -32.39332580566406)), (('test', 209), (-115.14354705810547, -24.64835548400879)), (('test', 217), (85.39236450195312, 10.838212966918945)), (('test', 221), (-67.56925964355469, 158.80…	['ALA', 'LEU', 'LEU']	[1, 0, 1]
2fef	A	169	wide		['VAL', 'GLU', 'GLU', 'VAL', 'LEU', 'GLN', 'PHE']	['I', 'S', 'T']	[[(('test', 1254), (-67.45093536376953, -44.9153938293457)), (('test', 1261), (-62.443782806396484, -53.28885269165039)), (('test', 1270), (-88.92628479003906, -42.77227020263672)), (('test', 1279), (-86.51543426513672, -44.81099319458008)), (('test', 1286), (-91.3038330078125, -13.037763595581055)), (('test', 1294), (42.60770797729492, 43.80760192871094)), (('test', 1303), (65.85647583007812, 17…	['VAL', 'LEU', 'PHE']	[1, 1, 0]
2g1u	A	93	wide		['ALA', 'ARG', 'TYR', 'MET', 'PHE', 'ASN', 'VAL']	['I', 'S', '-']	[[(('test', 726), (-56.79249572753906, -49.642051696777344)), (('test', 731), (-61.568077087402344, -49.86240768432617)), (('test', 742), (-106.06327819824219, -34.77911376953125)), (('test', 754), (-79.61819458007812, -46.885955810546875)), (('test', 765), (-101.27149963378906, -1.8645614385604858)), (('test', 776), (61.286468505859375, 40.434242248535156)), (('test', 784), (-86.9722671508789, 1…	['ALA', 'PHE', 'VAL']	[1, 0, 1]
2gmh	A	516	wide		['ASN', 'LEU', 'SER', 'ILE', 'TYR', 'ASP', 'GLY']	['I', '-']	[[(('test', 4030), (-47.91330337524414, -62.56047058105469)), (('test', 4038), (-63.35993576049805, -43.09621047973633)), (('test', 4046), (-58.12342071533203, -54.727745056152344)), (('test', 4052), (-88.7080078125, -43.875972747802734)), (('test', 4060), (-106.02755737304688, 0.48254460096359253)), (('test', 4072), (67.0579605102539, 45.42557144165039)), (('test', 4080), (50.86370849609375, 74.…	['ASN', 'TYR', 'GLY']	[0, 0, 0]
2gn0	A	273	wide	interface	['LEU', 'ILE', 'GLN', 'ARG', 'ASN', 'LYS', 'VAL']	['I', 'H', '-', 'B']	[[(('test', 4193), (-63.17884063720703, -44.97096633911133)), (('test', 4209), (-69.68738555908203, -55.10560989379883)), (('test', 4225), (-78.4483413696289, -40.2162971496582)), (('test', 4255), (-97.0699234008789, -20.82517433166504)), (('test', 4277), (-118.75152587890625, 0.6355061531066895)), (('test', 4293), (55.255069732666016, 38.638858795166016)), (('test', 4311), (-127.24854278564453, …	['LEU', 'ASN', 'VAL']	[1, 1, 0]
2gv9	A	479	wide		['LEU', 'THR', 'ASP', 'ILE', 'TYR', 'LYS', 'VAL']	['I', 'T', '-']	[[(('test', 3322), (-60.45703125, -48.05381393432617)), (('test', 3330), (-80.13447570800781, -53.22383499145508)), (('test', 3337), (-73.71234130859375, -54.309322357177734)), (('test', 3345), (-82.22738647460938, -37.339420318603516)), (('test', 3353), (-107.42057037353516, 2.580429792404175)), (('test', 3365), (48.99359130859375, 27.694534301757812)), (('test', 3374), (-79.16580963134766, 129.…	['LEU', 'TYR', 'VAL']	[1, 0, 1]
2gwr	A	179	wide		['LEU', 'GLU', 'GLN', 'VAL', 'TRP', 'GLY', 'TYR']	['I', '-']	[[(('test', 1366), (-51.417686462402344, -49.72838592529297)), (('test', 1374), (-69.34741973876953, -44.127227783203125)), (('test', 1383), (-74.08045959472656, -45.23260498046875)), (('test', 1392), (-92.7876968383789, -42.21630096435547)), (('test', 1399), (-82.78758239746094, -30.22523307800293)), (('test', 1413), (95.64876556396484, 14.303265571594238)), (('test', 1417), (-65.21442413330078,…	['LEU', 'TRP', 'TYR']	[1, 1, 1]
2hpo	A	237	wide		['ASP', 'GLU', 'GLU', 'ARG', 'PHE', 'GLY', 'LEU']	['I', '-']	[[(('test', 1978), (-61.56475830078125, -35.78731155395508)), (('test', 1986), (-62.01357650756836, -52.040279388427734)), (('test', 1995), (-66.3756103515625, -48.68124008178711)), (('test', 2004), (-81.70588684082031, -45.73881530761719)), (('test', 2015), (-107.76683044433594, -6.91137170791626)), (('test', 2026), (67.72386932373047, 29.10935401916504)), (('test', 2030), (-109.29835510253906, …	['ASP', 'PHE', 'LEU']	[1, 1, 1]
2i6t	A	330	wide	interface	['ILE', 'THR', 'ASN', 'VAL', 'LEU', 'LYS', 'ALA']	['I', 'S', '-']	[[(('test', 1096), (-65.01611328125, -45.90250015258789)), (('test', 1104), (-75.17973327636719, -44.28186798095703)), (('test', 1111), (-97.86398315429688, -34.30081558227539)), (('test', 1119), (-90.50531768798828, -49.13050079345703)), (('test', 1126), (-85.3987808227539, -7.6873779296875)), (('test', 1134), (63.44807815551758, 30.394344329833984)), (('test', 1143), (-98.7392807006836, 75.1737…	['ILE', 'LEU', 'ALA']	[1, 1, 0]
2ijg	X	262	wide		['TYR', 'PHE', 'TRP', 'LYS', 'LYS', 'ASP', 'LEU']	['I', 'S', '-', 'G']	[[(('test', 2045), (-71.89710998535156, -39.92313003540039)), (('test', 2057), (-81.4185562133789, -62.51602554321289)), (('test', 2068), (-86.29802703857422, -54.8545036315918)), (('test', 2082), (-59.56888198852539, -52.38175582885742)), (('test', 2091), (-91.60969543457031, -12.862808227539062)), (('test', 2100), (53.37627029418945, 33.46440124511719)), (('test', 2108), (-84.64026641845703, -1…	['TYR', 'LYS', 'LEU']	[1, 0, 1]
2ijg	X	401	wide		['LEU', 'VAL', 'ARG', 'ASP', 'MET', 'GLY', 'LEU']	['I', 'S', '-', 'B']	[[(('test', 3217), (-65.0800552368164, -39.710575103759766)), (('test', 3225), (-79.67938995361328, -54.42291259765625)), (('test', 3232), (-78.70722198486328, -49.70165252685547)), (('test', 3243), (-78.20635986328125, -43.853187561035156)), (('test', 3251), (-92.40313720703125, -13.394591331481934)), (('test', 3259), (56.395999908447266, 34.39009475708008)), (('test', 3263), (-92.52153778076172…	['LEU', 'MET', 'LEU']	[1, 0, 1]
2ixs	A	217	wide		['PHE', 'GLU', 'GLU', 'THR', 'LEU', 'GLY', 'LEU']	['I', 'T', '-']	[[(('test', 1668), (-59.65393829345703, -49.135501861572266)), (('test', 1679), (-75.14911651611328, -53.93678665161133)), (('test', 1688), (-79.61808013916016, -43.61647033691406)), (('test', 1697), (-76.03022003173828, -49.5571174621582)), (('test', 1704), (-100.01898956298828, -16.613441467285156)), (('test', 1712), (75.37449645996094, 26.474220275878906)), (('test', 1716), (-111.5581512451171…	['PHE', 'LEU', 'LEU']	[1, 1, 1]
2j0a	A	239	wide		['ILE', 'GLU', 'CYS', 'LYS', 'LEU', 'GLY', 'GLY']	['I', 'T', '-']	[[(('test', 1316), (-68.6017074584961, -48.27142333984375)), (('test', 1324), (-78.75927734375, -44.32325744628906)), (('test', 1333), (-91.81990051269531, -29.956308364868164)), (('test', 1339), (-98.62227630615234, -34.18172836303711)), (('test', 1348), (-106.493408203125, -5.298792362213135)), (('test', 1356), (68.11949157714844, 17.674793243408203)), (('test', 1360), (-85.22614288330078, -175…	['ILE', 'LEU', 'GLY']	[0, 0, 0]
2j0e	A	62	wide		['LEU', 'LEU', 'ARG', 'GLU', 'LYS', 'ARG', 'ALA']	['I', 'S', '-']	[[(('test', 450), (-69.09222412109375, -52.61444854736328)), (('test', 458), (-77.0597915649414, -40.2773551940918)), (('test', 466), (-88.07466125488281, -64.08136749267578)), (('test', 477), (-65.52085876464844, -47.84918212890625)), (('test', 486), (-82.16929626464844, -12.114826202392578)), (('test', 495), (47.742835998535156, 54.805965423583984)), (('test', 506), (-77.71009063720703, -28.194…	['LEU', 'LYS', 'ALA']	[1, 1, 0]
2j63	A	212	wide		['THR', 'VAL', 'LYS', 'GLY', 'LEU', 'HIS', 'ALA']	['I', 'T', 'S', '-']	[[(('test', 960), (-95.15864562988281, -56.67870330810547)), (('test', 967), (-58.91309356689453, -45.194862365722656)), (('test', 974), (-103.04420471191406, -53.71506118774414)), (('test', 983), (-60.02047348022461, -35.903350830078125)), (('test', 987), (-104.70355224609375, 7.004655361175537)), (('test', 995), (49.258968353271484, 46.56420135498047)), (('test', 1005), (-74.10400390625, 131.52…	['THR', 'LEU', 'ALA']	[1, 0, 0]
2j8z	A	133	wide		['LEU', 'HIS', 'LEU', 'VAL', 'GLY', 'ASN', 'VAL']	['I', 'S', '-']	[[(('test', 907), (-76.74166107177734, -36.118900299072266)), (('test', 915), (-105.91590118408203, -59.790218353271484)), (('test', 925), (-66.06266784667969, -36.126373291015625)), (('test', 933), (-104.53309631347656, -52.95985412597656)), (('test', 940), (-93.89599609375, -10.721941947937012)), (('test', 944), (47.45433044433594, 67.55584716796875)), (('test', 952), (-74.55352020263672, 136.7…	['LEU', 'GLY', 'VAL']	[1, 0, 0]
2jem	A	222	wide		['LEU', 'ALA', 'ASP', 'SER', 'LYS', 'GLN', 'TRP']	['I', 'T', '-']	[[(('test', 1595), (-63.14885711669922, -40.041709899902344)), (('test', 1603), (-82.36957550048828, -59.93214416503906)), (('test', 1608), (-74.7909927368164, -58.262054443359375)), (('test', 1616), (-65.44278717041016, -42.09946823120117)), (('test', 1622), (-107.00204467773438, -17.173145294189453)), (('test', 1631), (53.06438064575195, 43.810176849365234)), (('test', 1640), (-105.153068542480…	['LEU', 'LYS', 'TRP']	[1, 0, 1]
2jgy	A	438	wide		['VAL', 'ILE', 'GLY', 'LYS', 'ARG', 'GLY', 'SER']	['I', 'S', '-']	[[(('test', 1656), (-61.851234436035156, -55.85136795043945)), (('test', 1663), (-86.8145751953125, -46.61859893798828)), (('test', 1671), (-71.23580932617188, -56.14712142944336)), (('test', 1675), (-83.49089813232422, -49.567962646484375)), (('test', 1684), (-88.10725402832031, -10.121622085571289)), (('test', 1695), (73.05805206298828, 24.757122039794922)), (('test', 1699), (-68.58032989501953…	['VAL', 'ARG', 'SER']	[1, 1, 0]
2jxt	A	43	wide		['PHE', 'GLY', 'SER', 'LYS', 'HIS', 'ARG', 'VAL']	['I', '-']	[[(('test', 742), (-53.729923248291016, -40.083946228027344)), (('test', 762), (-66.82337188720703, -33.272762298583984)), (('test', 769), (-75.01335906982422, -71.263916015625)), (('test', 780), (-65.03516387939453, -40.14408874511719)), (('test', 802), (-112.41213989257812, -13.28442096710205)), (('test', 820), (62.06365966796875, 36.00886154174805)), (('test', 844), (-88.33012390136719, 130.90…	['PHE', 'HIS', 'VAL']	[1, 0, 1]
2kw2	A	29	wide		['ALA', 'ILE', 'ASP', 'ASP', 'LEU', 'GLY', 'ILE']	['I', '-']	[[(('test', 432), (-49.90302658081055, -58.95240020751953)), (('test', 442), (-74.3607177734375, -55.30615997314453)), (('test', 461), (-63.08097839355469, -55.29478454589844)), (('test', 473), (-86.76116943359375, -65.74366760253906)), (('test', 485), (-64.43614196777344, -28.493724822998047)), (('test', 504), (76.64248657226562, 40.201480865478516)), (('test', 511), (-87.39073181152344, 127.480…	['ALA', 'LEU', 'ILE']	[1, 0, 1]
2l1n	A	83	wide		['LEU', 'LYS', 'GLU', 'GLU', 'LEU', 'GLY', 'PHE']	['I', '-']	[[(('test', 1305), (-58.946834564208984, -33.72639465332031)), (('test', 1324), (-101.73494720458984, -28.988788604736328)), (('test', 1346), (-84.64773559570312, -7.763390064239502)), (('test', 1361), (-113.83138275146484, -60.74740219116211)), (('test', 1376), (-81.22785949707031, -67.53766632080078)), (('test', 1395), (127.65608215332031, 10.881245613098145)), (('test', 1402), (-91.37951660156…	['LEU', 'LEU', 'PHE']	[1, 1, 0]
2l5c	A	346	wide		['TYR', 'ARG', 'LYS', 'GLN', 'TYR', 'ASN', 'GLN']	['I', 'H', 'T', '-']	[[(('test', 1319), (-80.10785675048828, -61.56873321533203)), (('test', 1340), (-60.070064544677734, -45.44076156616211)), (('test', 1364), (-87.60340881347656, -28.33063507080078)), (('test', 1386), (-102.14051818847656, -18.78327178955078)), (('test', 1403), (-124.20819091796875, -13.826726913452148)), (('test', 1424), (81.84955596923828, 30.459747314453125)), (('test', 1438), (-107.48304748535…	['TYR', 'TYR', 'GLN']	[1, 0, 0]
2mrp	A	32	wide		['LEU', 'GLN', 'ALA', 'ASP', 'CYS', 'GLY', 'PHE']	['I', '-']	[[(('test', 449), (-62.509639739990234, -45.13397979736328)), (('test', 468), (-73.96271514892578, -42.02812576293945)), (('test', 485), (-59.83378982543945, -55.552398681640625)), (('test', 495), (-104.39083099365234, -40.927528381347656)), (('test', 507), (-78.94464111328125, -19.53318214416504)), (('test', 518), (87.07560729980469, 11.908767700195312)), (('test', 525), (-48.05821228027344, 139…	['LEU', 'CYS', 'PHE']	[1, 1, 0]
2nlz	A	454	wide	interface	['ASN', 'THR', 'ILE', 'ASP', 'PHE', 'GLY', 'LEU']	['I', 'T', '-']	[[(('test', 3460), (-54.6104736328125, -40.06006622314453)), (('test', 3468), (-82.10370635986328, -57.49606704711914)), (('test', 3475), (-75.46178436279297, -47.96334457397461)), (('test', 3483), (-79.87364959716797, -37.93474197387695)), (('test', 3491), (-117.07044982910156, -1.0782896280288696)), (('test', 3502), (67.91910552978516, 25.046873092651367)), (('test', 3506), (-73.92637634277344,…	['ASN', 'PHE', 'LEU']	[1, 1, 0]
2o2h	A	163	wide		['MET', 'ALA', 'LEU', 'GLU', 'HIS', 'ASN', 'ILE']	['I', 'T', '-', 'H']	[[(('test', 1251), (-58.66593551635742, -46.62946701049805)), (('test', 1259), (-88.78140258789062, -52.829124450683594)), (('test', 1264), (-72.9554214477539, -38.335941314697266)), (('test', 1272), (-89.64039611816406, -48.059783935546875)), (('test', 1281), (-98.96002197265625, -9.478924751281738)), (('test', 1291), (58.44926071166992, 37.18992614746094)), (('test', 1299), (-65.5617446899414, …	['MET', 'HIS', 'ILE']	[1, 0, 1]
2ooi	A	163	wide		['LEU', 'GLU', 'SER', 'ASN', 'MET', 'LYS', 'LEU']	['I', 'S', '-']	[[(('test', 738), (-58.37807846069336, -42.559791564941406)), (('test', 746), (-84.04474639892578, -41.04728698730469)), (('test', 755), (-85.77513885498047, -48.48520278930664)), (('test', 761), (-79.68490600585938, -66.28323364257812)), (('test', 769), (-67.95550537109375, -14.597652435302734)), (('test', 777), (55.236820220947266, 40.330230712890625)), (('test', 786), (-84.33963012695312, 127.…	['LEU', 'MET', 'LEU']	[1, 1, 0]
2ox6	A	124	wide	interface	['CYS', 'LYS', 'LEU', 'VAL', 'LEU', 'GLU', 'VAL']	['I', '-']	[[(('test', 952), (-59.00494384765625, -39.23426818847656)), (('test', 958), (-60.10396957397461, -55.033424377441406)), (('test', 967), (-63.915611267089844, -50.78346252441406)), (('test', 975), (-89.89783477783203, -34.5428352355957)), (('test', 982), (-110.1579818725586, -9.215117454528809)), (('test', 990), (53.87738037109375, 39.900333404541016)), (('test', 999), (-109.82498168945312, 133.1…	['CYS', 'LEU', 'VAL']	[1, 1, 1]
2pbr	A	99	wide	interface	['GLN', 'GLY', 'TYR', 'GLY', 'LYS', 'GLY', 'LEU']	['I', 'T', '-']	[[(('test', 796), (-74.0865707397461, -32.00797653198242)), (('test', 805), (-86.36620330810547, -76.4650650024414)), (('test', 809), (-65.9100570678711, -29.960771560668945)), (('test', 821), (-77.43852996826172, -61.05802536010742)), (('test', 825), (-91.73767852783203, -6.547541618347168)), (('test', 834), (89.05828857421875, 10.244209289550781)), (('test', 838), (-74.3204116821289, 161.037612…	['GLN', 'LYS', 'LEU']	[1, 1, 0]
2phz	A	197	wide		['LEU', 'TYR', 'GLY', 'ASP', 'LEU', 'GLY', 'LEU']	['I', 'S', '-']	[[(('test', 1406), (-60.60825729370117, -48.6866340637207)), (('test', 1414), (-100.20026397705078, -44.38838577270508)), (('test', 1426), (-65.9932632446289, -43.396263122558594)), (('test', 1430), (-98.71533966064453, -47.33595275878906)), (('test', 1438), (-72.2549819946289, -23.026702880859375)), (('test', 1446), (85.54854583740234, 9.830373764038086)), (('test', 1450), (-70.4091567993164, 15…	['LEU', 'LEU', 'LEU']	[1, 1, 1]
2pjs	A	22	wide	interface	['TYR', 'GLY', 'ASP', 'ILE', 'LEU', 'GLY', 'MSE']	['I', 'T', '-']	[[(('test', 152), (-72.34980010986328, -33.74189376831055)), (('test', 164), (-83.80349731445312, -54.47867202758789)), (('test', 168), (-78.92176818847656, -51.00205993652344)), (('test', 176), (-76.61051940917969, -47.70063400268555)), (('test', 184), (-89.8873291015625, -13.079509735107422)), (('test', 192), (70.5277099609375, 36.847103118896484)), (('test', 196), (-106.61491394042969, 101.709…	['TYR', 'LEU', 'MSE']	[1, 1, 1]
2pyd	A	353	wide		['LEU', 'VAL', 'ASP', 'LEU', 'GLU', 'ARG', 'LEU']	['I', 'S', '-']	[[(('test', 2655), (-64.75570678710938, -41.995853424072266)), (('test', 2663), (-81.06208038330078, -53.91150665283203)), (('test', 2670), (-76.3675765991211, -38.32713317871094)), (('test', 2678), (-101.33554077148438, -42.07023239135742)), (('test', 2686), (-90.65736389160156, -11.650157928466797)), (('test', 2695), (66.04379272460938, 31.040443420410156)), (('test', 2706), (-78.65858459472656…	['LEU', 'GLU', 'LEU']	[1, 0, 0]
2pyx	A	235	wide		['LEU', 'GLY', 'GLU', 'HIS', 'LEU', 'GLN', 'VAL']	['I', 'T', '-']	[[(('test', 1858), (-76.47077941894531, -53.39865493774414)), (('test', 1866), (-72.21036529541016, -49.108978271484375)), (('test', 1870), (-83.55465698242188, -63.92708206176758)), (('test', 1879), (-60.84541702270508, -44.08906555175781)), (('test', 1889), (-97.22702026367188, -1.7563574314117432)), (('test', 1897), (58.45343017578125, 35.396175384521484)), (('test', 1906), (-73.74221801757812…	['LEU', 'LEU', 'VAL']	[1, 0, 0]
2q01	A	121	wide		['PHE', 'SER', 'GLN', 'VAL', 'PHE', 'GLY', 'PHE']	['I', '-']	[[(('test', 970), (-63.7315788269043, -46.52155685424805)), (('test', 981), (-87.99449920654297, -33.131893157958984)), (('test', 987), (-99.8809585571289, -41.55141830444336)), (('test', 996), (-83.8727035522461, -38.142555236816406)), (('test', 1003), (-102.82331848144531, -34.97060775756836)), (('test', 1014), (90.00788116455078, 24.027746200561523)), (('test', 1018), (-62.102989196777344, 148…	['PHE', 'PHE', 'PHE']	[1, 1, 1]
2q6t	A	224	wide		['ALA', 'ALA', 'LEU', 'LYS', 'GLU', 'GLY', 'VAL']	['I', '-']	[[(('test', 1606), (-69.13751220703125, -53.06846237182617)), (('test', 1611), (-70.07962799072266, -49.387107849121094)), (('test', 1616), (-77.9826889038086, -39.48869705200195)), (('test', 1624), (-90.21295166015625, -55.847015380859375)), (('test', 1633), (-78.33674621582031, -21.100114822387695)), (('test', 1642), (76.24137115478516, 29.172138214111328)), (('test', 1646), (-102.2531585693359…	['ALA', 'GLU', 'VAL']	[1, 1, 1]
2q9u	A	364	wide		['LEU', 'ARG', 'ASP', 'GLY', 'CYS', 'LYS', 'ALA']	['I', 'S', '-']	[[(('test', 2846), (-60.55440902709961, -42.762760162353516)), (('test', 2854), (-78.59461975097656, -53.409969329833984)), (('test', 2865), (-90.44660186767578, -31.441102981567383)), (('test', 2873), (-87.76810455322266, -59.247798919677734)), (('test', 2877), (-79.50128936767578, -14.526001930236816)), (('test', 2883), (51.83560562133789, 42.80245590209961)), (('test', 2892), (-78.398902893066…	['LEU', 'CYS', 'ALA']	[0, 0, 0]
2qj8	A	193	wide		['LEU', 'VAL', 'HIS', 'ARG', 'GLN', 'GLY', 'LYS']	['I', 'T', '-']	[[(('test', 1494), (-75.64057159423828, -46.934261322021484)), (('test', 1502), (-75.14824676513672, -63.3483772277832)), (('test', 1509), (-78.273681640625, -50.02564239501953)), (('test', 1519), (-70.72065734863281, -44.002376556396484)), (('test', 1530), (-100.70793151855469, -13.149993896484375)), (('test', 1539), (64.310546875, 36.53640365600586)), (('test', 1543), (-103.55821228027344, 168.…	['LEU', 'GLN', 'LYS']	[0, 0, 1]
2qm3	A	271	wide		['LEU', 'LEU', 'ASN', 'GLU', 'PHE', 'ASN', 'VAL']	['I', 'S', '-']	[[(('test', 2178), (-61.64750289916992, -46.99587631225586)), (('test', 2186), (-84.77345275878906, -35.32648468017578)), (('test', 2194), (-100.17393493652344, -34.54901885986328)), (('test', 2202), (-79.31199645996094, -62.75712203979492)), (('test', 2211), (-85.0147705078125, -14.726408958435059)), (('test', 2222), (53.82705307006836, 42.63249588012695)), (('test', 2230), (-103.35448455810547,…	['LEU', 'PHE', 'VAL']	[1, 1, 1]
2qq4	A	95	wide		['ALA', 'MET', 'VAL', 'VAL', 'GLU', 'GLY', 'ALA']	['I', '-']	[[(('test', 713), (-61.66034698486328, -39.226593017578125)), (('test', 718), (-66.41995239257812, -52.30077362060547)), (('test', 726), (-87.5206298828125, -26.472917556762695)), (('test', 733), (-92.52459716796875, -48.96287536621094)), (('test', 740), (-88.47325897216797, -14.308794021606445)), (('test', 749), (70.11459350585938, 26.5931339263916)), (('test', 753), (-70.66936492919922, 160.943…	['ALA', 'GLU', 'ALA']	[1, 1, 0]
2r6i	A	149	wide		['ALA', 'THR', 'ASN', 'VAL', 'LEU', 'GLY', 'ALA']	['I', '-']	[[(('test', 1236), (-55.16336441040039, -52.95459747314453)), (('test', 1241), (-64.16101837158203, -39.611366271972656)), (('test', 1248), (-80.57002258300781, -37.74253463745117)), (('test', 1256), (-95.84532928466797, -26.86675262451172)), (('test', 1263), (-113.52884674072266, -8.19443416595459)), (('test', 1271), (64.91471099853516, 25.16599464416504)), (('test', 1275), (-103.45616149902344,…	['ALA', 'LEU', 'ALA']	[0, 1, 1]
2r8q	A	696	wide		['TYR', 'LEU', 'TYR', 'THR', 'GLY', 'LYS', 'ALA']	['I', 'S', '-', 'G']	[[(('test', 830), (-70.50181579589844, -41.280879974365234)), (('test', 842), (-68.736328125, -45.02095031738281)), (('test', 850), (-102.82498931884766, -41.44979476928711)), (('test', 862), (-78.70800018310547, -39.609127044677734)), (('test', 869), (-83.52040100097656, -3.791165590286255)), (('test', 873), (65.74873352050781, 15.078143119812012)), (('test', 882), (-66.81919860839844, -19.15899…	['TYR', 'GLY', 'ALA']	[0, 0, 0]
2rk9	A	23	wide	interface	['PHE', 'VAL', 'ASP', 'VAL', 'LEU', 'GLY', 'PHE']	['I', 'T', '-']	[[(('test', 158), (-60.749698638916016, -42.797576904296875)), (('test', 169), (-79.41082000732422, -56.2441291809082)), (('test', 176), (-72.0508041381836, -46.87590408325195)), (('test', 184), (-81.41583251953125, -52.44586944580078)), (('test', 191), (-86.2428970336914, -12.135831832885742)), (('test', 199), (77.22351837158203, 20.801050186157227)), (('test', 203), (-72.256591796875, 157.44004…	['PHE', 'LEU', 'PHE']	[1, 1, 1]
2vcf	X	145	wide		['PHE', 'GLY', 'LYS', 'ALA', 'MET', 'GLY', 'LEU']	['I', '-']	[[(('test', 1123), (-70.53289031982422, -37.461978912353516)), (('test', 1134), (-90.23690032958984, -66.31497955322266)), (('test', 1138), (-62.09721755981445, -41.00196075439453)), (('test', 1147), (-85.75360870361328, -68.04963684082031)), (('test', 1152), (-66.80077362060547, -35.54537582397461)), (('test', 1160), (87.70616912841797, 26.106515884399414)), (('test', 1164), (-95.89447784423828,…	['PHE', 'MET', 'LEU']	[1, 1, 1]
2vn8	A	192	wide		['ILE', 'ASN', 'LYS', 'VAL', 'GLY', 'GLY', 'LEU']	['I', 'T', '-']	[[(('test', 1172), (-85.21702575683594, -52.2861213684082)), (('test', 1180), (-89.12262725830078, -54.094017028808594)), (('test', 1188), (-71.48580169677734, -52.8720588684082)), (('test', 1197), (-82.9773941040039, -49.44688415527344)), (('test', 1204), (-69.04182434082031, -22.370609283447266)), (('test', 1208), (73.22227478027344, 16.61391830444336)), (('test', 1212), (-91.06478881835938, 13…	['ILE', 'GLY', 'LEU']	[1, 0, 0]
2vxo	A	207	wide		['LEU', 'TYR', 'ASP', 'ILE', 'ALA', 'GLY', 'CYS']	['I', 'T', '-']	[[(('test', 1252), (-69.38274383544922, -47.45791244506836)), (('test', 1260), (-88.18122100830078, -61.03573226928711)), (('test', 1272), (-64.44348907470703, -48.07892990112305)), (('test', 1280), (-85.31704711914062, -55.272220611572266)), (('test', 1288), (-82.39290618896484, -21.076251983642578)), (('test', 1293), (73.73137664794922, 22.129301071166992)), (('test', 1297), (-64.63734436035156…	['LEU', 'ALA', 'CYS']	[0, 0, 1]
2vz8	A	1659	wide	interface	['LEU', 'VAL', 'VAL', 'ARG', 'GLY', 'ARG', 'MET']	['I', 'T', '-']	[[(('test', 11679), (-78.98552703857422, -48.527305603027344)), (('test', 11687), (-89.14202880859375, -60.17071533203125)), (('test', 11694), (-65.91712951660156, -40.77870178222656)), (('test', 11701), (-105.09215545654297, -37.358421325683594)), (('test', 11712), (-93.51918029785156, -15.640325546264648)), (('test', 11716), (52.942501068115234, 50.018898010253906)), (('test', 11727), (-67.2960…	['LEU', 'GLY', 'MET']	[1, 0, 0]
2w0i	A	283	wide		['VAL', 'GLU', 'GLN', 'ASP', 'PHE', 'HIS', 'LEU']	['I', 'T', '-']	[[(('test', 850), (-57.83439636230469, -41.687347412109375)), (('test', 857), (-80.59303283691406, -47.951812744140625)), (('test', 866), (-82.4666748046875, -43.04208755493164)), (('test', 872), (-96.52175903320312, -16.423664093017578)), (('test', 880), (-122.77471160888672, -0.05595291033387184)), (('test', 891), (55.59132385253906, 42.62653732299805)), (('test', 901), (-101.08684539794922, 12…	['VAL', 'PHE', 'LEU']	[1, 0, 0]
2w2k	A	182	wide	interface	['ALA', 'VAL', 'HIS', 'GLY', 'LEU', 'GLY', 'MET']	['I', 'T', '-']	[[(('test', 1399), (-71.38597106933594, -36.442325592041016)), (('test', 1404), (-79.65685272216797, -60.77138137817383)), (('test', 1411), (-75.44659423828125, -35.234676361083984)), (('test', 1421), (-78.29222869873047, -60.9858283996582)), (('test', 1425), (-86.90489196777344, -16.33686065673828)), (('test', 1433), (82.14258575439453, 20.61351776123047)), (('test', 1437), (-71.87834930419922, …	['ALA', 'LEU', 'MET']	[1, 0, 1]
2w90	A	203	wide	interface	['LEU', 'LYS', 'HIS', 'VAL', 'LEU', 'GLY', 'MET']	['I', '-']	[[(('test', 1649), (-60.06278991699219, -44.1440315246582)), (('test', 1657), (-58.94171905517578, -43.17008590698242)), (('test', 1666), (-102.21670532226562, -23.31138801574707)), (('test', 1676), (-89.0039291381836, -41.05816650390625)), (('test', 1683), (-102.36846160888672, -14.587309837341309)), (('test', 1691), (76.5390625, 25.857757568359375)), (('test', 1695), (-68.9138412475586, 139.410…	['LEU', 'LEU', 'MET']	[1, 1, 1]
2wa0	A	159	wide		['LEU', 'LYS', 'MET', 'ILE', 'PHE', 'GLY', 'ILE']	['I', '-', 'E']	[[(('test', 564), (-55.96479415893555, -46.931888580322266)), (('test', 572), (-63.35567855834961, -54.806068420410156)), (('test', 581), (-77.97364807128906, -39.36545181274414)), (('test', 589), (-93.86576843261719, -40.55735778808594)), (('test', 597), (-103.67322540283203, -7.244296550750732)), (('test', 608), (61.42731475830078, 29.553009033203125)), (('test', 612), (-107.00650024414062, 130…	['LEU', 'PHE', 'ILE']	[1, 1, 1]
2wbn	A	331	wide		['LEU', 'LYS', 'LEU', 'GLU', 'HIS', 'GLY', 'ILE']	['I', 'T', '-']	[[(('test', 774), (-61.18783187866211, -36.9179801940918)), (('test', 782), (-70.46025085449219, -59.059513092041016)), (('test', 791), (-88.92311096191406, -24.678848266601562)), (('test', 799), (-99.93390655517578, -36.855106353759766)), (('test', 808), (-112.3092041015625, 2.944904088973999)), (('test', 818), (68.45932006835938, 23.411972045898438)), (('test', 822), (-90.02172088623047, 90.343…	['LEU', 'HIS', 'ILE']	[1, 1, 0]
2wk3	A	823	wide	interface	['LEU', 'ARG', 'THR', 'LYS', 'GLU', 'GLN', 'LEU']	['I', 'T', '-']	[[(('test', 6341), (-67.29671478271484, -28.27576446533203)), (('test', 6349), (-106.20966339111328, -66.4483871459961)), (('test', 6360), (-58.6380615234375, -48.38546371459961)), (('test', 6367), (-78.07316589355469, -51.68913650512695)), (('test', 6376), (-96.11540985107422, -16.36209487915039)), (('test', 6385), (53.81806945800781, 50.76875686645508)), (('test', 6394), (-71.81166076660156, -3…	['LEU', 'GLU', 'LEU']	[1, 0, 1]
2wl3	A	24	wide		['ALA', 'ALA', 'GLY', 'ILE', 'MSE', 'GLY', 'MSE']	['I', 'T', '-']	[[(('test', 176), (-66.57701873779297, -35.96383285522461)), (('test', 181), (-98.81616973876953, -57.64073181152344)), (('test', 186), (-59.462337493896484, -29.385074615478516)), (('test', 190), (-105.39909362792969, -52.48858642578125)), (('test', 198), (-78.62677764892578, -29.11054039001465)), (('test', 206), (100.35596466064453, 5.069022178649902)), (('test', 210), (-65.49598693847656, 158.…	['ALA', 'MSE', 'MSE']	[1, 0, 0]
2wyo	A	377	wide		['VAL', 'PRO', 'VAL', 'ALA', 'PHE', 'CYS', 'GLY']	['I', 'S', 'T']	[[(('test', 2875), (-70.99339294433594, -45.14863967895508)), (('test', 2882), (-85.34471130371094, -35.99299621582031)), (('test', 2889), (-97.8280258178711, -40.54486846923828)), (('test', 2896), (-83.83606719970703, -26.54165267944336)), (('test', 2901), (-132.11444091796875, 10.427282333374023)), (('test', 2912), (60.84584426879883, 20.012866973876953)), (('test', 2918), (105.54415893554688, …	['VAL', 'PHE', 'GLY']	[0, 0, 0]
2x0k	A	111	wide		['LEU', 'GLU', 'ASP', 'THR', 'LEU', 'HIS', 'ALA']	['I', 'T', '-', 'E']	[[(('test', 849), (-74.17364501953125, -41.39776611328125)), (('test', 857), (-90.5307388305664, -68.85243225097656)), (('test', 866), (-59.62760543823242, -43.42223358154297)), (('test', 874), (-84.70555877685547, -52.32740783691406)), (('test', 881), (-101.53556060791016, -9.209785461425781)), (('test', 889), (50.029048919677734, 44.53374099731445)), (('test', 899), (-75.94856262207031, 137.024…	['LEU', 'LEU', 'ALA']	[1, 0, 0]
2x0s	A	146	wide		['ALA', 'ASP', 'ILE', 'VAL', 'MET', 'GLN', 'VAL']	['I', 'H', '-']	[[(('test', 1106), (-56.96693420410156, -44.11804962158203)), (('test', 1111), (-56.740440368652344, -63.68109893798828)), (('test', 1119), (-77.04029846191406, -55.12518310546875)), (('test', 1127), (-82.3158187866211, -9.181747436523438)), (('test', 1134), (-128.290283203125, -14.57947063446045)), (('test', 1142), (54.378395080566406, 65.03169250488281)), (('test', 1151), (-132.29273986816406, …	['ALA', 'MET', 'VAL']	[1, 0, 1]
2x3n	A	168	wide		['ARG', 'ARG', 'ARG', 'LEU', 'LEU', 'ASP', 'ILE']	['I', 'S', '-']	[[(('test', 1265), (-61.02933120727539, -51.77566909790039)), (('test', 1276), (-71.61906433105469, -43.792762756347656)), (('test', 1287), (-104.5479507446289, -37.55833053588867)), (('test', 1298), (-85.26424407958984, -38.3238410949707)), (('test', 1306), (-100.1668930053711, -3.5064334869384766)), (('test', 1314), (47.85517883300781, 40.960899353027344)), (('test', 1322), (-94.42224884033203,…	['ARG', 'LEU', 'ILE']	[1, 0, 1]
2x40	A	229	wide		['LEU', 'ARG', 'GLU', 'GLU', 'TRP', 'GLY', 'PHE']	['I', 'T', '-']	[[(('test', 1768), (-54.28574752807617, -56.818382263183594)), (('test', 1776), (-88.99090576171875, -63.539424896240234)), (('test', 1787), (-64.04978942871094, -33.38240432739258)), (('test', 1796), (-90.06498718261719, -53.106536865234375)), (('test', 1805), (-84.31905364990234, -24.03028106689453)), (('test', 1819), (79.29047393798828, 35.706844329833984)), (('test', 1823), (-64.9806976318359…	['LEU', 'TRP', 'PHE']	[1, 1, 0]
2x5c	A	116	wide		['TYR', 'GLU', 'GLU', 'GLU', 'GLY', 'GLY', 'VAL']	['I', 'T', '-']	[[(('test', 1416), (-67.77618408203125, -33.90205383300781)), (('test', 1437), (-71.78974914550781, -54.81193542480469)), (('test', 1452), (-75.45613098144531, -46.32135009765625)), (('test', 1467), (-92.4252700805664, -30.306413650512695)), (('test', 1482), (-92.29743957519531, -11.230859756469727)), (('test', 1489), (77.3546142578125, 7.803459644317627)), (('test', 1496), (-82.54805755615234, 1…	['TYR', 'GLY', 'VAL']	[0, 0, 0]
2x5f	A	152	wide	interface	['PHE', 'ASN', 'THR', 'ARG', 'ASN', 'GLY', 'ALA']	['I', 'T', '-']	[[(('test', 1185), (-90.14873504638672, -36.27191925048828)), (('test', 1196), (-86.80160522460938, -59.358436584472656)), (('test', 1204), (-67.94953918457031, -45.24919891357422)), (('test', 1211), (-83.01482391357422, -44.67829513549805)), (('test', 1222), (-99.79320526123047, -10.200835227966309)), (('test', 1230), (75.68047332763672, 20.362279891967773)), (('test', 1234), (-87.89701080322266…	['PHE', 'ASN', 'ALA']	[0, 0, 0]
2xph	A	571	wide		['SER', 'ILE', 'ASP', 'LYS', 'LYS', 'ARG', 'LYS']	['I', '-', 'S']	[[(('test', 1304), (-63.8118896484375, -39.976078033447266)), (('test', 1310), (-46.036705017089844, -65.68035888671875)), (('test', 1318), (-84.45391082763672, 115.08103942871094)), (('test', 1326), (114.83468627929688, -53.963932037353516)), (('test', 1335), (-101.3081283569336, -13.910630226135254)), (('test', 1344), (63.417999267578125, -4.925770282745361)), (('test', 1355), (-90.702720642089…	['SER', 'LYS', 'LYS']	[1, 1, 1]
2xz8	A	288	wide		['HIS', 'ILE', 'GLU', 'SER', 'ASN', 'GLY', 'TYR']	['I', 'T', '-']	[[(('test', 433), (-60.140724182128906, -41.96626281738281)), (('test', 443), (-72.59024047851562, -56.609500885009766)), (('test', 451), (-82.52947998046875, -44.67723083496094)), (('test', 460), (-79.58209991455078, -44.94827651977539)), (('test', 466), (-84.57613372802734, -22.66869354248047)), (('test', 474), (82.79598999023438, 16.97602081298828)), (('test', 478), (-73.65235137939453, 161.66…	['HIS', 'ASN', 'TYR']	[1, 1, 1]
2y5y	A	34	wide		['LEU', 'HIS', 'ASP', 'ILE', 'ASN', 'HIS', 'ILE']	['I', 'T', '-']	[[(('test', 282), (-86.33871459960938, -52.501216888427734)), (('test', 290), (-81.99475860595703, -60.149898529052734)), (('test', 300), (-60.21516799926758, -55.80479049682617)), (('test', 308), (-81.4832992553711, -56.679039001464844)), (('test', 316), (-79.48853302001953, -8.122455596923828)), (('test', 324), (58.72119903564453, 43.55473327636719)), (('test', 334), (-91.1239242553711, 133.785…	['LEU', 'ASN', 'ILE']	[1, 0, 1]
2ypf	A	351	wide		['LEU', 'CYS', 'GLN', 'ALA', 'HIS', 'GLY', 'LEU']	['I', 'S', '-']	[[(('test', 1087), (-72.07611846923828, -19.112218856811523)), (('test', 1095), (-78.11859130859375, -51.741859436035156)), (('test', 1101), (-97.3761978149414, -33.18486404418945)), (('test', 1110), (-74.00284576416016, -32.80836486816406)), (('test', 1115), (-119.66474914550781, -13.1221342086792)), (('test', 1125), (71.84650421142578, 55.94134521484375)), (('test', 1129), (-116.73431396484375,…	['LEU', 'HIS', 'LEU']	[1, 0, 0]
2yw2	A	168	wide		['ARG', 'PHE', 'LEU', 'ASN', 'LYS', 'LYS', 'ILE']	['I', 'S', '-', 'T']	[[(('test', 1276), (-65.53594970703125, -39.039798736572266)), (('test', 1287), (-73.87234497070312, -55.652584075927734)), (('test', 1298), (-83.77252197265625, -40.88943099975586)), (('test', 1306), (-83.83104705810547, -51.86533737182617)), (('test', 1314), (-78.37816619873047, -25.937341690063477)), (('test', 1323), (56.33964920043945, 44.27119827270508)), (('test', 1332), (-51.37873077392578…	['ARG', 'LYS', 'ILE']	[1, 1, 0]
2z00	A	340	wide		['LEU', 'HIS', 'LEU', 'LYS', 'ARG', 'GLY', 'PHE']	['I', 'H', '-']	[[(('test', 2545), (-98.14617156982422, -56.708518981933594)), (('test', 2553), (-70.22577667236328, -57.715110778808594)), (('test', 2563), (-66.68852233886719, -47.91077423095703)), (('test', 2571), (-85.39051055908203, -33.23481750488281)), (('test', 2580), (-110.05824279785156, 5.59135103225708)), (('test', 2591), (68.56036376953125, 14.817742347717285)), (('test', 2595), (-57.78899383544922,…	['LEU', 'ARG', 'PHE']	[1, 0, 0]
2za0	A	49	wide	interface	['TYR', 'THR', 'ARG', 'VAL', 'LEU', 'GLY', 'LEU']	['I', 'T', '-']	[[(('test', 347), (-66.99895477294922, -31.205366134643555)), (('test', 359), (-88.55353546142578, -50.153507232666016)), (('test', 366), (-75.2994155883789, -44.996585845947266)), (('test', 377), (-82.1417465209961, -49.50465774536133)), (('test', 384), (-91.25321197509766, -13.84669017791748)), (('test', 392), (81.20182037353516, 17.754581451416016)), (('test', 396), (-81.63469696044922, 171.02…	['TYR', 'LEU', 'LEU']	[1, 1, 1]
2zc2	A	150	wide		['THR', 'VAL', 'SER', 'ASP', 'ASP', 'LYS', 'THR']	['I', 'T', '-']	[[(('test', 237), (-58.05753707885742, -41.23249435424805)), (('test', 244), (-76.34031677246094, -54.02341079711914)), (('test', 251), (-78.83148956298828, -64.68360900878906)), (('test', 257), (-57.11570358276367, -53.44696807861328)), (('test', 265), (-87.86946868896484, -0.6486108899116516)), (('test', 273), (60.00635528564453, 40.519447326660156)), (('test', 282), (-91.08657836914062, 119.19…	['THR', 'ASP', 'THR']	[1, 0, 1]
2zi8	A	160	wide		['TYR', 'ARG', 'ASP', 'VAL', 'LEU', 'GLY', 'PHE']	['I', 'S', '-']	[[(('test', 1252), (-72.55229949951172, -45.19872283935547)), (('test', 1264), (-80.13566589355469, -51.57215881347656)), (('test', 1275), (-84.18972778320312, -43.9688606262207)), (('test', 1283), (-80.21745300292969, -51.2179069519043)), (('test', 1290), (-87.75061798095703, -21.705900192260742)), (('test', 1298), (89.82620239257812, 15.658758163452148)), (('test', 1302), (-66.78480529785156, 1…	['TYR', 'LEU', 'PHE']	[1, 1, 1]
3a31	A	189	wide		['LEU', 'GLU', 'ARG', 'LEU', 'PHE', 'LYS', 'LEU']	['I', 'S', '-']	[[(('test', 1480), (-61.515769958496094, -45.79573440551758)), (('test', 1488), (-77.67587280273438, -38.826805114746094)), (('test', 1497), (-96.88573455810547, -36.146400451660156)), (('test', 1508), (-86.43119812011719, -45.24295425415039)), (('test', 1516), (-101.00663757324219, -7.028725624084473)), (('test', 1527), (57.79426574707031, 37.844966888427734)), (('test', 1536), (-104.92591094970…	['LEU', 'PHE', 'LEU']	[1, 0, 1]
3a9r	A	202	wide		['PHE', 'GLN', 'ASN', 'TYR', 'LEU', 'GLY', 'MET']	['I', '-']	[[(('test', 1505), (-59.0013313293457, -47.97663497924805)), (('test', 1516), (-65.1583480834961, -55.710723876953125)), (('test', 1525), (-79.97682189941406, -30.02385139465332)), (('test', 1533), (-94.8051528930664, -40.421749114990234)), (('test', 1545), (-104.19990539550781, -12.067773818969727)), (('test', 1553), (67.17776489257812, 27.565141677856445)), (('test', 1557), (-102.08177185058594…	['PHE', 'LEU', 'MET']	[1, 1, 1]
3aag	A	685	wide		['GLN', 'MSE', 'PHE', 'PHE', 'LEU', 'GLY', 'ASN']	['I', 'S', '-']	[[(('test', 1925), (-58.09363555908203, -37.69662857055664)), (('test', 1934), (-93.98452758789062, -44.471473693847656)), (('test', 1942), (-77.4158706665039, -65.64059448242188)), (('test', 1953), (-64.31666564941406, -53.95231628417969)), (('test', 1964), (-85.60447692871094, -5.005702972412109)), (('test', 1972), (45.29866409301758, 27.380895614624023)), (('test', 1976), (-95.8065185546875, 1…	['GLN', 'LEU', 'ASN']	[1, 1, 1]
3abz	A	212	wide		['LEU', 'ARG', 'ASP', 'GLU', 'TRP', 'LYS', 'TRP']	['I', 'T', '-']	[[(('test', 1604), (-58.759788513183594, -43.323612213134766)), (('test', 1612), (-96.66747283935547, -62.26028060913086)), (('test', 1623), (-69.76316833496094, -39.65923309326172)), (('test', 1631), (-80.8927230834961, -52.899085998535156)), (('test', 1640), (-91.08403778076172, -15.639513969421387)), (('test', 1654), (61.273006439208984, 29.0493106842041)), (('test', 1663), (-77.48701477050781…	['LEU', 'TRP', 'TRP']	[1, 1, 0]
3afi	E	169	wide		['MET', 'ILE', 'LEU', 'GLU', 'ALA', 'ASN', 'ALA']	['I', 'S', '-', 'H']	[[(('test', 6598), (-76.32138061523438, -49.72256851196289)), (('test', 6606), (-86.32869720458984, -42.23342514038086)), (('test', 6614), (-80.5128173828125, -48.22500991821289)), (('test', 6622), (-81.16069030761719, -52.018455505371094)), (('test', 6631), (-87.75753784179688, -11.14319896697998)), (('test', 6636), (57.93157958984375, 37.487091064453125)), (('test', 6644), (-61.0384635925293, -…	['MET', 'ALA', 'ALA']	[0, 0, 0]
3aib	A	460	wide		['GLY', 'ASN', 'ILE', 'TYR', 'ALA', 'ASN', 'ASP']	['I', 'S', '-']	[[(('test', 1792), (-54.62821960449219, -51.67222213745117)), (('test', 1796), (-64.63379669189453, -51.79403305053711)), (('test', 1804), (-64.00465393066406, -49.46052169799805)), (('test', 1812), (-89.87787628173828, -40.1287841796875)), (('test', 1824), (-110.58683013916016, -4.202070236206055)), (('test', 1829), (58.642555236816406, 33.9821891784668)), (('test', 1837), (-126.27867126464844, …	['GLY', 'ALA', 'ASP']	[0, 0, 1]
3am6	A	187	wide		['PHE', 'GLY', 'SER', 'GLY', 'SER', 'GLY', 'VAL']	['I', 'S']	[[(('test', 1452), (-67.19488525390625, -58.219120025634766)), (('test', 1463), (-91.35447692871094, -84.32547760009766)), (('test', 1467), (-38.59675598144531, -36.90507507324219)), (('test', 1473), (-90.87340545654297, -57.94087219238281)), (('test', 1477), (-82.85489654541016, -54.68186569213867)), (('test', 1483), (116.01644897460938, -17.66736602783203)), (('test', 1487), (-59.63299560546875…	['PHE', 'SER', 'VAL']	[1, 0, 1]
3amj	B	302	wide	interface	['ILE', 'ARG', 'ASP', 'LYS', 'ARG', 'GLY', 'LEU']	['I', 'T', '-']	[[(('test', 5405), (-114.00309753417969, -45.49882507324219)), (('test', 5413), (-73.73751831054688, -70.09122467041016)), (('test', 5424), (-65.04389953613281, -51.40310287475586)), (('test', 5432), (-70.1821060180664, -50.95321273803711)), (('test', 5441), (-102.4775619506836, -31.163728713989258)), (('test', 5452), (75.64642333984375, 29.34747886657715)), (('test', 5456), (-77.6738052368164, -…	['ILE', 'ARG', 'LEU']	[1, 0, 1]
3at5	A	87	wide		['HIS', 'ALA', 'GLN', 'THR', 'LEU', 'ARG', 'VAL']	['I', 'S', '-']	[[(('test', 674), (-73.74213409423828, -46.76010513305664)), (('test', 684), (-80.28184509277344, -48.03534698486328)), (('test', 689), (-83.8555908203125, -53.63453674316406)), (('test', 698), (-75.9814453125, -50.82381820678711)), (('test', 705), (-84.63534545898438, -27.059967041015625)), (('test', 713), (58.28961944580078, 47.287715911865234)), (('test', 724), (-65.21512603759766, 134.4528808…	['HIS', 'LEU', 'VAL']	[1, 0, 1]
3at7	A	120	wide		['GLY', 'LEU', 'PHE', 'ALA', 'GLN', 'ASN', 'SER']	['I', 'S', '-']	[[(('test', 777), (-58.31950378417969, -51.99129104614258)), (('test', 781), (-66.65260314941406, -48.27427291870117)), (('test', 789), (-92.15882110595703, -41.19645690917969)), (('test', 800), (-85.5456314086914, -33.43207931518555)), (('test', 805), (-109.48804473876953, -5.62197208404541)), (('test', 814), (53.37648391723633, 40.25523376464844)), (('test', 822), (-151.86973571777344, 142.7958…	['GLY', 'GLN', 'SER']	[0, 0, 0]
3cbw	A	228	wide		['MET', 'THR', 'ASP', 'THR', 'ARG', 'GLY', 'LEU']	['I', 'S', '-']	[[(('test', 1611), (-69.85012817382812, -44.35079574584961)), (('test', 1619), (-80.5725326538086, -48.54612350463867)), (('test', 1626), (-94.20418548583984, -57.37491226196289)), (('test', 1634), (-59.01227951049805, -40.85054016113281)), (('test', 1641), (-107.89370727539062, -4.574059963226318)), (('test', 1652), (61.68149948120117, 29.74225616455078)), (('test', 1656), (-79.957763671875, 108…	['MET', 'ARG', 'LEU']	[1, 0, 1]
3cf4	A	601	wide		['ALA', 'ALA', 'ILE', 'PHE', 'ALA', 'GLN', 'ARG']	['I', 'S', '-']	[[(('test', 4253), (-68.5087890625, -36.458343505859375)), (('test', 4258), (-78.15365600585938, -38.62248611450195)), (('test', 4263), (-93.34152221679688, -51.968990325927734)), (('test', 4271), (-70.4549331665039, -54.35551071166992)), (('test', 4282), (-84.54449462890625, -7.511335849761963)), (('test', 4287), (54.01975631713867, 37.680809020996094)), (('test', 4299), (-84.34178924560547, 153…	['ALA', 'ALA', 'ARG']	[0, 0, 1]
3cjm	A	192	wide		['TYR', 'GLN', 'ARG', 'TYR', 'LEU', 'HIS', 'LYS']	['I', 'S', '-']	[[(('test', 1119), (-69.94953918457031, -43.93879318237305)), (('test', 1131), (-65.05155181884766, -45.35270309448242)), (('test', 1140), (-77.29829406738281, -38.23174285888672)), (('test', 1151), (-97.8860092163086, -30.746219635009766)), (('test', 1163), (-114.38359069824219, -10.945354461669922)), (('test', 1171), (52.46048355102539, 42.44347381591797)), (('test', 1181), (-130.7215576171875,…	['TYR', 'LEU', 'LYS']	[0, 1, 1]
3cq0	A	158	wide		['LEU', 'GLU', 'VAL', 'LYS', 'HIS', 'GLY', 'ILE']	['I', '-']	[[(('test', 1137), (-58.060302734375, -44.1452522277832)), (('test', 1145), (-63.58837890625, -54.563209533691406)), (('test', 1154), (-79.78184509277344, -41.20083236694336)), (('test', 1161), (-80.74401092529297, -37.42031478881836)), (('test', 1170), (-114.6415023803711, -9.44909954071045)), (('test', 1180), (65.63653564453125, 30.86834716796875)), (('test', 1184), (-97.84799194335938, 121.861…	['LEU', 'HIS', 'ILE']	[1, 1, 1]
3cs1	A	74	wide		['CYS', 'LEU', 'GLU', 'VAL', 'LEU', 'LYS', 'LEU']	['I', '-', 'G']	[[(('test', 511), (-58.76411819458008, -44.815677642822266)), (('test', 517), (-63.45783233642578, -54.97740936279297)), (('test', 525), (-95.57722473144531, -27.89659881591797)), (('test', 534), (-94.54644012451172, -55.93798065185547)), (('test', 541), (-76.8531723022461, -25.415340423583984)), (('test', 549), (60.616432189941406, 44.58534622192383)), (('test', 558), (-61.212799072265625, -19.7…	['CYS', 'LEU', 'LEU']	[1, 1, 1]
3cwc	A	257	wide		['LEU', 'TYR', 'ALA', 'PHE', 'CYS', 'GLY', 'ALA']	['I', '-']	[[(('test', 1854), (-72.9375, -38.2831916809082)), (('test', 1862), (-61.3499870300293, -57.02326583862305)), (('test', 1874), (-72.08905029296875, -54.6953125)), (('test', 1879), (-78.54680633544922, -41.427242279052734)), (('test', 1890), (-95.75474548339844, -21.275232315063477)), (('test', 1896), (81.53923034667969, 21.591907501220703)), (('test', 1900), (-72.80949401855469, 154.0545043945312…	['LEU', 'CYS', 'ALA']	[1, 1, 0]
3cy5	A	87	wide	interface	['HIS', 'ALA', 'HIS', 'LYS', 'LEU', 'ARG', 'VAL']	['I', 'S', '-']	[[(('test', 636), (-80.55148315429688, -41.849151611328125)), (('test', 646), (-80.75157928466797, -64.98033905029297)), (('test', 651), (-74.3923110961914, -44.98056411743164)), (('test', 661), (-87.15755462646484, -48.278385162353516)), (('test', 670), (-93.79021453857422, -18.482511520385742)), (('test', 678), (52.659446716308594, 49.89141082763672)), (('test', 689), (-71.65634155273438, 127.9…	['HIS', 'LEU', 'VAL']	[1, 0, 1]
3dvx	A	94	wide	interface	['ALA', 'VAL', 'TYR', 'GLU', 'GLN', 'LYS', 'ILE']	['I', 'T', '-']	[[(('test', 744), (-56.25914001464844, -39.94771957397461)), (('test', 749), (-78.98538970947266, -56.36069107055664)), (('test', 756), (-81.7398910522461, -43.67007064819336)), (('test', 768), (-82.80268859863281, -39.876155853271484)), (('test', 777), (-102.38038635253906, -0.9721683859825134)), (('test', 786), (53.625755310058594, 20.77808380126953)), (('test', 795), (-68.61725616455078, 138.9…	['ALA', 'GLN', 'ILE']	[1, 1, 1]
3dzo	A	321	wide		['ALA', 'LYS', 'VAL', 'HIS', 'LEU', 'ARG', 'PHE']	['I', '-', 'B']	[[(('test', 1043), (-59.52463912963867, -38.0358772277832)), (('test', 1048), (-70.24948120117188, -46.99897384643555)), (('test', 1057), (-74.08197784423828, -48.25020980834961)), (('test', 1064), (-74.5667495727539, -55.43366622924805)), (('test', 1074), (-99.89779663085938, -15.27059555053711)), (('test', 1082), (59.07711410522461, 39.63234329223633)), (('test', 1093), (-103.4241943359375, 133…	['ALA', 'LEU', 'PHE']	[1, 0, 1]
3e6g	A	123	wide	interface	['ARG', 'ARG', 'ARG', 'THR', 'ALA', 'GLY', 'LEU']	['I', 'H', '-']	[[(('test', 719), (-79.5848388671875, -27.01797866821289)), (('test', 730), (-45.6894416809082, -60.29365921020508)), (('test', 741), (-61.682926177978516, -29.87343406677246)), (('test', 752), (-106.9693374633789, -28.729984283447266)), (('test', 759), (-129.2699432373047, 6.63356351852417)), (('test', 764), (62.89338684082031, 48.86709976196289)), (('test', 768), (-98.71961212158203, 141.228469…	['ARG', 'ALA', 'LEU']	[1, 0, 1]
3eaf	A	112	wide		['PHE', 'ARG', 'ASP', 'ARG', 'TYR', 'GLY', 'VAL']	['I', 'T', '-']	[[(('test', 554), (-52.849151611328125, -49.31307601928711)), (('test', 565), (-72.70537567138672, -50.99694061279297)), (('test', 576), (-83.8003921508789, -41.69700622558594)), (('test', 584), (-80.239501953125, -49.49968719482422)), (('test', 595), (-99.0276870727539, -12.065780639648438)), (('test', 607), (47.885467529296875, 49.281150817871094)), (('test', 611), (-60.50111770629883, 151.0148…	['PHE', 'TYR', 'VAL']	[1, 0, 1]
3eh1	A	1180	wide		['ILE', 'GLU', 'ASP', 'VAL', 'LEU', 'GLY', 'TYR']	['I', '-']	[[(('test', 5080), (-58.08534240722656, -38.37223815917969)), (('test', 5088), (-81.2892837524414, -48.06064224243164)), (('test', 5097), (-82.00812530517578, -16.22376251220703)), (('test', 5105), (-115.21317291259766, -47.49599075317383)), (('test', 5112), (-81.65804290771484, -31.333011627197266)), (('test', 5120), (89.53887939453125, 31.301145553588867)), (('test', 5124), (-133.55859375, 153.…	['ILE', 'LEU', 'TYR']	[1, 1, 1]
3etv	A	213	wide		['LYS', 'GLU', 'TYR', 'MET', 'ASN', 'LEU', 'SER']	['I', 'S', '-', 'H']	[[(('test', 1517), (-64.22628784179688, -57.596771240234375)), (('test', 1526), (-78.69554138183594, -31.264671325683594)), (('test', 1535), (-119.2863998413086, -20.908893585205078)), (('test', 1547), (-91.79901885986328, -41.090736389160156)), (('test', 1555), (-102.59579467773438, -7.676187515258789)), (('test', 1563), (55.424522399902344, 42.63021469116211)), (('test', 1571), (-63.06630706787…	['LYS', 'ASN', 'SER']	[1, 0, 0]
3ey5	A	170	wide		['HIS', 'THR', 'ILE', 'VAL', 'TYR', 'GLY', 'VAL']	['I', 'T', '-']	[[(('test', 1510), (-62.64545822143555, -38.38290786743164)), (('test', 1520), (-84.6810302734375, -45.742164611816406)), (('test', 1527), (-83.95989227294922, -41.73241424560547)), (('test', 1535), (-86.23861694335938, -39.82290267944336)), (('test', 1542), (-104.71878051757812, -6.7423834800720215)), (('test', 1554), (64.85081481933594, 29.260189056396484)), (('test', 1558), (-65.54267120361328…	['HIS', 'TYR', 'VAL']	[1, 0, 0]
3eyx	A	98	wide	interface	['ALA', 'ILE', 'ILE', 'CYS', 'LEU', 'LYS', 'VAL']	['I', '-']	[[(('test', 588), (-54.16505813598633, -50.31890869140625)), (('test', 593), (-78.4830093383789, -51.55220031738281)), (('test', 601), (-84.69035339355469, -40.09520721435547)), (('test', 609), (-92.83792114257812, -53.05012512207031)), (('test', 615), (-76.10994720458984, -26.869245529174805)), (('test', 623), (62.860198974609375, 38.43214416503906)), (('test', 632), (-54.79558181762695, 147.227…	['ALA', 'LEU', 'VAL']	[1, 0, 1]
3f9s	A	17	wide		['GLU', 'VAL', 'TRP', 'SER', 'GLU', 'GLY', 'ASN']	['I', 'T', '-']	[[(('test', 153), (-67.33586120605469, -52.22902297973633)), (('test', 162), (-78.15660858154297, -51.870445251464844)), (('test', 169), (-89.6829605102539, -37.6463737487793)), (('test', 183), (-87.97850036621094, -35.451900482177734)), (('test', 189), (-102.23466491699219, -11.28620433807373)), (('test', 198), (70.94843292236328, 27.087759017944336)), (('test', 202), (-83.36518859863281, 80.538…	['GLU', 'GLU', 'ASN']	[1, 1, 0]
3fbg	A	134	wide	interface	['LEU', 'PHE', 'ASP', 'VAL', 'PHE', 'GLY', 'ILE']	['I', 'S', '-']	[[(('test', 1024), (-80.80220794677734, -48.455265045166016)), (('test', 1032), (-86.26376342773438, -45.00345993041992)), (('test', 1043), (-77.885009765625, -50.134220123291016)), (('test', 1051), (-79.31571197509766, -61.386749267578125)), (('test', 1058), (-74.85342407226562, -26.128408432006836)), (('test', 1069), (73.98098754882812, 32.16290283203125)), (('test', 1073), (-62.39054870605469,…	['LEU', 'PHE', 'ILE']	[1, 1, 1]
3fbu	A	111	wide		['GLY', 'PHE', 'LYS', 'GLU', 'MET', 'LYS', 'LEU']	['I', 'S', '-']	[[(('test', 904), (-57.059844970703125, -45.271121978759766)), (('test', 908), (-82.79633331298828, -43.84197235107422)), (('test', 919), (-79.81237030029297, -46.30982208251953)), (('test', 928), (-95.43141174316406, -39.55357360839844)), (('test', 937), (-90.22799682617188, -9.696878433227539)), (('test', 945), (56.93333435058594, 39.67945098876953)), (('test', 954), (-71.84942626953125, 157.66…	['GLY', 'MET', 'LEU']	[0, 0, 1]
3fcd	A	23	wide	interface	['PHE', 'CYS', 'ASP', 'THR', 'LEU', 'GLY', 'PHE']	['I', 'T', '-']	[[(('test', 157), (-63.53578567504883, -45.156917572021484)), (('test', 168), (-82.28960418701172, -60.03400421142578)), (('test', 174), (-69.00634002685547, -35.695709228515625)), (('test', 182), (-94.76701354980469, -48.523902893066406)), (('test', 189), (-89.65921020507812, -13.085575103759766)), (('test', 197), (94.73792266845703, 10.442838668823242)), (('test', 201), (-71.5771484375, 157.009…	['PHE', 'LEU', 'PHE']	[1, 1, 1]
3fdb	A	328	wide		['PHE', 'ILE', 'GLU', 'LYS', 'ALA', 'LYS', 'VAL']	['I', '-', 'E']	[[(('test', 2634), (-67.82637023925781, -31.58846664428711)), (('test', 2645), (-67.29015350341797, -50.982269287109375)), (('test', 2653), (-73.22589874267578, -42.12814712524414)), (('test', 2659), (-101.1407470703125, -28.012170791625977)), (('test', 2667), (-106.72206115722656, -7.410421371459961)), (('test', 2672), (52.547607421875, 46.827205657958984)), (('test', 2679), (-134.86471557617188…	['PHE', 'ALA', 'VAL']	[0, 1, 1]
3fdd	A	110	wide		['VAL', 'ARG', 'ASP', 'GLN', 'LEU', 'GLY', 'LEU']	['I', 'S', '-']	[[(('test', 651), (-66.6377944946289, -45.612735748291016)), (('test', 658), (-74.92639923095703, -48.540618896484375)), (('test', 669), (-87.57530975341797, -41.540767669677734)), (('test', 677), (-92.12659454345703, -37.007747650146484)), (('test', 686), (-92.04682922363281, -18.729169845581055)), (('test', 694), (71.2844467163086, 25.73727798461914)), (('test', 698), (-92.7093734741211, 161.80…	['VAL', 'LEU', 'LEU']	[1, 0, 1]
3ffe	A	433	wide		['LEU', 'PHE', 'PHE', 'ASN', 'HIS', 'GLY', 'VAL']	['I', '-', 'E']	[[(('test', 3384), (-56.807212829589844, -48.71049880981445)), (('test', 3392), (-63.314876556396484, -57.58686828613281)), (('test', 3403), (-75.79945373535156, -37.5439453125)), (('test', 3414), (-79.5165023803711, -36.10167694091797)), (('test', 3422), (-122.99700927734375, -7.12502384185791)), (('test', 3432), (67.08937072753906, 28.959369659423828)), (('test', 3436), (-99.72451782226562, 113…	['LEU', 'HIS', 'VAL']	[1, 0, 1]
3ffn	A	221	wide		['ARG', 'ASP', 'ASN', 'GLU', 'ARG', 'SER', 'GLY']	['I', 'S', 'T']	[[(('test', 1584), (-59.938289642333984, -54.85544204711914)), (('test', 1595), (-73.65706634521484, -51.574825286865234)), (('test', 1603), (-83.10060119628906, -39.38344955444336)), (('test', 1611), (-93.88480377197266, -24.282413482666016)), (('test', 1620), (-118.29788970947266, 23.483430862426758)), (('test', 1631), (29.8486328125, 59.997352600097656)), (('test', 1637), (73.89170837402344, -…	['ARG', 'ARG', 'GLY']	[0, 0, 0]
3gip	A	388	wide	interface	['TYR', 'VAL', 'ARG', 'GLU', 'ALA', 'ARG', 'LEU']	['I', 'T', '-', 'S']	[[(('test', 2873), (-80.88263702392578, -33.7982177734375)), (('test', 2885), (-94.08302307128906, -67.08048248291016)), (('test', 2892), (-62.81134033203125, -46.65457534790039)), (('test', 2903), (-78.51118469238281, -51.87234115600586)), (('test', 2912), (-89.28677368164062, -14.767355918884277)), (('test', 2917), (53.58526611328125, 42.528038024902344)), (('test', 2928), (-67.77284240722656, …	['TYR', 'ALA', 'LEU']	[1, 0, 1]
3gwb	A	289	wide	interface	['VAL', 'ARG', 'GLU', 'LYS', 'ARG', 'GLY', 'LEU']	['I', 'T', '-']	[[(('test', 2035), (-81.72605895996094, -42.790245056152344)), (('test', 2042), (-91.02456665039062, -61.00615692138672)), (('test', 2053), (-54.43608856201172, -60.4352912902832)), (('test', 2062), (-78.77996826171875, -37.475494384765625)), (('test', 2071), (-104.8565444946289, -16.850296020507812)), (('test', 2082), (56.699153900146484, 38.854469299316406)), (('test', 2086), (-94.5700454711914…	['VAL', 'ARG', 'LEU']	[1, 0, 1]
3h6x	A	70	wide	interface	['ASN', 'PRO', 'ARG', 'LYS', 'LYS', 'GLY', 'LEU']	['I', 'S', 'E']	[[(('test', 515), (-56.34980010986328, -54.70686340332031)), (('test', 523), (-68.60636901855469, -49.066444396972656)), (('test', 530), (-80.54840850830078, -23.023881912231445)), (('test', 541), (-98.28734588623047, -40.409019470214844)), (('test', 550), (-106.86160278320312, -14.552679061889648)), (('test', 559), (77.36465454101562, 19.39066505432129)), (('test', 563), (-114.43717956542969, 14…	['ASN', 'LYS', 'LEU']	[0, 1, 1]
3hid	A	173	wide		['LEU', 'VAL', 'HIS', 'TYR', 'TYR', 'LYS', 'GLU']	['I', 'S', '-']	[[(('test', 1279), (-56.93818283081055, -46.30393600463867)), (('test', 1287), (-76.98179626464844, -51.13557815551758)), (('test', 1294), (-87.73371124267578, -31.684663772583008)), (('test', 1304), (-93.12104034423828, -54.001102447509766)), (('test', 1316), (-83.19473266601562, -14.385819435119629)), (('test', 1328), (62.857303619384766, 33.11510467529297)), (('test', 1337), (-104.316108703613…	['LEU', 'TYR', 'GLU']	[0, 1, 1]
3hjn	A	98	wide	interface	['GLN', 'GLY', 'PHE', 'GLY', 'ARG', 'ASN', 'LEU']	['I', 'T', '-', 'S']	[[(('test', 776), (-87.09101867675781, -38.233585357666016)), (('test', 785), (-67.25968933105469, -56.1324462890625)), (('test', 789), (-90.15815734863281, -58.0048828125)), (('test', 800), (-49.75503921508789, -52.942115783691406)), (('test', 804), (-91.47106170654297, 1.1889383792877197)), (('test', 815), (58.96125411987305, 27.54624366760254)), (('test', 823), (-73.30377197265625, -14.5372991…	['GLN', 'ARG', 'LEU']	[1, 1, 0]
3hug	A	133	wide	interface	['ARG', 'SER', 'TYR', 'TYR', 'ARG', 'GLY', 'TRP']	['I', 'S', '-']	[[(('test', 283), (-66.20565032958984, -45.017173767089844)), (('test', 294), (-75.04133605957031, -53.42732238769531)), (('test', 300), (-83.24825286865234, -46.95582962036133)), (('test', 312), (-79.32556915283203, -36.76454162597656)), (('test', 324), (-96.36454010009766, -5.950319290161133)), (('test', 335), (69.20301055908203, 10.691427230834961)), (('test', 339), (-65.44320678710938, 157.62…	['ARG', 'ARG', 'TRP']	[1, 1, 1]
3hwi	A	246	wide		['LEU', 'ARG', 'GLU', 'LEU', 'LEU', 'GLY', 'HIS']	['I', 'S', '-']	[[(('test', 1848), (-73.08431243896484, -49.04533004760742)), (('test', 1856), (-81.59945678710938, -49.13058853149414)), (('test', 1867), (-89.0765609741211, -35.64817810058594)), (('test', 1876), (-87.56369018554688, -54.70602035522461)), (('test', 1884), (-82.55596160888672, -8.58469295501709)), (('test', 1892), (75.93545532226562, 13.44243335723877)), (('test', 1896), (-63.81617736816406, 128…	['LEU', 'LEU', 'HIS']	[1, 1, 1]
3hxp	A	216	wide		['ILE', 'TYR', 'LYS', 'ASP', 'LEU', 'GLY', 'LEU']	['I', 'T', '-']	[[(('test', 1337), (-63.60661315917969, -59.3221321105957)), (('test', 1345), (-85.06666564941406, -34.53907012939453)), (('test', 1357), (-90.39173889160156, -81.981201171875)), (('test', 1366), (-45.06563186645508, -22.522794723510742)), (('test', 1374), (-111.8558120727539, -15.191377639770508)), (('test', 1382), (54.9247932434082, 30.447477340698242)), (('test', 1386), (-81.39543151855469, 14…	['ILE', 'LEU', 'LEU']	[1, 0, 1]
3hxu	A	142	wide		['TRP', 'GLU', 'LYS', 'GLU', 'VAL', 'GLY', 'ILE']	['I', '-']	[[(('test', 1151), (-61.964351654052734, -43.85921096801758)), (('test', 1165), (-70.74698638916016, -50.90721130371094)), (('test', 1174), (-99.90409088134766, -35.7225341796875)), (('test', 1183), (-84.20384979248047, -42.98148727416992)), (('test', 1192), (-88.25884246826172, -44.67159652709961)), (('test', 1199), (94.85358428955078, 33.041725158691406)), (('test', 1203), (-72.18891143798828, …	['TRP', 'VAL', 'ILE']	[1, 1, 1]
3hzu	A	258	wide		['LEU', 'THR', 'HIS', 'LEU', 'LEU', 'GLY', 'LYS']	['I', 'S', '-']	[[(('test', 2031), (-66.66316223144531, -50.137760162353516)), (('test', 2039), (-67.03055572509766, -49.938751220703125)), (('test', 2046), (-100.92274475097656, -34.01260757446289)), (('test', 2056), (-88.10114288330078, -31.51580047607422)), (('test', 2064), (-103.05355072021484, -18.35454559326172)), (('test', 2072), (75.2950210571289, 18.557266235351562)), (('test', 2076), (-66.0721893310546…	['LEU', 'LEU', 'LYS']	[1, 1, 1]
3i52	A	275	wide		['ASP', 'ILE', 'PHE', 'ILE', 'LYS', 'GLY', 'CYS']	['I', 'S', '-', 'T']	[[(('test', 1954), (-55.982383728027344, -42.11945343017578)), (('test', 1962), (-73.11272430419922, -55.79917526245117)), (('test', 1970), (-98.6640853881836, -13.19438362121582)), (('test', 1981), (-100.27051544189453, -52.17148971557617)), (('test', 1989), (-90.26361083984375, -16.173864364624023)), (('test', 1998), (75.02906799316406, 32.219451904296875)), (('test', 2002), (-59.86545944213867…	['ASP', 'LYS', 'CYS']	[1, 1, 0]
3ial	A	222	wide		['PHE', 'SER', 'ASP', 'GLU', 'LEU', 'CYS', 'PHE']	['I', 'T', '-']	[[(('test', 1530), (-67.2393798828125, -54.296512603759766)), (('test', 1541), (-94.88558197021484, -52.09829330444336)), (('test', 1547), (-64.939453125, -38.9053840637207)), (('test', 1555), (-103.86661529541016, -49.237693786621094)), (('test', 1564), (-88.06206512451172, -4.15675687789917)), (('test', 1572), (61.304718017578125, 31.680828094482422)), (('test', 1578), (-132.7052001953125, 174.…	['PHE', 'LEU', 'PHE']	[1, 0, 1]
3iar	A	227	wide		['ALA', 'VAL', 'ASP', 'ILE', 'LEU', 'LYS', 'THR']	['I', 'S', '-']	[[(('test', 1781), (-61.69969940185547, -41.01588439941406)), (('test', 1786), (-78.51880645751953, -48.46730422973633)), (('test', 1793), (-88.56024932861328, -33.390743255615234)), (('test', 1801), (-97.77642822265625, -45.942832946777344)), (('test', 1809), (-88.05198669433594, -9.4735107421875)), (('test', 1817), (61.653438568115234, 40.02674102783203)), (('test', 1826), (-67.02916717529297, …	['ALA', 'LEU', 'THR']	[1, 0, 0]
3igy	B	222	wide		['ARG', 'ALA', 'GLN', 'VAL', 'LEU', 'GLY', 'ASP']	['I', '-']	[[(('test', 1683), (-63.25230026245117, -41.569820404052734)), (('test', 1694), (-65.62503051757812, -55.854286193847656)), (('test', 1699), (-72.72998046875, -55.15528869628906)), (('test', 1708), (-74.56434631347656, -52.51051330566406)), (('test', 1715), (-93.31739807128906, -16.343961715698242)), (('test', 1723), (73.68058013916016, 30.377965927124023)), (('test', 1727), (-108.76119995117188,…	['ARG', 'LEU', 'ASP']	[1, 1, 0]
3ip1	A	202	wide	interface	['VAL', 'ILE', 'VAL', 'ARG', 'GLY', 'GLY', 'GLY']	['I', 'S', '-']	[[(('test', 1614), (-94.30177307128906, -29.91963768005371)), (('test', 1621), (-96.20850372314453, -54.722068786621094)), (('test', 1629), (-75.21695709228516, -59.374874114990234)), (('test', 1636), (-75.7583236694336, -47.53025817871094)), (('test', 1647), (-66.93309783935547, -20.99959373474121)), (('test', 1651), (91.40763092041016, -1.999880075454712)), (('test', 1655), (69.18482208251953, …	['VAL', 'GLY', 'GLY']	[0, 0, 0]
3isl	A	344	wide	interface	['LEU', 'LEU', 'ALA', 'GLN', 'PHE', 'GLY', 'ILE']	['I', '-', 'E']	[[(('test', 2491), (-53.74068832397461, -46.159881591796875)), (('test', 2499), (-65.04650115966797, -52.38782501220703)), (('test', 2507), (-69.3678207397461, -33.18894958496094)), (('test', 2512), (-100.38910675048828, -45.32838821411133)), (('test', 2521), (-95.47030639648438, -8.293087005615234)), (('test', 2532), (67.89749908447266, 14.80465030670166)), (('test', 2536), (-90.93218994140625, …	['LEU', 'PHE', 'ILE']	[1, 1, 1]
3it9	A	101	wide		['GLY', 'VAL', 'ILE', 'ILE', 'GLN', 'SER', 'GLY']	['I', '-']	[[(('test', 712), (-60.461273193359375, -45.95207595825195)), (('test', 716), (-58.18798065185547, -50.87174987792969)), (('test', 723), (-78.63471984863281, -54.022544860839844)), (('test', 731), (-82.14713287353516, -46.69137191772461)), (('test', 739), (-91.39785766601562, -16.66069984436035)), (('test', 748), (49.39032745361328, 49.11783981323242)), (('test', 754), (-67.18097686767578, 121.71…	['GLY', 'GLN', 'GLY']	[0, 0, 0]
3kve	A	189	wide	interface	['LEU', 'ILE', 'LYS', 'GLU', 'GLY', 'ASN', 'LEU']	['I', '-']	[[(('test', 1494), (-59.811920166015625, -42.14132308959961)), (('test', 1502), (-86.96652221679688, -45.59442138671875)), (('test', 1510), (-83.12215423583984, -40.87521743774414)), (('test', 1519), (-91.5971450805664, -56.50088119506836)), (('test', 1528), (-65.8194351196289, -39.582000732421875)), (('test', 1532), (75.4256591796875, 25.258102416992188)), (('test', 1540), (-64.21173095703125, 1…	['LEU', 'GLY', 'LEU']	[1, 0, 0]
3kw2	A	25	wide		['ILE', 'LEU', 'ARG', 'VAL', 'LEU', 'ARG', 'MSE']	['I', 'S', '-']	[[(('test', 178), (-70.09664916992188, -38.390384674072266)), (('test', 186), (-93.64553833007812, -47.582645416259766)), (('test', 194), (-79.1871337890625, -60.4063720703125)), (('test', 205), (-70.74613189697266, -55.18033218383789)), (('test', 212), (-82.57858276367188, -16.096864700317383)), (('test', 220), (57.48456573486328, 35.45533752441406)), (('test', 231), (-75.77223205566406, 163.632…	['ILE', 'LEU', 'MSE']	[1, 0, 1]
3l8a	A	341	wide		['LEU', 'GLN', 'ASN', 'GLU', 'ALA', 'LYS', 'VAL']	['I', '-', 'E']	[[(('test', 2733), (-64.52012634277344, -44.044578552246094)), (('test', 2741), (-70.7817611694336, -50.7904052734375)), (('test', 2750), (-72.45492553710938, -40.444252014160156)), (('test', 2758), (-96.4655990600586, -52.50440216064453)), (('test', 2767), (-76.78791046142578, -20.425853729248047)), (('test', 2772), (63.42989730834961, 36.21941375732422)), (('test', 2781), (-132.34884643554688, …	['LEU', 'ALA', 'VAL']	[0, 1, 1]
3lv8	A	107	wide		['GLN', 'GLY', 'GLY', 'GLY', 'ARG', 'GLN', 'ILE']	['I', 'T', '-']	[[(('test', 849), (-81.54166412353516, -40.19646453857422)), (('test', 858), (-74.91699981689453, -62.111549377441406)), (('test', 862), (-71.21309661865234, -53.44363784790039)), (('test', 866), (-64.88613891601562, -58.16751480102539)), (('test', 870), (-75.74365234375, -16.700260162353516)), (('test', 881), (69.48209381103516, 42.243839263916016)), (('test', 890), (-77.29293060302734, 139.7786…	['GLN', 'ARG', 'ILE']	[1, 0, 1]
3lvq	E	533	wide		['ALA', 'LYS', 'TYR', 'VAL', 'GLU', 'HIS', 'ARG']	['I', '-', 'T']	[[(('test', 2147), (-59.93480682373047, -42.894859313964844)), (('test', 2152), (-64.62101745605469, -52.1386604309082)), (('test', 2161), (-93.46979522705078, -32.66852569580078)), (('test', 2173), (-89.5486831665039, -54.35994338989258)), (('test', 2180), (-86.72401428222656, -22.783296585083008)), (('test', 2189), (67.46475982666016, 25.24151611328125)), (('test', 2199), (-54.02128601074219, -…	['ALA', 'GLU', 'ARG']	[1, 1, 1]
3lye	A	118	wide		['THR', 'ALA', 'SER', 'ARG', 'LEU', 'GLY', 'GLN']	['I', '-']	[[(('test', 371), (-65.25727081298828, -46.363704681396484)), (('test', 378), (-64.3282699584961, -44.13981246948242)), (('test', 383), (-78.66187286376953, -49.356353759765625)), (('test', 389), (-77.13678741455078, -29.001440048217773)), (('test', 400), (-117.94063568115234, -11.897442817687988)), (('test', 408), (62.83225631713867, 34.59846115112305)), (('test', 412), (-128.8604278564453, 162.…	['THR', 'LEU', 'GLN']	[1, 0, 1]
3m3m	A	112	wide		['ILE', 'GLN', 'LEU', 'TYR', 'GLU', 'GLY', 'LEU']	['I', 'T', '-']	[[(('test', 924), (-57.25080490112305, -49.26099395751953)), (('test', 932), (-78.22586059570312, -55.04473114013672)), (('test', 941), (-75.001953125, -40.65610122680664)), (('test', 949), (-87.19884490966797, -33.627586364746094)), (('test', 961), (-112.11129760742188, 0.3789758086204529)), (('test', 970), (66.58363342285156, 22.417491912841797)), (('test', 974), (63.422061920166016, 60.9574661…	['ILE', 'GLU', 'LEU']	[1, 0, 0]
3m66	A	301	wide		['TYR', 'ARG', 'LEU', 'GLU', 'LEU', 'GLY', 'PHE']	['I', 'S', '-']	[[(('test', 1385), (-56.8907585144043, -40.48740005493164)), (('test', 1397), (-82.98361206054688, -51.59588623046875)), (('test', 1408), (-88.7269287109375, -28.724815368652344)), (('test', 1416), (-101.93302154541016, -39.62284469604492)), (('test', 1425), (-95.3382797241211, -12.292152404785156)), (('test', 1433), (80.66749572753906, 16.22018051147461)), (('test', 1437), (-77.58769989013672, 1…	['TYR', 'LEU', 'PHE']	[1, 1, 1]
3m66	A	337	wide		['VAL', 'HIS', 'ASN', 'VAL', 'MET', 'SER', 'ILE']	['I', 'S', '-']	[[(('test', 1692), (-72.20458221435547, -42.47858810424805)), (('test', 1699), (-78.41825103759766, -43.97205352783203)), (('test', 1709), (-95.68988800048828, -43.11776351928711)), (('test', 1717), (-78.88030242919922, -42.52923583984375)), (('test', 1724), (-87.90010833740234, -5.8715596199035645)), (('test', 1732), (55.17365646362305, 44.849308013916016)), (('test', 1738), (-98.73287200927734,…	['VAL', 'MET', 'ILE']	[1, 1, 1]
3m8u	A	319	wide		['ILE', 'ASP', 'ALA', 'VAL', 'TYR', 'ARG', 'GLY']	['I', 'T']	[[(('test', 4882), (-58.98733139038086, -41.64516067504883)), (('test', 4901), (-66.76615905761719, -52.58891296386719)), (('test', 4913), (-79.1861572265625, -43.00968933105469)), (('test', 4923), (-86.18250274658203, -50.20964813232422)), (('test', 4939), (-89.66795349121094, -15.65963077545166)), (('test', 4960), (51.62412643432617, 34.339778900146484)), (('test', 4984), (91.74046325683594, -1…	['ILE', 'TYR', 'GLY']	[0, 1, 0]
3mk3	A	38	wide	interface	['LEU', 'THR', 'ARG', 'ILE', 'GLY', 'GLN', 'VAL']	['I', 'T', '-']	[[(('test', 10265), (-47.310665130615234, -61.25167465209961)), (('test', 10273), (-67.59503173828125, -68.14006042480469)), (('test', 10280), (-56.944576263427734, -42.029747009277344)), (('test', 10291), (-92.29067993164062, -53.02199935913086)), (('test', 10299), (-83.37761688232422, 0.5726661086082458)), (('test', 10303), (64.3870620727539, 19.445560455322266)), (('test', 10312), (-71.0246200…	['LEU', 'GLY', 'VAL']	[1, 0, 0]
3mog	A	220	wide		['LEU', 'ARG', 'ASP', 'GLY', 'ALA', 'GLY', 'PHE']	['I', '-']	[[(('test', 1627), (-79.76316833496094, -42.27365493774414)), (('test', 1635), (-70.7312240600586, -60.607566833496094)), (('test', 1646), (-92.09500122070312, -4.616558074951172)), (('test', 1654), (-112.2603759765625, -40.81372833251953)), (('test', 1658), (-91.48584747314453, -27.879613876342773)), (('test', 1663), (97.05191802978516, 12.963088989257812)), (('test', 1667), (-68.52776336669922,…	['LEU', 'ALA', 'PHE']	[1, 1, 1]
3n0r	A	102	wide		['LEU', 'THR', 'ALA', 'LEU', 'GLU', 'GLY', 'PHE']	['I', 'T', '-']	[[(('test', 805), (-59.342533111572266, -38.55305099487305)), (('test', 813), (-86.26863861083984, -57.43280792236328)), (('test', 820), (-71.93951416015625, -42.819854736328125)), (('test', 825), (-84.01972198486328, -45.32529830932617)), (('test', 833), (-95.6998291015625, -12.02360725402832)), (('test', 842), (76.47290802001953, 17.252544403076172)), (('test', 846), (-70.66697692871094, 148.39…	['LEU', 'GLU', 'PHE']	[1, 0, 1]
3ne4	A	134	wide		['VAL', 'LYS', 'LYS', 'LEU', 'TYR', 'HIS', 'SER']	['I', 'T', '-']	[[(('test', 866), (-57.624305725097656, -52.96293640136719)), (('test', 873), (-76.1462173461914, -53.60930252075195)), (('test', 882), (-66.61966705322266, -69.58293914794922)), (('test', 891), (-64.57685852050781, -43.42451477050781)), (('test', 899), (-106.87625885009766, 6.062071323394775)), (('test', 911), (39.75728988647461, 53.01988983154297)), (('test', 921), (-121.60638427734375, 177.386…	['VAL', 'TYR', 'SER']	[1, 0, 0]
3o08	A	364	wide		['PHE', 'LYS', 'THR', 'ASN', 'LEU', 'ASN', 'ILE']	['I', 'H', '-']	[[(('test', 2742), (-67.07002258300781, -41.083621978759766)), (('test', 2753), (-61.32612228393555, -62.409698486328125)), (('test', 2762), (-66.37400817871094, -41.30034255981445)), (('test', 2769), (-98.45134735107422, -32.35724639892578)), (('test', 2777), (-115.27510833740234, 3.1475915908813477)), (('test', 2785), (55.1126708984375, 33.11888122558594)), (('test', 2793), (-114.92668914794922…	['PHE', 'LEU', 'ILE']	[1, 1, 1]
3o8y	A	513	wide	interface	['TYR', 'VAL', 'TYR', 'GLY', 'MET', 'ARG', 'GLY']	['I', 'T']	[[(('test', 8260), (-70.04925537109375, -50.34580993652344)), (('test', 8281), (-79.023681640625, -49.099456787109375)), (('test', 8297), (-91.55792999267578, -59.01518249511719)), (('test', 8318), (-49.0803108215332, -57.98722839355469)), (('test', 8325), (-95.17619323730469, 10.31385326385498)), (('test', 8342), (65.26285552978516, 12.976493835449219)), (('test', 8366), (70.23138427734375, 19.3…	['TYR', 'MET', 'GLY']	[0, 0, 0]
3oa8	A	111	wide		['MET', 'GLU', 'THR', 'ILE', 'GLN', 'GLY', 'ARG']	['I', '-']	[[(('test', 511), (-57.39934539794922, -45.22670364379883)), (('test', 519), (-65.29061126708984, -43.11777114868164)), (('test', 528), (-95.87589263916016, -40.33490753173828)), (('test', 535), (-80.654052734375, -45.0859375)), (('test', 543), (-92.86286163330078, -25.291833877563477)), (('test', 552), (62.23834228515625, 29.211257934570312)), (('test', 556), (-88.24388885498047, 124.93400573730…	['MET', 'GLN', 'ARG']	[1, 1, 1]
3oaj	A	171	wide		['LEU', 'GLU', 'ASN', 'ILE', 'MET', 'GLY', 'LEU']	['I', 'S', '-']	[[(('test', 1338), (-60.4127082824707, -47.853172302246094)), (('test', 1346), (-79.41905975341797, -49.85674285888672)), (('test', 1355), (-97.58517456054688, -19.766490936279297)), (('test', 1363), (-105.50241088867188, -43.90058135986328)), (('test', 1371), (-92.7548599243164, -5.60343074798584)), (('test', 1379), (77.23299407958984, 15.354639053344727)), (('test', 1383), (-73.68779754638672, …	['LEU', 'MET', 'LEU']	[1, 1, 1]
3ogd	A	224	wide		['ALA', 'LEU', 'ARG', 'GLY', 'TRP', 'GLN', 'ALA']	['I', '-']	[[(('test', 1751), (-59.68275833129883, -40.05793762207031)), (('test', 1756), (-63.65066909790039, -66.25321960449219)), (('test', 1764), (-74.8782730102539, -25.923673629760742)), (('test', 1775), (-88.51387023925781, -50.39139938354492)), (('test', 1779), (-99.47950744628906, -4.70885705947876)), (('test', 1793), (54.2817268371582, 48.38399887084961)), (('test', 1802), (-79.20028686523438, 131…	['ALA', 'TRP', 'ALA']	[1, 1, 0]
3on3	A	28	wide	interface	['ALA', 'SER', 'ILE', 'TYR', 'ASP', 'GLY', 'LYS']	['I', 'T', '-']	[[(('test', 175), (-69.18370056152344, -31.517436981201172)), (('test', 180), (-106.31826782226562, -50.68879318237305)), (('test', 186), (-73.2109375, -29.247379302978516)), (('test', 194), (-111.7578353881836, -29.93312644958496)), (('test', 206), (-103.33546447753906, 4.872304439544678)), (('test', 214), (63.57844161987305, 7.289599418640137)), (('test', 218), (-84.57010650634766, -176.0598602…	['ALA', 'ASP', 'LYS']	[0, 0, 1]
3ory	A	312	wide		['LEU', 'VAL', 'ASP', 'GLU', 'HIS', 'ASP', 'PHE']	['I', 'T', '-']	[[(('test', 2467), (-75.42041778564453, -54.566341400146484)), (('test', 2475), (-75.09254455566406, -58.660545349121094)), (('test', 2482), (-69.99747467041016, -47.782711029052734)), (('test', 2490), (-84.0050048828125, -26.524152755737305)), (('test', 2499), (-128.6243438720703, 10.3231201171875)), (('test', 2509), (61.765830993652344, 26.60198211669922)), (('test', 2517), (-66.3499526977539, …	['LEU', 'HIS', 'PHE']	[1, 0, 1]
3p1u	A	270	wide		['PHE', 'GLN', 'ILE', 'THR', 'TRP', 'SER', 'GLY']	['I', 'T', '-']	[[(('test', 1842), (-63.58175277709961, -48.26383590698242)), (('test', 1853), (-85.2065658569336, -53.05173873901367)), (('test', 1862), (-79.78309631347656, -62.75699996948242)), (('test', 1870), (-59.13351058959961, -43.62893295288086)), (('test', 1877), (-94.23601531982422, 2.0587100982666016)), (('test', 1891), (52.69652557373047, 42.99437713623047)), (('test', 1897), (-115.22933197021484, 1…	['PHE', 'TRP', 'GLY']	[0, 1, 0]
3p7o	A	823	wide	interface	['LEU', 'ARG', 'THR', 'LYS', 'GLU', 'GLN', 'LEU']	['I', 'T', '-']	[[(('test', 6387), (-76.1619644165039, -22.957290649414062)), (('test', 6395), (-106.83929443359375, -56.2635612487793)), (('test', 6406), (-84.33130645751953, -12.968567848205566)), (('test', 6413), (-106.38267517089844, -61.20249557495117)), (('test', 6422), (-77.41828155517578, -13.136236190795898)), (('test', 6431), (39.41835021972656, 75.83399200439453)), (('test', 6440), (-96.3958740234375,…	['LEU', 'GLU', 'LEU']	[1, 0, 1]
3pfo	A	382	wide		['TYR', 'SER', 'VAL', 'ASP', 'TYR', 'GLY', 'ILE']	['I', 'T', '-']	[[(('test', 2949), (-60.2252082824707, -48.72465896606445)), (('test', 2961), (-84.86885833740234, -54.36973190307617)), (('test', 2967), (-63.42620849609375, -45.86317443847656)), (('test', 2974), (-95.99776458740234, -24.299806594848633)), (('test', 2982), (-123.94365692138672, 1.7249900102615356)), (('test', 2994), (66.23099517822266, 22.682239532470703)), (('test', 2998), (-94.4753646850586, …	['TYR', 'TYR', 'ILE']	[1, 0, 1]
3pru	C	100	wide		['TYR', 'LYS', 'HIS', 'LEU', 'LEU', 'GLY', 'ARG']	['I', 'S']	[[(('test', 3107), (-53.811832427978516, -46.631683349609375)), (('test', 3119), (-64.61847686767578, -51.35466384887695)), (('test', 3128), (-68.718505859375, -46.70903396606445)), (('test', 3138), (-92.82499694824219, -31.843000411987305)), (('test', 3146), (-109.04590606689453, -7.772536754608154)), (('test', 3154), (70.93350219726562, 22.600383758544922)), (('test', 3158), (-151.0342254638672…	['TYR', 'LEU', 'ARG']	[1, 1, 1]
3psm	A	24	wide	interface	['CYS', 'LYS', 'ASN', 'LYS', 'GLU', 'HIS', 'LEU']	['I', 'S', '-']	[[(('test', 176), (-63.21310806274414, -42.851409912109375)), (('test', 182), (-71.9127426147461, -44.16740417480469)), (('test', 191), (-102.43994903564453, -23.339092254638672)), (('test', 199), (-97.85279083251953, -40.83991241455078)), (('test', 208), (-102.890869140625, -5.973794460296631)), (('test', 217), (56.07469177246094, 39.23098373413086)), (('test', 227), (-101.24401092529297, -172.5…	['CYS', 'GLU', 'LEU']	[0, 0, 1]
3qpi	A	108	wide		['PHE', 'GLU', 'ASP', 'LYS', 'SER', 'HIS', 'HIS']	['I', 'T', '-']	[[(('test', 744), (-58.141822814941406, -51.43569564819336)), (('test', 755), (-104.94679260253906, -55.88249206542969)), (('test', 764), (-63.84801483154297, -37.307430267333984)), (('test', 772), (-93.71947479248047, -42.68896484375)), (('test', 781), (-93.71148681640625, -14.471452713012695)), (('test', 787), (47.420616149902344, 41.011932373046875)), (('test', 797), (-49.82537841796875, -44.9…	['PHE', 'SER', 'HIS']	[1, 0, 0]
3qqw	A	242	wide	interface	['ALA', 'ARG', 'ASN', 'GLU', 'PHE', 'GLY', 'PHE']	['I', '-']	[[(('test', 1692), (-64.74238586425781, -38.34010696411133)), (('test', 1697), (-72.24219512939453, -52.55142593383789)), (('test', 1708), (-90.56669616699219, -20.015260696411133)), (('test', 1716), (-105.09019470214844, -22.276500701904297)), (('test', 1725), (-121.36366271972656, -20.42862319946289)), (('test', 1736), (92.58983612060547, 14.444478988647461)), (('test', 1740), (-69.134765625, 1…	['ALA', 'PHE', 'PHE']	[1, 0, 1]
3qye	A	916	wide		['LEU', 'MET', 'PHE', 'ASP', 'MET', 'GLY', 'LEU']	['I', 'T', '-', 'G']	[[(('test', 1585), (-62.665618896484375, -44.0765495300293)), (('test', 1593), (-70.24725341796875, -48.7296257019043)), (('test', 1601), (-85.928466796875, -69.3813705444336)), (('test', 1612), (-57.37361526489258, -37.105743408203125)), (('test', 1620), (-93.99618530273438, -0.3494263291358948)), (('test', 1628), (72.190673828125, 12.638209342956543)), (('test', 1632), (-64.65965270996094, -26.…	['LEU', 'MET', 'LEU']	[1, 1, 0]
3r3e	A	253	wide	interface	['TYR', 'VAL', 'THR', 'HIS', 'PHE', 'LYS', 'CYS']	['I', 'T', '-']	[[(('test', 1860), (-64.66693878173828, -37.9545783996582)), (('test', 1872), (-52.3841667175293, -50.02564239501953)), (('test', 1879), (-90.62447357177734, -50.05908966064453)), (('test', 1886), (-70.65447998046875, -36.91585159301758)), (('test', 1896), (-100.38118743896484, 7.146385669708252)), (('test', 1907), (61.64155578613281, 28.357881546020508)), (('test', 1916), (-89.40839385986328, 68…	['TYR', 'PHE', 'CYS']	[0, 1, 1]
3r79	A	151	wide		['CYS', 'ARG', 'ASP', 'GLU', 'LEU', 'LYS', 'LEU']	['I', 'S', '-']	[[(('test', 1152), (-60.959014892578125, -53.4348030090332)), (('test', 1158), (-65.93882751464844, -44.16951370239258)), (('test', 1169), (-86.63345336914062, -54.126014709472656)), (('test', 1177), (-75.39036560058594, -45.7280387878418)), (('test', 1186), (-91.31558227539062, -6.421747207641602)), (('test', 1194), (51.03977584838867, 37.86121368408203)), (('test', 1203), (-99.29252624511719, 1…	['CYS', 'LEU', 'LEU']	[1, 0, 1]
3r8w	A	308	wide		['LEU', 'LYS', 'TYR', 'GLY', 'LEU', 'GLY', 'GLU']	['I', 'T', '-']	[[(('test', 2337), (-54.50782775878906, -48.727943420410156)), (('test', 2345), (-72.05986022949219, -61.07617950439453)), (('test', 2354), (-84.99304962158203, -20.699831008911133)), (('test', 2366), (-87.14842987060547, -60.712364196777344)), (('test', 2370), (-102.02703857421875, 1.6823737621307373)), (('test', 2378), (53.438968658447266, 33.706092834472656)), (('test', 2382), (-104.1347045898…	['LEU', 'LEU', 'GLU']	[1, 1, 1]
3rf7	A	264	wide		['LEU', 'GLY', 'TYR', 'VAL', 'LEU', 'GLY', 'TYR']	['I', '-']	[[(('test', 2140), (-51.45957565307617, -40.01320266723633)), (('test', 2148), (-69.62150573730469, -48.71977233886719)), (('test', 2152), (-67.64899444580078, -47.91649627685547)), (('test', 2164), (-80.24555969238281, -49.734832763671875)), (('test', 2171), (-98.67559814453125, -14.788322448730469)), (('test', 2179), (85.65351867675781, 11.2217378616333)), (('test', 2183), (-64.61682891845703, …	['LEU', 'LEU', 'TYR']	[1, 1, 1]
3rri	A	24	wide		['TYR', 'VAL', 'THR', 'LYS', 'LEU', 'GLY', 'CYS']	['I', 'T', '-']	[[(('test', 209), (-76.62983703613281, -37.86739730834961)), (('test', 221), (-91.95606994628906, -65.09871673583984)), (('test', 228), (-62.40626525878906, -48.09998321533203)), (('test', 235), (-87.71434020996094, -52.918548583984375)), (('test', 244), (-74.85675048828125, -19.819557189941406)), (('test', 252), (87.8218994140625, 13.1899995803833)), (('test', 256), (-70.12076568603516, 164.0248…	['TYR', 'LEU', 'CYS']	[0, 1, 1]
3sd7	A	55	wide		['PHE', 'LYS', 'GLU', 'TYR', 'TYR', 'LYS', 'PHE']	['I', 'S', '-']	[[(('test', 452), (-69.45423889160156, -36.518775939941406)), (('test', 463), (-83.99400329589844, -50.60441207885742)), (('test', 472), (-80.31548309326172, -34.298831939697266)), (('test', 481), (-92.48797607421875, -52.246910095214844)), (('test', 493), (-89.80467987060547, -6.801090240478516)), (('test', 505), (54.52656173706055, 40.468082427978516)), (('test', 514), (-79.40887451171875, 139.…	['PHE', 'TYR', 'PHE']	[1, 1, 1]
3t66	A	272	wide		['VAL', 'ASP', 'THR', 'ILE', 'MET', 'LEU', 'GLY']	['I', 'T']	[[(('test', 1974), (-62.4709587097168, -36.31610107421875)), (('test', 1981), (-100.63245391845703, -55.40363311767578)), (('test', 1989), (-66.41551971435547, -19.70277214050293)), (('test', 1994), (-122.6247329711914, -51.48938751220703)), (('test', 2002), (-76.03264617919922, -16.717994689941406)), (('test', 2010), (78.99470520019531, 2.487269163131714)), (('test', 2018), (109.72895050048828, …	['VAL', 'MET', 'GLY']	[0, 0, 0]
3t6a	A	637	wide		['LEU', 'LYS', 'ASP', 'SER', 'MET', 'GLY', 'ASP']	['I', '-', 'B']	[[(('test', 979), (-55.397518157958984, -45.988983154296875)), (('test', 987), (-69.5501480102539, -64.53028869628906)), (('test', 996), (-82.7847671508789, -15.217094421386719)), (('test', 1004), (-114.9788818359375, -44.60926818847656)), (('test', 1010), (-86.65428161621094, -25.456321716308594)), (('test', 1018), (54.295738220214844, 39.769134521484375)), (('test', 1022), (-96.29924774169922, …	['LEU', 'MET', 'ASP']	[1, 1, 1]
3tad	A	1059	wide		['LEU', 'ARG', 'VAL', 'HIS', 'LEU', 'LYS', 'MET']	['I', 'T', '-']	[[(('test', 1146), (-64.68607330322266, -39.34387969970703)), (('test', 1154), (-72.41596221923828, -57.31922149658203)), (('test', 1165), (-76.23712158203125, -56.18046569824219)), (('test', 1172), (-77.32462310791016, -36.00355529785156)), (('test', 1182), (-111.63370513916016, 1.9445072412490845)), (('test', 1190), (67.4646224975586, 20.64162826538086)), (('test', 1199), (-83.83622741699219, 8…	['LEU', 'LEU', 'MET']	[1, 1, 0]
3tcv	A	134	wide		['VAL', 'PHE', 'ASP', 'VAL', 'LEU', 'GLY', 'TYR']	['I', 'S', '-']	[[(('test', 1076), (-61.943546295166016, -43.73762893676758)), (('test', 1083), (-87.90679168701172, -47.890113830566406)), (('test', 1094), (-85.44910430908203, -27.396671295166016)), (('test', 1102), (-102.37098693847656, -52.28254699707031)), (('test', 1109), (-80.16842651367188, -20.323368072509766)), (('test', 1117), (72.23927307128906, 27.25960350036621)), (('test', 1121), (-72.523826599121…	['VAL', 'LEU', 'TYR']	[1, 0, 1]
3tka	A	152	wide		['LEU', 'LYS', 'THR', 'TYR', 'GLY', 'GLU', 'GLU']	['I', '-']	[[(('test', 1112), (-64.08172607421875, -45.67725372314453)), (('test', 1120), (-63.550716400146484, -45.92133712768555)), (('test', 1129), (-80.50320434570312, -47.178401947021484)), (('test', 1136), (-94.15592956542969, -14.09683609008789)), (('test', 1148), (-109.57828521728516, -23.092426300048828)), (('test', 1152), (56.239036560058594, 36.46248245239258)), (('test', 1161), (-85.368057250976…	['LEU', 'GLY', 'GLU']	[1, 0, 0]
3toy	A	155	wide		['ALA', 'CYS', 'ASP', 'GLU', 'HIS', 'GLY', 'PHE']	['I', 'S', '-']	[[(('test', 1148), (-57.853633880615234, -47.811824798583984)), (('test', 1153), (-81.37315368652344, -40.774253845214844)), (('test', 1159), (-84.85081481933594, -43.63536834716797)), (('test', 1167), (-85.03932189941406, -53.561431884765625)), (('test', 1176), (-83.51890563964844, -8.911450386047363)), (('test', 1186), (74.4272232055664, 16.375885009765625)), (('test', 1190), (-57.4127197265625…	['ALA', 'HIS', 'PHE']	[1, 0, 1]
3tqg	A	135	wide		['HIS', 'TYR', 'SER', 'HIS', 'HIS', 'GLY', 'LYS']	['I', '-']	[[(('test', 955), (-69.06854248046875, -33.77051544189453)), (('test', 965), (-69.75213623046875, -52.303924560546875)), (('test', 977), (-67.61280822753906, -37.834449768066406)), (('test', 983), (-91.72069549560547, -35.436492919921875)), (('test', 993), (-113.24578857421875, -15.187701225280762)), (('test', 1003), (81.62528228759766, 17.833925247192383)), (('test', 1007), (-119.1937255859375, …	['HIS', 'HIS', 'LYS']	[1, 1, 1]
3ugm	A	554	wide		['LEU', 'CYS', 'GLN', 'THR', 'HIS', 'GLY', 'LEU']	['I', 'S', '-']	[[(('test', 2680), (-92.14312744140625, -31.104196548461914)), (('test', 2688), (-73.79212951660156, -68.33751678466797)), (('test', 2694), (-43.48442459106445, -45.55812454223633)), (('test', 2703), (-92.9195556640625, -78.00877380371094)), (('test', 2710), (-70.82508087158203, 32.192657470703125)), (('test', 2720), (38.18330764770508, 38.53010940551758)), (('test', 2724), (-100.68759155273438, …	['LEU', 'HIS', 'LEU']	[1, 1, 0]
3uog	A	158	wide	interface	['LEU', 'VAL', 'GLU', 'LYS', 'GLY', 'HIS', 'LEU']	['I', 'T', '-']	[[(('test', 1198), (-88.08019256591797, -31.84379005432129)), (('test', 1206), (-110.93653106689453, -57.12909698486328)), (('test', 1213), (-66.93428039550781, -56.04965591430664)), (('test', 1222), (-81.1272201538086, -44.01549530029297)), (('test', 1231), (-77.36759948730469, -32.479644775390625)), (('test', 1235), (56.42592239379883, 43.76896667480469)), (('test', 1245), (-46.06584167480469, …	['LEU', 'GLY', 'LEU']	[1, 0, 0]
3uwk	A	105	wide		['GLN', 'GLY', 'GLY', 'GLY', 'ARG', 'GLY', 'LEU']	['I', 'T', '-']	[[(('test', 782), (-81.17451477050781, -30.836368560791016)), (('test', 791), (-85.04537200927734, -63.161094665527344)), (('test', 795), (-67.8723373413086, -53.51882553100586)), (('test', 799), (-64.99986267089844, -53.290313720703125)), (('test', 803), (-82.69316864013672, -16.940038681030273)), (('test', 814), (78.07831573486328, 17.619050979614258)), (('test', 818), (-70.99309539794922, 146.…	['GLN', 'ARG', 'LEU']	[1, 1, 1]
3v6t	A	657	wide		['LEU', 'CYS', 'GLN', 'ALA', 'HIS', 'GLY', 'LEU']	['I', 'T', '-']	[[(('test', 3229), (-64.31478118896484, -38.09666061401367)), (('test', 3237), (-85.08328247070312, -59.528507232666016)), (('test', 3243), (-66.82732391357422, -44.70671463012695)), (('test', 3252), (-85.79887390136719, -26.3785457611084)), (('test', 3257), (-129.1366729736328, 0.9437755942344666)), (('test', 3267), (71.64390563964844, 22.756074905395508)), (('test', 3271), (-72.1110610961914, 1…	['LEU', 'HIS', 'LEU']	[1, 0, 1]
3v9p	A	107	wide		['GLN', 'GLY', 'GLY', 'GLY', 'ARG', 'GLY', 'LEU']	['I', 'T', '-']	[[(('test', 816), (-81.01605987548828, -41.312862396240234)), (('test', 825), (-74.86783599853516, -67.82500457763672)), (('test', 829), (-59.7286376953125, -60.848175048828125)), (('test', 833), (-58.00529098510742, -57.179710388183594)), (('test', 837), (-101.89954376220703, -3.43695330619812)), (('test', 848), (87.66929626464844, 10.730585098266602)), (('test', 852), (-61.81871032714844, 129.8…	['GLN', 'ARG', 'LEU']	[1, 1, 0]
3vb0	A	25	wide		['TYR', 'GLN', 'ASP', 'ILE', 'ILE', 'GLY', 'ALA']	['I', 'S', '-']	[[(('test', 185), (-73.8761215209961, -37.58073043823242)), (('test', 197), (-87.98208618164062, -48.58274459838867)), (('test', 206), (-98.1379165649414, -16.547260284423828)), (('test', 214), (-105.27399444580078, -57.06751251220703)), (('test', 222), (-67.24346160888672, -31.668445587158203)), (('test', 230), (81.2479248046875, 22.475889205932617)), (('test', 234), (-80.09120178222656, 162.953…	['TYR', 'ILE', 'ALA']	[0, 1, 1]
3vmk	A	307	wide		['LEU', 'ARG', 'HIS', 'SER', 'LEU', 'LYS', 'LEU']	['I', '-']	[[(('test', 2416), (-60.374759674072266, -48.43162536621094)), (('test', 2424), (-67.56000518798828, -56.5088996887207)), (('test', 2435), (-76.9320068359375, -39.23926544189453)), (('test', 2445), (-100.07246398925781, -44.91543960571289)), (('test', 2451), (-88.5576400756836, -12.649177551269531)), (('test', 2459), (62.98097610473633, 31.137189865112305)), (('test', 2468), (-100.72080993652344,…	['LEU', 'LEU', 'LEU']	[1, 1, 1]
3waj	A	681	wide		['LYS', 'LEU', 'HIS', 'LEU', 'PHE', 'ASP', 'GLY']	['I', 'S', 'T']	[[(('test', 4863), (-64.51622009277344, -36.44229507446289)), (('test', 4872), (-77.49494934082031, -59.762725830078125)), (('test', 4880), (-83.31743621826172, -36.80933380126953)), (('test', 4890), (-85.95047760009766, -46.850730895996094)), (('test', 4898), (-91.75857543945312, 6.534740447998047)), (('test', 4909), (59.277976989746094, 27.276472091674805)), (('test', 4917), (87.06696319580078,…	['LYS', 'PHE', 'GLY']	[0, 0, 0]
3wvo	A	334	wide		['GLY', 'ALA', 'LEU', 'VAL', 'ALA', 'GLY', 'GLU']	['I', '-']	[[(('test', 2669), (-40.89655303955078, -53.28511047363281)), (('test', 2673), (-70.06963348388672, -43.73173522949219)), (('test', 2678), (-66.70645904541016, -41.51493835449219)), (('test', 2686), (-82.05504608154297, -41.150699615478516)), (('test', 2693), (-135.02366638183594, 1.2127301692962646)), (('test', 2698), (70.41513061523438, 43.0467414855957)), (('test', 2702), (-117.48578643798828,…	['GLY', 'ALA', 'GLU']	[0, 0, 1]
3zi1	A	23	wide		['TYR', 'ARG', 'ASP', 'VAL', 'LEU', 'GLY', 'MET']	['I', 'S', '-']	[[(('test', 230), (-69.74136352539062, -39.1754150390625)), (('test', 242), (-85.0068359375, -55.68648147583008)), (('test', 253), (-86.22010040283203, -28.842187881469727)), (('test', 261), (-86.89472198486328, -61.969173431396484)), (('test', 268), (-71.83953094482422, -29.616411209106445)), (('test', 276), (82.40814208984375, 21.734460830688477)), (('test', 280), (-81.48278045654297, 166.63986…	['TYR', 'LEU', 'MET']	[1, 1, 1]
3zij	A	44	wide		['LEU', 'LEU', 'TYR', 'ASP', 'TYR', 'ASP', 'SER']	['I', 'S', '-']	[[(('test', 368), (-51.429325103759766, -55.42817306518555)), (('test', 376), (-75.49425506591797, -43.892173767089844)), (('test', 384), (-105.3055648803711, -24.028417587280273)), (('test', 396), (-91.07064056396484, -50.41130065917969)), (('test', 404), (-94.7415771484375, -4.488819122314453)), (('test', 416), (53.10429000854492, 40.68437194824219)), (('test', 424), (-119.1231689453125, 138.28…	['LEU', 'TYR', 'SER']	[1, 0, 0]
3zm8	A	327	wide		['LEU', 'THR', 'VAL', 'HIS', 'HIS', 'GLY', 'LEU']	['I', 'S', '-']	[[(('test', 2514), (-76.20403289794922, -40.735130310058594)), (('test', 2522), (-83.39672088623047, -50.388336181640625)), (('test', 2529), (-81.65654754638672, -61.3199348449707)), (('test', 2536), (-64.2540512084961, -61.42878723144531)), (('test', 2546), (-74.97725677490234, -13.528061866760254)), (('test', 2556), (60.1374397277832, 40.54977798461914)), (('test', 2560), (-81.9793701171875, 12…	['LEU', 'HIS', 'LEU']	[1, 1, 1]
3zu2	A	84	wide		['ALA', 'ALA', 'PHE', 'GLY', 'CYS', 'GLY', 'ALA']	['I', 'H', '-']	[[(('test', 594), (-70.3718490600586, -42.08054733276367)), (('test', 599), (-72.3455581665039, -56.24125289916992)), (('test', 604), (-88.32099151611328, -18.313257217407227)), (('test', 615), (-93.24273681640625, -25.31943702697754)), (('test', 619), (-125.20420837402344, -5.019851207733154)), (('test', 625), (73.75910949707031, 11.744622230529785)), (('test', 629), (-66.17430877685547, 152.993…	['ALA', 'CYS', 'ALA']	[1, 0, 0]
3zuk	A	312	wide		['GLY', 'ARG', 'THR', 'LEU', 'THR', 'GLY', 'ALA']	['I', 'H', '-']	[[(('test', 2397), (-98.49671173095703, -60.64630126953125)), (('test', 2401), (-72.48314666748047, -44.640506744384766)), (('test', 2412), (-78.02021026611328, -39.17100143432617)), (('test', 2419), (-81.08707427978516, -26.798675537109375)), (('test', 2427), (-128.74220275878906, -14.49858283996582)), (('test', 2434), (81.43255615234375, -2.0088629722595215)), (('test', 2438), (-61.976249694824…	['GLY', 'THR', 'ALA']	[0, 0, 1]
3zx0	A	424	wide		['LEU', 'LEU', 'GLN', 'GLY', 'TYR', 'ASN', 'PHE']	['I', 'S', '-']	[[(('test', 2723), (-66.68645477294922, -41.9454460144043)), (('test', 2731), (-83.78752899169922, -52.618621826171875)), (('test', 2739), (-86.08364868164062, -41.25629425048828)), (('test', 2748), (-63.77869415283203, -74.6544418334961)), (('test', 2752), (-80.47686767578125, -1.5943411588668823)), (('test', 2764), (63.51378631591797, 33.290714263916016)), (('test', 2772), (-78.24224853515625, …	['LEU', 'TYR', 'PHE']	[1, 1, 1]
4b7l	A	205	wide		['ALA', 'ASP', 'ASP', 'TRP', 'LEU', 'GLY', 'VAL']	['I', '-']	[[(('test', 3105), (-61.32914352416992, -39.21772003173828)), (('test', 3115), (-63.74114227294922, -51.20252227783203)), (('test', 3127), (-70.14614868164062, -37.645225524902344)), (('test', 3139), (-121.43106079101562, -11.413542747497559)), (('test', 3163), (-114.19634246826172, -7.901098728179932)), (('test', 3182), (71.94277954101562, 28.125612258911133)), (('test', 3189), (-98.679313659667…	['ALA', 'LEU', 'VAL']	[1, 1, 1]
4bqe	A	355	wide		['LEU', 'MET', 'ASP', 'ASP', 'ASN', 'GLY', 'LEU']	['I', 'S', '-']	[[(('test', 2732), (-67.85063171386719, -46.5261116027832)), (('test', 2740), (-80.51082611083984, -46.40316390991211)), (('test', 2748), (-84.94927215576172, -59.329010009765625)), (('test', 2756), (-70.48529815673828, -32.444637298583984)), (('test', 2764), (-114.90707397460938, 4.679143905639648)), (('test', 2772), (74.88703918457031, 9.25045108795166)), (('test', 2776), (-68.67338562011719, 1…	['LEU', 'ASN', 'LEU']	[1, 0, 1]
4bqz	A	355	wide		['LEU', 'THR', 'THR', 'VAL', 'MET', 'GLY', 'LEU']	['I', 'S', '-']	[[(('test', 2437), (-59.214080810546875, -43.017112731933594)), (('test', 2445), (-80.2810287475586, -51.19386291503906)), (('test', 2452), (-76.36014556884766, -43.557552337646484)), (('test', 2459), (-89.32990264892578, -49.5151481628418)), (('test', 2466), (-78.96981048583984, -24.183509826660156)), (('test', 2474), (80.00946044921875, 25.21908950805664)), (('test', 2478), (-116.14108276367188…	['LEU', 'MET', 'LEU']	[0, 0, 1]
4c1o	A	665	wide		['ALA', 'ARG', 'ARG', 'ILE', 'LEU', 'GLY', 'TRP']	['I', 'T', '-']	[[(('test', 10549), (-56.93272018432617, -47.22775650024414)), (('test', 10559), (-71.4596939086914, -63.124916076660156)), (('test', 10583), (-72.42684936523438, -36.34269714355469)), (('test', 10607), (-98.84060668945312, -36.851524353027344)), (('test', 10626), (-104.45077514648438, -4.3906145095825195)), (('test', 10645), (86.66246795654297, 19.719297409057617)), (('test', 10652), (-66.349441…	['ALA', 'LEU', 'TRP']	[1, 0, 1]
4c6h	A	161	wide		['MET', 'VAL', 'LEU', 'GLU', 'LYS', 'ASN', 'LEU']	['I', 'T', '-', 'H']	[[(('test', 1307), (-57.898494720458984, -36.57871627807617)), (('test', 1315), (-105.87812042236328, -57.25278091430664)), (('test', 1322), (-62.31915283203125, -37.602378845214844)), (('test', 1330), (-93.50086975097656, -46.25143051147461)), (('test', 1339), (-101.64614868164062, -10.960128784179688)), (('test', 1348), (55.1801872253418, 38.88877487182617)), (('test', 1356), (-72.0389633178711…	['MET', 'LYS', 'LEU']	[1, 0, 1]
4cht	A	336	wide	interface	['ALA', 'SER', 'ARG', 'LYS', 'LEU', 'ARG', 'ILE']	['I', '-']	[[(('test', 2541), (-65.65875244140625, -32.06602478027344)), (('test', 2546), (-74.77184295654297, -53.621925354003906)), (('test', 2552), (-63.8741340637207, -56.239925384521484)), (('test', 2563), (-85.48307037353516, -40.09095764160156)), (('test', 2572), (-103.58248138427734, -14.149850845336914)), (('test', 2580), (66.11912536621094, 34.01742935180664)), (('test', 2591), (-104.9062347412109…	['ALA', 'LEU', 'ILE']	[0, 1, 1]
4ckq	A	252	wide		['ALA', 'LEU', 'VAL', 'GLU', 'GLY', 'ASN', 'PHE']	['I', 'S', '-']	[[(('test', 2114), (-50.878665924072266, -51.12510299682617)), (('test', 2119), (-62.030113220214844, -48.613712310791016)), (('test', 2127), (-95.30582427978516, -40.35728073120117)), (('test', 2134), (-86.23451232910156, -31.538619995117188)), (('test', 2143), (-105.9078598022461, -6.4368133544921875)), (('test', 2147), (58.18388748168945, 27.195619583129883)), (('test', 2155), (-69.95188140869…	['ALA', 'GLY', 'PHE']	[1, 0, 0]
4coo	A	338	wide	interface	['LEU', 'ILE', 'ALA', 'GLN', 'GLU', 'GLY', 'LEU']	['I', '-']	[[(('test', 2305), (-58.44699478149414, -41.84312057495117)), (('test', 2313), (-65.22496032714844, -52.35093688964844)), (('test', 2321), (-72.5063247680664, -32.818546295166016)), (('test', 2326), (-103.07170104980469, -28.188674926757812)), (('test', 2335), (-115.47595977783203, -11.981499671936035)), (('test', 2344), (68.81562042236328, 26.462020874023438)), (('test', 2348), (-97.155593872070…	['LEU', 'GLU', 'LEU']	[1, 1, 1]
4cso	A	176	wide	interface	['LEU', 'VAL', 'GLU', 'GLU', 'PHE', 'GLY', 'LEU']	['I', '-']	[[(('test', 1398), (-61.2606086730957, -48.168251037597656)), (('test', 1406), (-66.31426239013672, -50.615570068359375)), (('test', 1413), (-57.47113037109375, -49.736324310302734)), (('test', 1422), (-78.20767211914062, -60.43891143798828)), (('test', 1431), (-103.9345932006836, 1.8202669620513916)), (('test', 1442), (59.00080108642578, 38.26264190673828)), (('test', 1446), (-99.03121948242188,…	['LEU', 'PHE', 'LEU']	[0, 0, 1]
4czb	A	42	wide		['ILE', 'GLY', 'PRO', 'PHE', 'LEU', 'GLN', 'ILE']	['I', 'T', '-', 'S']	[[(('test', 305), (-77.31183624267578, -10.083677291870117)), (('test', 313), (-79.40774536132812, -107.59371185302734)), (('test', 317), (-67.88993835449219, -41.259090423583984)), (('test', 324), (-61.045745849609375, -56.93278121948242)), (('test', 335), (-91.33248138427734, -17.089962005615234)), (('test', 343), (55.17030715942383, 33.307579040527344)), (('test', 352), (-67.11742401123047, -4…	['ILE', 'LEU', 'ILE']	[1, 0, 1]
4drf	A	548	wide		['ALA', 'GLU', 'LYS', 'ARG', 'PHE', 'GLY', 'VAL']	['I', '-']	[[(('test', 755), (-50.47560501098633, -55.103084564208984)), (('test', 760), (-58.46018981933594, -42.08766555786133)), (('test', 769), (-80.01692962646484, -36.86069107055664)), (('test', 778), (-93.01763153076172, -38.778831481933594)), (('test', 789), (-103.20834350585938, -25.996267318725586)), (('test', 800), (92.6035385131836, 12.511670112609863)), (('test', 804), (-67.18456268310547, 124.…	['ALA', 'PHE', 'VAL']	[1, 0, 1]
4dup	A	137	wide	interface	['LEU', 'PHE', 'GLN', 'MSE', 'ALA', 'GLY', 'LEU']	['I', 'T', '-']	[[(('test', 997), (-92.44685363769531, -29.947879791259766)), (('test', 1005), (-111.05113983154297, -57.10081100463867)), (('test', 1016), (-63.8349609375, -46.753108978271484)), (('test', 1025), (-93.12174987792969, -45.208404541015625)), (('test', 1033), (-85.50504302978516, -16.285181045532227)), (('test', 1038), (60.81111526489258, 49.38092041015625)), (('test', 1042), (-64.9832992553711, 12…	['LEU', 'ALA', 'LEU']	[1, 0, 0]
4elo	A	278	wide	interface	['PHE', 'VAL', 'GLY', 'ASN', 'ILE', 'GLY', 'GLU']	['I', '-']	[[(('test', 1981), (-60.86383056640625, -46.42546081542969)), (('test', 1992), (-76.20841217041016, -33.07386779785156)), (('test', 1999), (-86.1157455444336, -66.45722961425781)), (('test', 2003), (-63.107574462890625, -37.010948181152344)), (('test', 2011), (-103.87194061279297, -34.08372497558594)), (('test', 2019), (93.11404418945312, 7.547926902770996)), (('test', 2023), (-83.72248840332031,…	['PHE', 'ILE', 'GLU']	[0, 1, 1]
4em6	D	322	wide	interface	['HIS', 'ARG', 'ALA', 'ILE', 'CYS', 'GLY', 'TYR']	['I', 'S', '-']	[[(('test', 16879), (-57.071998596191406, -45.46275329589844)), (('test', 16889), (-77.50567626953125, -59.47725296020508)), (('test', 16900), (-82.02581024169922, -26.225927352905273)), (('test', 16905), (-103.63958740234375, -53.473812103271484)), (('test', 16913), (-75.58488464355469, -17.010351181030273)), (('test', 16919), (78.47080993652344, 25.358808517456055)), (('test', 16923), (-84.4438…	['HIS', 'CYS', 'TYR']	[1, 1, 1]
4eqq	A	123	wide	interface	['LEU', 'VAL', 'SER', 'PHE', 'ASP', 'LYS', 'PHE']	['I', 'T', '-']	[[(('test', 660), (-57.8653678894043, -40.943267822265625)), (('test', 668), (-80.43180084228516, -62.157249450683594)), (('test', 675), (-64.90357208251953, -40.40449142456055)), (('test', 681), (-96.92935943603516, -57.3435173034668)), (('test', 692), (-73.79586029052734, -18.216527938842773)), (('test', 700), (67.20333862304688, 30.700672149658203)), (('test', 709), (-69.69873046875, 156.01602…	['LEU', 'ASP', 'PHE']	[1, 1, 1]
4ezi	A	131	wide		['TYR', 'GLY', 'ASN', 'SER', 'ALA', 'GLY', 'TYR']	['I', 'T', '-']	[[(('test', 846), (-82.83269500732422, -32.19239044189453)), (('test', 858), (-99.89326477050781, -69.17585754394531)), (('test', 862), (-62.36228942871094, -36.3560791015625)), (('test', 870), (-90.37345123291016, -64.0517807006836)), (('test', 876), (-70.9307632446289, -20.902997970581055)), (('test', 881), (80.2896957397461, 22.60479164123535)), (('test', 885), (-94.5542221069336, 146.51283264…	['TYR', 'ALA', 'TYR']	[1, 0, 1]
4f3s	A	178	wide		['PHE', 'LYS', 'ASN', 'LYS', 'LYS', 'LYS', 'MSE']	['I', 'S', '-']	[[(('test', 1355), (-63.40425109863281, -44.0458869934082)), (('test', 1366), (-76.22454071044922, -54.974510192871094)), (('test', 1375), (-85.87224578857422, -34.32707595825195)), (('test', 1383), (-97.38402557373047, -42.35551452636719)), (('test', 1389), (-83.1746597290039, -11.508295059204102)), (('test', 1396), (60.668540954589844, 27.46953010559082)), (('test', 1403), (-63.808746337890625,…	['PHE', 'LYS', 'MSE']	[0, 1, 1]
4g97	A	101	wide		['LEU', 'VAL', 'ALA', 'VAL', 'GLU', 'GLY', 'PHE']	['I', 'T', '-']	[[(('test', 575), (-57.93155288696289, -37.85139465332031)), (('test', 583), (-87.53392028808594, -56.76744079589844)), (('test', 590), (-69.4380111694336, -39.05903244018555)), (('test', 595), (-97.93424224853516, -47.33430480957031)), (('test', 602), (-77.51531219482422, -11.281038284301758)), (('test', 611), (75.85331726074219, 16.37942123413086)), (('test', 615), (-86.46756744384766, 143.2815…	['LEU', 'GLU', 'PHE']	[1, 0, 1]
4gvf	A	235	wide		['LEU', 'ARG', 'GLN', 'GLU', 'LEU', 'GLY', 'PHE']	['I', 'T', '-']	[[(('test', 1828), (-63.96194839477539, -52.476905822753906)), (('test', 1836), (-74.88180541992188, -56.291927337646484)), (('test', 1847), (-73.8216781616211, -59.86993408203125)), (('test', 1856), (-66.86978149414062, -47.94454574584961)), (('test', 1865), (-89.50881958007812, -12.348074913024902)), (('test', 1873), (73.06349182128906, 27.55500030517578)), (('test', 1877), (-84.66415405273438,…	['LEU', 'LEU', 'PHE']	[1, 1, 0]
4gyj	A	305	wide		['LEU', 'ARG', 'GLN', 'GLU', 'MET', 'GLY', 'PHE']	['I', 'S', '-']	[[(('test', 2136), (-70.39702606201172, -53.60405731201172)), (('test', 2144), (-67.03626251220703, -54.79678726196289)), (('test', 2155), (-87.19719696044922, -62.91276931762695)), (('test', 2164), (-61.138511657714844, -45.805076599121094)), (('test', 2173), (-91.32106018066406, -9.951669692993164)), (('test', 2181), (71.24651336669922, 25.828371047973633)), (('test', 2185), (-80.36856842041016…	['LEU', 'MET', 'PHE']	[1, 0, 0]
4hc5	A	28	wide	interface	['TYR', 'VAL', 'ASN', 'THR', 'LEU', 'GLY', 'PHE']	['I', 'T', '-']	[[(('test', 176), (-64.00165557861328, -40.38862991333008)), (('test', 188), (-78.4327621459961, -57.03401184082031)), (('test', 195), (-81.73841094970703, -31.732065200805664)), (('test', 203), (-90.201904296875, -50.69308853149414)), (('test', 210), (-85.93868255615234, -13.998686790466309)), (('test', 218), (83.21733856201172, 13.005783081054688)), (('test', 222), (-72.86234283447266, 167.2978…	['TYR', 'LEU', 'PHE']	[1, 1, 1]
4huz	A	26	wide		['PHE', 'VAL', 'LYS', 'VAL', 'MET', 'GLY', 'GLN']	['I', 'T', '-']	[[(('test', 176), (-82.83101654052734, -35.97227096557617)), (('test', 187), (-86.8163833618164, -61.255897521972656)), (('test', 194), (-69.94488525390625, -19.61337661743164)), (('test', 203), (-111.59538269042969, -45.06544876098633)), (('test', 210), (-90.77342224121094, -19.231609344482422)), (('test', 218), (76.60458374023438, 35.936981201171875)), (('test', 222), (-97.51270294189453, 152.1…	['PHE', 'MET', 'GLN']	[1, 0, 1]
4i8d	A	223	wide		['LEU', 'LYS', 'ASP', 'GLN', 'LEU', 'GLY', 'PHE']	['I', 'S', '-']	[[(('test', 1654), (-63.90198516845703, -64.90425872802734)), (('test', 1662), (-64.57766723632812, -52.592254638671875)), (('test', 1671), (-77.66960906982422, -59.815887451171875)), (('test', 1679), (-72.2215347290039, -39.40144729614258)), (('test', 1688), (-92.78675079345703, 0.4693892300128937)), (('test', 1696), (57.829898834228516, 43.76522445678711)), (('test', 1700), (-80.39492797851562,…	['LEU', 'LEU', 'PHE']	[1, 1, 0]
4ii2	A	934	wide		['PHE', 'GLN', 'LYS', 'GLU', 'GLU', 'GLY', 'LEU']	['I', '-']	[[(('test', 7044), (-70.89988708496094, -37.195228576660156)), (('test', 7055), (-69.68043518066406, -48.09075927734375)), (('test', 7064), (-66.97189331054688, -54.01595687866211)), (('test', 7073), (-79.39845275878906, -72.24227905273438)), (('test', 7082), (-70.33308410644531, -12.937807083129883)), (('test', 7091), (61.46821212768555, 49.447505950927734)), (('test', 7095), (-133.8236083984375…	['PHE', 'GLU', 'LEU']	[0, 1, 1]
4ioj	A	455	wide		['ALA', 'THR', 'GLU', 'ILE', 'TYR', 'GLY', 'ALA']	['I', '-']	[[(('test', 3408), (-64.88880920410156, -41.639732360839844)), (('test', 3413), (-80.54969787597656, -43.59141540527344)), (('test', 3420), (-76.52185821533203, -35.82942199707031)), (('test', 3429), (-96.72284698486328, -50.59611511230469)), (('test', 3437), (-76.51451110839844, -25.17739486694336)), (('test', 3449), (82.73343658447266, 14.474569320678711)), (('test', 3453), (-64.24498748779297,…	['ALA', 'TYR', 'ALA']	[1, 1, 0]
4iql	A	264	wide		['GLN', 'GLY', 'ILE', 'PHE', 'GLU', 'GLY', 'ASP']	['I', 'T', '-']	[[(('test', 1944), (-57.91904067993164, -40.57001495361328)), (('test', 1953), (-76.7734146118164, -59.75434875488281)), (('test', 1957), (-72.98137664794922, -44.42184829711914)), (('test', 1965), (-85.71800231933594, -40.12213134765625)), (('test', 1976), (-104.09690856933594, -4.422661304473877)), (('test', 1985), (76.75469970703125, 18.237764358520508)), (('test', 1989), (-76.93167114257812, …	['GLN', 'GLU', 'ASP']	[1, 1, 0]
4it3	A	192	wide		['ILE', 'TYR', 'ASN', 'GLU', 'THR', 'GLY', 'MSE']	['I', '-']	[[(('test', 1390), (-62.15474319458008, -28.356407165527344)), (('test', 1398), (-72.43824005126953, -51.969966888427734)), (('test', 1410), (-60.88752365112305, -53.8773193359375)), (('test', 1418), (-87.08859252929688, -31.416526794433594)), (('test', 1427), (-97.11600494384766, -41.63430404663086)), (('test', 1434), (103.23420715332031, 15.15673828125)), (('test', 1438), (-107.03398132324219, …	['ILE', 'THR', 'MSE']	[1, 1, 1]
4jc8	A	159	wide		['ASP', 'LEU', 'TYR', 'LEU', 'ALA', 'LYS', 'ASP']	['I', 'S', '-']	[[(('test', 1238), (-51.579681396484375, -48.08634567260742)), (('test', 1246), (-76.68323516845703, -54.53544616699219)), (('test', 1254), (-83.87725830078125, -26.548973083496094)), (('test', 1266), (-97.89092254638672, -58.772090911865234)), (('test', 1274), (-77.36467742919922, -13.154075622558594)), (('test', 1279), (57.88178253173828, 34.1981201171875)), (('test', 1288), (-79.10034942626953…	['ASP', 'ALA', 'ASP']	[1, 0, 0]
4jcm	A	281	wide		['ASP', 'VAL', 'LEU', 'ARG', 'ASN', 'GLN', 'LYS']	['I', 'T', '-']	[[(('test', 2305), (-53.37825393676758, -59.284889221191406)), (('test', 2313), (-77.32362365722656, -49.884971618652344)), (('test', 2320), (-82.56349182128906, -49.71638107299805)), (('test', 2328), (-74.28443908691406, -47.69785690307617)), (('test', 2339), (-107.19951629638672, 5.108257293701172)), (('test', 2347), (60.519744873046875, 26.584381103515625)), (('test', 2356), (-91.2995452880859…	['ASP', 'ASN', 'LYS']	[1, 0, 1]
4kaa	A	172	wide		['LEU', 'ILE', 'ILE', 'ASP', 'GLN', 'ASN', 'ALA']	['I', 'S', '-', 'H']	[[(('test', 1305), (-68.08740997314453, -50.03221893310547)), (('test', 1313), (-81.39175415039062, -44.772674560546875)), (('test', 1321), (-83.75716400146484, -50.80525207519531)), (('test', 1329), (-75.81346893310547, -48.01161575317383)), (('test', 1337), (-90.36930847167969, -6.910463333129883)), (('test', 1346), (54.829341888427734, 42.3214111328125)), (('test', 1354), (-65.78076171875, -29…	['LEU', 'GLN', 'ALA']	[1, 1, 0]
4kaf	A	171	wide		['LEU', 'ILE', 'ILE', 'ASP', 'GLN', 'ASN', 'VAL']	['I', 'S', '-', 'H']	[[(('test', 2584), (-67.95023345947266, -53.894325256347656)), (('test', 2603), (-82.5392074584961, -43.40638732910156)), (('test', 2622), (-82.51765441894531, -54.810707092285156)), (('test', 2641), (-73.41177368164062, -41.68465805053711)), (('test', 2653), (-102.21617126464844, -6.108268737792969)), (('test', 2670), (57.436134338378906, 36.37126541137695)), (('test', 2684), (-61.56381607055664…	['LEU', 'GLN', 'VAL']	[1, 1, 1]
4kb5	A	225	wide		['ALA', 'VAL', 'ASN', 'VAL', 'LYS', 'GLY', 'ALA']	['I', 'T', '-']	[[(('test', 1481), (-62.577510833740234, -40.00885772705078)), (('test', 1486), (-81.95655822753906, -58.01049041748047)), (('test', 1493), (-83.217529296875, -27.484453201293945)), (('test', 1501), (-94.68128204345703, -48.177249908447266)), (('test', 1508), (-95.46194458007812, -9.051107406616211)), (('test', 1517), (77.52885437011719, 33.27178955078125)), (('test', 1521), (-101.40895080566406,…	['ALA', 'LYS', 'ALA']	[0, 0, 0]
4knh	A	161	wide		['GLU', 'ASP', 'LYS', 'ILE', 'PHE', 'GLY', 'ILE']	['I', 'T', '-']	[[(('test', 2589), (-56.707393646240234, -45.68635940551758)), (('test', 2604), (-74.08174133300781, -64.59452056884766)), (('test', 2616), (-68.16275024414062, -40.668212890625)), (('test', 2638), (-86.57767486572266, -61.33469009399414)), (('test', 2657), (-82.5489730834961, -5.465508937835693)), (('test', 2677), (67.08534240722656, 34.31304931640625)), (('test', 2684), (-107.73780059814453, 11…	['GLU', 'PHE', 'ILE']	[1, 1, 1]
4ksa	A	433	wide	interface	['ALA', 'LEU', 'PHE', 'GLU', 'ARG', 'GLY', 'GLN']	['I', '-']	[[(('test', 3267), (-65.2470474243164, -47.01215744018555)), (('test', 3272), (-67.73344421386719, -36.18787384033203)), (('test', 3280), (-87.52165985107422, -37.51216506958008)), (('test', 3291), (-81.46005249023438, -53.95097732543945)), (('test', 3300), (-98.59489440917969, -19.774272918701172)), (('test', 3311), (85.50131225585938, 9.953566551208496)), (('test', 3315), (-75.51995086669922, 1…	['ALA', 'ARG', 'GLN']	[1, 0, 1]
4ktp	A	683	wide		['VAL', 'ASN', 'GLY', 'PHE', 'GLY', 'GLY', 'LEU']	['I', 'S', '-']	[[(('test', 5467), (-81.49715423583984, -51.17691421508789)), (('test', 5474), (-82.95002746582031, -32.840118408203125)), (('test', 5482), (-82.37115478515625, -68.7346420288086)), (('test', 5486), (-67.77606201171875, -41.69804000854492)), (('test', 5497), (-71.9175033569336, -30.082489013671875)), (('test', 5501), (72.85394287109375, 23.10394287109375)), (('test', 5505), (-69.08380126953125, 1…	['VAL', 'GLY', 'LEU']	[1, 0, 0]
4lgq	A	18	wide		['GLU', 'VAL', 'ILE', 'GLU', 'ASN', 'GLY', 'ASP']	['I', 'T', '-']	[[(('test', 110), (-79.65519714355469, -42.12239074707031)), (('test', 119), (-85.49078369140625, -60.83138656616211)), (('test', 126), (-69.02030181884766, -50.80561065673828)), (('test', 134), (-71.44705963134766, -49.93287658691406)), (('test', 143), (-92.58955383300781, -21.85598373413086)), (('test', 151), (75.98788452148438, 20.23169708251953)), (('test', 155), (-75.44364929199219, 105.4944…	['GLU', 'ASN', 'ASP']	[0, 0, 0]
4lik	A	146	wide		['LEU', 'LYS', 'GLU', 'ASP', 'PHE', 'GLY', 'PHE']	['I', 'S', '-']	[[(('test', 1260), (-58.47265625, -43.470149993896484)), (('test', 1268), (-72.7999496459961, -54.712860107421875)), (('test', 1277), (-82.81169128417969, -44.41398620605469)), (('test', 1286), (-79.90496063232422, -48.11354064941406)), (('test', 1294), (-92.54552459716797, -17.509414672851562)), (('test', 1305), (78.36724853515625, 23.147098541259766)), (('test', 1309), (-78.2650375366211, 130.9…	['LEU', 'PHE', 'PHE']	[1, 0, 1]
4mhq	A	146	wide		['LEU', 'LYS', 'GLU', 'ASP', 'PHE', 'GLY', 'PHE']	['I', 'T', '-']	[[(('test', 1233), (-56.73175811767578, -43.904937744140625)), (('test', 1241), (-69.70945739746094, -54.3315315246582)), (('test', 1250), (-87.10055541992188, -40.629608154296875)), (('test', 1259), (-87.52265167236328, -19.43471336364746)), (('test', 1267), (-123.08099365234375, -17.158843994140625)), (('test', 1278), (79.47297668457031, 17.896886825561523)), (('test', 1282), (-75.6646194458007…	['LEU', 'PHE', 'PHE']	[1, 0, 1]
4mjz	A	129	wide		['ALA', 'PHE', 'ASP', 'ALA', 'PHE', 'LYS', 'ALA']	['I', 'S', '-']	[[(('test', 831), (-60.760379791259766, -40.48636245727539)), (('test', 836), (-97.70223236083984, -49.8846435546875)), (('test', 847), (-74.3661117553711, -45.291709899902344)), (('test', 855), (-84.07186889648438, -64.5851058959961)), (('test', 860), (-75.79773712158203, -18.43590545654297)), (('test', 871), (62.38682556152344, 43.000694274902344)), (('test', 880), (-82.0156478881836, 162.39515…	['ALA', 'PHE', 'ALA']	[0, 0, 0]
4mm2	A	148	wide		['LEU', 'ARG', 'GLU', 'ASP', 'PHE', 'GLY', 'TYR']	['I', '-']	[[(('test', 1151), (-65.72639465332031, -50.54940414428711)), (('test', 1159), (-73.034423828125, -47.27317428588867)), (('test', 1170), (-83.03345489501953, -37.837310791015625)), (('test', 1179), (-101.19198608398438, -39.34638214111328)), (('test', 1187), (-95.86201477050781, -24.820451736450195)), (('test', 1198), (66.29563903808594, 30.897937774658203)), (('test', 1202), (-76.73259735107422,…	['LEU', 'PHE', 'TYR']	[1, 1, 1]
4mx2	A	259	wide	interface	['LEU', 'SER', 'LYS', 'TYR', 'LEU', 'GLY', 'LEU']	['I', '-']	[[(('test', 1883), (-62.24498748779297, -42.57720184326172)), (('test', 1891), (-69.5553207397461, -60.87337875366211)), (('test', 1897), (-70.49417877197266, -36.86381912231445)), (('test', 1906), (-97.46627807617188, -36.266937255859375)), (('test', 1918), (-111.06027221679688, -11.840206146240234)), (('test', 1926), (70.18885803222656, 34.173831939697266)), (('test', 1930), (-122.0290756225586…	['LEU', 'LEU', 'LEU']	[1, 1, 1]
4n4p	A	36	wide		['LEU', 'VAL', 'GLU', 'LYS', 'GLN', 'LYS', 'VAL']	['I', 'S', '-']	[[(('test', 279), (-65.26290893554688, -46.09596252441406)), (('test', 287), (-69.10199737548828, -48.19862747192383)), (('test', 294), (-92.33960723876953, -32.92908477783203)), (('test', 303), (-104.1018295288086, -46.32038879394531)), (('test', 312), (-75.23136138916016, -21.48248863220215)), (('test', 321), (56.308006286621094, 46.747196197509766)), (('test', 330), (-77.1362533569336, 163.613…	['LEU', 'GLN', 'VAL']	[1, 1, 1]
4nb1	A	22	wide	interface	['TYR', 'ARG', 'ASP', 'ILE', 'LEU', 'LEU', 'GLY']	['I', 'S', '-']	[[(('test', 190), (-76.06653594970703, -34.35169219970703)), (('test', 202), (-86.47300720214844, -46.52324676513672)), (('test', 213), (-90.27656555175781, -53.48048400878906)), (('test', 221), (-69.86133575439453, -51.08489227294922)), (('test', 229), (-85.0768814086914, -5.148791790008545)), (('test', 237), (67.01362609863281, 31.255550384521484)), (('test', 245), (-77.15018463134766, 169.6827…	['TYR', 'LEU', 'GLY']	[0, 1, 0]
4neg	A	52	wide	interface	['LEU', 'LYS', 'THR', 'TYR', 'VAL', 'GLY', 'ARG']	['I', '-']	[[(('test', 243), (-59.85871124267578, -45.29474639892578)), (('test', 251), (-68.41749572753906, -62.17512893676758)), (('test', 260), (-83.92124938964844, -22.777183532714844)), (('test', 267), (-101.56616973876953, -57.45780563354492)), (('test', 279), (-70.56654357910156, -37.629112243652344)), (('test', 286), (98.9774169921875, 19.948223114013672)), (('test', 290), (-71.32089233398438, 154.2…	['LEU', 'VAL', 'ARG']	[1, 1, 1]
4nqw	A	147	wide	interface	['LEU', 'ALA', 'TYR', 'TYR', 'GLY', 'GLY', 'LEU']	['I', 'T', '-']	[[(('test', 899), (-76.83540344238281, -45.866233825683594)), (('test', 907), (-73.80317687988281, -56.42622756958008)), (('test', 912), (-73.35430908203125, -62.7761116027832)), (('test', 924), (-75.9464340209961, -41.14909362792969)), (('test', 936), (-76.48406219482422, -15.780221939086914)), (('test', 940), (77.62134552001953, 11.28796672821045)), (('test', 944), (-75.21749877929688, 145.8352…	['LEU', 'GLY', 'LEU']	[1, 0, 0]
4nvs	A	20	wide		['TYR', 'TYR', 'ASP', 'VAL', 'LEU', 'GLY', 'LEU']	['I', '-']	[[(('test', 161), (-65.80577850341797, -27.56159210205078)), (('test', 173), (-79.32262420654297, -43.517391204833984)), (('test', 185), (-67.93871307373047, -43.42384338378906)), (('test', 193), (-83.0160903930664, -56.177528381347656)), (('test', 200), (-94.45002746582031, -12.085794448852539)), (('test', 208), (78.4211196899414, 17.281261444091797)), (('test', 212), (-79.94139099121094, 123.83…	['TYR', 'LEU', 'LEU']	[1, 1, 1]
4o46	A	183	wide	interface	['TYR', 'TYR', 'GLU', 'ILE', 'GLN', 'ASN', 'ALA']	['I', 'S', '-']	[[(('test', 1411), (-60.850406646728516, -45.4245719909668)), (('test', 1423), (-72.22774505615234, -59.91277313232422)), (('test', 1435), (-72.52192687988281, -47.48548889160156)), (('test', 1444), (-87.09476470947266, -54.782596588134766)), (('test', 1452), (-78.8093032836914, -15.658708572387695)), (('test', 1461), (54.898311614990234, 45.31580352783203)), (('test', 1469), (-116.41455078125, 7…	['TYR', 'GLN', 'ALA']	[1, 1, 1]
4o5v	A	89	wide		['LEU', 'SER', 'ARG', 'CYS', 'ILE', 'GLY', 'ILE']	['I', 'H', '-']	[[(('test', 682), (-69.41649627685547, -40.599308013916016)), (('test', 690), (-68.82006072998047, -53.95647430419922)), (('test', 696), (-73.6514663696289, -35.03532409667969)), (('test', 707), (-76.2921371459961, -50.64092254638672)), (('test', 713), (-122.55059051513672, 5.646426200866699)), (('test', 721), (71.50950622558594, 28.068588256835938)), (('test', 725), (-57.563133239746094, 127.832…	['LEU', 'ILE', 'ILE']	[1, 1, 1]
4oet	A	272	wide	interface	['VAL', 'LYS', 'ASN', 'LEU', 'LEU', 'HIS', 'ASP']	['I', 'S', 'T']	[[(('test', 2196), (-63.97507095336914, -41.21045684814453)), (('test', 2203), (-72.90252685546875, -45.25586700439453)), (('test', 2212), (-97.66092681884766, -46.77592849731445)), (('test', 2220), (-72.44677734375, -41.71917724609375)), (('test', 2228), (-105.60240936279297, 0.6861405968666077)), (('test', 2236), (56.266414642333984, 41.316062927246094)), (('test', 2246), (60.121524810791016, 1…	['VAL', 'LEU', 'ASP']	[0, 0, 0]
4ohq	A	99	wide	interface	['ARG', 'ARG', 'HIS', 'VAL', 'ILE', 'GLY', 'GLU']	['I', '-']	[[(('test', 710), (-79.00001525878906, -36.32826614379883)), (('test', 721), (-65.10563659667969, -45.5351448059082)), (('test', 732), (-107.31145477294922, -23.184356689453125)), (('test', 742), (-92.6226577758789, -51.5750846862793)), (('test', 749), (-77.98563385009766, -40.647403717041016)), (('test', 757), (105.23516845703125, 18.084062576293945)), (('test', 761), (-59.83939743041992, 130.11…	['ARG', 'ILE', 'GLU']	[1, 1, 1]
4omu	A	109	wide	interface	['LEU', 'THR', 'VAL', 'ASN', 'ALA', 'GLY', 'VAL']	['I', 'S', '-']	[[(('test', 822), (-63.828590393066406, -51.07880401611328)), (('test', 830), (-86.73160552978516, -40.50027084350586)), (('test', 837), (-89.13825225830078, -50.946372985839844)), (('test', 844), (-72.24823760986328, -45.465824127197266)), (('test', 852), (-96.89932250976562, -6.36901330947876)), (('test', 857), (61.90431213378906, 37.51311111450195)), (('test', 861), (-95.98851776123047, 123.12…	['LEU', 'ALA', 'VAL']	[1, 0, 1]
4ovk	A	339	wide		['TYR', 'ASN', 'THR', 'PHE', 'TYR', 'HIS', 'TYR']	['I', '-']	[[(('test', 2483), (-64.10555267333984, -41.06062316894531)), (('test', 2495), (-63.9765510559082, -45.43934631347656)), (('test', 2503), (-70.30326843261719, -47.5495491027832)), (('test', 2510), (-95.24475860595703, -30.873523712158203)), (('test', 2521), (-111.48898315429688, -6.1352009773254395)), (('test', 2533), (53.836273193359375, 44.626304626464844)), (('test', 2543), (-133.2030487060547…	['TYR', 'TYR', 'TYR']	[0, 1, 1]
4pfu	A	308	wide		['VAL', 'GLN', 'ARG', 'VAL', 'TYR', 'GLU', 'GLY']	['I', 'S', 'T']	[[(('test', 2427), (-59.39820098876953, -44.59400177001953)), (('test', 2434), (-82.11258697509766, -41.133487701416016)), (('test', 2443), (-99.98774719238281, -49.41986083984375)), (('test', 2454), (-63.30607986450195, -48.882022857666016)), (('test', 2461), (-102.77610778808594, -2.83828067779541)), (('test', 2473), (50.4063606262207, 44.44686508178711)), (('test', 2482), (72.00843811035156, 9…	['VAL', 'TYR', 'GLY']	[0, 0, 0]
4pxg	A	213	wide		['ARG', 'LYS', 'TYR', 'VAL', 'LEU', 'GLY', 'ASP']	['I', 'T', '-']	[[(('test', 1506), (-45.13151168823242, -51.13301086425781)), (('test', 1517), (-80.4840316772461, -57.85413360595703)), (('test', 1526), (-91.8880386352539, -10.279997825622559)), (('test', 1538), (-113.10281372070312, -52.75461196899414)), (('test', 1545), (-88.18750762939453, -3.246366024017334)), (('test', 1553), (44.214073181152344, 40.848724365234375)), (('test', 1557), (-71.52822875976562,…	['ARG', 'LEU', 'ASP']	[1, 0, 1]
4qg5	A	234	wide		['PHE', 'HIS', 'GLU', 'GLY', 'LEU', 'GLY', 'VAL']	['I', '-']	[[(('test', 1626), (-69.53150177001953, -36.29804992675781)), (('test', 1637), (-90.80052947998047, -66.61957550048828)), (('test', 1647), (-64.8224868774414, -36.54850769042969)), (('test', 1656), (-81.05472564697266, -63.6746711730957)), (('test', 1660), (-78.68804168701172, -49.39834213256836)), (('test', 1668), (117.91019439697266, 11.628271102905273)), (('test', 1672), (-67.24850463867188, 1…	['PHE', 'LEU', 'VAL']	[1, 1, 0]
4qgk	A	452	wide	interface	['LYS', 'PHE', 'PHE', 'LEU', 'LEU', 'LYS', 'ARG']	['I', 'S', '-']	[[(('test', 3605), (-60.919578552246094, -43.1290397644043)), (('test', 3614), (-61.64152145385742, -55.15988540649414)), (('test', 3625), (-88.13691711425781, -52.5738639831543)), (('test', 3636), (-73.7904052734375, -40.90096664428711)), (('test', 3644), (-91.54012298583984, -4.19259786605835)), (('test', 3652), (62.96951675415039, 42.76350784301758)), (('test', 3661), (-102.20929718017578, 91.…	['LYS', 'LEU', 'ARG']	[0, 0, 1]
4r2b	A	214	wide		['LYS', 'ALA', 'PHE', 'ILE', 'ASP', 'LEU', 'ASP']	['I', 'S', '-']	[[(('test', 1446), (-59.508262634277344, -42.52901840209961)), (('test', 1455), (-74.81585693359375, -53.390586853027344)), (('test', 1460), (-104.6525650024414, -18.55786895751953)), (('test', 1471), (-101.20060729980469, -51.701412200927734)), (('test', 1479), (-78.71822357177734, -17.93984603881836)), (('test', 1487), (49.53654098510742, 46.63637161254883)), (('test', 1495), (-78.1387405395507…	['LYS', 'ASP', 'ASP']	[0, 1, 0]
4r33	A	128	wide	interface	['LEU', 'TYR', 'HIS', 'HIS', 'GLU', 'GLY', 'VAL']	['I', 'S', '-', 'B']	[[(('test', 868), (-61.534759521484375, -41.2725830078125)), (('test', 876), (-70.65068817138672, -51.20995330810547)), (('test', 888), (-90.27286529541016, -36.6115837097168)), (('test', 898), (-92.26114654541016, -35.40201187133789)), (('test', 908), (-94.8553237915039, -13.572256088256836)), (('test', 917), (69.09193420410156, 25.128068923950195)), (('test', 921), (-97.92770385742188, 152.9635…	['LEU', 'GLU', 'VAL']	[1, 1, 1]
4rkk	A	180	wide		['LEU', 'LYS', 'HIS', 'GLU', 'LEU', 'GLY', 'ILE']	['I', 'S', '-']	[[(('test', 1356), (-72.80899047851562, -52.540283203125)), (('test', 1364), (-66.58511352539062, -50.923095703125)), (('test', 1373), (-99.87425994873047, -47.128231048583984)), (('test', 1383), (-61.945411682128906, -51.59177017211914)), (('test', 1392), (-94.37120819091797, -12.443924903869629)), (('test', 1400), (55.65373992919922, 37.99127197265625)), (('test', 1404), (-66.82562255859375, 13…	['LEU', 'LEU', 'ILE']	[1, 1, 1]
4rul	A	293	wide		['ALA', 'SER', 'THR', 'ARG', 'LEU', 'GLY', 'PHE']	['I', '-']	[[(('test', 2056), (-74.442626953125, -30.779985427856445)), (('test', 2061), (-73.25648498535156, -42.47035598754883)), (('test', 2067), (-74.5286865234375, -46.752925872802734)), (('test', 2074), (-89.7372055053711, -38.95079040527344)), (('test', 2085), (-101.4448471069336, -20.074893951416016)), (('test', 2093), (74.30752563476562, 29.32374382019043)), (('test', 2097), (-88.24684143066406, 13…	['ALA', 'LEU', 'PHE']	[1, 1, 1]
4tmk	A	109	wide		['GLN', 'GLY', 'GLY', 'GLY', 'ARG', 'GLY', 'ILE']	['I', 'T', '-']	[[(('test', 835), (-78.89292907714844, -33.8271369934082)), (('test', 844), (-74.69514465332031, -65.57717895507812)), (('test', 848), (-70.47114562988281, -53.6064338684082)), (('test', 852), (-69.2094497680664, -49.657325744628906)), (('test', 856), (-79.96769714355469, -29.425336837768555)), (('test', 867), (93.437744140625, 17.912128448486328)), (('test', 871), (-69.79261016845703, 138.671951…	['GLN', 'ARG', 'ILE']	[1, 1, 1]
4uco	A	21	wide		['GLU', 'TYR', 'HIS', 'VAL', 'LEU', 'ASP', 'ASN']	['I', 'T', 'S', '-']	[[(('test', 178), (-62.58782196044922, -37.97905349731445)), (('test', 187), (-80.62944793701172, -53.17359161376953)), (('test', 199), (-71.01836395263672, -59.27707290649414)), (('test', 209), (-77.24617004394531, -40.06193161010742)), (('test', 216), (-97.38212585449219, -18.249589920043945)), (('test', 224), (55.28443908691406, 38.664249420166016)), (('test', 232), (-149.80799865722656, 68.14…	['GLU', 'LEU', 'ASN']	[0, 1, 1]
4uht	A	182	wide	interface	['SER', 'GLN', 'GLU', 'VAL', 'LEU', 'GLY', 'LYS']	['I', 'S']	[[(('test', 400), (-58.25335693359375, -49.24852752685547)), (('test', 406), (-65.1363525390625, -50.82487869262695)), (('test', 415), (-71.67585754394531, -38.191139221191406)), (('test', 424), (-88.4682846069336, -40.50907516479492)), (('test', 431), (-112.13217163085938, -10.352351188659668)), (('test', 439), (65.69112396240234, 32.00590515136719)), (('test', 443), (-142.02511596679688, 154.97…	['SER', 'LEU', 'LYS']	[1, 0, 1]
4uqw	A	103	wide		['GLY', 'SER', 'LEU', 'MET', 'PHE', 'GLY', 'GLU']	['I', 'S', '-']	[[(('test', 841), (-59.40786361694336, -46.314674377441406)), (('test', 845), (-79.44702911376953, -35.185272216796875)), (('test', 851), (-96.71041107177734, -45.59076690673828)), (('test', 859), (-74.53949737548828, -39.85042190551758)), (('test', 867), (-107.25601196289062, -4.7210307121276855)), (('test', 878), (62.99753189086914, 31.196855545043945)), (('test', 882), (-113.5828857421875, 149…	['GLY', 'PHE', 'GLU']	[0, 0, 1]
4xrp	A	296	wide	interface	['TRP', 'ARG', 'ARG', 'GLU', 'LEU', 'ALA', 'LEU']	['I', 'T', '-']	[[(('test', 2396), (-48.89020538330078, -53.65150451660156)), (('test', 2410), (-68.84896850585938, -53.039093017578125)), (('test', 2421), (-82.9395980834961, -45.376033782958984)), (('test', 2432), (-80.80497741699219, -45.12612533569336)), (('test', 2441), (-101.44277954101562, -2.620548725128174)), (('test', 2449), (50.74903869628906, 52.59664535522461)), (('test', 2454), (-113.10968017578125…	['TRP', 'LEU', 'LEU']	[0, 1, 1]
4xzb	A	52	wide		['LEU', 'ARG', 'ASP', 'ASP', 'TRP', 'LYS', 'ALA']	['I', '-']	[[(('test', 404), (-60.52394485473633, -43.472286224365234)), (('test', 412), (-65.22555541992188, -52.9033203125)), (('test', 423), (-85.71017456054688, -36.765663146972656)), (('test', 431), (-100.73001861572266, -39.4454231262207)), (('test', 439), (-88.79039764404297, -20.756837844848633)), (('test', 453), (67.18872833251953, 29.26028823852539)), (('test', 462), (-68.38524627685547, 146.95391…	['LEU', 'TRP', 'ALA']	[1, 1, 0]
4xzw	A	52	wide		['LEU', 'ARG', 'ASP', 'ASP', 'TRP', 'LYS', 'ALA']	['I', '-']	[[(('test', 383), (-60.7673454284668, -42.686912536621094)), (('test', 391), (-70.15644836425781, -54.79825210571289)), (('test', 402), (-74.70730590820312, -41.65609359741211)), (('test', 410), (-102.14278411865234, -40.81352233886719)), (('test', 418), (-84.83150482177734, -22.074060440063477)), (('test', 432), (70.2834701538086, 25.960777282714844)), (('test', 441), (-68.42713928222656, 146.93…	['LEU', 'TRP', 'ALA']	[1, 1, 0]
4xzy	A	703	wide		['ILE', 'ASP', 'LYS', 'VAL', 'GLY', 'GLY', 'CYS']	['I', '-']	[[(('test', 5473), (-67.58657836914062, -55.40370559692383)), (('test', 5481), (-59.4171142578125, -59.83296203613281)), (('test', 5489), (-98.32269287109375, -12.82150650024414)), (('test', 5498), (-113.08098602294922, -37.72555923461914)), (('test', 5505), (-77.9876708984375, -37.77241897583008)), (('test', 5509), (62.19540786743164, 26.438573837280273)), (('test', 5513), (-101.86467742919922, …	['ILE', 'GLY', 'CYS']	[1, 0, 0]
4ydr	A	205	wide		['ALA', 'ASN', 'PHE', 'MET', 'ILE', 'GLY', 'ASN']	['I', '-']	[[(('test', 1547), (-66.16845703125, -39.42726135253906)), (('test', 1552), (-64.78463745117188, -45.39225387573242)), (('test', 1560), (-76.76901245117188, -43.88824462890625)), (('test', 1571), (-91.91381072998047, -35.04424285888672)), (('test', 1579), (-102.14404296875, -25.91631317138672)), (('test', 1587), (77.10750579833984, 23.08958625793457)), (('test', 1591), (-82.71223449707031, 100.96…	['ALA', 'ILE', 'ASN']	[1, 0, 1]
4yli	A	140	wide	interface	['LYS', 'ASN', 'ALA', 'VAL', 'ALA', 'GLY', 'VAL']	['I', 'S', '-']	[[(('test', 192), (-64.4595718383789, -44.9631233215332)), (('test', 201), (-94.68791961669922, -57.35551071166992)), (('test', 209), (-72.58657836914062, -34.85725402832031)), (('test', 214), (-97.17770385742188, -60.47446823120117)), (('test', 221), (-74.98828887939453, -25.28447914123535)), (('test', 226), (60.00511932373047, 41.91555404663086)), (('test', 230), (-88.50025177001953, 150.007049…	['LYS', 'ALA', 'VAL']	[1, 0, 0]
4yp9	A	223	wide		['VAL', 'ASN', 'ARG', 'ASP', 'ASN', 'ASN', 'PHE']	['I', 'T', '-']	[[(('test', 1622), (-70.63396453857422, -34.37194061279297)), (('test', 1629), (-73.89166259765625, -47.424129486083984)), (('test', 1637), (-84.93017578125, -37.14468765258789)), (('test', 1648), (-84.08103942871094, -42.00705337524414)), (('test', 1656), (-106.71759033203125, -5.947123050689697)), (('test', 1664), (60.6110725402832, 38.7554817199707)), (('test', 1672), (-74.17112731933594, 174.…	['VAL', 'ASN', 'PHE']	[1, 1, 1]
4z44	A	225	wide		['ILE', 'ASN', 'GLN', 'ALA', 'LEU', 'LYS', 'GLU']	['I', 'S', '-']	[[(('test', 1778), (-70.21173858642578, -38.56597137451172)), (('test', 1786), (-97.16065979003906, -47.31238555908203)), (('test', 1794), (-80.67935180664062, -47.31766128540039)), (('test', 1803), (-80.63899230957031, -53.76850128173828)), (('test', 1808), (-84.4261245727539, -4.463482856750488)), (('test', 1816), (59.21982192993164, 21.5323429107666)), (('test', 1825), (-66.78800964355469, 119…	['ILE', 'LEU', 'GLU']	[1, 1, 0]
4zg4	B	90	wide		['ARG', 'PHE', 'ALA', 'GLU', 'SER', 'LYS', 'LEU']	['I', 'T', '-']	[[(('test', 1240), (-70.05301666259766, -29.191852569580078)), (('test', 1264), (-85.79020690917969, -65.71087646484375)), (('test', 1284), (-61.7937126159668, -39.0186882019043)), (('test', 1294), (-99.52264404296875, -47.04466247558594)), (('test', 1309), (-93.11380004882812, -6.629867076873779)), (('test', 1320), (58.16042709350586, 37.31232452392578)), (('test', 1342), (-101.59233093261719, 1…	['ARG', 'SER', 'LEU']	[1, 0, 1]
4zm6	A	255	wide	interface	['LEU', 'ARG', 'ARG', 'ARG', 'PHE', 'GLY', 'TYR']	['I', 'S', '-']	[[(('test', 1858), (-72.7325668334961, -45.497047424316406)), (('test', 1866), (-81.96808624267578, -53.535770416259766)), (('test', 1877), (-76.50239562988281, -70.53438568115234)), (('test', 1888), (-51.777339935302734, -62.17218780517578)), (('test', 1899), (-73.39918518066406, -19.93208122253418)), (('test', 1910), (69.4468765258789, 32.42998123168945)), (('test', 1914), (-73.48689270019531, …	['LEU', 'PHE', 'TYR']	[1, 0, 0]
4zxm	A	56	wide		['HIS', 'MET', 'ASP', 'GLY', 'ARG', 'GLY', 'TYR']	['I', 'S', '-']	[[(('test', 424), (-68.17716979980469, -35.218902587890625)), (('test', 434), (-90.97309112548828, -48.30293655395508)), (('test', 442), (-78.5790023803711, -44.433895111083984)), (('test', 450), (-72.00493621826172, -50.286563873291016)), (('test', 454), (-106.5335464477539, -5.346027851104736)), (('test', 465), (75.18080139160156, 22.987110137939453)), (('test', 469), (-72.49640655517578, 152.5…	['HIS', 'ARG', 'TYR']	[1, 1, 1]
4zyo	A	121	wide		['ARG', 'LEU', 'TRP', 'SER', 'HIS', 'ARG', 'SER']	['I', 'S', '-']	[[(('test', 545), (-78.37669372558594, -53.444236755371094)), (('test', 556), (-64.42121124267578, -51.66061782836914)), (('test', 564), (-100.0445556640625, -43.40580749511719)), (('test', 578), (-66.99905395507812, -39.62825393676758)), (('test', 584), (-112.5583724975586, -16.061994552612305)), (('test', 594), (55.76646423339844, 37.30158615112305)), (('test', 605), (-65.68880462646484, -51.62…	['ARG', 'HIS', 'SER']	[1, 0, 0]
5a0u	A	479	wide		['PHE', 'SER', 'GLY', 'GLU', 'THR', 'PHE', 'VAL']	['I', 'S', '-']	[[(('test', 1144), (-68.05821990966797, -28.89551544189453)), (('test', 1155), (-118.17485046386719, -50.10417175292969)), (('test', 1161), (-77.48104095458984, -20.6550235748291)), (('test', 1165), (-101.98090362548828, -51.125694274902344)), (('test', 1174), (-110.16944885253906, -11.532918930053711)), (('test', 1181), (63.27716064453125, 29.852537155151367)), (('test', 1192), (-65.910858154296…	['PHE', 'THR', 'VAL']	[1, 0, 1]
5a0u	A	907	wide		['LEU', 'VAL', 'PHE', 'GLU', 'GLU', 'LYS', 'LYS']	['I', 'S', '-']	[[(('test', 4488), (-78.52916717529297, -35.17106246948242)), (('test', 4496), (-91.2380599975586, -56.874393463134766)), (('test', 4503), (-87.96112060546875, -29.179428100585938)), (('test', 4514), (-98.54491424560547, -59.170982360839844)), (('test', 4523), (-72.85883331298828, -29.595256805419922)), (('test', 4532), (61.45902633666992, 29.857215881347656)), (('test', 4541), (-66.0356903076171…	['LEU', 'GLU', 'LYS']	[0, 1, 1]
5a4j	A	369	wide		['ILE', 'THR', 'GLU', 'LYS', 'TYR', 'GLY', 'ILE']	['I', '-']	[[(('test', 2843), (-66.07555389404297, -47.276920318603516)), (('test', 2851), (-75.85417938232422, -47.601051330566406)), (('test', 2858), (-94.32069396972656, -37.75914764404297)), (('test', 2867), (-82.95494079589844, -45.88600158691406)), (('test', 2876), (-90.89875793457031, -32.570308685302734)), (('test', 2888), (85.833740234375, 31.494224548339844)), (('test', 2892), (-110.34248352050781…	['ILE', 'TYR', 'ILE']	[1, 1, 1]
5a4j	A	455	wide		['ALA', 'LYS', 'GLU', 'ILE', 'TYR', 'GLY', 'ALA']	['I', '-']	[[(('test', 3519), (-58.94537353515625, -44.08229064941406)), (('test', 3524), (-75.44397735595703, -49.59586715698242)), (('test', 3533), (-73.29315185546875, -43.99326705932617)), (('test', 3542), (-92.30675506591797, -49.98420715332031)), (('test', 3550), (-78.21680450439453, -26.19794464111328)), (('test', 3562), (86.09138488769531, 19.221487045288086)), (('test', 3566), (-69.65673065185547, …	['ALA', 'TYR', 'ALA']	[1, 1, 0]
5a8w	A	120	wide	interface	['LEU', 'GLU', 'LYS', 'ARG', 'LEU', 'GLY', 'VAL']	['I', 'T', '-']	[[(('test', 927), (-56.57926940917969, -49.339969635009766)), (('test', 935), (-77.00579833984375, -45.102569580078125)), (('test', 944), (-81.39983367919922, -39.85904312133789)), (('test', 953), (-98.88975524902344, -35.49382781982422)), (('test', 964), (-107.2291030883789, 0.20076894760131836)), (('test', 972), (59.44806671142578, 26.955455780029297)), (('test', 976), (-105.78492736816406, 134…	['LEU', 'LEU', 'VAL']	[1, 1, 1]
5ae6	A	276	wide	interface	['LEU', 'ARG', 'GLU', 'SER', 'TRP', 'GLY', 'PHE']	['I', 'T', '-']	[[(('test', 2151), (-55.20069122314453, -50.70118713378906)), (('test', 2159), (-90.54356384277344, -49.509033203125)), (('test', 2170), (-79.42964172363281, -30.28961181640625)), (('test', 2179), (-97.02100372314453, -33.91604995727539)), (('test', 2185), (-112.84514617919922, -2.5351266860961914)), (('test', 2199), (68.73309326171875, 33.19772720336914)), (('test', 2203), (-49.09451675415039, 1…	['LEU', 'TRP', 'PHE']	[1, 1, 0]
5ahl	A	306	wide		['THR', 'ARG', 'ILE', 'VAL', 'ALA', 'GLY', 'VAL']	['I', '-']	[[(('test', 1480), (-56.20063781738281, -41.05060577392578)), (('test', 1487), (-70.95531463623047, -42.01123046875)), (('test', 1498), (-76.07938385009766, -41.5908317565918)), (('test', 1506), (-81.22744750976562, -43.00893783569336)), (('test', 1513), (-112.45854187011719, -12.333550453186035)), (('test', 1518), (73.6789321899414, 20.360326766967773)), (('test', 1522), (-111.58990478515625, 13…	['THR', 'ALA', 'VAL']	[1, 0, 1]
5awz	A	194	wide		['LEU', 'GLY', 'ALA', 'GLY', 'GLY', 'HIS', 'ILE']	['I', 'T', '-']	[[(('test', 1510), (-75.79987335205078, -30.88240623474121)), (('test', 1518), (-105.84903717041016, -85.92386627197266)), (('test', 1522), (-50.57366943359375, -37.664825439453125)), (('test', 1527), (-84.95946502685547, -63.78327178955078)), (('test', 1531), (-89.10052490234375, -12.88847827911377)), (('test', 1535), (55.05861282348633, 39.445350646972656)), (('test', 1545), (-94.4933090209961,…	['LEU', 'GLY', 'ILE']	[1, 0, 0]
5bu9	A	323	wide		['LEU', 'ARG', 'GLY', 'GLN', 'LEU', 'GLY', 'PHE']	['I', 'S', '-']	[[(('test', 1805), (-62.950931549072266, -59.92192077636719)), (('test', 1813), (-76.4740219116211, -35.23048400878906)), (('test', 1824), (-81.4872817993164, -73.62216186523438)), (('test', 1828), (-56.677181243896484, -51.975162506103516)), (('test', 1837), (-84.25506591796875, -13.748170852661133)), (('test', 1845), (72.83402252197266, 21.340070724487305)), (('test', 1849), (-70.67327880859375…	['LEU', 'LEU', 'PHE']	[1, 0, 0]
5bxy	A	41	wide		['ALA', 'ALA', 'ARG', 'THR', 'HIS', 'GLY', 'ALA']	['I', '-']	[[(('test', 309), (-60.02383804321289, -42.48779296875)), (('test', 314), (-70.29586791992188, -46.59493637084961)), (('test', 319), (-67.06966400146484, -48.77751541137695)), (('test', 330), (-78.21833801269531, -44.435428619384766)), (('test', 337), (-111.05809020996094, -9.616602897644043)), (('test', 347), (76.4678726196289, 11.675701141357422)), (('test', 351), (-74.21205139160156, 148.81089…	['ALA', 'HIS', 'ALA']	[1, 0, 0]
5bza	A	232	wide		['LEU', 'ARG', 'GLU', 'LYS', 'LEU', 'ASN', 'PHE']	['I', 'S', '-']	[[(('test', 1727), (-76.31748962402344, -50.14315414428711)), (('test', 1735), (-70.9231948852539, -49.20756530761719)), (('test', 1746), (-90.10969543457031, -67.55956268310547)), (('test', 1755), (-54.633384704589844, -46.470340728759766)), (('test', 1764), (-89.57384490966797, -9.628493309020996)), (('test', 1772), (59.02323532104492, 31.281057357788086)), (('test', 1780), (-90.21443939208984,…	['LEU', 'LEU', 'PHE']	[1, 1, 0]
5cdh	A	76	wide		['TYR', 'ILE', 'GLU', 'GLU', 'LEU', 'HIS', 'LEU']	['I', 'S', '-']	[[(('test', 406), (-73.6401138305664, -22.297069549560547)), (('test', 418), (-115.10800170898438, -55.833778381347656)), (('test', 426), (-70.58380889892578, -43.905025482177734)), (('test', 435), (-89.46249389648438, -59.2360725402832)), (('test', 444), (-89.16878509521484, -21.053268432617188)), (('test', 452), (57.051536560058594, 29.484325408935547)), (('test', 462), (-59.69031524658203, -43…	['TYR', 'LEU', 'LEU']	[1, 0, 0]
5cvc	A	281	wide	interface	['CYS', 'TYR', 'GLU', 'ILE', 'LEU', 'LYS', 'VAL']	['I', '-', 'B']	[[(('test', 1936), (-57.006282806396484, -45.37525177001953)), (('test', 1942), (-68.56792449951172, -50.0584716796875)), (('test', 1954), (-80.4542007446289, -31.053688049316406)), (('test', 1963), (-103.20904541015625, -53.55481719970703)), (('test', 1971), (-79.17513275146484, -21.367767333984375)), (('test', 1979), (67.20811462402344, 30.74033546447754)), (('test', 1988), (-110.31755828857422…	['CYS', 'LEU', 'VAL']	[0, 1, 1]
5cxk	A	84	wide	interface	['ALA', 'VAL', 'ASP', 'VAL', 'LEU', 'GLN', 'VAL']	['I', 'H', '-']	[[(('test', 664), (-64.50030517578125, -60.682899475097656)), (('test', 669), (-67.82057189941406, -62.97831344604492)), (('test', 676), (-67.24830627441406, -29.535776138305664)), (('test', 684), (-105.33050537109375, -43.438541412353516)), (('test', 691), (-98.4866943359375, 3.1051993370056152)), (('test', 699), (43.375267028808594, 52.0050163269043)), (('test', 708), (-71.66850280761719, 138.9…	['ALA', 'LEU', 'VAL']	[1, 0, 0]
5d7z	A	42	wide		['TYR', 'THR', 'GLU', 'CYS', 'PHE', 'GLY', 'MET']	['I', 'T', '-']	[[(('test', 228), (-71.44438171386719, -35.73067092895508)), (('test', 240), (-75.02982330322266, -49.80659103393555)), (('test', 247), (-74.7901840209961, -48.069427490234375)), (('test', 256), (-77.82347106933594, -47.374725341796875)), (('test', 262), (-96.33963012695312, -8.80339241027832)), (('test', 273), (71.98887634277344, 19.29037094116211)), (('test', 277), (-70.94200897216797, 159.1831…	['TYR', 'PHE', 'MET']	[1, 1, 1]
5dll	A	246	wide		['ASP', 'GLU', 'ASP', 'ARG', 'PHE', 'GLY', 'LEU']	['I', '-']	[[(('test', 1896), (-70.27503204345703, -42.74015426635742)), (('test', 1904), (-60.80411911010742, -54.239601135253906)), (('test', 1913), (-60.66181945800781, -55.69191360473633)), (('test', 1921), (-85.33332061767578, -38.755027770996094)), (('test', 1932), (-104.08818817138672, -14.239567756652832)), (('test', 1943), (71.26284790039062, 30.842676162719727)), (('test', 1947), (-111.15739440917…	['ASP', 'PHE', 'LEU']	[1, 1, 1]
5dov	A	143	wide	interface	['LEU', 'TYR', 'ASN', 'LEU', 'ALA', 'LYS', 'ILE']	['I', 'S', '-']	[[(('test', 1075), (-79.78511810302734, -37.62989807128906)), (('test', 1083), (-101.75045776367188, -59.24999237060547)), (('test', 1095), (-61.993106842041016, -40.75044250488281)), (('test', 1103), (-92.87300872802734, -68.35304260253906)), (('test', 1111), (-69.759765625, -22.69211196899414)), (('test', 1116), (54.1110954284668, 48.61762619018555)), (('test', 1125), (-59.96283721923828, 140.7…	['LEU', 'ALA', 'ILE']	[1, 0, 0]
5dwa	A	227	wide	interface	['TYR', 'ILE', 'GLU', 'GLY', 'HIS', 'GLY', 'ASP']	['I', 'S', '-']	[[(('test', 1898), (-55.39072799682617, -43.25710678100586)), (('test', 1910), (-82.96246337890625, -59.10054016113281)), (('test', 1918), (-78.22840881347656, -28.003662109375)), (('test', 1927), (-95.75910186767578, -57.36408233642578)), (('test', 1931), (-84.804931640625, -19.134485244750977)), (('test', 1941), (65.76932525634766, 42.329376220703125)), (('test', 1945), (-75.04439544677734, -9.…	['TYR', 'HIS', 'ASP']	[1, 1, 1]
5dwy	A	291	wide		['ALA', 'GLU', 'GLU', 'GLU', 'MET', 'GLY', 'VAL']	['I', '-', 'B']	[[(('test', 2193), (-62.79314041137695, -34.74093246459961)), (('test', 2198), (-78.89126586914062, -63.64726257324219)), (('test', 2207), (-66.18517303466797, -43.435874938964844)), (('test', 2216), (-90.89575958251953, -59.98046112060547)), (('test', 2225), (-69.13433837890625, -29.135028839111328)), (('test', 2233), (71.54611206054688, 38.975582122802734)), (('test', 2237), (-87.83596801757812…	['ALA', 'MET', 'VAL']	[1, 0, 1]
5et0	A	191	wide		['LEU', 'VAL', 'GLN', 'GLU', 'CYS', 'SER', 'ALA']	['I', 'T', '-']	[[(('test', 1304), (-66.58686065673828, -37.88922119140625)), (('test', 1312), (-82.87967681884766, -54.602195739746094)), (('test', 1319), (-59.46058654785156, -60.73341369628906)), (('test', 1328), (-90.13201904296875, -24.621244430541992)), (('test', 1337), (-114.85851287841797, 6.5926408767700195)), (('test', 1343), (54.09357452392578, 37.980899810791016)), (('test', 1349), (-60.8514137268066…	['LEU', 'CYS', 'ALA']	[1, 1, 0]
5evj	A	132	wide		['ALA', 'ARG', 'ASP', 'LYS', 'LEU', 'GLY', 'TYR']	['I', 'T', '-']	[[(('test', 579), (-66.12987518310547, -37.571067810058594)), (('test', 584), (-76.40348815917969, -54.18169403076172)), (('test', 595), (-82.59807586669922, -42.25284957885742)), (('test', 603), (-81.60671997070312, -42.91294860839844)), (('test', 612), (-94.76492309570312, -12.864724159240723)), (('test', 620), (64.4314956665039, 29.159881591796875)), (('test', 624), (-85.78600311279297, 154.57…	['ALA', 'LEU', 'TYR']	[1, 0, 1]
5ff8	A	239	wide	interface	['SER', 'LYS', 'GLU', 'VAL', 'PHE', 'GLY', 'VAL']	['I', '-']	[[(('test', 1057), (-56.239952087402344, -50.08293533325195)), (('test', 1063), (-65.717529296875, -38.786495208740234)), (('test', 1072), (-77.31037139892578, -42.46749496459961)), (('test', 1081), (-95.15523529052734, -40.78365707397461)), (('test', 1088), (-101.70519256591797, -9.910481452941895)), (('test', 1099), (65.7664566040039, 28.84376335144043)), (('test', 1103), (-117.83270263671875, …	['SER', 'PHE', 'VAL']	[1, 1, 1]
5ffj	A	885	wide		['LEU', 'LYS', 'LYS', 'HIS', 'PHE', 'GLY', 'LYS']	['I', 'S', '-']	[[(('test', 4919), (-57.3928108215332, -32.95191192626953)), (('test', 4938), (-76.6689453125, -60.47520446777344)), (('test', 4948), (-59.12815475463867, -39.608890533447266)), (('test', 4955), (-83.76924896240234, -74.8799819946289)), (('test', 4972), (-70.46468353271484, -26.288965225219727)), (('test', 4992), (89.21453857421875, -15.061946868896484)), (('test', 4999), (-76.01022338867188, -16…	['LEU', 'PHE', 'LYS']	[0, 1, 1]
5fgm	A	165	wide		['LEU', 'ALA', 'ASP', 'VAL', 'GLU', 'GLY', 'PHE']	['I', 'S', '-']	[[(('test', 178), (-55.877811431884766, -43.24354553222656)), (('test', 186), (-72.15595245361328, -51.17206573486328)), (('test', 191), (-99.03999328613281, -27.215900421142578)), (('test', 199), (-89.20610046386719, -48.5911865234375)), (('test', 206), (-88.58612823486328, -12.89342212677002)), (('test', 215), (74.06192779541016, 22.657730102539062)), (('test', 219), (-70.11759185791016, 159.43…	['LEU', 'GLU', 'PHE']	[1, 0, 1]
5fji	A	268	wide		['LEU', 'LYS', 'ALA', 'GLU', 'LEU', 'GLY', 'PHE']	['I', 'S', '-']	[[(('test', 1903), (-70.98295593261719, -50.480857849121094)), (('test', 1911), (-89.67756652832031, -45.17606735229492)), (('test', 1920), (-78.92868041992188, -40.73198699951172)), (('test', 1925), (-90.20437622070312, -55.21253967285156)), (('test', 1934), (-77.34869384765625, -6.48618745803833)), (('test', 1942), (67.00521087646484, 29.724767684936523)), (('test', 1946), (-68.43128204345703, …	['LEU', 'LEU', 'PHE']	[1, 1, 0]
5g1m	A	231	wide		['LEU', 'ARG', 'GLY', 'GLU', 'LEU', 'LYS', 'PHE']	['I', 'S', '-']	[[(('test', 1789), (-71.49995422363281, -59.10224151611328)), (('test', 1797), (-77.57818603515625, -26.7513484954834)), (('test', 1808), (-84.26171875, -73.08541107177734)), (('test', 1812), (-68.12271118164062, -39.11048126220703)), (('test', 1821), (-88.36058044433594, -6.707708835601807)), (('test', 1829), (57.33290100097656, 36.88883590698242)), (('test', 1838), (-83.87354278564453, 125.9220…	['LEU', 'LEU', 'PHE']	[1, 1, 0]
5gn1	A	961	wide	interface	['ILE', 'ILE', 'VAL', 'ASP', 'LYS', 'GLN', 'GLU']	['I', 'S', '-']	[[(('test', 1239), (-66.84464263916016, -46.61203384399414)), (('test', 1247), (-90.52127075195312, -44.13042449951172)), (('test', 1255), (-85.47700500488281, -49.87381362915039)), (('test', 1262), (-80.61434936523438, -44.33942794799805)), (('test', 1270), (-89.64448547363281, -16.12146759033203)), (('test', 1279), (54.19466018676758, 44.64168930053711)), (('test', 1288), (-118.23094177246094, …	['ILE', 'LYS', 'GLU']	[1, 0, 1]
5gzk	A	233	wide		['HIS', 'GLU', 'GLY', 'TRP', 'ALA', 'LYS', 'SER']	['I', 'T', 'G']	[[(('test', 1695), (-61.060203552246094, -44.46748352050781)), (('test', 1705), (-82.9774169921875, -35.21788024902344)), (('test', 1714), (-82.90132141113281, -80.77049255371094)), (('test', 1718), (-51.44537353515625, -52.99665451049805)), (('test', 1732), (-83.95474243164062, -6.341709613800049)), (('test', 1737), (53.191864013671875, 40.233734130859375)), (('test', 1746), (51.955936431884766,…	['HIS', 'ALA', 'SER']	[0, 0, 0]
5h64	A	2037	wide		['LEU', 'TYR', 'PHE', 'GLY', 'GLU', 'ARG', 'ASN']	['I', 'S', '-']	[[(('test', 11891), (-53.233741760253906, -36.88650131225586)), (('test', 11899), (-75.0652847290039, -46.23310852050781)), (('test', 11911), (-83.0049057006836, -47.151004791259766)), (('test', 11922), (-68.14323425292969, -57.76626205444336)), (('test', 11926), (-88.8630599975586, -7.816251754760742)), (('test', 11935), (49.423675537109375, 40.43157196044922)), (('test', 11946), (-89.1596832275…	['LEU', 'GLU', 'ASN']	[1, 1, 1]
5h7j	A	451	wide		['LEU', 'LYS', 'LYS', 'ASP', 'TRP', 'GLY', 'ILE']	['I', 'S', '-']	[[(('test', 3158), (-82.38101959228516, -41.63608169555664)), (('test', 3166), (-75.16350555419922, -45.26715087890625)), (('test', 3175), (-84.23517608642578, -59.79841613769531)), (('test', 3184), (-72.24423217773438, -41.656341552734375)), (('test', 3192), (-96.48373413085938, -3.0936408042907715)), (('test', 3206), (73.59712219238281, 21.328365325927734)), (('test', 3210), (-97.99320220947266…	['LEU', 'TRP', 'ILE']	[0, 1, 1]
5hxk	A	270	wide		['VAL', 'ARG', 'GLU', 'LYS', 'ARG', 'GLY', 'LEU']	['I', 'T', '-']	[[(('test', 2094), (-81.157958984375, -37.055545806884766)), (('test', 2101), (-110.44721984863281, -55.15434265136719)), (('test', 2112), (-67.03044128417969, -51.04229736328125)), (('test', 2121), (-74.14778137207031, -49.33905792236328)), (('test', 2130), (-100.16815185546875, -14.991925239562988)), (('test', 2141), (62.43888473510742, 31.966548919677734)), (('test', 2145), (-81.69585418701172…	['VAL', 'ARG', 'LEU']	[1, 0, 1]
5hy5	A	241	wide		['LEU', 'ASN', 'GLN', 'ALA', 'LEU', 'GLY', 'VAL']	['I', 'S', '-']	[[(('test', 1848), (-76.90918731689453, -52.31867218017578)), (('test', 1856), (-78.88323211669922, -42.26690673828125)), (('test', 1864), (-84.38357543945312, -60.9820671081543)), (('test', 1873), (-67.37686920166016, -55.656681060791016)), (('test', 1878), (-83.65050506591797, -7.171623706817627)), (('test', 1886), (62.72657775878906, 38.528743743896484)), (('test', 1890), (-80.47514343261719, …	['LEU', 'LEU', 'VAL']	[1, 1, 1]
5iko	A	353	wide		['LEU', 'VAL', 'ASP', 'VAL', 'GLU', 'LYS', 'VAL']	['I', 'S', '-']	[[(('test', 2616), (-57.58190155029297, -47.4235954284668)), (('test', 2624), (-82.66033935546875, -51.78333282470703)), (('test', 2631), (-79.59856414794922, -30.879274368286133)), (('test', 2639), (-101.46996307373047, -53.55128479003906)), (('test', 2646), (-84.43521881103516, -1.6258212327957153)), (('test', 2655), (58.55918502807617, 27.729534149169922)), (('test', 2664), (-77.16461181640625…	['LEU', 'GLU', 'VAL']	[1, 0, 1]
5jca	L	274	wide	interface	['ARG', 'ILE', 'ASN', 'LEU', 'MET', 'LYS', 'ALA']	['I', 'S', '-', 'G']	[[(('test', 4289), (-59.83787536621094, -46.80254364013672)), (('test', 4313), (-65.5230941772461, -54.22840881347656)), (('test', 4332), (-85.69522857666016, -50.04069137573242)), (('test', 4346), (-78.99336242675781, -43.23244857788086)), (('test', 4365), (-96.10173034667969, -1.9896763563156128)), (('test', 4382), (55.369041442871094, 40.562461853027344)), (('test', 4404), (-64.73440551757812,…	['ARG', 'MET', 'ALA']	[1, 0, 0]
5jm7	A	414	wide		['ALA', 'GLU', 'ALA', 'ASP', 'TYR', 'GLY', 'LEU']	['I', '-', 'E']	[[(('test', 3130), (-67.43622589111328, -45.62801742553711)), (('test', 3135), (-61.68225860595703, -44.899662017822266)), (('test', 3144), (-73.9430923461914, -50.18245315551758)), (('test', 3149), (-88.72769165039062, -21.094629287719727)), (('test', 3157), (-121.17814636230469, -14.019438743591309)), (('test', 3169), (80.25605010986328, 7.9080023765563965)), (('test', 3173), (-90.9472045898437…	['ALA', 'TYR', 'LEU']	[0, 0, 0]
5jnm	A	346	wide		['LEU', 'SER', 'GLU', 'TYR', 'ALA', 'LYS', 'VAL']	['I', '-']	[[(('test', 2856), (-60.99773406982422, -36.604759216308594)), (('test', 2864), (-67.25856018066406, -44.466514587402344)), (('test', 2870), (-74.51001739501953, -43.56380844116211)), (('test', 2879), (-101.47543334960938, -33.2611198425293)), (('test', 2891), (-94.52617645263672, -10.362038612365723)), (('test', 2896), (56.0833625793457, 33.265953063964844)), (('test', 2905), (-112.9267959594726…	['LEU', 'ALA', 'VAL']	[0, 1, 1]
5jp0	A	84	wide		['VAL', 'ILE', 'GLY', 'LYS', 'TYR', 'LYS', 'VAL']	['I', 'T', '-']	[[(('test', 431), (-67.12145233154297, -50.60540008544922)), (('test', 438), (-91.19173431396484, -46.463714599609375)), (('test', 446), (-68.87443542480469, -50.69005584716797)), (('test', 450), (-84.94159698486328, -50.94544982910156)), (('test', 455), (-87.41197204589844, -8.342072486877441)), (('test', 467), (60.432456970214844, 32.68414306640625)), (('test', 476), (-61.694026947021484, 130.3…	['VAL', 'TYR', 'VAL']	[1, 0, 1]
5jq4	A	22	wide		['PHE', 'VAL', 'GLU', 'GLU', 'GLN', 'GLY', 'ILE']	['I', 'S', '-']	[[(('test', 199), (-70.27909851074219, -54.69589614868164)), (('test', 210), (-75.9108657836914, -50.312767028808594)), (('test', 217), (-81.83145141601562, -58.290855407714844)), (('test', 226), (-64.5511474609375, -45.06515121459961)), (('test', 235), (-103.48627471923828, -17.44260597229004)), (('test', 244), (87.8031997680664, 10.96592903137207)), (('test', 248), (-77.1227798461914, 141.55523…	['PHE', 'GLN', 'ILE']	[1, 1, 1]
5jrh	A	399	wide		['TRP', 'LYS', 'LYS', 'ILE', 'GLY', 'LYS', 'GLU']	['I', 'T']	[[(('test', 3109), (-63.036319732666016, -37.065128326416016)), (('test', 3123), (-85.35535430908203, -50.62705993652344)), (('test', 3132), (-82.27799987792969, -42.4486198425293)), (('test', 3141), (-83.73639678955078, -43.3400993347168)), (('test', 3149), (-92.47515869140625, -4.576286315917969)), (('test', 3153), (58.11219787597656, 30.108579635620117)), (('test', 3162), (61.89252471923828, 1…	['TRP', 'GLY', 'GLU']	[1, 0, 0]
5jwg	A	700	wide		['ILE', 'ASP', 'LYS', 'PHE', 'ALA', 'GLY', 'CYS']	['I', '-']	[[(('test', 5359), (-58.19649124145508, -47.07490158081055)), (('test', 5367), (-82.5858383178711, -74.03125762939453)), (('test', 5375), (-70.27373504638672, -38.15526580810547)), (('test', 5384), (-79.26419067382812, -55.236114501953125)), (('test', 5395), (-91.7860107421875, -26.708053588867188)), (('test', 5400), (73.38453674316406, 28.951242446899414)), (('test', 5404), (-93.44365692138672, …	['ILE', 'ALA', 'CYS']	[1, 0, 0]
5jwq	A	64	wide		['GLY', 'ILE', 'THR', 'ILE', 'PHE', 'ASN', 'GLU']	['I', '-']	[[(('test', 332), (-53.277950286865234, -58.23703384399414)), (('test', 336), (-71.45536804199219, -31.808225631713867)), (('test', 344), (-77.45133972167969, -39.42097091674805)), (('test', 351), (-94.59990692138672, -46.568851470947266)), (('test', 359), (-99.69009399414062, -8.746397018432617)), (('test', 370), (48.38306427001953, 50.60588455200195)), (('test', 378), (-98.60606384277344, 92.17…	['GLY', 'PHE', 'GLU']	[0, 0, 1]
5jxf	A	692	wide	interface	['VAL', 'ASP', 'LYS', 'PHE', 'ALA', 'GLY', 'ALA']	['I', 'T', '-']	[[(('test', 5291), (-55.06732940673828, -41.77896499633789)), (('test', 5298), (-90.62238311767578, -72.18854522705078)), (('test', 5306), (-68.32725524902344, -34.14055252075195)), (('test', 5315), (-86.07301330566406, -51.57087326049805)), (('test', 5326), (-90.85379028320312, -23.90449333190918)), (('test', 5331), (78.11148071289062, 26.640727996826172)), (('test', 5335), (-98.4229965209961, 4…	['VAL', 'ALA', 'ALA']	[1, 0, 1]
5k8z	A	108	wide		['PHE', 'GLU', 'ARG', 'GLU', 'SER', 'HIS', 'HIS']	['I', 'T', '-', 'H']	[[(('test', 1732), (-56.78858947753906, -48.14000701904297)), (('test', 1752), (-114.00550079345703, -57.66450881958008)), (('test', 1767), (-54.50434875488281, -42.5478630065918)), (('test', 1791), (-94.22278594970703, -35.6490364074707)), (('test', 1806), (-104.65869140625, -16.697847366333008)), (('test', 1817), (58.436248779296875, 41.14799118041992)), (('test', 1834), (-58.042633056640625, -…	['PHE', 'SER', 'HIS']	[1, 0, 0]
5kd2	A	621	wide		['ALA', 'ARG', 'TYR', 'ALA', 'ASN', 'GLY', 'GLN']	['I', 'T', '-']	[[(('test', 2842), (-58.27798843383789, -54.6042366027832)), (('test', 2847), (-67.26425170898438, -49.23332214355469)), (('test', 2858), (-105.25735473632812, -28.74077606201172)), (('test', 2870), (-83.21051788330078, -40.95649719238281)), (('test', 2875), (-108.83418273925781, -4.838249683380127)), (('test', 2883), (75.9755630493164, 24.468982696533203)), (('test', 2887), (-91.96073150634766, …	['ALA', 'ASN', 'GLN']	[1, 0, 1]
5kzt	A	514	wide		['LEU', 'LEU', 'THR', 'ASP', 'ASP', 'VAL', 'ALA']	['I', 'T', '-']	[[(('test', 3696), (-61.65665817260742, -45.31228256225586)), (('test', 3704), (-97.73367309570312, -70.9636001586914)), (('test', 3712), (-60.90807342529297, -48.263153076171875)), (('test', 3719), (-75.50360107421875, -47.029212951660156)), (('test', 3727), (-106.76460266113281, -17.776809692382812)), (('test', 3735), (48.147552490234375, 47.28196334838867)), (('test', 3742), (-62.5415611267089…	['LEU', 'ASP', 'ALA']	[1, 0, 0]
5lfd	A	167	wide	interface	['ALA', 'ILE', 'ARG', 'GLU', 'ASP', 'LYS', 'ALA']	['I', '-']	[[(('test', 1247), (-69.88108825683594, -44.45369338989258)), (('test', 1252), (-63.83280944824219, -54.50833511352539)), (('test', 1260), (-76.624267578125, -39.84586715698242)), (('test', 1271), (-99.2344741821289, -39.57190704345703)), (('test', 1280), (-85.18669128417969, -10.836142539978027)), (('test', 1288), (67.03054809570312, 23.351613998413086)), (('test', 1297), (-52.64274978637695, 14…	['ALA', 'ASP', 'ALA']	[1, 1, 0]
5lkb	A	301	wide	interface	['TYR', 'VAL', 'GLN', 'HIS', 'PHE', 'LYS', 'CYS']	['I', 'H', 'S', '-']	[[(('test', 4436), (-65.0154800415039, -33.84375762939453)), (('test', 4457), (-57.35749053955078, -58.680458068847656)), (('test', 4473), (-76.42906951904297, -46.21758270263672)), (('test', 4490), (-84.4026107788086, -42.498741149902344)), (('test', 4507), (-96.5142822265625, 7.787799835205078)), (('test', 4527), (60.7135124206543, 31.528493881225586)), (('test', 4549), (-94.4653549194336, 75.7…	['TYR', 'PHE', 'CYS']	[1, 1, 1]
5lkm	A	338	wide		['LEU', 'GLU', 'LYS', 'ARG', 'ALA', 'GLY', 'LEU']	['I', '-']	[[(('test', 2120), (-59.879024505615234, -39.46499252319336)), (('test', 2128), (-71.38902282714844, -47.67483139038086)), (('test', 2137), (-79.31192779541016, -31.137643814086914)), (('test', 2146), (-102.76004028320312, -48.82122039794922)), (('test', 2157), (-83.6678466796875, -22.672752380371094)), (('test', 2162), (88.37261199951172, 25.43062400817871)), (('test', 2166), (-86.74508666992188…	['LEU', 'ALA', 'LEU']	[1, 1, 1]
5lr8	A	397	wide		['LEU', 'MET', 'ASP', 'ILE', 'LYS', 'GLY', 'LEU']	['I', 'T', '-']	[[(('test', 2597), (-56.90787887573242, -44.442352294921875)), (('test', 2605), (-80.24823760986328, -61.62278747558594)), (('test', 2613), (-65.44873046875, -38.955963134765625)), (('test', 2621), (-97.37672424316406, -42.17350769042969)), (('test', 2629), (-95.40248107910156, -22.495302200317383)), (('test', 2638), (90.46089172363281, 18.34004020690918)), (('test', 2642), (-74.16326141357422, 1…	['LEU', 'LYS', 'LEU']	[1, 0, 1]
5lxg	A	294	wide		['ALA', 'THR', 'THR', 'VAL', 'GLY', 'GLN', 'MET']	['I', '-', 'T']	[[(('test', 1683), (-63.43061447143555, -44.58092498779297)), (('test', 1688), (-69.44158935546875, -47.18230438232422)), (('test', 1695), (-68.74493408203125, -45.57400131225586)), (('test', 1702), (-98.42729187011719, -48.52534103393555)), (('test', 1709), (-63.47939682006836, -29.710031509399414)), (('test', 1713), (70.28484344482422, 13.702947616577148)), (('test', 1722), (-53.21609878540039,…	['ALA', 'GLY', 'MET']	[0, 0, 0]
5m0z	A	27	wide		['LEU', 'ARG', 'ASN', 'ASP', 'LEU', 'GLY', 'LEU']	['I', 'T', '-']	[[(('test', 155), (-70.17467498779297, -38.51560974121094)), (('test', 163), (-84.59430694580078, -55.53035354614258)), (('test', 174), (-74.89131927490234, -45.317684173583984)), (('test', 182), (-84.01032257080078, -42.06646728515625)), (('test', 190), (-94.38201904296875, -15.144977569580078)), (('test', 198), (70.21585083007812, 25.422636032104492)), (('test', 202), (-81.5666732788086, 165.23…	['LEU', 'LEU', 'LEU']	[1, 1, 1]
5m6g	A	297	wide		['LEU', 'LYS', 'GLY', 'GLU', 'LEU', 'GLY', 'PHE']	['I', 'T', '-']	[[(('test', 1951), (-71.43526458740234, -58.19093704223633)), (('test', 1959), (-71.95556640625, -38.21452713012695)), (('test', 1968), (-85.23714447021484, -73.8821792602539)), (('test', 1972), (-63.062957763671875, -45.243343353271484)), (('test', 1981), (-81.23944854736328, -7.364898204803467)), (('test', 1989), (61.186622619628906, 32.50859451293945)), (('test', 1993), (-71.19055938720703, 11…	['LEU', 'LEU', 'PHE']	[1, 1, 0]
5o5x	A	129	wide		['LEU', 'GLY', 'GLY', 'VAL', 'TYR', 'ARG', 'ILE']	['I', 'T', '-']	[[(('test', 1046), (-69.12689971923828, -39.49555206298828)), (('test', 1054), (-82.62969207763672, -51.373043060302734)), (('test', 1058), (-72.77265930175781, -42.07246780395508)), (('test', 1062), (-94.82144165039062, -44.56922912597656)), (('test', 1069), (-87.84925079345703, -9.671013832092285)), (('test', 1081), (64.06525421142578, 27.451274871826172)), (('test', 1092), (-85.42695617675781,…	['LEU', 'TYR', 'ILE']	[0, 1, 1]
5of1	A	140	wide	interface	['LEU', 'MSE', 'SER', 'ALA', 'LYS', 'ASN', 'ASP']	['I', '-']	[[(('test', 787), (-63.00090789794922, -33.955936431884766)), (('test', 795), (-69.67610168457031, -54.837703704833984)), (('test', 803), (-80.12095642089844, -23.22689437866211)), (('test', 809), (-91.81393432617188, -39.12590789794922)), (('test', 814), (-111.07171630859375, -11.046354293823242)), (('test', 823), (51.750179290771484, 42.2255744934082)), (('test', 831), (-75.98764038085938, 123.…	['LEU', 'LYS', 'ASP']	[1, 1, 1]
5oqr	A	628	wide	interface	['LEU', 'LEU', 'VAL', 'ILE', 'LEU', 'HIS', 'TYR']	['I', '-']	[[(('test', 9173), (-61.48609924316406, -34.559261322021484)), (('test', 9192), (-71.9552001953125, -51.38579559326172)), (('test', 9211), (-67.00133514404297, -43.318016052246094)), (('test', 9227), (-79.32575225830078, -45.7847900390625)), (('test', 9246), (-110.42884826660156, -16.37249183654785)), (('test', 9265), (52.36158752441406, 61.39370346069336)), (('test', 9282), (-93.48292541503906, …	['LEU', 'LEU', 'TYR']	[1, 1, 1]
5t49	A	582	wide		['ASN', 'GLU', 'TYR', 'PHE', 'PHE', 'ASP', 'VAL']	['I', 'S', '-', 'T']	[[(('test', 4412), (-59.47687911987305, -29.033693313598633)), (('test', 4420), (-83.70133972167969, -55.67055130004883)), (('test', 4429), (-96.79591369628906, -23.79813003540039)), (('test', 4441), (-93.52991485595703, -47.18217468261719)), (('test', 4452), (-96.03096771240234, -25.640541076660156)), (('test', 4463), (42.44028091430664, 60.99821853637695)), (('test', 4471), (-66.5647964477539, …	['ASN', 'PHE', 'VAL']	[1, 1, 1]
5t57	A	42	wide		['LEU', 'LYS', 'ASP', 'GLU', 'LEU', 'GLY', 'LEU']	['I', '-']	[[(('test', 318), (-55.070068359375, -49.199275970458984)), (('test', 326), (-56.67048263549805, -55.836360931396484)), (('test', 335), (-67.025146484375, -48.845802307128906)), (('test', 343), (-82.67364501953125, -32.830650329589844)), (('test', 352), (-121.59366607666016, -8.414285659790039)), (('test', 360), (69.43854522705078, 25.095848083496094)), (('test', 364), (-101.14714050292969, 141.4…	['LEU', 'LEU', 'LEU']	[1, 1, 1]
5t9j	A	187	wide		['ILE', 'LYS', 'SER', 'LYS', 'LEU', 'GLY', 'LEU']	['I', '-']	[[(('test', 1383), (-73.01199340820312, -43.45887756347656)), (('test', 1391), (-70.92440795898438, -25.490013122558594)), (('test', 1400), (-92.50239562988281, -49.32414245605469)), (('test', 1406), (-81.26677703857422, -37.0373649597168)), (('test', 1415), (-106.88233947753906, -15.092352867126465)), (('test', 1423), (66.87369537353516, 41.87672805786133)), (('test', 1427), (-120.25267791748047…	['ILE', 'LEU', 'LEU']	[1, 1, 1]
5tgc	A	127	wide		['ALA', 'PHE', 'ASP', 'LYS', 'LEU', 'ASN', 'VAL']	['I', 'T', '-']	[[(('test', 1922), (-73.78502655029297, -50.33174514770508)), (('test', 1932), (-94.8826675415039, -71.47535705566406)), (('test', 1952), (-62.55085754394531, -35.81473159790039)), (('test', 1964), (-78.20770263671875, -63.221336364746094)), (('test', 1986), (-96.44416046142578, -4.534145832061768)), (('test', 2005), (56.6138916015625, 30.984600067138672)), (('test', 2019), (-63.24277877807617, 1…	['ALA', 'LEU', 'VAL']	[1, 0, 1]
5tsq	A	229	wide		['TYR', 'GLU', 'THR', 'GLN', 'ARG', 'ASN', 'THR']	['I', 'S']	[[(('test', 1734), (-66.92731475830078, -41.02878189086914)), (('test', 1746), (-64.05506896972656, -41.97464370727539)), (('test', 1755), (-75.22201538085938, -51.15139389038086)), (('test', 1762), (-85.05352783203125, -26.57126808166504)), (('test', 1771), (-122.12664794921875, -10.015748023986816)), (('test', 1782), (63.64668655395508, 31.782426834106445)), (('test', 1790), (-138.4649200439453…	['TYR', 'ARG', 'THR']	[1, 1, 1]
5tt5	A	21	wide		['LEU', 'TYR', 'HIS', 'VAL', 'MET', 'ASP', 'ALA']	['I', 'T', 'S', '-']	[[(('test', 177), (-63.072017669677734, -37.22332763671875)), (('test', 185), (-81.24362182617188, -61.62263488769531)), (('test', 197), (-73.37250518798828, -37.202484130859375)), (('test', 207), (-88.0542221069336, -46.37660598754883)), (('test', 214), (-97.39300537109375, -9.565834045410156)), (('test', 222), (50.48521423339844, 41.29789733886719)), (('test', 230), (-149.20155334472656, 59.766…	['LEU', 'MET', 'ALA']	[0, 0, 1]
5tw7	A	188	wide		['VAL', 'LEU', 'ASP', 'ILE', 'CYS', 'GLY', 'ALA']	['I', 'S', '-']	[[(('test', 1420), (-76.37210845947266, -46.93656921386719)), (('test', 1427), (-82.48075103759766, -36.2856330871582)), (('test', 1435), (-106.18972778320312, -49.561336517333984)), (('test', 1443), (-72.78704833984375, -48.118770599365234)), (('test', 1451), (-77.10823059082031, -22.949111938476562)), (('test', 1457), (66.516845703125, 27.584692001342773)), (('test', 1461), (-69.89462280273438,…	['VAL', 'CYS', 'ALA']	[1, 0, 0]
5tw7	A	267	wide		['PHE', 'ALA', 'ARG', 'ASN', 'LEU', 'GLY', 'VAL']	['I', 'H', '-']	[[(('test', 1994), (-98.34194946289062, -59.58519744873047)), (('test', 2005), (-71.98226928710938, -44.97859573364258)), (('test', 2010), (-80.65215301513672, -51.284671783447266)), (('test', 2021), (-75.25300598144531, -40.21721267700195)), (('test', 2029), (-104.16412353515625, -14.030951499938965)), (('test', 2037), (71.06993103027344, 19.947704315185547)), (('test', 2041), (-65.9620590209961…	['PHE', 'LEU', 'VAL']	[1, 1, 1]
5u0k	A	538	wide	interface	['LEU', 'ILE', 'GLU', 'ALA', 'CYS', 'LYS', 'VAL']	['I', 'S', '-']	[[(('test', 426), (-70.23221588134766, -25.616727828979492)), (('test', 434), (-83.73548126220703, -51.578460693359375)), (('test', 442), (-81.7110824584961, -46.399288177490234)), (('test', 451), (-85.09748840332031, -43.52500534057617)), (('test', 456), (-94.8852767944336, -24.90439796447754)), (('test', 462), (54.157005310058594, 64.93018341064453)), (('test', 471), (-89.42102813720703, 152.41…	['LEU', 'CYS', 'VAL']	[1, 1, 1]
5u1h	A	74	wide		['LEU', 'VAL', 'ASN', 'GLU', 'TYR', 'GLY', 'VAL']	['I', 'T', '-']	[[(('test', 605), (-62.12730407714844, -40.988426208496094)), (('test', 613), (-86.25885772705078, -54.04896545410156)), (('test', 620), (-75.36829376220703, -48.20541763305664)), (('test', 628), (-77.9244155883789, -41.39777755737305)), (('test', 637), (-112.25679779052734, 2.6138174533843994)), (('test', 649), (78.38353729248047, 11.873880386352539)), (('test', 653), (-66.01258850097656, 137.41…	['LEU', 'TYR', 'VAL']	[0, 0, 0]
5uao	A	239	wide	interface	['LEU', 'GLU', 'LYS', 'ALA', 'LEU', 'GLY', 'ILE']	['I', 'T', '-']	[[(('test', 1694), (-67.36375427246094, -58.62086868286133)), (('test', 1702), (-79.89620208740234, -51.110130310058594)), (('test', 1711), (-79.40206909179688, -50.93245315551758)), (('test', 1720), (-74.3291244506836, -44.89378356933594)), (('test', 1725), (-90.36088562011719, -7.310590744018555)), (('test', 1733), (67.44082641601562, 19.69452667236328)), (('test', 1737), (-67.58969116210938, 1…	['LEU', 'LEU', 'ILE']	[1, 0, 1]
5uba	A	275	wide		['LEU', 'SER', 'PHE', 'GLY', 'LEU', 'ASP', 'CYS']	['I', 'H', 'S', '-']	[[(('test', 1405), (-67.08748626708984, -45.98393249511719)), (('test', 1413), (-71.89933013916016, -53.630332946777344)), (('test', 1419), (-88.95002746582031, -34.47246551513672)), (('test', 1430), (-78.85041809082031, -40.03871536254883)), (('test', 1434), (-111.13824462890625, -4.774831771850586)), (('test', 1442), (54.399810791015625, 37.812068939208984)), (('test', 1450), (-131.453933715820…	['LEU', 'LEU', 'CYS']	[0, 1, 1]
5umq	A	22	wide	interface	['TYR', 'VAL', 'ASN', 'THR', 'LEU', 'GLY', 'PHE']	['I', 'S', '-']	[[(('test', 178), (-66.67822265625, -42.246429443359375)), (('test', 190), (-84.5426254272461, -50.196876525878906)), (('test', 197), (-85.39844512939453, -45.11569595336914)), (('test', 205), (-82.337646484375, -45.767581939697266)), (('test', 212), (-82.94123077392578, -12.112335205078125)), (('test', 220), (81.5615005493164, 12.516414642333984)), (('test', 224), (-70.80357360839844, 157.698226…	['TYR', 'LEU', 'PHE']	[1, 1, 1]
5uzh	A	348	wide		['ALA', 'GLU', 'THR', 'VAL', 'LEU', 'GLY', 'TRP']	['I', '-']	[[(('test', 2492), (-66.00768280029297, -42.60698699951172)), (('test', 2497), (-59.00377655029297, -45.56843185424805)), (('test', 2502), (-84.08596801757812, -34.17116165161133)), (('test', 2509), (-87.47940063476562, -41.27473068237305)), (('test', 2516), (-92.06295013427734, -19.448688507080078)), (('test', 2524), (77.13755798339844, 18.3618221282959)), (('test', 2528), (-91.0218276977539, 13…	['ALA', 'LEU', 'TRP']	[1, 1, 1]
5v3d	A	22	wide	interface	['TYR', 'GLN', 'GLN', 'LEU', 'LEU', 'GLY', 'MET']	['I', 'S', '-']	[[(('test', 153), (-74.84497833251953, -36.21784973144531)), (('test', 165), (-78.41620635986328, -49.990169525146484)), (('test', 174), (-88.69503021240234, -43.81891632080078)), (('test', 183), (-81.9455795288086, -33.608421325683594)), (('test', 191), (-100.2842788696289, -5.319129467010498)), (('test', 199), (74.50431060791016, 16.170690536499023)), (('test', 203), (-74.94404602050781, 157.81…	['TYR', 'LEU', 'MET']	[1, 1, 1]
5viu	A	124	wide		['SER', 'TYR', 'GLU', 'VAL', 'LYS', 'GLY', 'ILE']	['I', '-']	[[(('test', 1000), (-65.47138977050781, -23.05856704711914)), (('test', 1006), (-83.4271469116211, -50.446754455566406)), (('test', 1018), (-74.45174407958984, -38.16740036010742)), (('test', 1027), (-103.56748962402344, -50.410438537597656)), (('test', 1034), (-80.11880493164062, -32.102657318115234)), (('test', 1043), (98.22107696533203, 16.01377296447754)), (('test', 1047), (-75.08261108398438…	['SER', 'LYS', 'ILE']	[1, 1, 1]
5von	A	517	wide		['LEU', 'THR', 'GLU', 'HIS', 'HIS', 'GLY', 'LEU']	['I', 'T', '-']	[[(('test', 2374), (-72.6958999633789, -39.059181213378906)), (('test', 2393), (-78.11622619628906, -51.611263275146484)), (('test', 2407), (-75.86598205566406, -44.254905700683594)), (('test', 2422), (-88.13167572021484, -41.06606674194336)), (('test', 2439), (-96.70124816894531, -5.676992416381836)), (('test', 2456), (65.33869934082031, 21.406902313232422)), (('test', 2463), (-79.79764556884766…	['LEU', 'HIS', 'LEU']	[1, 1, 1]
5vsl	A	144	wide		['CYS', 'LYS', 'GLU', 'GLU', 'LEU', 'ALA', 'LEU']	['I', 'S', '-']	[[(('test', 590), (-65.08031463623047, -43.35907745361328)), (('test', 596), (-77.01119995117188, -50.60442352294922)), (('test', 605), (-74.78736114501953, -54.63996124267578)), (('test', 614), (-84.79820251464844, -39.121299743652344)), (('test', 623), (-91.35192108154297, -14.88522720336914)), (('test', 631), (55.42940139770508, 42.86048889160156)), (('test', 636), (-75.34944915771484, 123.489…	['CYS', 'LEU', 'LEU']	[1, 1, 1]
5w27	A	23	wide	interface	['TYR', 'VAL', 'GLU', 'THR', 'VAL', 'GLY', 'PHE']	['I', 'S', '-']	[[(('test', 193), (-70.76312255859375, -37.137123107910156)), (('test', 205), (-82.20860290527344, -53.9273796081543)), (('test', 212), (-81.1445083618164, -46.292118072509766)), (('test', 221), (-80.94709777832031, -49.927772521972656)), (('test', 228), (-84.63639831542969, -17.75499725341797)), (('test', 235), (80.13717651367188, 25.069400787353516)), (('test', 239), (-75.4823226928711, 155.752…	['TYR', 'VAL', 'PHE']	[1, 0, 1]
5wab	A	219	wide		['LEU', 'ARG', 'ASP', 'GLU', 'TRP', 'GLY', 'TYR']	['I', 'T', '-']	[[(('test', 1544), (-60.46306228637695, -45.6151123046875)), (('test', 1552), (-100.99303436279297, -51.058712005615234)), (('test', 1563), (-71.20972442626953, -34.33907699584961)), (('test', 1571), (-93.5328598022461, -48.661434173583984)), (('test', 1580), (-87.63056945800781, -17.49117660522461)), (('test', 1594), (76.67794036865234, 32.32612991333008)), (('test', 1598), (-66.1331787109375, 1…	['LEU', 'TRP', 'TYR']	[1, 1, 0]
5wjd	A	112	wide		['CYS', 'ARG', 'VAL', 'VAL', 'LEU', 'ASP', 'LEU']	['I', 'S', '-']	[[(('test', 773), (-62.58903884887695, -40.81049346923828)), (('test', 779), (-72.08790588378906, -47.953853607177734)), (('test', 790), (-88.20170593261719, -51.17060852050781)), (('test', 797), (-77.72908020019531, -41.76487731933594)), (('test', 804), (-99.05863189697266, -8.384360313415527)), (('test', 812), (60.5318603515625, 35.95524978637695)), (('test', 820), (-91.35823822021484, 161.8047…	['CYS', 'LEU', 'LEU']	[1, 0, 1]
5wt2	A	88	wide		['GLU', 'CYS', 'LEU', 'LYS', 'LYS', 'GLY', 'LYS']	['I', 'T', '-']	[[(('test', 691), (-104.59028625488281, -17.947050094604492)), (('test', 700), (-100.61548614501953, -50.42207717895508)), (('test', 706), (-79.55963134765625, -33.725772857666016)), (('test', 714), (-96.4365234375, -24.340951919555664)), (('test', 723), (-112.4965591430664, 0.568895161151886)), (('test', 732), (69.75257110595703, 4.37568998336792)), (('test', 736), (-81.23997497558594, 76.452255…	['GLU', 'LYS', 'LYS']	[1, 1, 1]
5x2l	A	274	wide		['VAL', 'TRP', 'GLU', 'ARG', 'MET', 'LYS', 'LEU']	['I', '-']	[[(('test', 1968), (-63.383541107177734, -47.0211181640625)), (('test', 1975), (-55.77827835083008, -54.762901306152344)), (('test', 1989), (-73.24303436279297, -39.93490219116211)), (('test', 1998), (-103.50422668457031, -25.075992584228516)), (('test', 2009), (-105.40660858154297, -14.196533203125)), (('test', 2017), (62.109867095947266, 25.34230613708496)), (('test', 2026), (-102.2113800048828…	['VAL', 'MET', 'LEU']	[1, 1, 1]
5xcn	X	189	wide		['ILE', 'LYS', 'LEU', 'ASP', 'PHE', 'GLY', 'LYS']	['I', 'S', '-']	[[(('test', 1406), (-73.67852783203125, -43.350440979003906)), (('test', 1414), (-77.48873138427734, -36.15883255004883)), (('test', 1423), (-99.88032531738281, -50.3283805847168)), (('test', 1431), (-77.50829315185547, -35.47359848022461)), (('test', 1439), (-104.58826446533203, -6.617165565490723)), (('test', 1450), (67.41857147216797, 23.8912410736084)), (('test', 1454), (-102.71183776855469, …	['ILE', 'PHE', 'LYS']	[1, 0, 0]
5xe7	A	123	wide	interface	['LEU', 'HIS', 'ASP', 'GLY', 'PHE', 'ALA', 'VAL']	['I', 'T', '-']	[[(('test', 762), (-57.089744567871094, -37.774349212646484)), (('test', 770), (-92.69161987304688, -55.79707717895508)), (('test', 780), (-60.5969123840332, -57.12355422973633)), (('test', 788), (-71.27356719970703, -54.05672073364258)), (('test', 792), (-104.40359497070312, 7.582607746124268)), (('test', 803), (53.48352813720703, 42.774227142333984)), (('test', 808), (-92.64846801757812, 125.17…	['LEU', 'PHE', 'VAL']	[1, 0, 1]
5xif	A	515	wide		['TYR', 'GLU', 'GLU', 'CYS', 'LEU', 'ALA', 'VAL']	['I', 'S', '-']	[[(('test', 1409), (-66.7049560546875, -54.47271728515625)), (('test', 1421), (-80.66439819335938, -35.36565017700195)), (('test', 1430), (-87.43077850341797, -48.78255844116211)), (('test', 1439), (-78.85114288330078, -50.594242095947266)), (('test', 1445), (-100.70189666748047, 1.5076602697372437)), (('test', 1453), (55.04608154296875, 30.47945213317871)), (('test', 1458), (-104.76985931396484,…	['TYR', 'LEU', 'VAL']	[1, 1, 1]
5xip	A	435	wide		['TYR', 'GLU', 'ASP', 'TYR', 'LEU', 'ALA', 'VAL']	['I', '-']	[[(('test', 1472), (-91.45353698730469, -51.625328063964844)), (('test', 1484), (-71.82911682128906, -49.34062576293945)), (('test', 1493), (-79.51658630371094, -24.39917755126953)), (('test', 1501), (-114.91393280029297, -38.47024154663086)), (('test', 1513), (-93.51653289794922, -12.244998931884766)), (('test', 1521), (54.67401123046875, 49.40489196777344)), (('test', 1526), (-119.3173141479492…	['TYR', 'LEU', 'VAL']	[1, 1, 1]
5xoq	A	189	wide		['LEU', 'LYS', 'HIS', 'GLU', 'LYS', 'LYS', 'HIS']	['I', 'S', '-']	[[(('test', 1425), (-69.93157958984375, -41.224098205566406)), (('test', 1433), (-84.34840393066406, -44.26877212524414)), (('test', 1442), (-90.2225341796875, -42.906517028808594)), (('test', 1452), (-82.36701965332031, -41.83924102783203)), (('test', 1457), (-96.98429107666016, -5.391615390777588)), (('test', 1466), (49.088348388671875, 42.44655227661133)), (('test', 1475), (-104.34622192382812…	['LEU', 'LYS', 'HIS']	[0, 0, 1]
5xxl	A	273	wide		['LEU', 'ARG', 'GLY', 'GLN', 'TRP', 'GLY', 'PHE']	['I', 'T', '-']	[[(('test', 1910), (-60.104183197021484, -49.55534744262695)), (('test', 1918), (-94.6129379272461, -55.216636657714844)), (('test', 1929), (-53.63075637817383, -52.431793212890625)), (('test', 1933), (-87.58853912353516, -43.72016906738281)), (('test', 1942), (-99.42449188232422, -7.409679412841797)), (('test', 1956), (62.37467956542969, 30.669666290283203)), (('test', 1960), (-54.67022323608398…	['LEU', 'TRP', 'PHE']	[1, 1, 0]
5y08	A	40	wide		['LEU', 'GLU', 'ASN', 'ASP', 'LEU', 'GLY', 'VAL']	['I', '-']	[[(('test', 598), (-49.611759185791016, -49.01581954956055)), (('test', 617), (-64.096435546875, -41.93122863769531)), (('test', 632), (-87.38632202148438, -64.67913055419922)), (('test', 646), (-79.13444519042969, -42.87937927246094)), (('test', 658), (-82.50484466552734, -27.765199661254883)), (('test', 677), (76.33602142333984, 39.90309524536133)), (('test', 684), (-93.82632446289062, 132.9299…	['LEU', 'LEU', 'VAL']	[0, 1, 1]
5y50	A	421	wide		['LEU', 'ALA', 'PHE', 'GLY', 'PHE', 'LYS', 'MET']	['I', 'T', '-']	[[(('test', 2987), (-71.49016571044922, -39.53415298461914)), (('test', 2995), (-71.52650451660156, -51.59092712402344)), (('test', 3000), (-85.22966766357422, -56.95435333251953)), (('test', 3011), (-66.31742095947266, -54.05066680908203)), (('test', 3015), (-92.23702239990234, 20.6457462310791)), (('test', 3026), (56.946983337402344, 26.622055053710938)), (('test', 3035), (-86.05973052978516, -…	['LEU', 'PHE', 'MET']	[1, 1, 1]
5y7i	A	195	wide		['ALA', 'LYS', 'LYS', 'TYR', 'CYS', 'ASN', 'PHE']	['I', '-']	[[(('test', 1494), (-66.55809020996094, -44.072444915771484)), (('test', 1499), (-64.8041763305664, -38.39690399169922)), (('test', 1508), (-68.58968353271484, -50.363067626953125)), (('test', 1517), (-100.95716094970703, -27.6024169921875)), (('test', 1529), (-112.5371322631836, 1.414023518562317)), (('test', 1535), (54.755767822265625, 39.154232025146484)), (('test', 1543), (-111.57255554199219…	['ALA', 'CYS', 'PHE']	[1, 0, 1]
5yaa	A	282	wide		['LEU', 'ARG', 'HIS', 'ARG', 'HIS', 'GLY', 'PHE']	['I', 'T', '-']	[[(('test', 885), (-68.57728576660156, -33.10379409790039)), (('test', 893), (-72.77839660644531, -49.7393684387207)), (('test', 904), (-96.50996398925781, -44.563987731933594)), (('test', 914), (-75.90855407714844, -23.64455223083496)), (('test', 925), (-114.06511688232422, -9.82310962677002)), (('test', 935), (74.80750274658203, 16.647281646728516)), (('test', 939), (-79.71436309814453, 151.216…	['LEU', 'HIS', 'PHE']	[1, 1, 1]
5ybw	A	282	wide	interface	['VAL', 'PHE', 'ALA', 'ARG', 'MET', 'LYS', 'LEU']	['I', '-', 'B']	[[(('test', 2132), (-65.0768814086914, -47.16991424560547)), (('test', 2139), (-56.470054626464844, -56.352108001708984)), (('test', 2150), (-72.87217712402344, -37.82152557373047)), (('test', 2155), (-111.00589752197266, -17.6303768157959)), (('test', 2166), (-113.99578094482422, -10.598861694335938)), (('test', 2174), (63.27845764160156, 33.8841438293457)), (('test', 2183), (-119.01448822021484…	['VAL', 'MET', 'LEU']	[1, 1, 1]
5yot	A	255	wide		['ALA', 'ILE', 'MET', 'ASP', 'ALA', 'GLY', 'ALA']	['I', 'T', '-']	[[(('test', 1814), (-61.34638214111328, -40.748565673828125)), (('test', 1819), (-79.46427154541016, -58.68378829956055)), (('test', 1827), (-77.85120391845703, -39.296287536621094)), (('test', 1835), (-96.84158325195312, -38.39284133911133)), (('test', 1843), (-89.11750030517578, -10.754220008850098)), (('test', 1848), (73.82877349853516, 35.428306579589844)), (('test', 1852), (-50.5323143005371…	['ALA', 'ALA', 'ALA']	[0, 0, 0]
5yot	A	287	wide		['LEU', 'ARG', 'GLU', 'GLU', 'TRP', 'GLY', 'TYR']	['I', 'T', '-']	[[(('test', 2066), (-57.96589660644531, -44.545501708984375)), (('test', 2074), (-100.24271392822266, -55.47288513183594)), (('test', 2085), (-64.47762298583984, -41.47560501098633)), (('test', 2094), (-87.32294464111328, -45.36442184448242)), (('test', 2103), (-94.22030639648438, -13.935256004333496)), (('test', 2117), (71.42157745361328, 23.79274559020996)), (('test', 2121), (-56.03788757324219…	['LEU', 'TRP', 'TYR']	[1, 1, 0]
5z87	A	300	wide		['LEU', 'ARG', 'ASP', 'ASP', 'TRP', 'GLY', 'PHE']	['I', 'T', '-']	[[(('test', 2029), (-74.27947235107422, -47.269466400146484)), (('test', 2037), (-82.16199493408203, -56.11966323852539)), (('test', 2048), (-77.24108123779297, -50.82235336303711)), (('test', 2056), (-72.54769134521484, -45.58747100830078)), (('test', 2064), (-96.33907318115234, -17.523088455200195)), (('test', 2078), (77.62215423583984, 24.50204849243164)), (('test', 2082), (-59.646053314208984…	['LEU', 'TRP', 'PHE']	[1, 1, 0]
5zib	A	189	wide		['LEU', 'SER', 'GLU', 'VAL', 'GLU', 'ASN', 'TRP']	['I', 'S', '-']	[[(('test', 484), (-68.8147201538086, -27.409820556640625)), (('test', 492), (-89.88459014892578, -49.02437210083008)), (('test', 498), (-77.27305603027344, -33.01456832885742)), (('test', 507), (-95.57228088378906, -49.71892166137695)), (('test', 514), (-105.56643676757812, -10.916141510009766)), (('test', 523), (58.85804748535156, 38.41554260253906)), (('test', 531), (-98.9743881225586, -10.765…	['LEU', 'GLU', 'TRP']	[0, 1, 1]
6a37	A	25	wide		['LEU', 'ARG', 'ASP', 'ASP', 'PHE', 'ASN', 'LEU']	['I', 'T', '-']	[[(('test', 142), (-63.88310623168945, -43.89878845214844)), (('test', 150), (-75.74488830566406, -53.46875)), (('test', 161), (-88.78707122802734, -27.733535766601562)), (('test', 169), (-99.03875732421875, -26.58746337890625)), (('test', 177), (-111.82501983642578, 1.58745276927948)), (('test', 188), (58.65202331542969, 27.123092651367188)), (('test', 196), (-82.0763168334961, 152.9428253173828…	['LEU', 'PHE', 'LEU']	[1, 0, 1]
6abw	A	245	wide		['LYS', 'ILE', 'ILE', 'GLU', 'GLY', 'LYS', 'SER']	['I', 'T', '-']	[[(('test', 1819), (-83.71404266357422, -39.856414794921875)), (('test', 1828), (-95.15084838867188, -55.644012451171875)), (('test', 1836), (-70.76284790039062, -48.60591125488281)), (('test', 1844), (-89.0455551147461, -44.24964904785156)), (('test', 1853), (-82.60852813720703, -9.973777770996094)), (('test', 1857), (57.08855438232422, 22.968557357788086)), (('test', 1866), (-65.56178283691406,…	['LYS', 'GLY', 'SER']	[0, 0, 0]
6ak1	A	385	wide		['TRP', 'VAL', 'ASP', 'GLU', 'GLY', 'GLY', 'VAL']	['I', 'T', '-']	[[(('test', 2955), (-61.473026275634766, -37.57554244995117)), (('test', 2969), (-77.13451385498047, -53.013885498046875)), (('test', 2976), (-80.2599105834961, -48.90805435180664)), (('test', 2984), (-77.79219055175781, -44.61014938354492)), (('test', 2993), (-77.36792755126953, -22.505849838256836)), (('test', 2997), (86.17875671386719, 6.5620808601379395)), (('test', 3001), (-77.6268310546875,…	['TRP', 'GLY', 'VAL']	[1, 0, 0]
6au1	A	395	wide		['LEU', 'LYS', 'THR', 'ARG', 'ALA', 'GLY', 'VAL']	['I', '-']	[[(('test', 635), (-57.883914947509766, -46.229103088378906)), (('test', 643), (-64.48350524902344, -48.0247802734375)), (('test', 652), (-85.27611541748047, -34.84623718261719)), (('test', 659), (-95.32658386230469, -36.298980712890625)), (('test', 670), (-98.81988525390625, -16.247068405151367)), (('test', 675), (67.22250366210938, 30.59419059753418)), (('test', 679), (-104.41893768310547, 157.…	['LEU', 'ALA', 'VAL']	[1, 1, 1]
6aym	A	62	wide	interface	['MET', 'ILE', 'GLU', 'LYS', 'PHE', 'GLY', 'ALA']	['I', 'T', '-']	[[(('test', 510), (-59.448177337646484, -36.035953521728516)), (('test', 518), (-87.64896392822266, -55.98160934448242)), (('test', 526), (-72.99592590332031, -37.13699722290039)), (('test', 535), (-89.88127136230469, -49.052913665771484)), (('test', 544), (-99.74202728271484, 3.4562108516693115)), (('test', 555), (73.37361145019531, 21.642539978027344)), (('test', 559), (-60.366249084472656, 138…	['MET', 'PHE', 'ALA']	[1, 0, 0]
6b4c	A	89	wide		['CYS', 'LYS', 'GLU', 'THR', 'LEU', 'GLN', 'LEU']	['I', 'S', '-']	[[(('test', 476), (-71.44473266601562, -39.28755569458008)), (('test', 482), (-85.77220916748047, -42.182456970214844)), (('test', 491), (-82.03226470947266, -55.71274948120117)), (('test', 500), (-75.20223999023438, -60.29486083984375)), (('test', 507), (-76.21422576904297, -7.559097766876221)), (('test', 515), (44.11037063598633, 64.47222137451172)), (('test', 524), (-84.13420104980469, 145.710…	['CYS', 'LEU', 'LEU']	[1, 1, 1]
6bs7	A	173	wide		['LEU', 'THR', 'GLN', 'TYR', 'PHE', 'LYS', 'GLN']	['I', 'T', '-']	[[(('test', 1149), (-68.74534606933594, -39.08074951171875)), (('test', 1157), (-98.02787017822266, -51.75727081298828)), (('test', 1164), (-69.88245391845703, -22.19698715209961)), (('test', 1169), (-108.03510284423828, -47.5540657043457)), (('test', 1174), (-101.97825622558594, 1.8724167346954346)), (('test', 1179), (54.592559814453125, 33.37959671020508)), (('test', 1184), (-110.20213317871094…	['LEU', 'PHE', 'GLN']	[0, 0, 0]
6byf	A	143	wide	interface	['LEU', 'HIS', 'GLU', 'ARG', 'LEU', 'LYS', 'LEU']	['I', 'S', '-']	[[(('test', 244), (-62.524112701416016, -35.58103942871094)), (('test', 252), (-91.05928802490234, -50.45335006713867)), (('test', 262), (-82.47461700439453, -29.685091018676758)), (('test', 271), (-100.91938781738281, -51.98336410522461)), (('test', 282), (-78.41890716552734, -26.90827751159668)), (('test', 290), (55.41158676147461, 49.038509368896484)), (('test', 299), (-57.18096923828125, 144.…	['LEU', 'LEU', 'LEU']	[1, 1, 1]
6cyj	A	198	wide		['MET', 'ARG', 'ASP', 'ARG', 'PHE', 'GLY', 'ILE']	['I', '-']	[[(('test', 381), (-57.91999053955078, -44.17333221435547)), (('test', 389), (-59.35314178466797, -57.466854095458984)), (('test', 400), (-67.04486846923828, -37.841835021972656)), (('test', 408), (-99.15958404541016, -23.551223754882812)), (('test', 419), (-127.29183197021484, 0.5650989413261414)), (('test', 430), (63.36252975463867, 22.163707733154297)), (('test', 434), (-98.29202270507812, 130…	['MET', 'PHE', 'ILE']	[1, 1, 1]
6dlh	A	232	wide		['MET', 'GLU', 'ASP', 'GLU', 'CYS', 'GLY', 'ASP']	['I', 'T', '-']	[[(('test', 1622), (-78.77556610107422, -33.601600646972656)), (('test', 1630), (-92.89754486083984, -68.50354766845703)), (('test', 1639), (-62.46356964111328, -30.355194091796875)), (('test', 1647), (-102.27289581298828, -45.49768829345703)), (('test', 1652), (-115.22380065917969, 11.308988571166992)), (('test', 1658), (82.82588195800781, 12.486217498779297)), (('test', 1662), (-77.281089782714…	['MET', 'CYS', 'ASP']	[0, 0, 0]
6e9n	A	282	wide		['LEU', 'THR', 'GLN', 'GLU', 'LYS', 'GLY', 'ILE']	['I', 'S', '-']	[[(('test', 1994), (-58.28080749511719, -41.87485885620117)), (('test', 2002), (-59.72665023803711, -52.259620666503906)), (('test', 2009), (-93.13317108154297, -60.201560974121094)), (('test', 2018), (-57.958683013916016, -56.2835693359375)), (('test', 2027), (-89.61471557617188, -3.739316940307617)), (('test', 2036), (59.449241638183594, 33.542964935302734)), (('test', 2040), (-82.3829650878906…	['LEU', 'LYS', 'ILE']	[1, 0, 1]
6eoa	A	192	wide		['VAL', 'GLN', 'GLU', 'ASP', 'LEU', 'GLY', 'TYR']	['I', 'T', '-']	[[(('test', 1179), (-60.575382232666016, -35.07623291015625)), (('test', 1186), (-84.13387298583984, -59.73435592651367)), (('test', 1195), (-71.41378784179688, -48.363563537597656)), (('test', 1204), (-76.0440902709961, -43.62678909301758)), (('test', 1212), (-98.82881927490234, -14.584436416625977)), (('test', 1220), (74.0239486694336, 17.109983444213867)), (('test', 1224), (-71.49465942382812,…	['VAL', 'LEU', 'TYR']	[1, 0, 1]
6ezr	A	182	wide		['LEU', 'GLN', 'ARG', 'ILE', 'HIS', 'GLN', 'PHE']	['I', '-']	[[(('test', 1439), (-64.40799713134766, -33.90650939941406)), (('test', 1447), (-69.17498016357422, -55.681766510009766)), (('test', 1456), (-57.04512023925781, -46.964473724365234)), (('test', 1467), (-82.219970703125, -59.37776565551758)), (('test', 1475), (-98.8882064819336, -11.430769920349121)), (('test', 1485), (62.49119567871094, 31.897598266601562)), (('test', 1494), (-102.93276977539062,…	['LEU', 'HIS', 'PHE']	[1, 1, 1]
6f0k	A	53	wide	interface	['HIS', 'VAL', 'GLY', 'LYS', 'LEU', 'GLY', 'LEU']	['I', 'T', '-']	[[(('test', 769), (-65.39727020263672, -24.015230178833008)), (('test', 786), (-109.54179382324219, -58.33329772949219)), (('test', 802), (-65.06841278076172, -24.841943740844727)), (('test', 809), (-139.27130126953125, 13.116912841796875)), (('test', 831), (-117.83782196044922, -9.25607967376709)), (('test', 850), (68.48507690429688, 28.037370681762695)), (('test', 857), (-85.41294860839844, 133…	['HIS', 'LEU', 'LEU']	[0, 0, 1]
6f43	A	125	wide		['ASP', 'VAL', 'TRP', 'PHE', 'LEU', 'GLY', 'THR']	['I', '-']	[[(('test', 1932), (-60.93281555175781, -48.17432403564453)), (('test', 1944), (-65.88204193115234, -49.07502365112305)), (('test', 1960), (-74.24173736572266, -37.63383865356445)), (('test', 1984), (-96.6450424194336, -26.66750144958496)), (('test', 2004), (-114.53377532958984, -15.008248329162598)), (('test', 2023), (70.70794677734375, 26.04618263244629)), (('test', 2030), (-63.703495025634766,…	['ASP', 'LEU', 'THR']	[1, 1, 1]
6frl	A	229	wide		['ILE', 'GLY', 'GLU', 'ALA', 'LEU', 'GLY', 'VAL']	['I', 'T', '-']	[[(('test', 1668), (-63.67632293701172, -36.9777717590332)), (('test', 1676), (-97.75235748291016, -62.305198669433594)), (('test', 1680), (-71.88543701171875, -51.06043243408203)), (('test', 1689), (-69.19255065917969, -51.29481506347656)), (('test', 1694), (-96.05242156982422, -5.7901763916015625)), (('test', 1702), (71.48458099365234, 16.942829132080078)), (('test', 1706), (-69.30484008789062,…	['ILE', 'LEU', 'VAL']	[1, 0, 0]
6gca	A	251	wide	interface	['TYR', 'VAL', 'GLY', 'HIS', 'PHE', 'LYS', 'CYS']	['I', 'H', 'T', '-']	[[(('test', 3681), (-68.64253234863281, -37.212039947509766)), (('test', 3702), (-52.225730895996094, -54.53904342651367)), (('test', 3718), (-82.75631713867188, -63.68977737426758)), (('test', 3725), (-63.27107620239258, -40.97882843017578)), (('test', 3743), (-97.67030334472656, 8.042932510375977)), (('test', 3763), (61.78691482543945, 29.560638427734375)), (('test', 3785), (-91.12189483642578,…	['TYR', 'PHE', 'CYS']	[1, 1, 1]
6gcs	A	193	wide	interface	['ALA', 'ASN', 'ASP', 'ILE', 'ALA', 'GLY', 'ALA']	['I', '-']	[[(('test', 18429), (-69.75499725341797, -28.964046478271484)), (('test', 18434), (-79.39102935791016, -60.750186920166016)), (('test', 18442), (-78.39317321777344, -47.375404357910156)), (('test', 18450), (-93.63703155517578, -42.108489990234375)), (('test', 18458), (-74.82428741455078, -45.75350570678711)), (('test', 18463), (84.13997650146484, 3.0234265327453613)), (('test', 18467), (-100.7977…	['ALA', 'ALA', 'ALA']	[0, 0, 0]
6geh	A	229	wide		['LEU', 'LEU', 'GLU', 'GLN', 'GLN', 'GLN', 'LEU']	['I', 'S', '-']	[[(('test', 3946), (-63.81340408325195, -40.69422912597656)), (('test', 3965), (-74.53980255126953, -41.28911590576172)), (('test', 3984), (-98.8782958984375, -38.113677978515625)), (('test', 3999), (-87.8620834350586, -39.45458984375)), (('test', 4016), (-101.6033935546875, -8.06623363494873)), (('test', 4033), (56.77045440673828, 40.65450668334961)), (('test', 4050), (-77.90764617919922, 144.93…	['LEU', 'GLN', 'LEU']	[1, 0, 1]
6gl2	A	256	wide		['PHE', 'ILE', 'VAL', 'GLU', 'ASP', 'ASN', 'ARG']	['I', 'S', '-']	[[(('test', 2114), (-82.01307678222656, -52.47739028930664)), (('test', 2125), (-72.34181213378906, -48.95902633666992)), (('test', 2133), (-82.72664642333984, -66.6298599243164)), (('test', 2140), (-63.41259002685547, -43.885555267333984)), (('test', 2149), (-96.44973754882812, -7.02417516708374)), (('test', 2157), (49.90890121459961, 47.26660919189453)), (('test', 2165), (-120.08769989013672, 1…	['PHE', 'ASP', 'ARG']	[0, 1, 1]
6gwu	A	117	wide	interface	['ALA', 'ILE', 'ASP', 'VAL', 'LEU', 'LYS', 'VAL']	['I', '-']	[[(('test', 695), (-58.362396240234375, -45.249183654785156)), (('test', 700), (-79.98782348632812, -52.99662780761719)), (('test', 708), (-67.86331939697266, -52.06102752685547)), (('test', 716), (-94.54004669189453, -53.05097198486328)), (('test', 723), (-80.67559814453125, -27.10012435913086)), (('test', 731), (58.60824203491211, 46.464874267578125)), (('test', 740), (-53.57467269897461, 149.3…	['ALA', 'LEU', 'VAL']	[1, 0, 1]
6gyh	A	191	wide		['LEU', 'ALA', 'GLU', 'GLY', 'SER', 'ASP', 'TYR']	['I', 'T', '-']	[[(('test', 1461), (-77.34830474853516, -29.86772346496582)), (('test', 1469), (-104.85836791992188, -90.51036834716797)), (('test', 1474), (-57.68238830566406, -36.18767547607422)), (('test', 1483), (-68.84355926513672, -69.40782165527344)), (('test', 1487), (-95.24483489990234, -10.66237735748291)), (('test', 1493), (54.83061981201172, 40.186771392822266)), (('test', 1501), (-90.30901336669922,…	['LEU', 'SER', 'TYR']	[1, 0, 1]
6hhv	A	262	wide		['PHE', 'ARG', 'GLU', 'ALA', 'LEU', 'GLY', 'VAL']	['I', '-']	[[(('test', 2131), (-67.40090942382812, -39.57383728027344)), (('test', 2142), (-61.392269134521484, -47.40922164916992)), (('test', 2153), (-76.19530487060547, -44.07122039794922)), (('test', 2162), (-92.55487823486328, -24.448213577270508)), (('test', 2167), (-118.28527069091797, -13.005373001098633)), (('test', 2175), (65.82333374023438, 30.157466888427734)), (('test', 2179), (-114.31429290771…	['PHE', 'LEU', 'VAL']	[1, 1, 1]
6hxh	A	874	wide	interface	['GLY', 'LEU', 'LEU', 'TRP', 'PHE', 'GLN', 'LYS']	['I', '-']	[[(('test', 6256), (-55.496700286865234, -41.29144287109375)), (('test', 6260), (-69.16216278076172, -53.27480697631836)), (('test', 6268), (-74.3031997680664, -31.43136215209961)), (('test', 6276), (-89.4417953491211, -42.613712310791016)), (('test', 6290), (-110.65061950683594, -11.815598487854004)), (('test', 6301), (57.19172668457031, 41.818214416503906)), (('test', 6310), (-130.2331390380859…	['GLY', 'PHE', 'LYS']	[0, 0, 1]
6ia8	A	497	wide		['ALA', 'LYS', 'GLU', 'GLU', 'PHE', 'GLY', 'LYS']	['I', 'S', '-']	[[(('test', 6224), (-56.908119201660156, -43.50770950317383)), (('test', 6234), (-83.84558868408203, -49.05421447753906)), (('test', 6256), (-82.93150329589844, -34.56304931640625)), (('test', 6271), (-96.08941650390625, -39.585731506347656)), (('test', 6286), (-104.7143783569336, -0.8967844247817993)), (('test', 6306), (62.08534622192383, 26.120010375976562)), (('test', 6313), (-79.454833984375,…	['ALA', 'PHE', 'LYS']	[1, 0, 1]
6ij7	A	364	wide	interface	['ILE', 'VAL', 'ASP', 'LYS', 'LEU', 'ARG', 'ALA']	['I', 'T', '-']	[[(('test', 2593), (-81.87879943847656, -36.51426696777344)), (('test', 2601), (-88.61244201660156, -66.54849243164062)), (('test', 2608), (-66.50879669189453, -50.14860916137695)), (('test', 2616), (-83.70662689208984, -39.38145065307617)), (('test', 2625), (-99.65003967285156, -11.999204635620117)), (('test', 2633), (45.24938201904297, 50.89866256713867)), (('test', 2644), (-117.74104309082031,…	['ILE', 'LEU', 'ALA']	[1, 1, 1]
6j85	A	213	wide		['ALA', 'ARG', 'ASP', 'ARG', 'ASP', 'GLY', 'SER']	['I', '-']	[[(('test', 1657), (-67.77543640136719, -30.66787338256836)), (('test', 1662), (-74.81446075439453, -46.393829345703125)), (('test', 1673), (-75.64533233642578, -34.5882568359375)), (('test', 1681), (-112.07959747314453, -10.85991382598877)), (('test', 1692), (-112.67993927001953, -19.691505432128906)), (('test', 1700), (54.07419967651367, 40.749996185302734)), (('test', 1704), (-84.6657333374023…	['ALA', 'ASP', 'SER']	[1, 1, 1]
6jel	A	393	wide		['LEU', 'ASN', 'GLN', 'GLY', 'LEU', 'LYS', 'VAL']	['I', 'S', '-']	[[(('test', 2928), (-77.55097198486328, -31.745975494384766)), (('test', 2936), (-86.81082153320312, -59.24330520629883)), (('test', 2944), (-80.89167785644531, -39.13195037841797)), (('test', 2953), (-79.10697174072266, -58.58674621582031)), (('test', 2957), (-95.18103790283203, -21.442066192626953)), (('test', 2965), (60.09521484375, 42.56155776977539)), (('test', 2974), (-111.74177551269531, 8…	['LEU', 'LEU', 'VAL']	[1, 1, 1]
6jfk	A	285	wide		['LEU', 'VAL', 'ASP', 'GLU', 'LEU', 'GLY', 'VAL']	['I', 'S', '-']	[[(('test', 2072), (-73.19145965576172, -38.073402404785156)), (('test', 2080), (-87.94679260253906, -52.243797302246094)), (('test', 2087), (-92.9756088256836, -22.756427764892578)), (('test', 2095), (-98.08148956298828, -56.96249771118164)), (('test', 2104), (-80.42478942871094, -33.636566162109375)), (('test', 2112), (65.46121978759766, 31.94375228881836)), (('test', 2116), (-97.51307678222656…	['LEU', 'LEU', 'VAL']	[1, 1, 1]
6jp9	A	71	wide	interface	['PHE', 'ARG', 'ASP', 'LYS', 'LEU', 'GLY', 'LEU']	['I', 'T', '-']	[[(('test', 507), (-89.96573638916016, -35.981651306152344)), (('test', 518), (-86.49234008789062, -59.824806213378906)), (('test', 529), (-71.19377136230469, -54.44744873046875)), (('test', 537), (-74.5445327758789, -44.43048858642578)), (('test', 543), (-98.12655639648438, -11.742071151733398)), (('test', 551), (70.81492614746094, 28.65036964416504)), (('test', 555), (-76.76049041748047, 156.97…	['PHE', 'LEU', 'LEU']	[1, 1, 1]
6jqw	A	120	wide		['CYS', 'VAL', 'LYS', 'GLU', 'LEU', 'GLY', 'PHE']	['I', 'H', '-']	[[(('test', 967), (-61.955162048339844, -44.27573776245117)), (('test', 973), (-73.09819793701172, -53.28301239013672)), (('test', 980), (-77.17913055419922, -37.62485122680664)), (('test', 989), (-96.208251953125, -34.90117645263672)), (('test', 998), (-104.51231384277344, -6.723128795623779)), (('test', 1006), (73.55874633789062, 21.83121109008789)), (('test', 1010), (-69.73838806152344, 163.25…	['CYS', 'LEU', 'PHE']	[1, 1, 1]
6jti	A	245	wide	interface	['LEU', 'ARG', 'ARG', 'ASP', 'ILE', 'GLY', 'PHE']	['I', 'S', '-']	[[(('test', 1852), (-71.93840789794922, -48.07621765136719)), (('test', 1860), (-73.09307861328125, -55.145790100097656)), (('test', 1871), (-85.81907653808594, -50.78261184692383)), (('test', 1882), (-71.30199432373047, -48.554176330566406)), (('test', 1890), (-82.66173553466797, -29.330211639404297)), (('test', 1898), (83.77245330810547, 22.93865966796875)), (('test', 1902), (-71.91241455078125…	['LEU', 'ILE', 'PHE']	[1, 1, 0]
6k1m	A	119	wide	interface	['ARG', 'ARG', 'ARG', 'THR', 'ALA', 'GLY', 'LEU']	['I', 'H', '-']	[[(('test', 819), (-75.9588851928711, -20.719676971435547)), (('test', 830), (-57.31913375854492, -45.34672546386719)), (('test', 841), (-81.40048217773438, -43.48965835571289)), (('test', 852), (-84.07463836669922, -22.239770889282227)), (('test', 859), (-127.76546478271484, -0.9934720396995544)), (('test', 864), (62.2309455871582, 26.339500427246094)), (('test', 868), (-80.43803405761719, 156.4…	['ARG', 'ALA', 'LEU']	[1, 1, 1]
6k5z	A	285	wide	interface	['ALA', 'GLU', 'LEU', 'GLY', 'ALA', 'SER', 'LEU']	['I', 'H', '-', 'E']	[[(('test', 2255), (-58.24674606323242, -50.426300048828125)), (('test', 2260), (-71.6893310546875, -58.14235305786133)), (('test', 2269), (-73.61485290527344, -42.26401901245117)), (('test', 2277), (-79.90373229980469, -23.524250030517578)), (('test', 2281), (-135.47669982910156, -2.0161566734313965)), (('test', 2286), (48.82811737060547, 45.15084457397461)), (('test', 2292), (-115.9287490844726…	['ALA', 'ALA', 'LEU']	[0, 0, 1]
6k8s	A	1016	wide		['PHE', 'ILE', 'GLU', 'ASP', 'CYS', 'HIS', 'ALA']	['I', 'T', '-']	[[(('test', 3415), (-66.66682434082031, -42.837955474853516)), (('test', 3426), (-76.99553680419922, -52.421836853027344)), (('test', 3434), (-84.517578125, -50.06010437011719)), (('test', 3443), (-84.11689758300781, -31.307151794433594)), (('test', 3451), (-111.28548431396484, -9.883777618408203)), (('test', 3457), (65.77310180664062, 32.52489471435547)), (('test', 3467), (-55.61800765991211, 13…	['PHE', 'CYS', 'ALA']	[1, 0, 0]
6kir	A	57	wide		['LEU', 'MET', 'GLU', 'ARG', 'LEU', 'GLY', 'MET']	['I', 'T', '-']	[[(('test', 489), (-58.49863052368164, -42.11405944824219)), (('test', 497), (-80.27237701416016, -47.20085906982422)), (('test', 505), (-84.41323852539062, -39.05363464355469)), (('test', 514), (-96.21842193603516, -39.471065521240234)), (('test', 525), (-98.02762603759766, -2.0425808429718018)), (('test', 533), (68.3340072631836, 17.57000732421875)), (('test', 537), (-71.9274673461914, 143.9527…	['LEU', 'LEU', 'MET']	[1, 1, 1]
6ksa	A	381	wide		['ALA', 'GLN', 'ALA', 'VAL', 'HIS', 'GLY', 'VAL']	['I', '-']	[[(('test', 5786), (-59.25636672973633, -38.8734245300293)), (('test', 5796), (-64.9481430053711, -47.172119140625)), (('test', 5813), (-70.57022857666016, -40.00243377685547)), (('test', 5823), (-99.74790954589844, -25.679420471191406)), (('test', 5839), (-114.27655792236328, -13.798247337341309)), (('test', 5857), (64.61820983886719, 28.8391170501709)), (('test', 5864), (-111.54261016845703, 14…	['ALA', 'HIS', 'VAL']	[1, 1, 1]
6l85	A	191	wide	interface	['VAL', 'LYS', 'LYS', 'THR', 'LEU', 'LYS', 'GLN']	['I', 'S', '-']	[[(('test', 1428), (-70.89541625976562, -36.13736343383789)), (('test', 1435), (-77.9628677368164, -49.735355377197266)), (('test', 1444), (-88.58201599121094, -39.070316314697266)), (('test', 1453), (-88.49283599853516, -41.22705078125)), (('test', 1460), (-90.20664978027344, -5.351999282836914)), (('test', 1468), (65.10057830810547, 21.59223175048828)), (('test', 1477), (-76.27055358886719, 159…	['VAL', 'LEU', 'GLN']	[1, 1, 1]
6l8q	A	562	wide		['LEU', 'ALA', 'SER', 'THR', 'GLU', 'ASN', 'ILE']	['I', '-']	[[(('test', 4325), (-58.22868728637695, -49.714473724365234)), (('test', 4333), (-67.51176452636719, -45.33407974243164)), (('test', 4338), (-70.04095458984375, -29.666410446166992)), (('test', 4344), (-113.41923522949219, -53.24795150756836)), (('test', 4351), (-89.43670654296875, -3.385180950164795)), (('test', 4360), (56.45720672607422, 56.69910430908203)), (('test', 4368), (-115.4536361694336…	['LEU', 'GLU', 'ILE']	[1, 0, 1]
6lyh	B	347	wide		['VAL', 'VAL', 'SER', 'ASP', 'LEU', 'GLU', 'ALA']	['I', 'S', 'T']	[[(('test', 5049), (-77.70733642578125, -48.77096939086914)), (('test', 5056), (-73.6438217163086, -50.18119430541992)), (('test', 5061), (-83.78694152832031, -54.58136749267578)), (('test', 5067), (-72.26688385009766, -28.668882369995117)), (('test', 5075), (-116.45226287841797, 3.4936232566833496)), (('test', 5080), (56.31067657470703, 38.09025573730469)), (('test', 5085), (52.133323669433594, …	['VAL', 'LEU', 'ALA']	[0, 0, 0]
6m5a	A	766	wide		['VAL', 'GLU', 'ASP', 'VAL', 'ALA', 'GLY', 'MET']	['I', 'S', '-', 'E']	[[(('test', 5652), (-74.21837615966797, -47.0087776184082)), (('test', 5659), (-95.27391052246094, -34.11139678955078)), (('test', 5668), (-100.1603012084961, -52.17937469482422)), (('test', 5676), (-67.4007568359375, -57.064964294433594)), (('test', 5683), (-80.68173217773438, -22.381141662597656)), (('test', 5688), (89.87222290039062, 7.268198013305664)), (('test', 5692), (-61.623470306396484, …	['VAL', 'ALA', 'MET']	[1, 0, 0]
6mai	A	74	wide		['LEU', 'GLY', 'HIS', 'LYS', 'ASN', 'GLY', 'ILE']	['I', '-', 'E']	[[(('test', 551), (-56.68128204345703, -44.469295501708984)), (('test', 559), (-66.7056884765625, -47.46146011352539)), (('test', 563), (-71.16988372802734, -48.853824615478516)), (('test', 573), (-81.31581115722656, -40.279964447021484)), (('test', 578), (-112.97421264648438, -4.603854179382324)), (('test', 586), (61.92581558227539, 27.813215255737305)), (('test', 590), (-96.50370788574219, 104.…	['LEU', 'ASN', 'ILE']	[1, 1, 1]
6mn8	A	235	wide		['TYR', 'ILE', 'ASP', 'LEU', 'LEU', 'ALA', 'ILE']	['I', 'T', '-']	[[(('test', 1548), (-65.47036743164062, -49.09443664550781)), (('test', 1560), (-75.77432250976562, -51.446224212646484)), (('test', 1568), (-93.17607116699219, -13.970423698425293)), (('test', 1576), (-106.9640884399414, -41.40300750732422)), (('test', 1584), (-104.27609252929688, -1.6143457889556885)), (('test', 1592), (54.30042266845703, 43.556941986083984)), (('test', 1597), (-120.02787017822…	['TYR', 'LEU', 'ILE']	[1, 1, 1]
6nab	A	187	wide		['TYR', 'GLU', 'GLU', 'LEU', 'LEU', 'ALA', 'VAL']	['I', 'T', '-']	[[(('test', 1520), (-65.02061462402344, -48.58169937133789)), (('test', 1532), (-81.76502227783203, -42.811641693115234)), (('test', 1541), (-86.59307861328125, -27.67156982421875)), (('test', 1550), (-97.8489990234375, -46.30809020996094)), (('test', 1558), (-99.73825073242188, -4.628804683685303)), (('test', 1566), (54.77711486816406, 34.582210540771484)), (('test', 1571), (-108.97860717773438,…	['TYR', 'LEU', 'VAL']	[1, 1, 1]
6nj1	A	140	wide		['ALA', 'ALA', 'ILE', 'ARG', 'PHE', 'SER', 'ASP']	['I', '-']	[[(('test', 1524), (-63.22819519042969, -39.2879638671875)), (('test', 1534), (-64.18704986572266, -41.136085510253906)), (('test', 1544), (-82.91486358642578, -45.77065658569336)), (('test', 1563), (-73.37281036376953, -37.401771545410156)), (('test', 1587), (-119.75930786132812, -5.438767433166504)), (('test', 1607), (64.11248779296875, 29.812467575073242)), (('test', 1618), (-60.10208511352539…	['ALA', 'PHE', 'ASP']	[1, 0, 0]
6o0s	A	451	wide	interface	['LEU', 'GLN', 'THR', 'ASP', 'LEU', 'GLY', 'MET']	['I', 'S', '-']	[[(('test', 374), (-56.24287796020508, -47.35863494873047)), (('test', 382), (-70.25177764892578, -54.76557540893555)), (('test', 391), (-84.07683563232422, -50.34001922607422)), (('test', 398), (-83.36951446533203, -27.851215362548828)), (('test', 406), (-105.14964294433594, -6.9282941818237305)), (('test', 414), (77.77053833007812, 18.783218383789062)), (('test', 418), (-86.05958557128906, 86.7…	['LEU', 'LEU', 'MET']	[1, 1, 0]
6osu	A	136	wide		['GLY', 'MET', 'ASP', 'VAL', 'VAL', 'SER', 'GLY']	['I', '-']	[[(('test', 822), (-60.47827911376953, -41.426570892333984)), (('test', 826), (-67.08861541748047, -46.401763916015625)), (('test', 834), (-79.14893341064453, -42.17825698852539)), (('test', 842), (-90.31188201904297, -41.224117279052734)), (('test', 849), (-102.8552474975586, -11.494729995727539)), (('test', 856), (61.363922119140625, 36.23660659790039)), (('test', 862), (-71.91915893554688, 123…	['GLY', 'VAL', 'GLY']	[0, 0, 0]
6otu	A	316	wide		['ASN', 'ARG', 'ASN', 'LEU', 'LEU', 'GLY', 'TYR']	['I', 'S', '-']	[[(('test', 2377), (-65.95916748046875, -43.588836669921875)), (('test', 2385), (-75.70592498779297, -57.43102264404297)), (('test', 2396), (-87.39820861816406, -34.910789489746094)), (('test', 2404), (-90.07920837402344, -40.34650802612305)), (('test', 2412), (-92.81288146972656, -18.000825881958008)), (('test', 2420), (87.2265853881836, 18.75297737121582)), (('test', 2424), (-82.24091339111328,…	['ASN', 'LEU', 'TYR']	[1, 1, 1]
6p29	A	22	wide		['TYR', 'THR', 'GLN', 'LYS', 'LEU', 'GLY', 'PHE']	['I', 'T', '-']	[[(('test', 173), (-71.77852630615234, -36.41920852661133)), (('test', 185), (-79.38539123535156, -42.79608154296875)), (('test', 192), (-86.39729309082031, -47.44763946533203)), (('test', 201), (-79.19149780273438, -37.24992752075195)), (('test', 210), (-106.38772583007812, -4.705111503601074)), (('test', 218), (77.28067016601562, 15.702817916870117)), (('test', 222), (-71.34736633300781, 154.86…	['TYR', 'LEU', 'PHE']	[1, 1, 1]
6per	A	106	wide		['LEU', 'VAL', 'ASP', 'ILE', 'LEU', 'GLY', 'TYR']	['I', '-']	[[(('test', 519), (-68.27384948730469, -56.241249084472656)), (('test', 527), (-80.8570556640625, -49.95331954956055)), (('test', 534), (-87.38703918457031, -27.42603302001953)), (('test', 542), (-96.28387451171875, -59.0225944519043)), (('test', 550), (-79.30934143066406, -30.536460876464844)), (('test', 558), (69.8366470336914, 43.273292541503906)), (('test', 562), (-109.46942138671875, 141.459…	['LEU', 'LEU', 'TYR']	[1, 1, 1]
6pmp	A	1314	wide		['LEU', 'VAL', 'ASN', 'CYS', 'GLN', 'GLY', 'GLU']	['I', '-']	[[(('test', 88), (-79.86302947998047, -47.31911849975586)), (('test', 96), (-51.66307067871094, -58.350032806396484)), (('test', 103), (-77.44468688964844, -43.635406494140625)), (('test', 111), (-93.31330871582031, -39.53791046142578)), (('test', 117), (-104.59904479980469, -14.96842098236084)), (('test', 126), (54.300724029541016, 48.93193817138672)), (('test', 130), (-126.28675842285156, 118.1…	['LEU', 'GLN', 'GLU']	[1, 1, 1]
6qgm	a	451	wide	interface	['ASP', 'THR', 'ILE', 'GLY', 'LEU', 'ASN', 'THR']	['I', 'T', '-']	[[(('test', 3578), (-68.06501007080078, -43.0096321105957)), (('test', 3586), (-82.92658996582031, -67.5118637084961)), (('test', 3593), (-70.6541976928711, -42.56145095825195)), (('test', 3601), (-71.66324615478516, -57.80000305175781)), (('test', 3605), (-107.39845275878906, -5.229333877563477)), (('test', 3613), (54.66007614135742, 46.80307388305664)), (('test', 3621), (-145.9486846923828, 150…	['ASP', 'LEU', 'THR']	[1, 1, 1]
6qu3	A	123	wide	interface	['GLY', 'ILE', 'ASN', 'VAL', 'TYR', 'ASN', 'VAL']	['I', 'S', '-']	[[(('test', 807), (-52.11480712890625, -53.26230239868164)), (('test', 811), (-77.52586364746094, -54.14894104003906)), (('test', 819), (-79.02250671386719, -34.38345718383789)), (('test', 827), (-97.63311767578125, -46.17190933227539)), (('test', 834), (-101.49684143066406, -15.54466724395752)), (('test', 846), (57.44332504272461, 43.93768310546875)), (('test', 854), (-61.66716766357422, 158.699…	['GLY', 'TYR', 'VAL']	[0, 0, 1]
6qup	A	127	wide	interface	['GLN', 'ASN', 'LEU', 'PHE', 'TYR', 'SER', 'GLY']	['I', 'S', 'T']	[[(('test', 1471), (-65.38396453857422, -48.810829162597656)), (('test', 1488), (-85.4413833618164, -35.9886474609375)), (('test', 1502), (-81.03938293457031, -57.186866760253906)), (('test', 1521), (-79.59770202636719, -36.62961959838867)), (('test', 1541), (-113.50225067138672, 22.030399322509766)), (('test', 1562), (52.555023193359375, 32.337669372558594)), (('test', 1573), (89.64265441894531,…	['GLN', 'TYR', 'GLY']	[0, 0, 0]
6r5p	B	273	wide		['LEU', 'ARG', 'GLN', 'GLN', 'TRP', 'GLY', 'PHE']	['I', 'T', '-']	[[(('test', 7584), (-55.23841094970703, -48.504173278808594)), (('test', 7592), (-96.28208923339844, -57.69739532470703)), (('test', 7603), (-70.85612487792969, -32.32651901245117)), (('test', 7612), (-103.56149291992188, -45.82474136352539)), (('test', 7621), (-87.19400787353516, -16.86518096923828)), (('test', 7635), (71.3931655883789, 27.20787811279297)), (('test', 7639), (-58.55928421020508, …	['LEU', 'TRP', 'PHE']	[1, 1, 0]
6rgs	A	664	wide		['VAL', 'ARG', 'LYS', 'GLU', 'LEU', 'GLY', 'THR']	['I', 'T', '-']	[[(('test', 8472), (-63.5909538269043, -52.324302673339844)), (('test', 8488), (-76.5373306274414, -64.12154388427734)), (('test', 8512), (-74.28275299072266, -55.58128356933594)), (('test', 8519), (-70.8304672241211, -42.63924026489258)), (('test', 8534), (-89.30018615722656, -22.177263259887695)), (('test', 8553), (84.97557830810547, 8.230081558227539)), (('test', 8560), (-55.6453971862793, 124…	['VAL', 'LEU', 'THR']	[1, 0, 1]
6riv	B	123	wide		['ASN', 'PRO', 'MET', 'MET', 'ARG', 'GLY', 'LEU']	['I', '-']	[[(('test', 3003), (-56.7087516784668, -59.06459426879883)), (('test', 3011), (-68.06401062011719, -33.53102111816406)), (('test', 3018), (-85.9623031616211, -27.508424758911133)), (('test', 3026), (-88.95819854736328, -71.42333221435547)), (('test', 3034), (-103.09107208251953, -3.351877450942993)), (('test', 3045), (71.95738983154297, 43.089168548583984)), (('test', 3049), (-85.39668273925781, …	['ASN', 'ARG', 'LEU']	[1, 0, 1]
6sno	A	255	wide		['LEU', 'CYS', 'GLU', 'GLU', 'LEU', 'GLY', 'ALA']	['I', 'T', '-']	[[(('test', 1931), (-68.61212158203125, -44.01436233520508)), (('test', 1939), (-81.20259857177734, -59.187538146972656)), (('test', 1945), (-70.26876831054688, -62.61021423339844)), (('test', 1954), (-73.76422119140625, -39.97929382324219)), (('test', 1963), (-90.36759948730469, -16.64923667907715)), (('test', 1971), (94.4359130859375, 5.22509765625)), (('test', 1975), (-67.81739044189453, 148.6…	['LEU', 'LEU', 'ALA']	[0, 1, 0]
6t4v	C	52	wide	interface	['ALA', 'ALA', 'GLY', 'SER', 'LEU', 'GLY', 'LEU']	['I', 'S', '-']	[[(('test', 4790), (-59.36851501464844, -60.29581832885742)), (('test', 4795), (-77.45878601074219, -36.16607666015625)), (('test', 4800), (-86.93990325927734, -63.694889068603516)), (('test', 4804), (-70.5401611328125, -38.704612731933594)), (('test', 4810), (-105.02296447753906, -11.226597785949707)), (('test', 4818), (69.95221710205078, 23.90894317626953)), (('test', 4822), (-117.5967025756836…	['ALA', 'LEU', 'LEU']	[0, 0, 1]
6tax	A	2034	wide		['LYS', 'LEU', 'LEU', 'ILE', 'LEU', 'GLN', 'TYR']	['I', 'S', '-', 'E']	[[(('test', 11616), (-68.61994934082031, -56.08211135864258)), (('test', 11625), (-75.43609619140625, -42.96310043334961)), (('test', 11633), (-87.70457458496094, -25.555339813232422)), (('test', 11641), (-113.2860107421875, -50.57939147949219)), (('test', 11649), (-79.35751342773438, -1.5037612915039062)), (('test', 11657), (63.137489318847656, 17.073171615600586)), (('test', 11666), (-137.46951…	['LYS', 'LEU', 'TYR']	[1, 0, 1]
6tbu	A	490	wide		['TYR', 'ALA', 'ILE', 'VAL', 'LEU', 'GLU', 'PHE']	['I', 'T', '-']	[[(('test', 4699), (-74.87641143798828, -53.700016021728516)), (('test', 4720), (-79.12297821044922, -60.371646881103516)), (('test', 4730), (-75.64876556396484, -53.21703338623047)), (('test', 4738), (-71.56781768798828, -62.172386169433594)), (('test', 4754), (-75.67341613769531, -9.47938060760498)), (('test', 4773), (64.14958953857422, 22.059497833251953)), (('test', 4788), (-62.15122604370117…	['TYR', 'LEU', 'PHE']	[1, 0, 1]
6tg9	A	370	wide		['ALA', 'ARG', 'ALA', 'VAL', 'PHE', 'GLY', 'THR']	['I', 'S', '-']	[[(('test', 2754), (-81.85191345214844, -30.301925659179688)), (('test', 2759), (-99.48509216308594, -53.590660095214844)), (('test', 2770), (-69.3016357421875, -44.458099365234375)), (('test', 2775), (-89.10054016113281, -67.1571044921875)), (('test', 2782), (-56.861793518066406, -40.6388053894043)), (('test', 2793), (90.7220458984375, 51.14336395263672)), (('test', 2797), (-152.75685119628906, …	['ALA', 'PHE', 'THR']	[0, 0, 1]
6u2m	A	44	wide		['LEU', 'ILE', 'ILE', 'ASP', 'GLN', 'ASN', 'VAL']	['I', 'S', '-', 'H']	[[(('test', 333), (-64.5196304321289, -53.9053840637207)), (('test', 341), (-89.29218292236328, -42.36503219604492)), (('test', 349), (-77.99076080322266, -55.51334762573242)), (('test', 357), (-74.68155670166016, -44.48725509643555)), (('test', 365), (-98.06697845458984, -1.9339104890823364)), (('test', 374), (54.9550895690918, 29.75971794128418)), (('test', 382), (-57.956729888916016, -25.70748…	['LEU', 'GLN', 'VAL']	[1, 1, 1]
6ueh	A	245	wide		['TRP', 'VAL', 'LYS', 'GLU', 'ARG', 'GLY', 'GLY']	['I', 'T', '-']	[[(('test', 1806), (-61.35393524169922, -46.930484771728516)), (('test', 1820), (-79.36357116699219, -54.9460334777832)), (('test', 1827), (-79.23797607421875, -27.229724884033203)), (('test', 1836), (-107.20181274414062, -31.687217712402344)), (('test', 1845), (-104.66050720214844, -8.32616901397705)), (('test', 1856), (73.32618713378906, 25.677356719970703)), (('test', 1860), (-93.2635040283203…	['TRP', 'ARG', 'GLY']	[0, 1, 0]
6uek	A	235	wide		['GLY', 'ARG', 'LYS', 'TYR', 'LEU', 'GLY', 'VAL']	['I', '-']	[[(('test', 1790), (-62.61353302001953, -48.68401336669922)), (('test', 1794), (-66.79331970214844, -44.44224166870117)), (('test', 1805), (-80.06246948242188, -35.59248352050781)), (('test', 1814), (-102.89274597167969, -20.639516830444336)), (('test', 1826), (-113.13634490966797, -22.694316864013672)), (('test', 1834), (76.28269958496094, 28.330949783325195)), (('test', 1838), (-121.19627380371…	['GLY', 'LEU', 'VAL']	[0, 0, 1]
6ukj	A	288	wide		['ALA', 'CYS', 'LEU', 'PHE', 'LEU', 'GLY', 'ARG']	['I', '-']	[[(('test', 1891), (-64.7126235961914, -30.208988189697266)), (('test', 1896), (-82.35205078125, -50.615936279296875)), (('test', 1902), (-68.8992919921875, -59.71297073364258)), (('test', 1910), (-70.82048797607422, -22.202789306640625)), (('test', 1921), (-118.11056518554688, -51.39078903198242)), (('test', 1929), (119.26663208007812, 7.862372398376465)), (('test', 1933), (-72.30177307128906, 1…	['ALA', 'LEU', 'ARG']	[0, 0, 1]
6ul2	A	235	wide	interface	['ILE', 'ASN', 'LYS', 'ALA', 'MET', 'GLU', 'GLU']	['I', 'S', '-']	[[(('test', 1848), (-63.36606216430664, -37.608558654785156)), (('test', 1856), (-94.6246566772461, -44.923980712890625)), (('test', 1864), (-83.54048919677734, -52.472198486328125)), (('test', 1873), (-75.4185791015625, -51.042728424072266)), (('test', 1878), (-84.43472290039062, -7.168148517608643)), (('test', 1886), (58.132171630859375, 36.296775817871094)), (('test', 1895), (-83.3828430175781…	['ILE', 'MET', 'GLU']	[1, 0, 0]
6v22	A	557	wide		['CYS', 'PHE', 'VAL', 'LYS', 'LEU', 'LYS', 'LEU']	['I', '-']	[[(('test', 4084), (-71.80940246582031, -29.72825813293457)), (('test', 4090), (-66.69231414794922, -43.308624267578125)), (('test', 4101), (-87.90453338623047, -26.50428009033203)), (('test', 4108), (-101.3446273803711, -46.479225158691406)), (('test', 4117), (-96.85230255126953, -10.658980369567871)), (('test', 4125), (57.54515838623047, 43.07334899902344)), (('test', 4134), (-122.1192474365234…	['CYS', 'LEU', 'LEU']	[0, 1, 1]
6v8q	A	499	wide		['MET', 'GLN', 'ARG', 'LEU', 'LEU', 'HIS', 'VAL']	['I', 'T', '-', 'B']	[[(('test', 3784), (-65.88065338134766, -26.565105438232422)), (('test', 3792), (-102.02981567382812, -62.18933868408203)), (('test', 3801), (-67.2728271484375, -28.960716247558594)), (('test', 3812), (-98.10641479492188, -51.02029037475586)), (('test', 3820), (-90.52827453613281, -13.903412818908691)), (('test', 3828), (63.353759765625, 40.68228530883789)), (('test', 3838), (-66.43511962890625, …	['MET', 'LEU', 'VAL']	[1, 0, 1]
6vc0	A	422	wide	interface	['ARG', 'VAL', 'VAL', 'MET', 'ASP', 'ARG', 'TYR']	['I', 'S', '-']	[[(('test', 1817), (-62.415504455566406, -48.5385627746582)), (('test', 1828), (-73.72197723388672, -46.44833755493164)), (('test', 1835), (-83.7296371459961, -55.903926849365234)), (('test', 1842), (-78.38213348388672, -33.7590446472168)), (('test', 1850), (-100.8390121459961, -11.259195327758789)), (('test', 1858), (59.80813980102539, 41.04916000366211)), (('test', 1869), (-86.68003845214844, 1…	['ARG', 'ASP', 'TYR']	[1, 1, 1]
6w0p	A	677	wide		['VAL', 'TYR', 'GLY', 'PHE', 'GLY', 'GLY', 'LEU']	['I', 'T', '-']	[[(('test', 5598), (-88.64630889892578, -46.82584762573242)), (('test', 5605), (-74.43516540527344, -33.675315856933594)), (('test', 5617), (-82.4020767211914, -91.36964416503906)), (('test', 5621), (-57.72966766357422, -41.01362228393555)), (('test', 5632), (-73.08431243896484, -24.55848503112793)), (('test', 5636), (61.01654052734375, 29.57874870300293)), (('test', 5640), (-59.14628982543945, 1…	['VAL', 'GLY', 'LEU']	[1, 0, 0]
6wt2	A	179	wide	interface	['LEU', 'SER', 'GLY', 'GLN', 'PHE', 'GLY', 'LEU']	['I', 'S', '-']	[[(('test', 1437), (-67.40886688232422, -41.64210510253906)), (('test', 1445), (-92.59296417236328, -41.817054748535156)), (('test', 1451), (-82.27622985839844, -51.132598876953125)), (('test', 1455), (-75.6844482421875, -39.339698791503906)), (('test', 1464), (-112.22044372558594, 0.41306832432746887)), (('test', 1475), (56.95724105834961, 37.82289123535156)), (('test', 1479), (-81.9107284545898…	['LEU', 'PHE', 'LEU']	[1, 0, 1]
6wy9	A	375	wide		['ALA', 'THR', 'LEU', 'GLY', 'LEU', 'GLY', 'MET']	['I', 'H', '-']	[[(('test', 2866), (-67.29060363769531, -48.44337463378906)), (('test', 2871), (-75.27037811279297, -48.63242721557617)), (('test', 2878), (-80.0333480834961, -37.767032623291016)), (('test', 2886), (-80.640625, -34.10244369506836)), (('test', 2890), (-117.47156524658203, -0.5784456729888916)), (('test', 2898), (75.79092407226562, 19.713436126708984)), (('test', 2902), (-69.09785461425781, 140.68…	['ALA', 'LEU', 'MET']	[1, 0, 1]
6xxy	A	308	wide		['LEU', 'ARG', 'TYR', 'SER', 'PHE', 'ASN', 'LEU']	['I', 'H', '-']	[[(('test', 2351), (-53.9435920715332, -43.960906982421875)), (('test', 2359), (-69.83610534667969, -54.6395149230957)), (('test', 2370), (-80.96797180175781, -37.261878967285156)), (('test', 2382), (-84.19752502441406, -32.96257400512695)), (('test', 2388), (-126.6751480102539, 4.795914649963379)), (('test', 2399), (47.47259521484375, 29.946956634521484)), (('test', 2407), (-83.06604766845703, 6…	['LEU', 'PHE', 'LEU']	[1, 1, 1]
6yjn	A	88	wide		['ALA', 'VAL', 'ASP', 'LEU', 'LEU', 'LYS', 'VAL']	['I', 'H', '-']	[[(('test', 594), (-67.70392608642578, -47.58249282836914)), (('test', 599), (-73.54995727539062, -61.092769622802734)), (('test', 606), (-68.06829833984375, -32.04881286621094)), (('test', 614), (-116.21610260009766, -24.775619506835938)), (('test', 622), (-102.41236114501953, -6.361466407775879)), (('test', 630), (39.20370864868164, 59.73657989501953)), (('test', 639), (-68.93595886230469, 147.…	['ALA', 'LEU', 'VAL']	[1, 0, 1]
6yvg	A	119	wide		['SER', 'PHE', 'THR', 'THR', 'PHE', 'ASN', 'CYS']	['I', 'T', '-']	[[(('test', 965), (-64.31072998046875, -35.66500473022461)), (('test', 971), (-83.98320007324219, -55.40343475341797)), (('test', 982), (-63.59076690673828, -50.50606155395508)), (('test', 989), (-79.79766845703125, -43.217063903808594)), (('test', 996), (-111.19007110595703, -1.673743724822998)), (('test', 1007), (49.445274353027344, 46.33631896972656)), (('test', 1015), (-67.16915893554688, 124…	['SER', 'PHE', 'CYS']	[1, 0, 0]
6zpu	A	489	wide		['ARG', 'LEU', 'LYS', 'TYR', 'GLN', 'GLY', 'LEU']	['I', '-', 'E']	[[(('test', 7150), (-53.33913803100586, -40.07648468017578)), (('test', 7174), (-68.95497131347656, -51.12796401977539)), (('test', 7193), (-60.50572967529297, -47.87990188598633)), (('test', 7215), (-92.07337951660156, -41.26710510253906)), (('test', 7236), (-98.85601806640625, -16.601646423339844)), (('test', 7253), (64.90190887451172, 41.54168701171875)), (('test', 7260), (-116.34400939941406,…	['ARG', 'GLN', 'LEU']	[1, 1, 1]
7cm5	A	523	wide	interface	['LEU', 'LEU', 'GLU', 'ASP', 'CYS', 'GLY', 'ILE']	['I', 'S', '-']	[[(('test', 3538), (-81.9549789428711, -28.9757080078125)), (('test', 3546), (-77.54295349121094, -55.13838195800781)), (('test', 3554), (-79.78308868408203, -47.06724166870117)), (('test', 3563), (-86.01498413085938, -53.68047332763672)), (('test', 3571), (-75.33756256103516, -22.420564651489258)), (('test', 3577), (72.8092269897461, 43.185733795166016)), (('test', 3581), (-96.47071838378906, 10…	['LEU', 'CYS', 'ILE']	[1, 1, 1]
7d0i	B	286	wide		['TYR', 'ILE', 'HIS', 'ALA', 'LEU', 'LYS', 'ILE']	['I', 'S', '-']	[[(('test', 710), (-73.38439178466797, -45.46491241455078)), (('test', 722), (-71.14250183105469, -50.81532669067383)), (('test', 730), (-79.00483703613281, -61.57059860229492)), (('test', 740), (-71.2908935546875, -48.75325012207031)), (('test', 745), (-79.03729248046875, -20.68315887451172)), (('test', 753), (55.58689498901367, 52.07503890991211)), (('test', 762), (-113.73656463623047, 122.4780…	['TYR', 'LEU', 'ILE']	[1, 1, 1]
7k2v	P	13	wide		['ARG', 'GLU', 'VAL', 'ILE', 'LEU', 'ASP', 'SER']	['I', '-']	[[(('test', 7275), (-61.43117141723633, -51.63518524169922)), (('test', 7286), (-67.9830322265625, -45.333961486816406)), (('test', 7295), (-59.632659912109375, -77.48832702636719)), (('test', 7302), (-72.71509552001953, -46.84552764892578)), (('test', 7310), (-70.7733154296875, -38.62544631958008)), (('test', 7318), (60.195892333984375, 34.985069274902344)), (('test', 7326), (-96.0047836303711, …	['ARG', 'LEU', 'SER']	[1, 0, 1]
1a4f	B	92	wide		['HIS', 'CYS', 'ASP', 'LYS', 'LEU', 'HIS', 'VAL']	['I', 'S', '-']	[[(('test', 1901), (-69.24654388427734, -40.10203552246094)), (('test', 1911), (-78.07664489746094, -60.47710418701172)), (('test', 1917), (-75.53932189941406, -40.17067337036133)), (('test', 1925), (-94.55526733398438, -48.231910705566406)), (('test', 1934), (-90.40250396728516, -26.351966857910156)), (('test', 1942), (64.01631164550781, 46.14988327026367)), (('test', 1952), (-87.66475677490234,…	['HIS', 'LEU', 'VAL']	[1, 1, 1]
1a9w	E	92	wide	interface	['HIS', 'CYS', 'ASP', 'LYS', 'LEU', 'HIS', 'VAL']	['I', '-']	[[(('test', 2835), (-75.34541320800781, -24.33913803100586)), (('test', 2845), (-81.0367202758789, -73.11336517333984)), (('test', 2851), (-80.65141296386719, -30.195146560668945)), (('test', 2859), (-88.13135528564453, -43.04294967651367)), (('test', 2864), (-102.42179107666016, -29.05113983154297)), (('test', 2872), (64.59180450439453, 53.5968017578125)), (('test', 2882), (-98.74530029296875, 1…	['HIS', 'LEU', 'VAL']	[1, 1, 1]
1ahj	B	43	wide	interface	['GLY', 'VAL', 'ALA', 'GLU', 'LEU', 'GLY', 'ALA']	['I', 'S', '-']	[[(('test', 1877), (-87.23416900634766, -38.60781478881836)), (('test', 1881), (-71.88725280761719, -58.41923141479492)), (('test', 1888), (-82.53643798828125, -62.19036865234375)), (('test', 1893), (-58.13079833984375, -64.08363342285156)), (('test', 1902), (-79.77505493164062, -22.244173049926758)), (('test', 1910), (60.30038070678711, 28.673625946044922)), (('test', 1914), (-75.0529556274414, …	['GLY', 'LEU', 'ALA']	[0, 0, 1]
1d2z	B	149	wide		['ALA', 'LEU', 'ASP', 'PHE', 'LEU', 'ASN', 'GLU']	['I', 'T', '-']	[[(('test', 1899), (-65.36510467529297, -50.89940643310547)), (('test', 1904), (-72.63817596435547, -64.88929748535156)), (('test', 1912), (-63.02889633178711, -45.693546295166016)), (('test', 1920), (-82.88343048095703, -45.42354965209961)), (('test', 1931), (-103.21851348876953, -9.723848342895508)), (('test', 1939), (61.779964447021484, 18.245729446411133)), (('test', 1947), (-92.7351455688476…	['ALA', 'LEU', 'GLU']	[0, 0, 1]
1fhj	B	92	wide	interface	['HIS', 'CYS', 'ASP', 'LYS', 'LEU', 'HIS', 'VAL']	['I', 'S', '-']	[[(('test', 1913), (-61.05943298339844, -28.618209838867188)), (('test', 1923), (-90.54939270019531, -56.036014556884766)), (('test', 1929), (-63.42015075683594, -66.59534454345703)), (('test', 1937), (-82.5509262084961, -32.18498611450195)), (('test', 1946), (-93.7371826171875, -32.65056610107422)), (('test', 1954), (56.698402404785156, 48.10505676269531)), (('test', 1964), (-88.0152587890625, 1…	['HIS', 'LEU', 'VAL']	[1, 1, 1]
1h3o	B	120	wide	interface	['LEU', 'GLU', 'ARG', 'GLN', 'TRP', 'ASN', 'MSE']	['I', '-']	[[(('test', 951), (-54.28840637207031, -47.88266372680664)), (('test', 959), (-62.81986618041992, -45.58087921142578)), (('test', 968), (-75.41011810302734, -45.08012771606445)), (('test', 979), (-97.80936431884766, -18.684009552001953)), (('test', 988), (-118.77727508544922, -11.35053539276123)), (('test', 1002), (56.38832473754883, 34.57078552246094)), (('test', 1010), (-96.99198150634766, 127.…	['LEU', 'TRP', 'MSE']	[1, 1, 1]
1iwp	G	111	wide	interface	['LEU', 'GLU', 'HIS', 'THR', 'TRP', 'HIS', 'ALA']	['I', 'S', '-']	[[(('test', 8592), (-57.8990364074707, -49.77531814575195)), (('test', 8600), (-68.0018310546875, -53.89949417114258)), (('test', 8609), (-89.86870574951172, -26.584693908691406)), (('test', 8619), (-93.15851593017578, -44.17177963256836)), (('test', 8626), (-98.73968505859375, -8.550629615783691)), (('test', 8640), (59.96781921386719, 22.55194854736328)), (('test', 8650), (-86.99793243408203, 72…	['LEU', 'TRP', 'ALA']	[1, 1, 1]
1jeb	B	92	wide	interface	['HIS', 'CYS', 'ASP', 'LYS', 'LEU', 'HIS', 'VAL']	['I', 'T', '-']	[[(('test', 1883), (-78.27246856689453, -24.64276885986328)), (('test', 1893), (-88.21735382080078, -71.67095184326172)), (('test', 1899), (-71.22146606445312, -26.01748275756836)), (('test', 1907), (-106.74319458007812, -38.1993522644043)), (('test', 1916), (-96.02545166015625, -19.537071228027344)), (('test', 1924), (55.11320114135742, 52.710079193115234)), (('test', 1934), (-98.87042999267578,…	['HIS', 'LEU', 'VAL']	[0, 1, 1]
1jwi	B	57	wide		['ALA', 'LEU', 'GLU', 'LYS', 'MET', 'ARG', 'ILE']	['I', 'T', '-']	[[(('test', 1488), (-66.84237670898438, -43.01875305175781)), (('test', 1493), (-76.10411071777344, -63.63251495361328)), (('test', 1501), (-66.13414001464844, -39.52397918701172)), (('test', 1510), (-87.97239685058594, -28.769760131835938)), (('test', 1519), (-127.86607360839844, 0.02797645516693592)), (('test', 1527), (55.466033935546875, 48.7474250793457)), (('test', 1538), (-115.9021377563476…	['ALA', 'MET', 'ILE']	[1, 0, 1]
1m56	C	154	wide		['ALA', 'LEU', 'VAL', 'HIS', 'GLU', 'ASN', 'ASN']	['I', '-']	[[(('test', 7985), (-45.87746810913086, -54.61993408203125)), (('test', 7990), (-56.11261749267578, -48.3823127746582)), (('test', 7998), (-76.91024780273438, -34.86988067626953)), (('test', 8005), (-103.18492126464844, -24.091604232788086)), (('test', 8015), (-121.87437438964844, -16.041948318481445)), (('test', 8024), (63.481964111328125, 24.131914138793945)), (('test', 8032), (-76.641212463378…	['ALA', 'GLU', 'ASN']	[1, 1, 1]
1occ	C	64	wide	interface	['GLU', 'SER', 'THR', 'PHE', 'GLN', 'GLY', 'HIS']	['I', 'S', '-']	[[(('test', 6488), (-62.524147033691406, -28.42786979675293)), (('test', 6497), (-95.88436889648438, -51.999393463134766)), (('test', 6503), (-81.13391876220703, -44.576595306396484)), (('test', 6510), (-86.81588745117188, -39.00365447998047)), (('test', 6521), (-97.40691375732422, -11.831066131591797)), (('test', 6530), (64.1349868774414, 31.311912536621094)), (('test', 6534), (-79.3068008422851…	['GLU', 'GLN', 'HIS']	[1, 1, 1]
1rm6	C	28	wide	interface	['LEU', 'ARG', 'GLU', 'THR', 'VAL', 'GLY', 'LEU']	['I', '-']	[[(('test', 9539), (-62.52947998046875, -52.50920486450195)), (('test', 9547), (-70.13539123535156, -40.177162170410156)), (('test', 9558), (-100.33976745605469, -42.0308837890625)), (('test', 9567), (-76.31963348388672, -46.899078369140625)), (('test', 9574), (-89.95789337158203, -25.732934951782227)), (('test', 9581), (87.8636474609375, 15.787692070007324)), (('test', 9585), (-89.35328674316406…	['LEU', 'VAL', 'LEU']	[1, 0, 1]
1shr	B	92	wide	interface	['HIS', 'CYS', 'ASP', 'LYS', 'LEU', 'HIS', 'VAL']	['I', 'S', '-']	[[(('test', 1999), (-71.33792877197266, -36.50133514404297)), (('test', 2009), (-88.3579330444336, -57.904842376708984)), (('test', 2015), (-77.8338623046875, -31.29514503479004)), (('test', 2023), (-96.18119049072266, -46.105323791503906)), (('test', 2032), (-96.28175354003906, -14.633625984191895)), (('test', 2040), (58.841636657714844, 35.93584060668945)), (('test', 2050), (-73.93902587890625,…	['HIS', 'LEU', 'VAL']	[1, 0, 1]
1v75	B	92	wide		['HIS', 'CYS', 'GLU', 'LYS', 'LEU', 'HIS', 'VAL']	['I', 'T', '-']	[[(('test', 2113), (-72.64479064941406, -27.292011260986328)), (('test', 2123), (-88.73519897460938, -80.09148406982422)), (('test', 2129), (-53.8961181640625, -44.17772674560547)), (('test', 2134), (-84.44781494140625, -53.213287353515625)), (('test', 2143), (-90.15542602539062, -25.329896926879883)), (('test', 2151), (56.86241149902344, 52.69607925415039)), (('test', 2161), (-91.48019409179688,…	['HIS', 'LEU', 'VAL']	[0, 1, 1]
1xq5	B	92	wide	interface	['HIS', 'SER', 'GLU', 'LYS', 'LEU', 'HIS', 'VAL']	['I', 'T', '-']	[[(('test', 1893), (-80.97824096679688, -17.90924072265625)), (('test', 1903), (-97.90744018554688, -78.9145736694336)), (('test', 1909), (-57.87479019165039, -40.29948425292969)), (('test', 1918), (-91.60246276855469, -54.57996368408203)), (('test', 1927), (-88.83177185058594, -21.171886444091797)), (('test', 1935), (52.817474365234375, 51.06343078613281)), (('test', 1945), (-75.6692886352539, 1…	['HIS', 'LEU', 'VAL']	[1, 1, 1]
2nup	B	1005	wide		['LEU', 'SER', 'GLN', 'VAL', 'LEU', 'GLY', 'VAL']	['I', '-']	[[(('test', 10799), (-64.98396301269531, -57.47946548461914)), (('test', 10807), (-74.09439849853516, -42.78605651855469)), (('test', 10813), (-85.46756744384766, -19.085800170898438)), (('test', 10822), (-116.64933013916016, -39.95181655883789)), (('test', 10829), (-93.59588623046875, -25.9661922454834)), (('test', 10837), (78.94294738769531, 36.29777145385742)), (('test', 10841), (-130.23593139…	['LEU', 'LEU', 'VAL']	[0, 1, 1]
2v36	B	499	wide	interface	['TYR', 'HIS', 'ILE', 'GLU', 'TYR', 'GLY', 'MET']	['I', 'S', '-']	[[(('test', 3541), (-65.43553924560547, -40.90134048461914)), (('test', 3553), (-72.7001724243164, -43.2962532043457)), (('test', 3563), (-88.7542953491211, -61.50636672973633)), (('test', 3571), (-68.38954162597656, -46.47528076171875)), (('test', 3580), (-85.36884307861328, -3.842876672744751)), (('test', 3592), (53.4813232421875, 32.775325775146484)), (('test', 3596), (-74.40791320800781, 148.…	['TYR', 'TYR', 'MET']	[1, 1, 1]
2zfb	B	92	wide		['HIS', 'CYS', 'ASP', 'LYS', 'LEU', 'HIS', 'VAL']	['I', '-']	[[(('test', 1822), (-65.28850555419922, -42.86256790161133)), (('test', 1832), (-78.22544860839844, -68.14895629882812)), (('test', 1838), (-61.5909309387207, -42.42610549926758)), (('test', 1846), (-90.32987213134766, -54.04384231567383)), (('test', 1855), (-85.00067901611328, -37.86846923828125)), (('test', 1863), (66.72541809082031, 50.03483581542969)), (('test', 1873), (-78.8000259399414, 118…	['HIS', 'LEU', 'VAL']	[1, 1, 1]
3a0g	B	92	wide		['HIS', 'CYS', 'ASP', 'LYS', 'LEU', 'HIS', 'VAL']	['I', 'S', '-']	[[(('test', 1823), (-76.21760559082031, -38.93573760986328)), (('test', 1833), (-76.46868896484375, -52.07017517089844)), (('test', 1839), (-90.8755111694336, -42.08893966674805)), (('test', 1847), (-80.67184448242188, -43.27442932128906)), (('test', 1856), (-103.67930603027344, -21.974140167236328)), (('test', 1864), (69.87388610839844, 40.390350341796875)), (('test', 1874), (-88.06129455566406,…	['HIS', 'LEU', 'VAL']	[0, 1, 1]
3axy	C	182	wide	interface	['TYR', 'TYR', 'GLU', 'ILE', 'LEU', 'ASN', 'SER']	['I', 'S', '-']	[[(('test', 4243), (-64.92420959472656, -40.7658805847168)), (('test', 4255), (-70.24981689453125, -55.856319427490234)), (('test', 4267), (-85.06840515136719, -36.870487213134766)), (('test', 4276), (-93.32180786132812, -46.15275192260742)), (('test', 4284), (-90.60835266113281, -7.483016014099121)), (('test', 4292), (51.983184814453125, 45.35013961791992)), (('test', 4300), (-120.64022064208984…	['TYR', 'LEU', 'SER']	[1, 1, 1]
3bcq	B	92	wide	interface	['HIS', 'SER', 'GLU', 'LYS', 'LEU', 'HIS', 'VAL']	['I', 'T', '-']	[[(('test', 1892), (-80.34072875976562, -37.51112747192383)), (('test', 1902), (-70.68095397949219, -83.9091567993164)), (('test', 1908), (-69.22278594970703, -13.365340232849121)), (('test', 1917), (-119.65005493164062, -49.8795051574707)), (('test', 1926), (-83.51261138916016, -22.648242950439453)), (('test', 1934), (49.87108612060547, 54.809669494628906)), (('test', 1944), (-81.4314956665039, …	['HIS', 'LEU', 'VAL']	[1, 1, 1]
3chx	B	113	wide	interface	['PHE', 'TRP', 'GLY', 'TRP', 'THR', 'TYR', 'PHE']	['I', 'H', 'S', '-']	[[(('test', 3654), (-43.23270797729492, -45.41374588012695)), (('test', 3665), (-73.54576873779297, -54.71212387084961)), (('test', 3679), (-87.7105941772461, -4.499017715454102)), (('test', 3683), (-129.01104736328125, 117.27577209472656)), (('test', 3697), (50.39963150024414, 46.936737060546875)), (('test', 3704), (-16.486970901489258, 117.30387878417969)), (('test', 3716), (-120.57740020751953…	['PHE', 'THR', 'PHE']	[1, 0, 1]
3d4x	B	92	wide	interface	['HIS', 'CYS', 'ASP', 'LYS', 'LEU', 'HIS', 'VAL']	['I', 'T', '-']	[[(('test', 1846), (-66.50410461425781, -34.785301208496094)), (('test', 1856), (-71.77906799316406, -68.94607543945312)), (('test', 1862), (-65.11666107177734, -47.21957778930664)), (('test', 1870), (-96.39041900634766, -33.29745864868164)), (('test', 1879), (-102.85198974609375, -15.038615226745605)), (('test', 1887), (52.45709991455078, 39.9029426574707)), (('test', 1897), (-86.1235580444336, …	['HIS', 'LEU', 'VAL']	[1, 1, 1]
3gdj	B	92	wide	interface	['HIS', 'CYS', 'ASP', 'LYS', 'LEU', 'HIS', 'VAL']	['I', 'S', '-']	[[(('test', 1897), (-75.99826049804688, -32.561973571777344)), (('test', 1907), (-95.52082824707031, -58.973731994628906)), (('test', 1913), (-72.3990249633789, -30.895360946655273)), (('test', 1921), (-100.72966003417969, -49.49037170410156)), (('test', 1930), (-95.35797882080078, -22.474172592163086)), (('test', 1938), (54.62754821777344, 51.139041900634766)), (('test', 1948), (-80.001625061035…	['HIS', 'LEU', 'VAL']	[1, 1, 1]
3jcu	R	113	wide		['VAL', 'GLU', 'GLY', 'LEU', 'THR', 'GLY', 'ILE']	['I', '-']	[[(('test', 29365), (-67.03099060058594, -28.963672637939453)), (('test', 29372), (-87.97486877441406, -28.68735122680664)), (('test', 29381), (-83.1701889038086, -6.126983165740967)), (('test', 29385), (-124.25007629394531, -73.69316864013672)), (('test', 29393), (-69.10111999511719, -22.893192291259766)), (('test', 29400), (88.95577239990234, -8.449012756347656)), (('test', 29404), (-68.9559707…	['VAL', 'THR', 'ILE']	[0, 1, 1]
3q3j	B	31	wide		['GLN', 'VAL', 'LEU', 'ALA', 'LYS', 'ASP', 'CYS']	['I', 'S', '-']	[[(('test', 908), (-62.97478103637695, -40.80732345581055)), (('test', 915), (-68.40811920166016, -47.364994049072266)), (('test', 922), (-60.48650360107422, -54.92753601074219)), (('test', 930), (-90.78934478759766, -33.49112319946289)), (('test', 935), (-111.15867614746094, -6.032247066497803)), (('test', 941), (47.47860336303711, 62.7263069152832)), (('test', 949), (-162.84031677246094, 122.78…	['GLN', 'LYS', 'CYS']	[0, 0, 1]
3rfr	J	113	wide	interface	['PHE', 'TRP', 'GLY', 'TRP', 'THR', 'TYR', 'PHE']	['I', 'T', '-']	[[(('test', 17377), (-51.58406066894531, -47.25847625732422)), (('test', 17388), (-90.03986358642578, -64.7394790649414)), (('test', 17402), (-49.651771545410156, -31.763750076293945)), (('test', 17406), (-100.9606704711914, -42.85316467285156)), (('test', 17420), (-114.77100372314453, 4.962345123291016)), (('test', 17427), (55.073394775390625, 24.424612045288086)), (('test', 17439), (-76.5458908…	['PHE', 'THR', 'PHE']	[0, 0, 1]
3t5v	B	354	wide	interface	['TRP', 'THR', 'THR', 'GLU', 'TRP', 'GLY', 'GLN']	['I', 'T', '-']	[[(('test', 10709), (-78.07223510742188, -40.038936614990234)), (('test', 10733), (-104.22953033447266, -57.867454528808594)), (('test', 10747), (-64.4736557006836, -44.30614471435547)), (('test', 10761), (-76.41567993164062, -44.01467514038086)), (('test', 10776), (-108.96263885498047, 0.7146373987197876)), (('test', 10800), (61.9437370300293, 27.541139602661133)), (('test', 10807), (-90.4321594…	['TRP', 'TRP', 'GLN']	[1, 1, 0]
3tac	B	907	wide		['LEU', 'GLU', 'LEU', 'TRP', 'LEU', 'GLY', 'MET']	['I', 'T', '-']	[[(('test', 2984), (-56.67916488647461, -45.071231842041016)), (('test', 2992), (-70.35603332519531, -57.8637580871582)), (('test', 3001), (-91.08172607421875, -35.360687255859375)), (('test', 3009), (-82.45645904541016, -47.70038604736328)), (('test', 3023), (-90.1008529663086, -15.393798828125)), (('test', 3031), (61.882530212402344, 32.9459114074707)), (('test', 3035), (-60.822235107421875, 13…	['LEU', 'LEU', 'MET']	[1, 1, 1]
3tac	B	939	wide		['ILE', 'GLN', 'ARG', 'GLU', 'ILE', 'GLY', 'ILE']	['I', '-']	[[(('test', 3224), (-64.9278564453125, -44.009918212890625)), (('test', 3232), (-61.64387893676758, -45.90359115600586)), (('test', 3241), (-96.76128387451172, -36.235408782958984)), (('test', 3252), (-90.32587432861328, -41.09159469604492)), (('test', 3261), (-82.5820541381836, -32.05181884765625)), (('test', 3269), (95.21582794189453, 15.686646461486816)), (('test', 3273), (-81.4543228149414, 1…	['ILE', 'ILE', 'ILE']	[1, 1, 1]
3tac	B	1059	wide		['LEU', 'ARG', 'VAL', 'HIS', 'LEU', 'LYS', 'MET']	['I', 'T', '-']	[[(('test', 4014), (-65.6551284790039, -47.87669372558594)), (('test', 4022), (-67.95974731445312, -57.82789993286133)), (('test', 4029), (-72.24880981445312, -50.799537658691406)), (('test', 4036), (-86.08627319335938, -41.956634521484375)), (('test', 4046), (-101.85992431640625, -1.182005524635315)), (('test', 4054), (65.04122924804688, 27.619924545288086)), (('test', 4063), (-88.61892700195312…	['LEU', 'LEU', 'MET']	[1, 1, 1]
3vr2	D	235	wide	interface	['LEU', 'ALA', 'TYR', 'GLU', 'LYS', 'GLY', 'MSE']	['I', 'T', '-']	[[(('test', 15453), (-58.60821533203125, -41.88982009887695)), (('test', 15461), (-77.1742935180664, -54.794342041015625)), (('test', 15466), (-93.42073059082031, -15.86808967590332)), (('test', 15478), (-106.79600524902344, -27.906143188476562)), (('test', 15487), (-111.60501861572266, -0.2631871700286865)), (('test', 15496), (75.22737121582031, 22.793893814086914)), (('test', 15500), (-91.32491…	['LEU', 'LYS', 'MSE']	[1, 0, 0]
4cc9	B	56	wide	interface	['TRP', 'HIS', 'ASP', 'GLU', 'MET', 'GLY', 'MET']	['I', 'T', '-']	[[(('test', 2932), (-81.82176971435547, -35.643272399902344)), (('test', 2946), (-82.80244445800781, -60.950462341308594)), (('test', 2956), (-71.06428527832031, -50.88051986694336)), (('test', 2964), (-77.63143157958984, -48.953224182128906)), (('test', 2973), (-90.1966323852539, -10.42935848236084)), (('test', 2981), (65.45619201660156, 31.171466827392578)), (('test', 2985), (-80.72047424316406…	['TRP', 'MET', 'MET']	[1, 1, 1]
4d5l	E	48	wide	interface	['LEU', 'ARG', 'ASN', 'ARG', 'LEU', 'LYS', 'TYR']	['I', 'S', '-']	[[(('test', 44345), (-69.9478759765625, -39.94911575317383)), (('test', 44353), (-80.03548431396484, -70.02622985839844)), (('test', 44364), (-70.07979583740234, -40.54490661621094)), (('test', 44372), (-80.04308319091797, -69.99193572998047)), (('test', 44383), (-69.9747314453125, -29.975269317626953)), (('test', 44391), (79.95671844482422, 14.879536628723145)), (('test', 44400), (-61.8799896240…	['LEU', 'LEU', 'TYR']	[1, 0, 1]
4m6w	B	108	wide	interface	['THR', 'VAL', 'LEU', 'ASP', 'LEU', 'GLY', 'MET']	['I', '-']	[[(('test', 2317), (-73.20923614501953, -55.83173751831055)), (('test', 2324), (-81.65397644042969, -42.684268951416016)), (('test', 2331), (-88.85791778564453, -50.3781623840332)), (('test', 2339), (-71.3941879272461, -48.17813491821289)), (('test', 2347), (-93.62593078613281, -25.122295379638672)), (('test', 2355), (78.08784484863281, 37.9100456237793)), (('test', 2359), (-110.44536590576172, -…	['THR', 'LEU', 'MET']	[1, 0, 1]
4ntw	C	53	wide		['ALA', 'VAL', 'LYS', 'VAL', 'HIS', 'GLY', 'CYS']	['I', '-']	[[(('test', 4476), (-61.18776321411133, -44.434085845947266)), (('test', 4481), (-62.69186782836914, -54.66071319580078)), (('test', 4488), (-74.5897216796875, -30.529726028442383)), (('test', 4497), (-101.27360534667969, -37.087650299072266)), (('test', 4504), (-110.51708984375, -13.918839454650879)), (('test', 4514), (81.35105895996094, 22.15639305114746)), (('test', 4518), (-78.08155822753906,…	['ALA', 'HIS', 'CYS']	[1, 0, 1]
4s20	K	625	wide		['TYR', 'HIS', 'GLU', 'GLY', 'LEU', 'ASP', 'ALA']	['I', 'H', '-', 'T']	[[(('test', 49835), (-78.75419616699219, -50.0434684753418)), (('test', 49847), (-76.30538940429688, -54.62000274658203)), (('test', 49857), (-88.55362701416016, -11.139505386352539)), (('test', 49866), (-94.1236572265625, -51.425865173339844)), (('test', 49870), (-143.49298095703125, 32.60548400878906)), (('test', 49878), (23.399669647216797, 69.67558288574219)), (('test', 49886), (-84.201072692…	['TYR', 'LEU', 'ALA']	[0, 0, 1]
4w2o	B	663	wide	interface	['LEU', 'VAL', 'GLU', 'GLU', 'TYR', 'GLN', 'ASN']	['I', 'S', '-']	[[(('test', 1165), (-71.32569122314453, -31.232255935668945)), (('test', 1173), (-75.04983520507812, -50.645057678222656)), (('test', 1180), (-92.51956939697266, -53.64535140991211)), (('test', 1189), (-69.14107513427734, -56.83142852783203)), (('test', 1198), (-71.65821075439453, -14.393515586853027)), (('test', 1210), (55.86988067626953, 30.475440979003906)), (('test', 1219), (-129.106719970703…	['LEU', 'TYR', 'ASN']	[0, 1, 0]
4w2q	B	663	wide	interface	['LEU', 'VAL', 'GLU', 'GLU', 'TYR', 'GLN', 'ASN']	['I', 'S', '-']	[[(('test', 1176), (-64.83202362060547, -36.03459548950195)), (('test', 1184), (-75.28271484375, -51.68045425415039)), (('test', 1191), (-94.85477447509766, -41.888275146484375)), (('test', 1200), (-73.51079559326172, -54.8311767578125)), (('test', 1209), (-81.64229583740234, -15.132828712463379)), (('test', 1221), (51.17694854736328, 48.65362548828125)), (('test', 1230), (-133.65496826171875, 73…	['LEU', 'TYR', 'ASN']	[0, 1, 1]
4z8l	B	55	wide	interface	['TRP', 'HIS', 'ASP', 'ARG', 'HIS', 'GLN', 'ARG']	['I', 'T', '-', 'B']	[[(('test', 2841), (-82.2702865600586, -45.502227783203125)), (('test', 2855), (-66.34766387939453, -57.02239227294922)), (('test', 2865), (-74.26788330078125, -66.96759033203125)), (('test', 2873), (-63.11997604370117, -30.425085067749023)), (('test', 2884), (-114.30733489990234, 12.368849754333496)), (('test', 2894), (35.9998893737793, 60.14091491699219)), (('test', 2903), (-105.0031509399414, …	['TRP', 'HIS', 'ARG']	[0, 0, 1]
5a8r	B	242	wide		['ALA', 'TYR', 'GLN', 'GLY', 'LEU', 'ASN', 'ALA']	['I', 'H', '-', 'B']	[[(('test', 6422), (-62.863983154296875, -53.16196060180664)), (('test', 6427), (-80.050048828125, -52.04120635986328)), (('test', 6439), (-75.37523651123047, -40.6671028137207)), (('test', 6448), (-83.86827087402344, -42.337074279785156)), (('test', 6452), (-114.73554992675781, 18.020374298095703)), (('test', 6460), (52.035152435302734, 44.48307800292969)), (('test', 6468), (-61.408966064453125,…	['ALA', 'LEU', 'ALA']	[1, 0, 0]
5adx	J	109	wide	interface	['LEU', 'PHE', 'LYS', 'TYR', 'PHE', 'GLU', 'VAL']	['I', '-']	[[(('test', 27324), (-70.01483154296875, -35.66111373901367)), (('test', 27332), (-95.51052856445312, -45.45024871826172)), (('test', 27343), (-74.63920593261719, -53.3159294128418)), (('test', 27352), (-73.8603515625, -66.46109771728516)), (('test', 27364), (-77.82068634033203, -36.808135986328125)), (('test', 27375), (66.2560806274414, 62.409690856933594)), (('test', 27384), (-73.49480438232422…	['LEU', 'PHE', 'VAL']	[1, 0, 1]
5aja	B	52	wide	interface	['TRP', 'HIS', 'ASP', 'ARG', 'HIS', 'GLN', 'ARG']	['I', 'S', '-', 'B']	[[(('test', 2800), (-77.97681427001953, -40.87199020385742)), (('test', 2814), (-79.91226959228516, -47.79896545410156)), (('test', 2824), (-88.30741119384766, -64.17479705810547)), (('test', 2832), (-59.9615478515625, -54.45595169067383)), (('test', 2843), (-89.50883483886719, 4.438179016113281)), (('test', 2853), (53.8986930847168, 39.956504821777344)), (('test', 2862), (-91.29153442382812, 162…	['TRP', 'HIS', 'ARG']	[0, 1, 1]
5eui	B	92	wide		['HIS', 'CYS', 'ASP', 'LYS', 'LEU', 'HIS', 'VAL']	['I', 'T', '-']	[[(('test', 2000), (-71.627197265625, -31.61618423461914)), (('test', 2010), (-80.14715576171875, -65.49576568603516)), (('test', 2016), (-78.67462158203125, -26.209924697875977)), (('test', 2024), (-100.72615051269531, -43.56591033935547)), (('test', 2033), (-100.1197280883789, -20.092180252075195)), (('test', 2041), (58.3328742980957, 45.110721588134766)), (('test', 2051), (-85.67498016357422, …	['HIS', 'LEU', 'VAL']	[1, 1, 1]
5hft	B	438	wide	interface	['ARG', 'TYR', 'ILE', 'LEU', 'GLN', 'GLY', 'VAL']	['I', 'H', '-']	[[(('test', 2746), (-67.63130187988281, -58.54046630859375)), (('test', 2757), (-70.5765151977539, -59.246910095214844)), (('test', 2769), (-71.70235443115234, -51.995994567871094)), (('test', 2777), (-77.2344970703125, -32.966224670410156)), (('test', 2785), (-114.32550811767578, 3.3745803833007812)), (('test', 2794), (67.93019104003906, 4.444838047027588)), (('test', 2798), (-56.004119873046875…	['ARG', 'GLN', 'VAL']	[1, 1, 1]
5jsh	B	349	wide		['LEU', 'LYS', 'ASP', 'LEU', 'PHE', 'GLY', 'ILE']	['I', '-']	[[(('test', 10257), (-58.76858139038086, -42.21347427368164)), (('test', 10276), (-67.44436645507812, -51.957584381103516)), (('test', 10298), (-70.55044555664062, -39.87656021118164)), (('test', 10310), (-102.22066497802734, -18.082962036132812)), (('test', 10329), (-123.09364318847656, -10.904557228088379)), (('test', 10349), (69.59898376464844, 25.63193702697754)), (('test', 10356), (-107.9134…	['LEU', 'PHE', 'ILE']	[1, 1, 1]
5v7q	S	68	wide	interface	['ALA', 'GLN', 'ASN', 'ASN', 'GLY', 'GLY', 'LEU']	['I', '-']	[[(('test', 89075), (-60.82589340209961, -34.554481506347656)), (('test', 89080), (-70.9770736694336, -40.44351577758789)), (('test', 89089), (-90.39474487304688, -51.57843780517578)), (('test', 89097), (-75.08455657958984, -44.202552795410156)), (('test', 89105), (-85.90042114257812, -29.127235412597656)), (('test', 89109), (79.78591918945312, 29.456762313842773)), (('test', 89113), (-96.7976837…	['ALA', 'GLY', 'LEU']	[1, 0, 0]
6ian	C	78	wide		['LEU', 'THR', 'LYS', 'THR', 'LEU', 'GLY', 'TYR']	['I', 'S', '-']	[[(('test', 5057), (-69.22857666015625, -35.91602325439453)), (('test', 5065), (-75.9423599243164, -47.72293472290039)), (('test', 5072), (-86.692626953125, -57.41555404663086)), (('test', 5077), (-73.9300308227539, -54.357872009277344)), (('test', 5084), (-71.28546142578125, -31.435279846191406)), (('test', 5092), (85.51051330566406, 59.86688232421875)), (('test', 5096), (-137.57595825195312, 13…	['LEU', 'LEU', 'TYR']	[1, 0, 0]
7jgr	B	398	wide	interface	['THR', 'SER', 'ASP', 'ILE', 'LEU', 'ASP', 'ALA']	['I', 'S', '-']	[[(('test', 3866), (-67.01122283935547, -36.323638916015625)), (('test', 3873), (-86.6413345336914, -42.83577346801758)), (('test', 3879), (-94.76705169677734, -35.845943450927734)), (('test', 3887), (-78.68233489990234, -43.08619689941406)), (('test', 3895), (-106.75033569335938, -8.372782707214355)), (('test', 3903), (54.80802536010742, 37.14265441894531)), (('test', 3911), (-97.68611145019531,…	['THR', 'LEU', 'ALA']	[1, 0, 1]
7jgr	B	398	wide	interface	['THR', 'SER', 'ASP', 'ILE', 'LEU', 'ASP', 'ALA']	['I', 'S', '-']	[[(('test', 3866), (-67.01122283935547, -36.323638916015625)), (('test', 3873), (-86.6413345336914, -42.83577346801758)), (('test', 3879), (-94.76705169677734, -35.845943450927734)), (('test', 3887), (-78.68233489990234, -43.08619689941406)), (('test', 3895), (-106.75033569335938, -8.372782707214355)), (('test', 3903), (54.80802536010742, 37.14265441894531)), (('test', 3911), (-97.68611145019531,…	['THR', 'LEU', 'ALA']	[1, 0, 1]
