# Supplementary material for: Bicyclic Schellman Loop Mimics (BSMs): Rigid Synthetic C-Caps for Enforcing Peptide Helicity
Source: ACS Cent Sci. 2023 Feb 13;9(2):300–6. doi: 10.1021/acscentsci.2c01265 (PMC9951308; doi:10.1021/acscentsci.2c01265)
Supplement: Supplementary file 4 — oc2c01265_si_004.zip [file oc2c01265_si_004.zip › alpha-helical wide Schellman loop hydrophobic patterns.csv]

pdb code	chain id	start residue id	type	interface?	sequence	secondary structure	dihedrals	[C3, Ccap, C'']	hydrophobic patterns
153l	A	70	wide		['ILE', 'SER', 'ARG', 'GLU', 'SER', 'HIS', 'ALA']	['H', 'T']	[[(('test', 518), (-54.60770034790039, -48.072044372558594)), (('test', 526), (-58.254661560058594, -48.71320724487305)), (('test', 532), (-66.25029754638672, -44.28239822387695)), (('test', 543), (-72.71342468261719, -41.832176208496094)), (('test', 552), (-136.7272186279297, 5.564754486083984)), (('test', 558), (55.14580154418945, 45.16730499267578)), (('test', 568), (59.62142562866211, 35.6163…	['ILE', 'SER', 'ALA']	[1, 1, 0]
1a1v	A	242	wide		['MET', 'SER', 'LYS', 'ALA', 'HIS', 'GLY', 'VAL']	['H', 'S', '-']	[[(('test', 444), (-68.01007080078125, -36.19775390625)), (('test', 453), (-65.96001434326172, -49.675537109375)), (('test', 461), (-67.32379150390625, -42.42073440551758)), (('test', 467), (-82.53339385986328, -31.71258544921875)), (('test', 473), (-131.48463439941406, 3.1551084518432617)), (('test', 486), (62.2519645690918, 42.476402282714844)), (('test', 491), (-124.50341033935547, 135.0230560…	['MET', 'HIS', 'VAL']	[1, 1, 1]
1a6r	A	257	wide		['ALA', 'SER', 'LYS', 'TYR', 'ALA', 'LYS', 'LEU']	['H', 'T', 'S', '-']	[[(('test', 2123), (-48.38136672973633, -42.33295440673828)), (('test', 2128), (-85.28022003173828, -54.062923431396484)), (('test', 2134), (-65.84089660644531, -40.87348175048828)), (('test', 2143), (-107.34575653076172, -49.5445442199707)), (('test', 2155), (-72.0165023803711, -9.700202941894531)), (('test', 2160), (61.154876708984375, 22.296367645263672)), (('test', 2169), (-89.83336639404297,…	['ALA', 'ALA', 'LEU']	[0, 0, 0]
1a7t	A	67	wide	interface	['VAL', 'THR', 'ASP', 'SER', 'LEU', 'HIS', 'ALA']	['H', '-']	[[(('test', 488), (-65.80481719970703, -44.3906135559082)), (('test', 495), (-59.88090896606445, -60.147682189941406)), (('test', 502), (-67.8071060180664, -39.504451751708984)), (('test', 510), (-102.84850311279297, -25.338499069213867)), (('test', 516), (-104.90043640136719, -3.508331298828125)), (('test', 524), (53.600833892822266, 37.42015838623047)), (('test', 534), (-132.5897979736328, 157.…	['VAL', 'LEU', 'ALA']	[1, 1, 0]
1agx	A	264	wide		['LEU', 'HIS', 'ASP', 'GLU', 'GLN', 'GLY', 'LEU']	['H', 'T', '-']	[[(('test', 1946), (-56.99403381347656, -18.841032028198242)), (('test', 1954), (-99.16905975341797, -49.17898178100586)), (('test', 1964), (-60.85951232910156, -48.469844818115234)), (('test', 1972), (-85.26571655273438, -62.61348342895508)), (('test', 1981), (-91.34420776367188, 9.754151344299316)), (('test', 1990), (59.8171501159668, 22.670644760131836)), (('test', 1994), (-61.96996307373047, …	['LEU', 'GLN', 'LEU']	[1, 1, 1]
1ahp	A	321	wide		['LEU', 'ILE', 'ASP', 'GLU', 'HIS', 'GLN', 'MET']	['H', '-']	[[(('test', 2570), (-69.44175720214844, -48.937713623046875)), (('test', 2578), (-69.80696105957031, -61.72832107543945)), (('test', 2586), (-71.12687683105469, -48.93085861206055)), (('test', 2594), (-92.05796813964844, -7.178787708282471)), (('test', 2603), (-129.33834838867188, 7.307234287261963)), (('test', 2613), (50.76497268676758, 50.25730514526367)), (('test', 2622), (-104.30221557617188,…	['LEU', 'HIS', 'MET']	[1, 0, 0]
1aka	A	373	wide		['LEU', 'THR', 'LYS', 'GLU', 'PHE', 'SER', 'ILE']	['H', '-', 'E']	[[(('test', 2883), (-60.25021743774414, -36.04025650024414)), (('test', 2891), (-80.19221496582031, -48.92088317871094)), (('test', 2898), (-63.35832977294922, -52.45304870605469)), (('test', 2907), (-89.69100952148438, -27.67654800415039)), (('test', 2916), (-114.87513732910156, -5.164559841156006)), (('test', 2927), (59.59144592285156, 44.19070053100586)), (('test', 2933), (-117.58375549316406,…	['LEU', 'PHE', 'ILE']	[1, 1, 1]
1amu	A	214	wide		['PHE', 'GLU', 'ASN', 'SER', 'LEU', 'ASN', 'VAL']	['H', 'T', 'S', '-']	[[(('test', 1471), (-60.0416374206543, -42.07081985473633)), (('test', 1482), (-75.45221710205078, -47.529945373535156)), (('test', 1491), (-86.96305084228516, -34.69106674194336)), (('test', 1499), (-91.97149658203125, -53.900089263916016)), (('test', 1505), (-79.89820098876953, -15.156842231750488)), (('test', 1513), (60.86614990234375, 39.543846130371094)), (('test', 1521), (-81.27487182617188…	['PHE', 'LEU', 'VAL']	[0, 1, 1]
1b05	A	382	wide		['TRP', 'LYS', 'LYS', 'ASN', 'LEU', 'GLY', 'VAL']	['H', '-']	[[(('test', 3054), (-62.9317512512207, -42.372745513916016)), (('test', 3068), (-60.69403076171875, -52.0229606628418)), (('test', 3077), (-73.11101531982422, -37.55229568481445)), (('test', 3086), (-83.32622528076172, -29.783039093017578)), (('test', 3094), (-131.16880798339844, -2.0337469577789307)), (('test', 3102), (70.57884979248047, 20.814136505126953)), (('test', 3106), (-98.58223724365234…	['TRP', 'LEU', 'VAL']	[1, 0, 1]
1b0u	A	118	wide		['PRO', 'ILE', 'GLN', 'VAL', 'LEU', 'GLY', 'LEU']	['H', 'T', '-']	[[(('test', 889), (-53.76551818847656, -38.48443603515625)), (('test', 896), (-72.98719787597656, -58.149227142333984)), (('test', 904), (-70.3004150390625, -36.5012321472168)), (('test', 913), (-95.04953002929688, -44.678489685058594)), (('test', 920), (-85.692138671875, -16.538612365722656)), (('test', 928), (78.18540954589844, 17.259082794189453)), (('test', 932), (-70.36326599121094, 155.8696…	['PRO', 'LEU', 'LEU']	[1, 0, 1]
1b25	A	494	wide		['PRO', 'TRP', 'VAL', 'GLU', 'VAL', 'GLY', 'LEU']	['H', '-']	[[(('test', 3711), (-56.91664123535156, -46.00395965576172)), (('test', 3718), (-64.95650482177734, -57.76234436035156)), (('test', 3732), (-56.06517791748047, -47.746002197265625)), (('test', 3739), (-90.57359313964844, -44.03297424316406)), (('test', 3748), (-103.22496795654297, -2.8106276988983154)), (('test', 3755), (73.86211395263672, 23.512680053710938)), (('test', 3759), (-57.7199058532714…	['PRO', 'VAL', 'LEU']	[1, 0, 0]
1b5o	A	81	wide		['PHE', 'ARG', 'ARG', 'GLU', 'ASN', 'GLY', 'LEU']	['H', '-']	[[(('test', 606), (-64.17749786376953, -30.397241592407227)), (('test', 617), (-78.00376892089844, -53.55557632446289)), (('test', 628), (-66.2098617553711, -45.42204666137695)), (('test', 639), (-89.73405456542969, -30.377161026000977)), (('test', 648), (-114.8104019165039, -5.4859442710876465)), (('test', 656), (67.71266174316406, 26.1528263092041)), (('test', 660), (-91.38580322265625, 137.981…	['PHE', 'ASN', 'LEU']	[1, 1, 1]
1b80	A	158	wide		['VAL', 'ASN', 'ASP', 'ALA', 'GLY', 'GLU', 'PHE']	['H', '-']	[[(('test', 1208), (-75.7392578125, -23.00933074951172)), (('test', 1215), (-69.80213165283203, -43.408790588378906)), (('test', 1223), (-60.41415786743164, -54.297664642333984)), (('test', 1231), (-56.323402404785156, -45.43718338012695)), (('test', 1236), (-143.52842712402344, 17.190231323242188)), (('test', 1240), (61.02302551269531, 31.308908462524414)), (('test', 1249), (-82.34577941894531, …	['VAL', 'GLY', 'PHE']	[1, 0, 0]
1b8a	A	317	wide		['MET', 'MET', 'GLU', 'ASN', 'GLU', 'ASN', 'ALA']	['H', '-']	[[(('test', 2575), (-64.3905258178711, -31.098796844482422)), (('test', 2583), (-70.50357818603516, -50.693389892578125)), (('test', 2591), (-57.41224670410156, -49.55065155029297)), (('test', 2600), (-74.63275146484375, -41.03266906738281)), (('test', 2608), (-131.51919555664062, 12.012354850769043)), (('test', 2617), (51.13337707519531, 44.69184494018555)), (('test', 2625), (-113.27579498291016…	['MET', 'GLU', 'ALA']	[0, 1, 1]
1bam	A	68	wide		['LEU', 'GLU', 'ASP', 'THR', 'TYR', 'ASN', 'TRP']	['H', '-']	[[(('test', 531), (-59.29509735107422, -44.126834869384766)), (('test', 539), (-67.92603302001953, -61.97759246826172)), (('test', 548), (-65.51054382324219, -44.85358428955078)), (('test', 556), (-91.86627960205078, -32.82276153564453)), (('test', 563), (-109.69506072998047, 2.2573275566101074)), (('test', 575), (61.84101104736328, 39.38969421386719)), (('test', 583), (-86.93830871582031, 158.71…	['LEU', 'TYR', 'TRP']	[1, 1, 1]
1bgc	A	36	wide		['LEU', 'CYS', 'ALA', 'ALA', 'HIS', 'LYS', 'LEU']	['H', '-']	[[(('test', 267), (-56.218055725097656, -39.56654357910156)), (('test', 276), (-68.50466918945312, -49.03032684326172)), (('test', 283), (-61.35882568359375, -62.424964904785156)), (('test', 289), (-69.55433654785156, -43.96327590942383)), (('test', 295), (-116.62340545654297, 9.876294136047363)), (('test', 308), (54.07609939575195, 28.54792022705078)), (('test', 321), (-94.46186828613281, 97.139…	['LEU', 'HIS', 'LEU']	[0, 1, 0]
1bgd	A	36	wide		['LEU', 'CYS', 'ALA', 'THR', 'HIS', 'GLN', 'LEU']	['H', 'S', '-']	[[(('test', 248), (-53.91057586669922, -19.721302032470703)), (('test', 257), (-78.86064147949219, -51.51555252075195)), (('test', 264), (-54.487098693847656, -52.962642669677734)), (('test', 270), (-71.18330383300781, -25.668804168701172)), (('test', 279), (-153.31298828125, 21.67215347290039)), (('test', 292), (62.863433837890625, 9.601934432983398)), (('test', 304), (-80.1008529663086, 78.3680…	['LEU', 'HIS', 'LEU']	[0, 1, 1]
1bkr	A	70	wide		['ALA', 'GLU', 'GLN', 'HIS', 'LEU', 'GLY', 'LEU']	['H', '-']	[[(('test', 558), (-64.0379409790039, -37.91676330566406)), (('test', 563), (-65.97789001464844, -51.114524841308594)), (('test', 572), (-72.28204345703125, -40.74661636352539)), (('test', 581), (-99.84386444091797, -28.6655330657959)), (('test', 591), (-106.92461395263672, -6.908050537109375)), (('test', 599), (74.26266479492188, 16.441783905029297)), (('test', 603), (-91.48458862304688, 118.625…	['ALA', 'LEU', 'LEU']	[1, 1, 1]
1bu8	A	135	wide		['LEU', 'SER', 'THR', 'GLU', 'MET', 'GLY', 'TYR']	['H', '-']	[[(('test', 1121), (-50.30681228637695, -41.418636322021484)), (('test', 1129), (-74.60256958007812, -57.09004211425781)), (('test', 1135), (-69.904296875, -38.23444747924805)), (('test', 1142), (-93.91145324707031, -31.737564086914062)), (('test', 1151), (-112.68273162841797, 5.093199729919434)), (('test', 1159), (63.15070724487305, 24.257431030273438)), (('test', 1163), (-94.47197723388672, 103…	['LEU', 'MET', 'TYR']	[1, 1, 0]
1bxk	A	174	wide	interface	['TRP', 'LEU', 'ARG', 'THR', 'TYR', 'GLY', 'LEU']	['H', '-']	[[(('test', 1348), (-70.77442169189453, -35.84706115722656)), (('test', 1362), (-68.22920227050781, -53.00947189331055)), (('test', 1370), (-57.60102081298828, -40.67759704589844)), (('test', 1381), (-83.24605560302734, -53.60556411743164)), (('test', 1388), (-104.444580078125, -9.599067687988281)), (('test', 1400), (87.78543090820312, -0.5492961406707764)), (('test', 1404), (-57.63730239868164, …	['TRP', 'TYR', 'LEU']	[1, 1, 0]
1bxt	A	164	wide		['LEU', 'VAL', 'SER', 'ARG', 'LYS', 'ASN', 'LEU']	['H', '-', 'S']	[[(('test', 1213), (-65.50914001464844, -31.018918991088867)), (('test', 1221), (-75.65660095214844, -46.68252944946289)), (('test', 1228), (-67.47632598876953, -32.948184967041016)), (('test', 1234), (-105.36373138427734, -32.69473648071289)), (('test', 1245), (-119.95216369628906, 14.384281158447266)), (('test', 1254), (49.502628326416016, 36.271873474121094)), (('test', 1262), (-44.11505889892…	['LEU', 'LYS', 'LEU']	[1, 1, 0]
1c3p	A	82	wide		['ALA', 'ARG', 'GLU', 'LYS', 'TYR', 'ASN', 'ILE']	['H', '-']	[[(('test', 657), (-79.64054870605469, -24.414506912231445)), (('test', 662), (-65.97792053222656, -47.154273986816406)), (('test', 673), (-71.28501892089844, -48.41350555419922)), (('test', 682), (-73.90746307373047, -41.83808135986328)), (('test', 691), (-113.26103210449219, 0.9493571519851685)), (('test', 703), (63.41060256958008, 30.095678329467773)), (('test', 711), (-101.81053924560547, 142…	['ALA', 'TYR', 'ILE']	[0, 1, 1]
1c3t	A	30	wide		['ILE', 'GLN', 'ASP', 'LYS', 'GLU', 'GLY', 'ILE']	['H', 'T', '-']	[[(('test', 472), (-66.3904800415039, -22.833158493041992)), (('test', 491), (-88.24418640136719, -31.11529541015625)), (('test', 508), (-82.47118377685547, -11.419373512268066)), (('test', 520), (-114.15594482421875, -63.19797134399414)), (('test', 542), (-89.82831573486328, -20.909391403198242)), (('test', 557), (73.35391235351562, 43.40165328979492)), (('test', 564), (-111.61665344238281, 132.…	['ILE', 'GLU', 'ILE']	[1, 1, 1]
1c7i	A	413	wide		['LEU', 'GLU', 'ARG', 'MET', 'ALA', 'LYS', 'ALA']	['H', '-']	[[(('test', 3204), (-64.38269805908203, -16.04428482055664)), (('test', 3212), (-69.8671646118164, -49.42289733886719)), (('test', 3221), (-76.60240173339844, -31.629594802856445)), (('test', 3232), (-76.0976333618164, -39.564735412597656)), (('test', 3240), (-148.77549743652344, 21.81194496154785)), (('test', 3245), (40.20349884033203, 42.697731018066406)), (('test', 3254), (-103.52315521240234,…	['LEU', 'ALA', 'ALA']	[0, 0, 1]
1c7n	A	79	wide		['MET', 'LYS', 'ASP', 'ARG', 'HIS', 'GLN', 'TRP']	['H', '-']	[[(('test', 638), (-61.451622009277344, -37.26129150390625)), (('test', 646), (-69.81403350830078, -60.91851043701172)), (('test', 655), (-61.40135955810547, -41.52888870239258)), (('test', 663), (-87.4683609008789, -27.4086856842041)), (('test', 674), (-131.9545440673828, 15.009381294250488)), (('test', 684), (48.671871185302734, 38.643157958984375)), (('test', 693), (-114.15157318115234, 118.00…	['MET', 'HIS', 'TRP']	[1, 0, 1]
1c7p	A	32	wide		['ALA', 'LYS', 'TRP', 'GLU', 'SER', 'GLY', 'TYR']	['H', 'S']	[[(('test', 272), (-63.435489654541016, -36.327781677246094)), (('test', 277), (-65.03606414794922, -51.52279281616211)), (('test', 286), (-75.88327026367188, -24.271333694458008)), (('test', 300), (-78.11744689941406, -44.65971755981445)), (('test', 309), (-138.3131103515625, -3.393672227859497)), (('test', 315), (68.53549194335938, 30.9943904876709)), (('test', 319), (70.16543579101562, 23.3221…	['ALA', 'SER', 'TYR']	[1, 0, 0]
1cel	A	78	wide		['TYR', 'ALA', 'SER', 'THR', 'TYR', 'GLY', 'VAL']	['H', '-', 'E']	[[(('test', 572), (-44.109107971191406, -56.5950813293457)), (('test', 584), (-76.12509155273438, -51.175132751464844)), (('test', 589), (-67.53324890136719, -35.357025146484375)), (('test', 595), (-100.14799499511719, -36.64921951293945)), (('test', 602), (-107.64366149902344, -6.072895050048828)), (('test', 614), (64.22672271728516, 28.4914493560791)), (('test', 618), (-105.36209869384766, 120.…	['TYR', 'TYR', 'VAL']	[1, 0, 1]
1cf3	A	402	wide		['TRP', 'ILE', 'VAL', 'ASN', 'HIS', 'ASN', 'VAL']	['H', 'T', '-']	[[(('test', 3022), (-54.991302490234375, -41.76284408569336)), (('test', 3036), (-75.27326965332031, -54.36131286621094)), (('test', 3044), (-78.63394165039062, -33.1640739440918)), (('test', 3051), (-102.24493408203125, -32.82099533081055)), (('test', 3059), (-103.69110870361328, -7.343981742858887)), (('test', 3069), (47.26679229736328, 48.74618911743164)), (('test', 3077), (-74.10735321044922,…	['TRP', 'HIS', 'VAL']	[1, 0, 1]
1cjx	A	178	wide		['TYR', 'GLU', 'LYS', 'LEU', 'PHE', 'ASN', 'PHE']	['H', '-']	[[(('test', 1375), (-79.58927917480469, -30.600353240966797)), (('test', 1387), (-68.92451477050781, -48.7601203918457)), (('test', 1396), (-68.72857666015625, -48.24552917480469)), (('test', 1405), (-77.62037658691406, -37.33979415893555)), (('test', 1413), (-120.31819152832031, -8.117595672607422)), (('test', 1424), (67.87747955322266, 43.87804412841797)), (('test', 1432), (-68.82196807861328, …	['TYR', 'PHE', 'PHE']	[1, 1, 1]
1ck1	A	167	wide		['LEU', 'ILE', 'ASN', 'LYS', 'LYS', 'ASN', 'LEU']	['H', '-']	[[(('test', 1343), (-65.85243225097656, -29.511512756347656)), (('test', 1351), (-67.34884643554688, -41.5338134765625)), (('test', 1359), (-74.76953125, -50.34170150756836)), (('test', 1367), (-75.87836456298828, -38.8337287902832)), (('test', 1376), (-120.12296295166016, 5.4087066650390625)), (('test', 1385), (54.183658599853516, 45.43317794799805)), (('test', 1393), (-46.06389617919922, -51.83…	['LEU', 'LYS', 'LEU']	[1, 1, 0]
1czc	A	373	wide		['LEU', 'ARG', 'GLU', 'GLU', 'PHE', 'GLY', 'VAL']	['H', '-', 'E']	[[(('test', 2811), (-63.1942024230957, -41.8592414855957)), (('test', 2819), (-80.17243194580078, -41.31548309326172)), (('test', 2830), (-56.221920013427734, -57.939579010009766)), (('test', 2839), (-91.0569076538086, -28.40003776550293)), (('test', 2848), (-116.06202697753906, -11.259072303771973)), (('test', 2859), (76.46267700195312, 15.80970573425293)), (('test', 2863), (-92.93814849853516, …	['LEU', 'PHE', 'VAL']	[1, 1, 1]
1d0k	A	67	wide		['MET', 'VAL', 'ASN', 'LYS', 'HIS', 'GLY', 'PHE']	['H', '-']	[[(('test', 211), (-66.42659759521484, -34.48170471191406)), (('test', 219), (-72.73528289794922, -51.20441436767578)), (('test', 226), (-65.18660736083984, -51.32057189941406)), (('test', 234), (-77.81478881835938, -39.31291198730469)), (('test', 243), (-115.61318969726562, 3.366215705871582)), (('test', 253), (73.49299621582031, 22.606416702270508)), (('test', 257), (-69.55502319335938, 153.738…	['MET', 'HIS', 'PHE']	[1, 1, 1]
1d0k	A	159	wide		['ILE', 'GLY', 'VAL', 'GLU', 'THR', 'ARG', 'TRP']	['H', 'T']	[[(('test', 930), (-63.7338752746582, -28.415189743041992)), (('test', 938), (-70.79898071289062, -50.188812255859375)), (('test', 942), (-67.70516967773438, -37.58866500854492)), (('test', 949), (-69.14627075195312, -48.58086013793945)), (('test', 958), (-140.02593994140625, 13.164457321166992)), (('test', 965), (53.97762680053711, 44.330955505371094)), (('test', 976), (58.162105560302734, 50.94…	['ILE', 'THR', 'TRP']	[1, 1, 0]
1d5a	A	528	wide		['ILE', 'GLU', 'GLU', 'LYS', 'PHE', 'GLY', 'PHE']	['H', '-']	[[(('test', 4318), (-55.64494705200195, -28.37384796142578)), (('test', 4326), (-85.970703125, -44.10029983520508)), (('test', 4335), (-80.02001190185547, -16.702922821044922)), (('test', 4344), (-119.5479507446289, -11.530696868896484)), (('test', 4353), (-125.30403137207031, 2.508972644805908)), (('test', 4364), (66.24601745605469, 18.302536010742188)), (('test', 4368), (-81.45787811279297, 164…	['ILE', 'PHE', 'PHE']	[1, 0, 1]
1d6j	A	49	wide	interface	['LEU', 'VAL', 'ARG', 'ASP', 'ARG', 'ARG', 'VAL']	['H', 'T', 'S', '-']	[[(('test', 319), (-67.3211898803711, -41.33661651611328)), (('test', 327), (-77.23319244384766, -46.3261604309082)), (('test', 334), (-77.79774475097656, -62.33604431152344)), (('test', 345), (-74.1297607421875, -26.930484771728516)), (('test', 353), (-108.77886962890625, 1.6651865243911743)), (('test', 364), (59.1435432434082, 22.876192092895508)), (('test', 368), (-101.4534683227539, 170.33503…	['LEU', 'ARG', 'VAL']	[1, 0, 0]
1dbt	A	130	wide	interface	['MET', 'LYS', 'ASP', 'GLU', 'LEU', 'LEU', 'ILE']	['H', 'T', 'S', '-', 'B']	[[(('test', 991), (-66.66031646728516, -35.26076126098633)), (('test', 999), (-81.414306640625, -46.42338562011719)), (('test', 1008), (-78.82417297363281, -42.86788558959961)), (('test', 1016), (-90.27722930908203, -38.71979904174805)), (('test', 1025), (-91.15757751464844, -15.872236251831055)), (('test', 1033), (64.72930145263672, 30.424827575683594)), (('test', 1041), (-94.6498031616211, 110.…	['MET', 'LEU', 'ILE']	[1, 1, 1]
1dyq	A	163	wide		['LEU', 'GLN', 'GLU', 'LYS', 'TYR', 'ASN', 'LEU']	['H', '-', 'T']	[[(('test', 1296), (-62.083221435546875, -38.63579559326172)), (('test', 1304), (-65.2413101196289, -46.66499328613281)), (('test', 1313), (-63.95671844482422, -44.54572296142578)), (('test', 1322), (-87.1419448852539, -41.99149703979492)), (('test', 1331), (-112.5942611694336, 2.6482629776000977)), (('test', 1343), (53.68960189819336, 46.21666717529297)), (('test', 1351), (-52.18510437011719, -4…	['LEU', 'TYR', 'LEU']	[1, 1, 0]
1e2t	A	246	wide		['LEU', 'GLN', 'GLN', 'GLN', 'PHE', 'GLY', 'LEU']	['H', 'T', 'S', '-']	[[(('test', 2016), (-67.79033660888672, -36.819881439208984)), (('test', 2024), (-82.13858795166016, -39.000465393066406)), (('test', 2033), (-68.16844940185547, -74.53431701660156)), (('test', 2042), (-61.061344146728516, -41.92018508911133)), (('test', 2051), (-98.2558822631836, -16.908212661743164)), (('test', 2062), (69.51667022705078, 53.142494201660156)), (('test', 2066), (-91.2985916137695…	['LEU', 'PHE', 'LEU']	[1, 0, 0]
1e5l	A	436	wide		['LEU', 'LYS', 'GLU', 'LYS', 'TYR', 'GLY', 'ILE']	['H', 'T', '-']	[[(('test', 3323), (-60.11550521850586, -34.05398941040039)), (('test', 3331), (-82.17919158935547, -54.470272064208984)), (('test', 3340), (-65.29232025146484, -44.552642822265625)), (('test', 3349), (-86.25144958496094, -31.280920028686523)), (('test', 3358), (-118.33004760742188, -3.209552049636841)), (('test', 3370), (70.15972137451172, 17.02756118774414)), (('test', 3374), (-90.2609939575195…	['LEU', 'TYR', 'ILE']	[1, 0, 1]
1e6b	A	178	wide		['ALA', 'ILE', 'ASN', 'ARG', 'PHE', 'GLN', 'ILE']	['H', '-']	[[(('test', 1194), (-59.368045806884766, -49.2449951171875)), (('test', 1199), (-66.2331771850586, -51.13742446899414)), (('test', 1207), (-78.50294494628906, -27.6524658203125)), (('test', 1215), (-104.28668975830078, -26.688587188720703)), (('test', 1226), (-119.17853546142578, 3.1026134490966797)), (('test', 1237), (50.30236053466797, 43.96028137207031)), (('test', 1250), (-76.593505859375, 13…	['ALA', 'PHE', 'ILE']	[1, 0, 1]
1ek5	A	314	wide		['ALA', 'GLN', 'GLU', 'GLU', 'LEU', 'GLY', 'TRP']	['H', '-']	[[(('test', 2413), (-65.6792221069336, -32.212772369384766)), (('test', 2418), (-70.17005920410156, -37.396121978759766)), (('test', 2427), (-70.98140716552734, -47.36460876464844)), (('test', 2436), (-93.4178237915039, -29.044696807861328)), (('test', 2445), (-104.39022064208984, -8.598341941833496)), (('test', 2453), (68.11991119384766, 19.918081283569336)), (('test', 2457), (-98.53709411621094…	['ALA', 'LEU', 'TRP']	[1, 1, 1]
1el1	A	32	wide		['ALA', 'GLU', 'TYR', 'GLU', 'SER', 'ASN', 'PHE']	['H', 'T']	[[(('test', 253), (-64.39166259765625, -37.28050994873047)), (('test', 258), (-61.29933547973633, -41.923362731933594)), (('test', 267), (-91.66209411621094, -21.15620231628418)), (('test', 279), (-77.6405029296875, -49.856239318847656)), (('test', 288), (-124.64781188964844, -11.663561820983887)), (('test', 294), (73.29095458984375, 31.918439865112305)), (('test', 302), (64.85103607177734, 18.87…	['ALA', 'SER', 'PHE']	[1, 0, 0]
1eno	A	220	wide		['ALA', 'GLY', 'ARG', 'LYS', 'GLN', 'ASN', 'ILE']	['H', '-']	[[(('test', 1541), (-79.9263916015625, -27.009807586669922)), (('test', 1546), (-66.92195892333984, -46.92905044555664)), (('test', 1550), (-71.15486145019531, -32.64543914794922)), (('test', 1561), (-80.93233489990234, -41.70601272583008)), (('test', 1570), (-136.9564666748047, 9.582690238952637)), (('test', 1579), (61.21827697753906, 42.0623779296875)), (('test', 1587), (-108.24264526367188, 13…	['ALA', 'GLN', 'ILE']	[1, 0, 1]
1eok	A	227	wide		['ALA', 'THR', 'GLY', 'THR', 'ASN', 'LYS', 'ILE']	['H', 'T', 'S', '-']	[[(('test', 1714), (-54.774085998535156, -42.687259674072266)), (('test', 1719), (-82.41988372802734, -50.53383255004883)), (('test', 1726), (-72.150390625, -44.853031158447266)), (('test', 1730), (-93.96082305908203, -45.441619873046875)), (('test', 1737), (-80.92561340332031, -13.636632919311523)), (('test', 1745), (65.87859344482422, 26.259138107299805)), (('test', 1754), (-80.53126525878906, …	['ALA', 'ASN', 'ILE']	[1, 1, 1]
1eqr	A	256	wide		['TRP', 'LEU', 'GLU', 'VAL', 'LYS', 'GLY', 'VAL']	['H', 'S', '-']	[[(('test', 2084), (-71.34469604492188, -23.48271942138672)), (('test', 2098), (-83.82687377929688, -44.859527587890625)), (('test', 2106), (-71.54425048828125, -37.144229888916016)), (('test', 2115), (-87.6322021484375, -63.866455078125)), (('test', 2122), (-93.60023498535156, -6.791134357452393)), (('test', 2131), (65.85822296142578, 35.303016662597656)), (('test', 2135), (-113.0833969116211, 1…	['TRP', 'LYS', 'VAL']	[1, 0, 1]
1f05	A	156	wide		['LEU', 'GLU', 'GLU', 'GLN', 'HIS', 'GLY', 'ILE']	['H', '-']	[[(('test', 1130), (-57.97700881958008, -43.01931381225586)), (('test', 1138), (-69.75205993652344, -46.92749786376953)), (('test', 1147), (-81.20201873779297, -36.58140563964844)), (('test', 1156), (-96.50186920166016, -22.68098258972168)), (('test', 1165), (-126.59028625488281, -0.4238234758377075)), (('test', 1175), (60.84855651855469, 33.0269660949707)), (('test', 1179), (-104.91898345947266,…	['LEU', 'HIS', 'ILE']	[1, 1, 1]
1f0n	A	109	wide		['LEU', 'SER', 'ALA', 'ASN', 'ARG', 'ALA', 'VAL']	['H', '-']	[[(('test', 1632), (-69.29027557373047, -31.36566925048828)), (('test', 1651), (-74.40165710449219, -48.02608108520508)), (('test', 1662), (-61.575862884521484, -38.136810302734375)), (('test', 1672), (-105.29225158691406, -17.838808059692383)), (('test', 1686), (-134.62313842773438, 3.3464410305023193)), (('test', 1710), (64.42384338378906, 26.642929077148438)), (('test', 1720), (-79.24398803710…	['LEU', 'ARG', 'VAL']	[1, 0, 1]
1f0n	A	168	wide		['MET', 'GLY', 'ASP', 'ALA', 'GLY', 'GLY', 'TYR']	['H', 'T', 'S', '-']	[[(('test', 2457), (-66.89544677734375, -25.595867156982422)), (('test', 2474), (-73.446533203125, -46.33733367919922)), (('test', 2481), (-65.19953155517578, -31.04676055908203)), (('test', 2493), (-109.34419250488281, 82.93777465820312)), (('test', 2503), (100.7962417602539, -12.142831802368164)), (('test', 2510), (70.90277099609375, 31.764644622802734)), (('test', 2517), (-85.45491790771484, 1…	['MET', 'GLY', 'TYR']	[1, 0, 0]
1f77	A	146	wide		['LEU', 'SER', 'ASP', 'LYS', 'TYR', 'LYS', 'ILE']	['H', 'S', '-', 'T']	[[(('test', 1125), (-63.43622970581055, -27.701095581054688)), (('test', 1133), (-74.84412384033203, -37.090484619140625)), (('test', 1139), (-92.20384216308594, -34.81816101074219)), (('test', 1147), (-84.6434326171875, -39.598697662353516)), (('test', 1156), (-110.0748519897461, -2.655717611312866)), (('test', 1168), (50.127342224121094, 47.43756103515625)), (('test', 1177), (-59.17145919799805…	['LEU', 'TYR', 'ILE']	[1, 1, 1]
1f8r	A	189	wide	interface	['LEU', 'ILE', 'LYS', 'GLU', 'GLY', 'ASP', 'LEU']	['H', 'T', 'S', '-']	[[(('test', 1451), (-52.714881896972656, -41.48246765136719)), (('test', 1459), (-78.91312408447266, -54.81269836425781)), (('test', 1467), (-71.89790344238281, -37.80518341064453)), (('test', 1476), (-106.27790832519531, -38.66860580444336)), (('test', 1485), (-77.51683807373047, -16.478580474853516)), (('test', 1489), (54.100868225097656, 27.89154624938965)), (('test', 1494), (-71.9071197509765…	['LEU', 'GLY', 'LEU']	[1, 0, 0]
1fp4	A	286	wide		['MET', 'GLU', 'GLU', 'LYS', 'TYR', 'GLY', 'ILE']	['H', '-']	[[(('test', 2101), (-71.57989501953125, -19.591754913330078)), (('test', 2109), (-79.85978698730469, -33.6976432800293)), (('test', 2118), (-67.74353790283203, -63.178401947021484)), (('test', 2127), (-68.64506530761719, -38.17224884033203)), (('test', 2136), (-114.36836242675781, -5.5625)), (('test', 2148), (79.11229705810547, 3.8480706214904785)), (('test', 2152), (-72.74188232421875, 114.30370…	['MET', 'TYR', 'ILE']	[0, 1, 1]
1g1a	A	181	wide	interface	['TRP', 'ARG', 'ARG', 'THR', 'TYR', 'GLY', 'LEU']	['H', '-']	[[(('test', 1403), (-65.7147216796875, -31.96640968322754)), (('test', 1417), (-68.76825714111328, -58.3956298828125)), (('test', 1428), (-63.37382888793945, -28.74361228942871)), (('test', 1439), (-91.82524108886719, -40.36662292480469)), (('test', 1446), (-114.14141845703125, -4.131663799285889)), (('test', 1458), (80.19115447998047, 15.303561210632324)), (('test', 1462), (-65.57432556152344, 1…	['TRP', 'TYR', 'LEU']	[1, 1, 0]
1g1a	A	311	wide		['ILE', 'SER', 'ARG', 'GLU', 'LEU', 'GLY', 'TRP']	['H', '-']	[[(('test', 2448), (-67.1941909790039, -28.3367862701416)), (('test', 2456), (-69.83134460449219, -54.023414611816406)), (('test', 2462), (-58.354026794433594, -48.51253128051758)), (('test', 2473), (-85.76483917236328, -32.586360931396484)), (('test', 2482), (-118.82123565673828, -6.13679838180542)), (('test', 2490), (68.44495391845703, 39.521358489990234)), (('test', 2494), (-106.35421752929688…	['ILE', 'LEU', 'TRP']	[1, 1, 0]
1gd9	A	76	wide		['LEU', 'LYS', 'LYS', 'GLN', 'ASN', 'GLY', 'ILE']	['H', '-']	[[(('test', 573), (-62.58461380004883, -41.51198959350586)), (('test', 581), (-68.31635284423828, -54.807525634765625)), (('test', 590), (-68.39836883544922, -47.89651870727539)), (('test', 599), (-83.73526000976562, -34.259281158447266)), (('test', 608), (-113.98331451416016, -3.216193675994873)), (('test', 616), (65.7189712524414, 20.38109588623047)), (('test', 620), (-99.3843765258789, 119.325…	['LEU', 'ASN', 'ILE']	[1, 1, 1]
1ghl	A	32	wide		['ALA', 'LYS', 'PHE', 'GLU', 'SER', 'ASN', 'PHE']	['H', 'T']	[[(('test', 248), (-61.71109390258789, -33.93111801147461)), (('test', 253), (-60.91191482543945, -49.57730484008789)), (('test', 262), (-83.55589294433594, -23.459850311279297)), (('test', 273), (-76.6043472290039, -44.30619430541992)), (('test', 282), (-136.62002563476562, 6.576528549194336)), (('test', 288), (49.86269760131836, 38.13665771484375)), (('test', 296), (68.83335876464844, 14.667140…	['ALA', 'SER', 'PHE']	[1, 0, 0]
1gpe	A	126	wide		['TRP', 'GLU', 'LYS', 'VAL', 'PHE', 'GLY', 'MET']	['H', 'T', '-']	[[(('test', 943), (-60.46121597290039, -38.09920120239258)), (('test', 957), (-87.06160736083984, -48.099037170410156)), (('test', 966), (-69.85437774658203, -34.98517608642578)), (('test', 975), (-105.8953857421875, -51.276832580566406)), (('test', 982), (-81.44692993164062, -5.497613430023193)), (('test', 993), (74.98880767822266, 15.735857963562012)), (('test', 997), (-88.29602813720703, 99.86…	['TRP', 'PHE', 'MET']	[0, 1, 1]
1gpi	A	78	wide		['TYR', 'SER', 'GLY', 'THR', 'TYR', 'GLY', 'ILE']	['H', '-', 'E']	[[(('test', 573), (-58.22114181518555, -50.92227554321289)), (('test', 585), (-78.60111999511719, -44.76921081542969)), (('test', 591), (-65.73993682861328, -43.031097412109375)), (('test', 595), (-95.10916137695312, -35.12862777709961)), (('test', 602), (-114.46176147460938, -8.480657577514648)), (('test', 614), (66.73406219482422, 32.505855560302734)), (('test', 618), (-107.99213409423828, 123.…	['TYR', 'TYR', 'ILE']	[1, 0, 1]
1gpl	A	135	wide		['LEU', 'SER', 'THR', 'SER', 'LEU', 'ASN', 'TYR']	['H', '-']	[[(('test', 1335), (-67.73226165771484, -41.282691955566406)), (('test', 1344), (-62.66719055175781, -63.39039993286133)), (('test', 1352), (-58.12621307373047, -49.25009536743164)), (('test', 1361), (-96.8072280883789, -21.998611450195312)), (('test', 1369), (-113.10205841064453, 3.233011245727539)), (('test', 1378), (54.23176193237305, 27.455793380737305)), (('test', 1389), (-91.59693145751953,…	['LEU', 'LEU', 'TYR']	[1, 1, 1]
1gq2	A	187	wide		['TYR', 'THR', 'ALA', 'CYS', 'GLY', 'GLY', 'VAL']	['H', 'T', '-']	[[(('test', 1311), (-53.57051467895508, -45.553062438964844)), (('test', 1323), (-79.69390869140625, -65.9933853149414)), (('test', 1330), (-53.30216598510742, -36.47085952758789)), (('test', 1335), (-104.98242950439453, -33.418521881103516)), (('test', 1341), (-96.5467529296875, -23.955053329467773)), (('test', 1345), (85.27294921875, 11.252424240112305)), (('test', 1349), (-74.30168914794922, 1…	['TYR', 'GLY', 'VAL']	[1, 0, 0]
1h1l	A	284	wide		['MET', 'GLU', 'GLU', 'LYS', 'HIS', 'GLN', 'ILE']	['H', '-']	[[(('test', 2103), (-70.06189727783203, -29.421489715576172)), (('test', 2111), (-61.35589599609375, -51.8040885925293)), (('test', 2120), (-66.2505111694336, -43.48710250854492)), (('test', 2125), (-85.41475677490234, -42.79257583618164)), (('test', 2134), (-104.66883850097656, -1.9030005931854248)), (('test', 2144), (58.913169860839844, 40.451820373535156)), (('test', 2153), (-101.8092880249023…	['MET', 'HIS', 'ILE']	[1, 1, 1]
1ho8	A	312	wide		['LEU', 'LEU', 'LEU', 'LEU', 'GLY', 'ASN', 'ALA']	['H', '-']	[[(('test', 2258), (-47.60765075683594, -58.68483352661133)), (('test', 2266), (-54.53109359741211, -63.041873931884766)), (('test', 2274), (-64.44438171386719, -59.58349609375)), (('test', 2282), (-94.51202392578125, -10.961960792541504)), (('test', 2290), (-132.15966796875, 13.836912155151367)), (('test', 2294), (47.640052795410156, 46.07463073730469)), (('test', 2302), (-52.90522766113281, -64…	['LEU', 'GLY', 'ALA']	[1, 0, 0]
1hpl	A	135	wide		['LEU', 'GLN', 'SER', 'SER', 'PHE', 'ASP', 'TYR']	['H', '-']	[[(('test', 1076), (-62.00815200805664, -38.57294464111328)), (('test', 1084), (-67.19644927978516, -56.03092575073242)), (('test', 1093), (-69.09937286376953, -33.066890716552734)), (('test', 1099), (-98.29077911376953, -24.663835525512695)), (('test', 1105), (-119.97283172607422, 4.240162372589111)), (('test', 1116), (55.39078903198242, 37.64936447143555)), (('test', 1124), (-95.87966918945312,…	['LEU', 'PHE', 'TYR']	[1, 1, 1]
1hqs	A	170	wide	interface	['LEU', 'GLN', 'ASN', 'GLU', 'LEU', 'ASN', 'VAL']	['H', 'S', '-']	[[(('test', 1372), (-57.4044075012207, -49.89738845825195)), (('test', 1380), (-71.07166290283203, -41.11467742919922)), (('test', 1389), (-86.56233978271484, -38.51336669921875)), (('test', 1397), (-96.83274841308594, -31.762699127197266)), (('test', 1406), (-108.24933624267578, 6.50674295425415)), (('test', 1414), (53.65740966796875, 36.66841125488281)), (('test', 1422), (-73.29994201660156, 13…	['LEU', 'LEU', 'VAL']	[1, 1, 1]
1ig8	A	365	wide		['PHE', 'GLN', 'ASN', 'GLU', 'PHE', 'GLY', 'ILE']	['H', '-']	[[(('test', 2758), (-63.939422607421875, -36.02994155883789)), (('test', 2769), (-69.43872833251953, -51.94001770019531)), (('test', 2778), (-69.18218231201172, -44.56798553466797)), (('test', 2786), (-75.11713409423828, -48.647254943847656)), (('test', 2795), (-110.8309097290039, -11.676139831542969)), (('test', 2806), (78.6604995727539, 25.342920303344727)), (('test', 2810), (-103.7611770629882…	['PHE', 'PHE', 'ILE']	[1, 1, 1]
1iw0	A	147	wide		['MET', 'GLN', 'ARG', 'HIS', 'TYR', 'GLY', 'VAL']	['H', '-']	[[(('test', 1092), (-68.57569885253906, -35.85599136352539)), (('test', 1100), (-68.51220703125, -46.53941345214844)), (('test', 1109), (-67.25794982910156, -52.62617111206055)), (('test', 1120), (-78.42858123779297, -38.38203048706055)), (('test', 1130), (-116.60581970214844, 0.1136409118771553)), (('test', 1142), (65.95824432373047, 26.669130325317383)), (('test', 1146), (-64.46214294433594, 13…	['MET', 'TYR', 'VAL']	[1, 1, 1]
1j0a	A	270	wide		['VAL', 'GLY', 'THR', 'ARG', 'GLU', 'GLY', 'ILE']	['H', 'S', '-']	[[(('test', 2057), (-57.186767578125, -31.304628372192383)), (('test', 2064), (-68.01901245117188, -52.18882751464844)), (('test', 2068), (-83.73714447021484, -8.395501136779785)), (('test', 2075), (-108.72782897949219, -21.752004623413086)), (('test', 2086), (-131.67727661132812, -1.6775977611541748)), (('test', 2095), (67.2418441772461, 19.81201171875)), (('test', 2099), (-111.74189758300781, 1…	['VAL', 'GLU', 'ILE']	[1, 1, 0]
1j32	A	80	wide		['LEU', 'GLN', 'ARG', 'ASP', 'ASN', 'GLY', 'LEU']	['H', '-']	[[(('test', 586), (-71.11381530761719, -29.624025344848633)), (('test', 594), (-73.88159942626953, -53.68604278564453)), (('test', 603), (-60.729225158691406, -45.66153335571289)), (('test', 614), (-88.84934997558594, -45.62607192993164)), (('test', 622), (-108.10350799560547, 6.891647815704346)), (('test', 630), (63.677635192871094, 27.33156967163086)), (('test', 634), (-101.17322540283203, 143.…	['LEU', 'ASN', 'LEU']	[1, 1, 1]
1j3m	A	40	wide	interface	['LEU', 'LYS', 'ALA', 'LYS', 'LEU', 'GLY', 'LEU']	['H', '-']	[[(('test', 274), (-67.25048828125, -30.65390968322754)), (('test', 282), (-66.7280502319336, -53.82234573364258)), (('test', 291), (-57.85402297973633, -41.71514892578125)), (('test', 296), (-89.16800689697266, -38.61281967163086)), (('test', 305), (-114.59681701660156, -13.212101936340332)), (('test', 313), (79.816650390625, 15.48876667022705)), (('test', 317), (-87.2508773803711, 149.082763671…	['LEU', 'LEU', 'LEU']	[1, 1, 1]
1j5s	A	105	wide		['LEU', 'TRP', 'ARG', 'ARG', 'PHE', 'ASN', 'ILE']	['H', 'S', '-']	[[(('test', 880), (-56.66880798339844, -49.69221496582031)), (('test', 888), (-72.86432647705078, -48.40622329711914)), (('test', 902), (-73.99176788330078, -34.92063522338867)), (('test', 913), (-95.31249237060547, -37.72679901123047)), (('test', 924), (-109.27666473388672, -8.318359375)), (('test', 935), (59.166603088378906, 29.86217498779297)), (('test', 943), (-98.30852508544922, 96.190971374…	['LEU', 'PHE', 'ILE']	[1, 1, 1]
1jju	A	43	wide	interface	['MET', 'MET', 'ARG', 'ASN', 'HIS', 'GLY', 'VAL']	['H', 'S', '-']	[[(('test', 334), (-61.84024429321289, -45.07238006591797)), (('test', 342), (-66.41461181640625, -47.33338165283203)), (('test', 350), (-70.93768310546875, -57.952857971191406)), (('test', 361), (-78.19358825683594, -40.35774612426758)), (('test', 369), (-109.03162384033203, 31.083486557006836)), (('test', 379), (42.89603042602539, 31.58672523498535)), (('test', 383), (-78.25679016113281, 109.94…	['MET', 'HIS', 'VAL']	[1, 1, 1]
1jlj	A	73	wide		['TRP', 'CYS', 'ASP', 'GLU', 'LYS', 'GLU', 'LEU']	['H', 'T', 'S', '-']	[[(('test', 488), (-65.28498840332031, -36.16961669921875)), (('test', 502), (-75.58666229248047, -52.082550048828125)), (('test', 508), (-82.90306091308594, -33.858558654785156)), (('test', 516), (-98.16314697265625, -52.07183837890625)), (('test', 525), (-76.40251159667969, -19.274932861328125)), (('test', 534), (50.82371139526367, 44.17316436767578)), (('test', 543), (-62.97915267944336, 150.3…	['TRP', 'LYS', 'LEU']	[1, 1, 1]
1jmj	A	221	wide		['VAL', 'ARG', 'GLU', 'TYR', 'TYR', 'PHE', 'ALA']	['H', 'S', '-']	[[(('test', 1140), (-64.10134887695312, -47.931922912597656)), (('test', 1147), (-67.0619125366211, -30.141521453857422)), (('test', 1158), (-74.72815704345703, -52.93706512451172)), (('test', 1167), (-91.3746566772461, -18.487476348876953)), (('test', 1179), (-122.72174835205078, -3.2460646629333496)), (('test', 1191), (57.511962890625, 15.37607192993164)), (('test', 1202), (-89.86907958984375, …	['VAL', 'TYR', 'ALA']	[1, 0, 1]
1jmx	A	44	wide	interface	['MET', 'GLN', 'VAL', 'MET', 'HIS', 'GLY', 'LEU']	['H', '-']	[[(('test', 333), (-62.647274017333984, -35.5421142578125)), (('test', 341), (-75.64624786376953, -48.41762161254883)), (('test', 350), (-70.31616973876953, -45.44477081298828)), (('test', 357), (-89.31365966796875, -41.80672073364258)), (('test', 365), (-109.06034088134766, 10.858372688293457)), (('test', 375), (71.22892761230469, 14.572997093200684)), (('test', 379), (-57.10253143310547, 133.20…	['MET', 'HIS', 'LEU']	[1, 1, 0]
1jrm	A	95	wide		['VAL', 'SER', 'GLU', 'LYS', 'PHE', 'GLY', 'LEU']	['H', 'T', 'S', '-']	[[(('test', 1536), (-62.97146987915039, -43.29894256591797)), (('test', 1552), (-73.08515167236328, -30.82970428466797)), (('test', 1563), (-78.90058135986328, -50.574581146240234)), (('test', 1578), (-86.18549346923828, -58.355140686035156)), (('test', 1600), (-72.53096771240234, -10.072962760925293)), (('test', 1620), (52.92970275878906, 23.174171447753906)), (('test', 1627), (-121.658126831054…	['VAL', 'PHE', 'LEU']	[1, 1, 1]
1k4k	A	26	wide		['LEU', 'ALA', 'ASN', 'LEU', 'ILE', 'GLY', 'LEU']	['H', '-']	[[(('test', 197), (-67.7884521484375, -26.27680206298828)), (('test', 205), (-61.611488342285156, -41.81905746459961)), (('test', 210), (-78.2983627319336, -46.76179885864258)), (('test', 218), (-64.67088317871094, -49.2065315246582)), (('test', 226), (-121.27820587158203, 16.568397521972656)), (('test', 234), (67.6895523071289, 30.066387176513672)), (('test', 238), (-76.05458068847656, 126.20137…	['LEU', 'ILE', 'LEU']	[1, 1, 1]
1kep	A	175	wide	interface	['TRP', 'VAL', 'ARG', 'SER', 'PHE', 'GLY', 'VAL']	['H', '-']	[[(('test', 1327), (-70.17212677001953, -30.25732421875)), (('test', 1341), (-64.39991760253906, -50.57905197143555)), (('test', 1348), (-66.50222778320312, -47.06175994873047)), (('test', 1359), (-77.53784942626953, -38.111385345458984)), (('test', 1365), (-123.55722045898438, -1.0804650783538818)), (('test', 1376), (69.90666961669922, 24.360862731933594)), (('test', 1380), (-58.08012390136719, …	['TRP', 'PHE', 'VAL']	[1, 1, 1]
1kf6	A	335	wide	interface	['ALA', 'LYS', 'ALA', 'TYR', 'VAL', 'GLY', 'VAL']	['H', '-']	[[(('test', 2606), (-57.20698928833008, -46.285919189453125)), (('test', 2611), (-61.693363189697266, -50.38252639770508)), (('test', 2620), (-65.59667205810547, -45.807491302490234)), (('test', 2625), (-99.64256286621094, -11.315568923950195)), (('test', 2637), (-132.6513214111328, 5.276446342468262)), (('test', 2644), (52.03159713745117, 63.591041564941406)), (('test', 2648), (-148.327087402343…	['ALA', 'VAL', 'VAL']	[0, 1, 1]
1kyv	A	43	wide		['MET', 'ILE', 'GLU', 'LYS', 'HIS', 'ASP', 'VAL']	['H', '-']	[[(('test', 247), (-65.21379089355469, -42.98419189453125)), (('test', 255), (-72.61798858642578, -53.4022216796875)), (('test', 263), (-73.84623718261719, -30.304344177246094)), (('test', 272), (-108.14776611328125, -17.57212257385254)), (('test', 281), (-125.54468536376953, 9.379323959350586)), (('test', 291), (58.27968215942383, 29.982669830322266)), (('test', 299), (-77.80018615722656, 145.37…	['MET', 'HIS', 'VAL']	[1, 0, 1]
1l1e	A	82	wide		['ALA', 'ILE', 'GLU', 'LYS', 'TYR', 'ASP', 'VAL']	['H', '-']	[[(('test', 530), (-52.77141189575195, -42.266517639160156)), (('test', 535), (-67.529052734375, -57.203922271728516)), (('test', 543), (-64.75945281982422, -47.092708587646484)), (('test', 552), (-88.15448760986328, -36.66904067993164)), (('test', 561), (-104.19835662841797, -6.7622504234313965)), (('test', 573), (56.361976623535156, 48.27732467651367)), (('test', 581), (-115.70382690429688, 163…	['ALA', 'TYR', 'VAL']	[1, 0, 1]
1l8a	A	745	wide		['LEU', 'ALA', 'LYS', 'ASP', 'TYR', 'GLY', 'VAL']	['H', '-', 'E']	[[(('test', 5230), (-59.30739212036133, -44.1400032043457)), (('test', 5238), (-71.189453125, -49.02836227416992)), (('test', 5243), (-64.32115173339844, -50.719364166259766)), (('test', 5252), (-86.44066619873047, -24.90569496154785)), (('test', 5260), (-124.74211120605469, 3.257563829421997)), (('test', 5272), (62.69322204589844, 15.945494651794434)), (('test', 5276), (-90.4650650024414, 117.28…	['LEU', 'TYR', 'VAL']	[1, 0, 1]
1lga	A	158	wide		['VAL', 'ASN', 'ASP', 'ALA', 'GLY', 'GLU', 'PHE']	['H', '-']	[[(('test', 1154), (-64.62276458740234, -34.93321990966797)), (('test', 1161), (-68.76052856445312, -37.879398345947266)), (('test', 1169), (-71.16696166992188, -49.36811447143555)), (('test', 1177), (-54.35405349731445, -55.07197952270508)), (('test', 1182), (-140.92880249023438, 25.761112213134766)), (('test', 1186), (60.36154556274414, 31.97176742553711)), (('test', 1195), (-81.49739837646484,…	['VAL', 'GLY', 'PHE']	[1, 0, 0]
1lki	A	133	wide		['LEU', 'CYS', 'ASN', 'LYS', 'TYR', 'ARG', 'VAL']	['H', 'T', '-']	[[(('test', 957), (-68.74661254882812, -35.268821716308594)), (('test', 965), (-80.86499786376953, -41.86817169189453)), (('test', 971), (-79.87401580810547, -43.060577392578125)), (('test', 979), (-83.67796325683594, -42.06437301635742)), (('test', 988), (-108.68109893798828, -7.800793170928955)), (('test', 1000), (52.114688873291016, 51.3382453918457)), (('test', 1011), (-75.30403900146484, -16…	['LEU', 'TYR', 'VAL']	[1, 1, 0]
1lz6	A	32	wide		['ALA', 'LYS', 'TRP', 'GLU', 'SER', 'GLY', 'TYR']	['H', 'S']	[[(('test', 253), (-58.3530387878418, -38.95328140258789)), (('test', 258), (-58.19822692871094, -50.81936264038086)), (('test', 267), (-79.31818389892578, -27.222530364990234)), (('test', 281), (-77.51171875, -44.994449615478516)), (('test', 290), (-132.11227416992188, -12.148934364318848)), (('test', 296), (74.52078247070312, 32.65081024169922)), (('test', 300), (65.94125366210938, 30.853826522…	['ALA', 'SER', 'TYR']	[1, 0, 0]
1m7x	A	393	wide		['TRP', 'ILE', 'GLU', 'ARG', 'PHE', 'GLY', 'ILE']	['H', 'S', '-']	[[(('test', 2173), (-52.961822509765625, -45.79895782470703)), (('test', 2187), (-69.9639663696289, -41.359493255615234)), (('test', 2195), (-89.67813110351562, -34.1783561706543)), (('test', 2204), (-89.41806030273438, -17.65313720703125)), (('test', 2215), (-126.07674407958984, -13.862264633178711)), (('test', 2226), (82.52678680419922, 13.288701057434082)), (('test', 2230), (-54.60708236694336…	['TRP', 'PHE', 'ILE']	[1, 1, 1]
1mjg	A	322	wide		['VAL', 'LEU', 'MET', 'ARG', 'GLN', 'GLY', 'ILE']	['H', '-']	[[(('test', 2428), (-75.74727630615234, -16.42227554321289)), (('test', 2435), (-76.47358703613281, -46.78388595581055)), (('test', 2443), (-62.163387298583984, -32.580448150634766)), (('test', 2451), (-107.48580169677734, -30.911943435668945)), (('test', 2462), (-117.32240295410156, -0.6763748526573181)), (('test', 2471), (71.90742492675781, 14.94192886352539)), (('test', 2475), (-64.70451354980…	['VAL', 'GLN', 'ILE']	[1, 0, 1]
1mn1	A	155	wide		['PHE', 'GLU', 'ASP', 'ALA', 'GLY', 'GLY', 'PHE']	['H', '-']	[[(('test', 1140), (-63.78334426879883, -36.03777313232422)), (('test', 1151), (-67.56407928466797, -43.50760269165039)), (('test', 1160), (-67.19270324707031, -30.82591438293457)), (('test', 1168), (-73.93383026123047, -40.895755767822266)), (('test', 1173), (-164.8780059814453, 28.210777282714844)), (('test', 1177), (63.944278717041016, 29.053756713867188)), (('test', 1181), (-68.26792907714844…	['PHE', 'GLY', 'PHE']	[1, 0, 0]
1mww	A	26	wide		['LEU', 'HIS', 'LEU', 'GLY', 'LEU', 'ASP', 'ILE']	['H', '-']	[[(('test', 202), (-72.06062316894531, -43.802669525146484)), (('test', 210), (-65.40042114257812, -61.72426986694336)), (('test', 220), (-56.52264404296875, -39.31927490234375)), (('test', 228), (-98.1103515625, -22.41632652282715)), (('test', 232), (-124.997802734375, -12.79143238067627)), (('test', 240), (85.39222717285156, 26.641559600830078)), (('test', 248), (-101.14852905273438, 120.548164…	['LEU', 'LEU', 'ILE']	[1, 0, 1]
1mww	A	86	wide		['LEU', 'GLU', 'TYR', 'LYS', 'LEU', 'GLY', 'ILE']	['H', '-']	[[(('test', 700), (-71.80522918701172, -27.462066650390625)), (('test', 708), (-65.51274108886719, -65.99364471435547)), (('test', 717), (-62.12759017944336, -46.478919982910156)), (('test', 729), (-84.57630157470703, -32.73976135253906)), (('test', 738), (-109.5346908569336, -11.12908935546875)), (('test', 746), (72.06867218017578, 31.919269561767578)), (('test', 750), (-99.59966278076172, 112.7…	['LEU', 'LEU', 'ILE']	[1, 0, 1]
1n0u	A	619	wide		['MET', 'ALA', 'ASP', 'ASP', 'TYR', 'GLY', 'TRP']	['H', 'T', '-']	[[(('test', 4643), (-62.96015167236328, -35.78791427612305)), (('test', 4651), (-77.56591796875, -56.65104675292969)), (('test', 4656), (-70.52311706542969, -34.10668182373047)), (('test', 4664), (-99.06610107421875, -33.27513885498047)), (('test', 4672), (-111.67500305175781, 12.390148162841797)), (('test', 4684), (68.79788970947266, 18.557706832885742)), (('test', 4688), (-82.21261596679688, 16…	['MET', 'TYR', 'TRP']	[1, 0, 1]
1n6d	A	607	wide	interface	['ALA', 'ALA', 'TYR', 'TYR', 'GLN', 'GLY', 'ALA']	['H', 'S', '-']	[[(('test', 4517), (-52.13822937011719, -42.30329513549805)), (('test', 4522), (-66.37947082519531, -35.48439025878906)), (('test', 4527), (-75.7477035522461, -39.27876663208008)), (('test', 4539), (-99.81271362304688, -41.92390823364258)), (('test', 4551), (-96.75074768066406, 2.739025831222534)), (('test', 4560), (57.67805862426758, 14.39747142791748)), (('test', 4564), (-49.09693908691406, 130…	['ALA', 'GLN', 'ALA']	[1, 1, 1]
1n7g	A	199	wide	interface	['TYR', 'ARG', 'GLU', 'ALA', 'TYR', 'GLY', 'LEU']	['H', '-']	[[(('test', 1281), (-68.2394790649414, -26.979049682617188)), (('test', 1293), (-72.40513610839844, -53.40315628051758)), (('test', 1304), (-67.83473205566406, -35.96395492553711)), (('test', 1313), (-82.20309448242188, -41.87960433959961)), (('test', 1318), (-113.10482025146484, 1.353062629699707)), (('test', 1330), (67.92182159423828, 17.208179473876953)), (('test', 1334), (-65.38420104980469, …	['TYR', 'TYR', 'LEU']	[1, 1, 0]
1nkt	A	382	wide		['LEU', 'HIS', 'GLU', 'ILE', 'TYR', 'LYS', 'LEU']	['H', '-']	[[(('test', 3126), (-55.40211486816406, -30.900182723999023)), (('test', 3134), (-86.26821899414062, -42.26387023925781)), (('test', 3144), (-62.142127990722656, -44.70087814331055)), (('test', 3153), (-86.33998107910156, -41.828739166259766)), (('test', 3161), (-114.80669403076172, -3.378465414047241)), (('test', 3173), (49.564353942871094, 45.59865951538086)), (('test', 3182), (-107.03972625732…	['LEU', 'TYR', 'LEU']	[1, 1, 1]
1nqy	A	87	wide		['ALA', 'GLN', 'GLU', 'GLU', 'VAL', 'ALA', 'LEU']	['H', '-']	[[(('test', 507), (-61.52656173706055, -32.80295944213867)), (('test', 512), (-75.95274353027344, -39.1469612121582)), (('test', 521), (-71.56546783447266, -34.64625549316406)), (('test', 530), (-77.70027160644531, -55.06571578979492)), (('test', 539), (-122.7627182006836, 11.11217975616455)), (('test', 546), (67.17536163330078, 35.21708679199219)), (('test', 551), (-81.42436218261719, 120.670425…	['ALA', 'VAL', 'LEU']	[1, 0, 1]
1o1x	A	95	wide		['ALA', 'ARG', 'SER', 'HIS', 'ASN', 'ASN', 'ALA']	['H', 'T', '-']	[[(('test', 768), (-54.271522521972656, -40.02064514160156)), (('test', 773), (-78.9332046508789, -50.68489074707031)), (('test', 784), (-61.48078536987305, -45.61033248901367)), (('test', 790), (-101.58130645751953, -37.05340576171875)), (('test', 800), (-104.36331939697266, -0.7324860692024231)), (('test', 808), (43.9525146484375, 47.74763107299805)), (('test', 816), (-63.109771728515625, 140.2…	['ALA', 'ASN', 'ALA']	[1, 1, 0]
1o2d	A	262	wide		['LEU', 'THR', 'THR', 'GLU', 'LYS', 'GLY', 'ILE']	['H', '-']	[[(('test', 2044), (-62.42911911010742, -39.025943756103516)), (('test', 2052), (-69.35943603515625, -48.37302017211914)), (('test', 2059), (-77.57489776611328, -32.508602142333984)), (('test', 2066), (-105.68671417236328, -22.85686683654785)), (('test', 2075), (-120.34998321533203, 4.073089599609375)), (('test', 2084), (73.54681396484375, 15.457954406738281)), (('test', 2088), (-88.4764633178711…	['LEU', 'LYS', 'ILE']	[1, 0, 1]
1o75	A	170	wide		['ALA', 'LYS', 'GLU', 'LYS', 'PHE', 'HIS', 'PHE']	['H', '-']	[[(('test', 1237), (-64.68341064453125, -46.264747619628906)), (('test', 1242), (-63.25408172607422, -46.960533142089844)), (('test', 1251), (-80.4616928100586, -27.168249130249023)), (('test', 1260), (-102.21173858642578, -24.784442901611328)), (('test', 1269), (-128.87396240234375, 23.369338989257812)), (('test', 1280), (44.023780822753906, 43.068511962890625)), (('test', 1290), (-66.0727996826…	['ALA', 'PHE', 'PHE']	[1, 0, 0]
1o89	A	254	wide		['PRO', 'PHE', 'ILE', 'LEU', 'ARG', 'ASN', 'VAL']	['H', '-']	[[(('test', 1852), (-55.02259826660156, -37.288490295410156)), (('test', 1859), (-71.80899810791016, -53.12534713745117)), (('test', 1870), (-86.49942016601562, -23.248828887939453)), (('test', 1878), (-105.8829345703125, -18.1732177734375)), (('test', 1886), (-123.45130157470703, 6.89127779006958)), (('test', 1897), (51.6890754699707, 38.182918548583984)), (('test', 1905), (-82.91436767578125, 1…	['PRO', 'ARG', 'VAL']	[1, 0, 1]
1obr	A	265	wide		['ALA', 'TYR', 'GLY', 'GLN', 'HIS', 'LYS', 'ILE']	['H', '-']	[[(('test', 2112), (-49.93344497680664, -49.69609451293945)), (('test', 2117), (-76.97898864746094, -49.45114517211914)), (('test', 2129), (-51.481327056884766, -55.54814147949219)), (('test', 2133), (-80.78340911865234, -39.09198760986328)), (('test', 2142), (-118.80604553222656, 1.5718430280685425)), (('test', 2152), (61.4859504699707, 31.2042179107666)), (('test', 2161), (-83.38285064697266, 1…	['ALA', 'HIS', 'ILE']	[1, 0, 1]
1oj7	A	308	wide	interface	['ALA', 'GLU', 'ARG', 'VAL', 'TRP', 'ASN', 'ILE']	['H', '-']	[[(('test', 2392), (-56.15507507324219, -43.92972946166992)), (('test', 2397), (-77.5400161743164, -52.4243278503418)), (('test', 2406), (-72.2263412475586, -34.70209503173828)), (('test', 2417), (-98.192138671875, -37.16071701049805)), (('test', 2424), (-116.5793228149414, 1.1286523342132568)), (('test', 2438), (53.94190216064453, 40.002769470214844)), (('test', 2450), (-101.2209701538086, 113.6…	['ALA', 'TRP', 'ILE']	[1, 0, 1]
1on4	A	116	wide		['ALA', 'LEU', 'LYS', 'SER', 'PHE', 'LYS', 'ALA']	['H', 'S', '-']	[[(('test', 1849), (-70.78548431396484, -25.4000186920166)), (('test', 1859), (-60.49552536010742, -67.60079956054688)), (('test', 1878), (-49.74639129638672, -53.959800720214844)), (('test', 1900), (-62.4172477722168, -56.82695007324219)), (('test', 1911), (-136.55027770996094, -1.9391655921936035)), (('test', 1931), (63.441734313964844, 19.99333953857422)), (('test', 1953), (-107.21986389160156…	['ALA', 'PHE', 'ALA']	[1, 0, 1]
1orn	A	127	wide		['VAL', 'SER', 'VAL', 'ALA', 'PHE', 'GLY', 'VAL']	['H', '-']	[[(('test', 985), (-65.08106231689453, -32.04596710205078)), (('test', 992), (-74.10913848876953, -53.70039367675781)), (('test', 998), (-73.61080932617188, -47.22806930541992)), (('test', 1005), (-76.68565368652344, -40.780784606933594)), (('test', 1010), (-115.10767364501953, 10.204826354980469)), (('test', 1021), (61.46110153198242, 17.771116256713867)), (('test', 1025), (-80.54206848144531, 1…	['VAL', 'PHE', 'VAL']	[1, 0, 1]
1orr	A	179	wide	interface	['TYR', 'ALA', 'ARG', 'ILE', 'PHE', 'GLY', 'LEU']	['H', '-']	[[(('test', 1406), (-66.12733459472656, -26.85330581665039)), (('test', 1418), (-71.1056900024414, -42.92646789550781)), (('test', 1423), (-66.29801177978516, -50.8108024597168)), (('test', 1434), (-82.5748062133789, -47.342933654785156)), (('test', 1446), (-104.93150329589844, 5.461133003234863)), (('test', 1457), (67.0223388671875, 21.098169326782227)), (('test', 1461), (-69.72949981689453, 157…	['TYR', 'PHE', 'LEU']	[1, 1, 1]
1oy0	A	65	wide		['ALA', 'ASN', 'VAL', 'VAL', 'TYR', 'GLY', 'TYR']	['H', 'T', '-']	[[(('test', 383), (-51.39085006713867, -42.08732986450195)), (('test', 388), (-84.18623352050781, -67.76787567138672)), (('test', 396), (-61.148963928222656, -28.6368408203125)), (('test', 403), (-97.54702758789062, -47.931007385253906)), (('test', 410), (-102.03018188476562, -5.540259838104248)), (('test', 422), (75.61299133300781, 20.889535903930664)), (('test', 426), (-80.24597930908203, 144.9…	['ALA', 'TYR', 'TYR']	[1, 0, 1]
1oy0	A	121	wide	interface	['PHE', 'LEU', 'LYS', 'ASP', 'GLY', 'GLY', 'ALA']	['H', 'T', '-']	[[(('test', 788), (-62.7752799987793, -29.76740837097168)), (('test', 799), (-85.94365692138672, -57.47869110107422)), (('test', 807), (-63.76449966430664, -37.286277770996094)), (('test', 816), (-97.9878158569336, -59.30353927612305)), (('test', 824), (-62.289093017578125, -28.59317970275879)), (('test', 828), (82.47467803955078, 9.748101234436035)), (('test', 832), (-62.63167190551758, 162.0166…	['PHE', 'GLY', 'ALA']	[0, 0, 0]
1oyw	A	17	wide		['LEU', 'GLN', 'GLU', 'THR', 'PHE', 'GLY', 'TYR']	['H', 'T', '-']	[[(('test', 118), (-51.00602340698242, -51.18614196777344)), (('test', 126), (-75.24820709228516, -52.706912994384766)), (('test', 135), (-76.326171875, -37.4616813659668)), (('test', 144), (-90.84521484375, -44.79685974121094)), (('test', 151), (-100.35591125488281, -13.841852188110352)), (('test', 162), (77.91544342041016, 19.09998893737793)), (('test', 166), (-98.32785034179688, 134.0280151367…	['LEU', 'PHE', 'TYR']	[1, 0, 1]
1p2z	A	785	wide		['MET', 'LEU', 'ALA', 'ASN', 'TYR', 'ASN', 'ILE']	['H', 'S', '-']	[[(('test', 5494), (-69.12552642822266, -40.436004638671875)), (('test', 5502), (-66.47014617919922, -55.57778549194336)), (('test', 5510), (-51.60075759887695, -41.05491256713867)), (('test', 5515), (-86.39726257324219, -41.67234420776367)), (('test', 5523), (-129.4806365966797, 2.482306480407715)), (('test', 5535), (65.88819885253906, 22.162033081054688)), (('test', 5543), (-100.50835418701172,…	['MET', 'TYR', 'ILE']	[1, 1, 1]
1pea	A	70	wide		['PHE', 'ILE', 'ARG', 'ASN', 'ARG', 'GLY', 'VAL']	['H', 'T', '-']	[[(('test', 470), (-61.38849639892578, -46.625389099121094)), (('test', 481), (-73.16818237304688, -63.10637283325195)), (('test', 489), (-65.20553588867188, -24.72367286682129)), (('test', 500), (-114.4205551147461, -39.6057014465332)), (('test', 508), (-91.61962127685547, 6.206935882568359)), (('test', 519), (53.995662689208984, 38.377201080322266)), (('test', 523), (-84.68675231933594, 131.006…	['PHE', 'ARG', 'VAL']	[1, 1, 1]
1pgn	A	204	wide		['MET', 'LYS', 'ASP', 'VAL', 'LEU', 'GLY', 'LEU']	['H', 'T', '-']	[[(('test', 1535), (-56.1763916015625, -48.941680908203125)), (('test', 1543), (-62.227420806884766, -69.52598571777344)), (('test', 1552), (-73.14909362792969, -32.319156646728516)), (('test', 1560), (-94.00955963134766, -50.01050567626953)), (('test', 1567), (-78.87936401367188, -8.343814849853516)), (('test', 1575), (58.925537109375, 30.288347244262695)), (('test', 1579), (-78.03828430175781, …	['MET', 'LEU', 'LEU']	[1, 0, 1]
1pjr	A	48	wide		['LEU', 'MET', 'ALA', 'GLU', 'LYS', 'HIS', 'VAL']	['H', 'T', '-']	[[(('test', 365), (-57.14432144165039, -41.83955001831055)), (('test', 373), (-77.116455078125, -61.863121032714844)), (('test', 381), (-57.565696716308594, -41.97238540649414)), (('test', 386), (-95.306884765625, -56.30751419067383)), (('test', 395), (-80.41581726074219, -12.145493507385254)), (('test', 404), (60.10927200317383, 39.259796142578125)), (('test', 414), (-78.23751068115234, 145.2429…	['LEU', 'LYS', 'VAL']	[1, 1, 1]
1ps7	A	192	wide		['LEU', 'ARG', 'THR', 'LYS', 'PHE', 'GLY', 'ILE']	['H', 'T', '-']	[[(('test', 1412), (-71.03662109375, -22.179916381835938)), (('test', 1420), (-91.87003326416016, -56.44746780395508)), (('test', 1431), (-99.24114990234375, 59.13187789916992)), (('test', 1438), (175.0081787109375, -43.48857498168945)), (('test', 1447), (-99.55030822753906, -6.5101776123046875)), (('test', 1458), (64.47035217285156, 38.87473678588867)), (('test', 1462), (-104.36175537109375, 118…	['LEU', 'PHE', 'ILE']	[1, 1, 1]
1q27	A	86	wide		['ALA', 'ARG', 'GLU', 'GLU', 'LEU', 'ASN', 'VAL']	['H', 'S', '-']	[[(('test', 1350), (-70.8696060180664, -22.357559204101562)), (('test', 1360), (-82.11903381347656, -30.57234764099121)), (('test', 1384), (-82.10928344726562, -21.332101821899414)), (('test', 1399), (-83.3865737915039, -45.321475982666016)), (('test', 1414), (-151.7918701171875, 22.351964950561523)), (('test', 1433), (52.037315368652344, 35.61773681640625)), (('test', 1447), (-69.55502319335938,…	['ALA', 'LEU', 'VAL']	[1, 0, 1]
1q5z	A	625	wide		['PHE', 'ALA', 'ARG', 'GLU', 'ALA', 'GLY', 'LEU']	['H', '-', 'T']	[[(('test', 1106), (-62.52662658691406, -35.705902099609375)), (('test', 1117), (-63.94149398803711, -47.48030090332031)), (('test', 1122), (-74.3677978515625, -36.78778076171875)), (('test', 1133), (-95.70220947265625, -19.567399978637695)), (('test', 1142), (-136.1062469482422, 12.792342185974121)), (('test', 1147), (63.76720428466797, 26.762195587158203)), (('test', 1151), (-51.877593994140625…	['PHE', 'ALA', 'LEU']	[1, 0, 0]
1q77	A	24	wide	interface	['PHE', 'SER', 'GLU', 'LYS', 'LEU', 'GLY', 'ALA']	['H', 'T', '-']	[[(('test', 198), (-74.95123291015625, -43.2530403137207)), (('test', 209), (-58.69514846801758, -49.92375946044922)), (('test', 215), (-76.7637939453125, -81.37458038330078)), (('test', 224), (-57.39936447143555, -22.802169799804688)), (('test', 233), (-115.81340026855469, 5.38084602355957)), (('test', 241), (49.2254753112793, 38.406097412109375)), (('test', 245), (-83.07410430908203, 149.280166…	['PHE', 'LEU', 'ALA']	[1, 1, 0]
1q83	A	138	wide		['LEU', 'ALA', 'GLN', 'VAL', 'GLU', 'GLY', 'ALA']	['H', '-']	[[(('test', 1086), (-68.48585510253906, -34.82126235961914)), (('test', 1094), (-67.45623016357422, -42.770450592041016)), (('test', 1099), (-77.9101333618164, -49.60614776611328)), (('test', 1108), (-81.45174407958984, -39.55976104736328)), (('test', 1115), (-105.64038848876953, -4.420180320739746)), (('test', 1124), (73.13378143310547, 19.71693992614746)), (('test', 1128), (-76.39945220947266, …	['LEU', 'GLU', 'ALA']	[1, 0, 0]
1q9h	A	78	wide		['TYR', 'GLU', 'GLY', 'THR', 'TYR', 'GLY', 'VAL']	['H', '-', 'E']	[[(('test', 576), (-63.07120895385742, -51.55376434326172)), (('test', 588), (-67.68344116210938, -58.064266204833984)), (('test', 594), (-77.78667449951172, -31.438827514648438)), (('test', 598), (-99.04299926757812, -35.41501998901367)), (('test', 605), (-114.77291107177734, -2.213108777999878)), (('test', 617), (63.6458740234375, 31.114652633666992)), (('test', 621), (-102.60859680175781, 121.…	['TYR', 'TYR', 'VAL']	[1, 0, 1]
1qgo	A	51	wide		['LEU', 'ARG', 'GLN', 'ARG', 'ASP', 'GLY', 'ILE']	['H', '-']	[[(('test', 383), (-61.95753479003906, -34.64124298095703)), (('test', 391), (-68.1168212890625, -49.02051544189453)), (('test', 402), (-67.78327941894531, -47.077510833740234)), (('test', 411), (-78.60284423828125, -42.6188850402832)), (('test', 422), (-105.83210754394531, -11.936556816101074)), (('test', 430), (79.29541015625, 6.30275821685791)), (('test', 434), (-78.50887298583984, 129.4260864…	['LEU', 'ASP', 'ILE']	[1, 1, 1]
1qor	A	253	wide	interface	['LEU', 'ASN', 'GLN', 'LYS', 'GLY', 'SER', 'LEU']	['H', 'T', 'S', '-']	[[(('test', 1858), (-68.2752914428711, -26.708837509155273)), (('test', 1866), (-75.7042236328125, -55.046226501464844)), (('test', 1874), (-54.53847885131836, -44.37461853027344)), (('test', 1883), (-73.60640716552734, 4.149306774139404)), (('test', 1892), (115.89363861083984, 27.65696907043457)), (('test', 1896), (56.34160614013672, 50.98017883300781)), (('test', 1902), (-79.20574188232422, 160…	['LEU', 'GLY', 'LEU']	[1, 0, 0]
1qpa	A	158	wide		['MET', 'LEU', 'ASP', 'ALA', 'GLY', 'GLY', 'PHE']	['H', '-']	[[(('test', 1164), (-63.23127365112305, -40.51114273071289)), (('test', 1172), (-68.97738647460938, -40.50310516357422)), (('test', 1180), (-62.521392822265625, -53.23969268798828)), (('test', 1188), (-55.035728454589844, -53.16416549682617)), (('test', 1193), (-137.63885498046875, 6.844641208648682)), (('test', 1197), (72.74170684814453, 20.792865753173828)), (('test', 1201), (-77.82645416259766…	['MET', 'GLY', 'PHE']	[1, 0, 0]
1qqc	A	528	wide		['ILE', 'GLU', 'GLU', 'LYS', 'PHE', 'GLY', 'PHE']	['H', '-']	[[(('test', 4263), (-56.650184631347656, -30.47636604309082)), (('test', 4271), (-80.66010284423828, -47.11132049560547)), (('test', 4280), (-81.32476806640625, -16.958057403564453)), (('test', 4289), (-121.68157196044922, -11.74993896484375)), (('test', 4298), (-126.17244720458984, 2.1363418102264404)), (('test', 4309), (73.75653839111328, 15.662528991699219)), (('test', 4313), (-84.345489501953…	['ILE', 'PHE', 'PHE']	[1, 1, 1]
1qwr	A	22	wide		['LEU', 'ARG', 'ASP', 'ARG', 'PHE', 'GLY', 'TYR']	['H', '-']	[[(('test', 159), (-66.64216613769531, -31.47499656677246)), (('test', 167), (-83.5744400024414, -46.712860107421875)), (('test', 178), (-63.387699127197266, -36.277828216552734)), (('test', 186), (-103.25090789794922, -21.585662841796875)), (('test', 197), (-117.46731567382812, -2.3149449825286865)), (('test', 208), (71.40945434570312, 12.254945755004883)), (('test', 212), (-72.67982482910156, 1…	['LEU', 'PHE', 'TYR']	[1, 1, 1]
1qxw	A	56	wide		['PRO', 'ILE', 'HIS', 'ASP', 'GLU', 'ASN', 'PHE']	['H', '-']	[[(('test', 427), (-50.27262496948242, -46.50154113769531)), (('test', 434), (-67.86469268798828, -52.52204513549805)), (('test', 442), (-61.48329162597656, -51.27602005004883)), (('test', 452), (-82.4008560180664, -36.27816390991211)), (('test', 460), (-120.30875396728516, -0.1266688108444214)), (('test', 469), (55.60013198852539, 37.43962860107422)), (('test', 477), (-70.36238861083984, 137.325…	['PRO', 'GLU', 'PHE']	[1, 0, 0]
1qzt	A	285	wide	interface	['ALA', 'GLN', 'ARG', 'LEU', 'ALA', 'LYS', 'ALA']	['H', 'S', '-']	[[(('test', 2114), (-71.18717193603516, -48.51852035522461)), (('test', 2119), (-57.8621940612793, -50.23668670654297)), (('test', 2128), (-89.25474548339844, -42.01663589477539)), (('test', 2139), (-89.71961975097656, -29.760025024414062)), (('test', 2147), (-95.9723129272461, -6.081540107727051)), (('test', 2152), (65.1183853149414, 28.744178771972656)), (('test', 2161), (-74.08043670654297, 14…	['ALA', 'ALA', 'ALA']	[1, 0, 0]
1r4v	A	36	wide		['PHE', 'ARG', 'THR', 'GLU', 'LEU', 'ASP', 'ILE']	['H', '-']	[[(('test', 131), (-60.21998977661133, -39.36371994018555)), (('test', 142), (-71.00695037841797, -55.880855560302734)), (('test', 153), (-73.66636657714844, -38.680667877197266)), (('test', 160), (-100.91654968261719, -29.03864860534668)), (('test', 169), (-111.79947662353516, -4.616133689880371)), (('test', 177), (62.83899688720703, 37.89850997924805)), (('test', 185), (-124.22329711914062, 121…	['PHE', 'LEU', 'ILE']	[1, 1, 1]
1r5b	A	409	wide		['LEU', 'ARG', 'ARG', 'VAL', 'ALA', 'GLY', 'TYR']	['H', '-']	[[(('test', 1392), (-68.11068725585938, -37.49862289428711)), (('test', 1400), (-61.76827621459961, -46.438087463378906)), (('test', 1411), (-62.998783111572266, -48.315513610839844)), (('test', 1422), (-91.55201721191406, -16.10110092163086)), (('test', 1429), (-148.69129943847656, 9.54140853881836)), (('test', 1434), (77.85807037353516, -4.221971035003662)), (('test', 1438), (-59.59685134887695…	['LEU', 'ALA', 'TYR']	[1, 0, 1]
1r5j	A	283	wide	interface	['ALA', 'GLN', 'ARG', 'LEU', 'GLY', 'MSE', 'PHE']	['H', 'T', '-']	[[(('test', 2157), (-57.9490852355957, -33.16044235229492)), (('test', 2162), (-73.06594848632812, -59.61791229248047)), (('test', 2171), (-72.15237426757812, -46.3816032409668)), (('test', 2182), (-86.88307189941406, -37.35789108276367)), (('test', 2190), (-83.8388900756836, -10.434582710266113)), (('test', 2194), (59.42689514160156, 40.73033905029297)), (('test', 2202), (-95.11894989013672, 151…	['ALA', 'GLY', 'PHE']	[0, 0, 0]
1r66	A	165	wide		['TYR', 'HIS', 'ARG', 'THR', 'TYR', 'GLY', 'LEU']	['H', '-']	[[(('test', 1220), (-65.96563720703125, -34.79941177368164)), (('test', 1232), (-72.495849609375, -46.81552505493164)), (('test', 1242), (-69.1448745727539, -39.186851501464844)), (('test', 1253), (-86.57344055175781, -46.19776916503906)), (('test', 1260), (-104.41802978515625, -6.0064215660095215)), (('test', 1272), (80.94718170166016, 16.210054397583008)), (('test', 1276), (-65.93061828613281, …	['TYR', 'TYR', 'LEU']	[1, 1, 0]
1r66	A	288	wide		['ILE', 'GLU', 'ARG', 'GLU', 'LEU', 'GLY', 'TYR']	['H', '-']	[[(('test', 2179), (-61.64964294433594, -32.48564147949219)), (('test', 2187), (-68.2491226196289, -48.152732849121094)), (('test', 2196), (-70.97428894042969, -33.11923599243164)), (('test', 2207), (-88.93304443359375, -37.643550872802734)), (('test', 2216), (-119.83856201171875, -3.997675895690918)), (('test', 2224), (81.6314697265625, 16.838970184326172)), (('test', 2228), (-82.74053192138672,…	['ILE', 'LEU', 'TYR']	[1, 1, 0]
1r88	A	187	wide		['MET', 'GLN', 'GLN', 'PHE', 'GLY', 'GLY', 'VAL']	['H', '-']	[[(('test', 1105), (-68.03102111816406, -33.35332489013672)), (('test', 1113), (-75.03953552246094, -41.391902923583984)), (('test', 1122), (-66.27083587646484, -49.33719253540039)), (('test', 1131), (-94.58767700195312, -32.67481994628906)), (('test', 1142), (-104.61542510986328, -16.008127212524414)), (('test', 1146), (67.20955657958984, 24.90440559387207)), (('test', 1150), (-120.7900924682617…	['MET', 'GLY', 'VAL']	[1, 0, 0]
1r8k	A	192	wide		['LEU', 'ARG', 'THR', 'LYS', 'PHE', 'GLY', 'ILE']	['H', 'T', 'S', '-']	[[(('test', 1392), (-68.2616195678711, -35.246158599853516)), (('test', 1400), (-75.61461639404297, -49.59132766723633)), (('test', 1411), (-79.31688690185547, -48.43889236450195)), (('test', 1418), (-83.38675689697266, -35.123207092285156)), (('test', 1427), (-95.7031021118164, -8.893112182617188)), (('test', 1438), (67.41747283935547, 36.734458923339844)), (('test', 1442), (-107.40117645263672,…	['LEU', 'PHE', 'ILE']	[1, 1, 1]
1r9c	A	22	wide	interface	['LEU', 'GLU', 'GLY', 'VAL', 'PHE', 'ASP', 'ALA']	['H', '-']	[[(('test', 177), (-67.4622573852539, -34.875755310058594)), (('test', 185), (-72.29450988769531, -40.65126419067383)), (('test', 194), (-72.6069107055664, -43.603248596191406)), (('test', 198), (-86.37845611572266, -47.09568405151367)), (('test', 205), (-105.5814437866211, -0.03956468030810356)), (('test', 216), (54.318355560302734, 35.8365592956543)), (('test', 224), (-56.60038375854492, 145.58…	['LEU', 'PHE', 'ALA']	[1, 1, 0]
1riq	A	386	wide		['ALA', 'TYR', 'ASP', 'THR', 'TYR', 'GLY', 'PHE']	['H', 'T', 'S', '-']	[[(('test', 3146), (-67.34320831298828, -34.83899688720703)), (('test', 3151), (-75.94673919677734, -44.325252532958984)), (('test', 3163), (-90.88481140136719, -40.120948791503906)), (('test', 3171), (-81.29861450195312, -44.57341003417969)), (('test', 3178), (-101.07439422607422, 3.2767391204833984)), (('test', 3190), (65.18299865722656, 15.657937049865723)), (('test', 3194), (-73.2748718261718…	['ALA', 'TYR', 'PHE']	[1, 0, 1]
1rjd	A	251	wide		['LEU', 'LYS', 'GLU', 'SER', 'ARG', 'ASN', 'LEU']	['H', '-']	[[(('test', 1976), (-77.55522155761719, -33.48981857299805)), (('test', 1984), (-76.23912048339844, -51.746700286865234)), (('test', 1993), (-56.384735107421875, -57.75820541381836)), (('test', 2002), (-70.81678009033203, -41.28837203979492)), (('test', 2008), (-131.5477294921875, 1.0542484521865845)), (('test', 2019), (54.71204376220703, 42.43258285522461)), (('test', 2027), (-115.8524398803711,…	['LEU', 'ARG', 'LEU']	[1, 0, 1]
1rp1	A	135	wide		['LEU', 'SER', 'ALA', 'ASN', 'TYR', 'SER', 'TYR']	['H', '-']	[[(('test', 1076), (-60.78386688232422, -46.786041259765625)), (('test', 1084), (-56.735626220703125, -57.47584915161133)), (('test', 1090), (-59.85054397583008, -61.70530319213867)), (('test', 1095), (-82.01129150390625, -11.72613525390625)), (('test', 1103), (-134.0710906982422, 11.302473068237305)), (('test', 1115), (45.831356048583984, 36.53489303588867)), (('test', 1121), (-98.99090576171875…	['LEU', 'TYR', 'TYR']	[1, 0, 0]
1rrq	A	132	wide		['LEU', 'SER', 'LEU', 'ALA', 'TYR', 'GLY', 'VAL']	['H', 'T', '-']	[[(('test', 974), (-71.68675231933594, -35.47715759277344)), (('test', 982), (-77.01564025878906, -38.42340850830078)), (('test', 988), (-75.15754699707031, -44.38621520996094)), (('test', 996), (-86.6657485961914, -26.340280532836914)), (('test', 1001), (-122.36991882324219, -14.593790054321289)), (('test', 1013), (85.51400756835938, 12.733211517333984)), (('test', 1017), (-70.30408477783203, 12…	['LEU', 'TYR', 'VAL']	[1, 1, 1]
1rsg	A	363	wide	interface	['LEU', 'SER', 'LYS', 'SER', 'THR', 'GLY', 'VAL']	['H', 'T', 'S', '-']	[[(('test', 2754), (-65.35169219970703, -19.116880416870117)), (('test', 2762), (-59.47559356689453, -41.86366271972656)), (('test', 2768), (-72.11318969726562, -47.70766067504883)), (('test', 2777), (-76.42642211914062, -36.73044967651367)), (('test', 2783), (-120.99417877197266, -13.299927711486816)), (('test', 2790), (85.30558013916016, 9.384917259216309)), (('test', 2794), (-101.1397781372070…	['LEU', 'THR', 'VAL']	[0, 1, 1]
1rz4	A	159	wide		['ALA', 'GLU', 'MSE', 'LEU', 'GLY', 'ASP', 'LEU']	['H', 'T', 'S', '-']	[[(('test', 1283), (-62.79031753540039, -36.17121887207031)), (('test', 1288), (-65.46815490722656, -51.377105712890625)), (('test', 1297), (-60.316226959228516, -26.24829864501953)), (('test', 1305), (-89.87806701660156, 6.676909446716309)), (('test', 1313), (103.33334350585938, 36.500850677490234)), (('test', 1317), (54.676570892333984, 64.28571319580078)), (('test', 1325), (-86.60363006591797,…	['ALA', 'GLY', 'LEU']	[1, 0, 0]
1sb8	A	180	wide		['PHE', 'SER', 'ARG', 'CYS', 'TYR', 'GLY', 'PHE']	['H', '-']	[[(('test', 1390), (-69.58665466308594, -26.540781021118164)), (('test', 1401), (-74.50717163085938, -47.69023513793945)), (('test', 1407), (-63.1764030456543, -46.38317108154297)), (('test', 1418), (-86.19503021240234, -28.685302734375)), (('test', 1424), (-124.10348510742188, -5.534101486206055)), (('test', 1436), (73.21136474609375, 21.337039947509766)), (('test', 1440), (-94.29801177978516, 1…	['PHE', 'TYR', 'PHE']	[1, 1, 1]
1sb8	A	313	wide		['ALA', 'ALA', 'LYS', 'LEU', 'LEU', 'GLY', 'TYR']	['H', 'T', '-']	[[(('test', 2440), (-64.14237976074219, -38.19213104248047)), (('test', 2445), (-63.17510223388672, -45.72522735595703)), (('test', 2450), (-72.5501480102539, -51.74182891845703)), (('test', 2459), (-80.76646423339844, -34.975711822509766)), (('test', 2467), (-103.60882568359375, -16.12905502319336)), (('test', 2475), (77.83634185791016, 22.444477081298828)), (('test', 2479), (-59.44010925292969,…	['ALA', 'LEU', 'TYR']	[1, 1, 0]
1sez	A	417	wide		['LEU', 'LYS', 'GLN', 'LEU', 'LEU', 'GLY', 'ALA']	['H', '-', 'B']	[[(('test', 2868), (-60.445533752441406, -30.394229888916016)), (('test', 2876), (-68.24036407470703, -52.00871658325195)), (('test', 2885), (-67.26902770996094, -28.957246780395508)), (('test', 2894), (-89.66250610351562, -50.29291915893555)), (('test', 2902), (-108.814697265625, -1.9458152055740356)), (('test', 2910), (71.80278778076172, 42.62113571166992)), (('test', 2914), (-78.62184143066406…	['LEU', 'LEU', 'ALA']	[1, 1, 0]
1sfr	A	109	wide		['LEU', 'GLN', 'ALA', 'ASN', 'ARG', 'HIS', 'VAL']	['H', '-', 'B']	[[(('test', 854), (-73.15119171142578, -30.786603927612305)), (('test', 862), (-71.04520416259766, -44.72511672973633)), (('test', 871), (-72.68350982666016, -34.94973373413086)), (('test', 876), (-106.2930908203125, -16.605113983154297)), (('test', 884), (-132.97666931152344, 7.1977009773254395)), (('test', 895), (52.961036682128906, 52.42599868774414)), (('test', 905), (-102.54800415039062, 130…	['LEU', 'ARG', 'VAL']	[1, 1, 1]
1sfr	A	168	wide	interface	['MET', 'GLY', 'ASP', 'ALA', 'GLY', 'GLY', 'TYR']	['H', 'T', 'S', '-']	[[(('test', 1272), (-62.3835334777832, -35.13734436035156)), (('test', 1280), (-69.88030242919922, -34.87626647949219)), (('test', 1284), (-82.01386260986328, -16.926355361938477)), (('test', 1292), (-111.10014343261719, 75.98051452636719)), (('test', 1297), (101.71520233154297, -6.268165111541748)), (('test', 1301), (67.34895324707031, 36.44438171386719)), (('test', 1305), (-85.28889465332031, 1…	['MET', 'GLY', 'TYR']	[0, 0, 0]
1sh5	A	200	wide		['ALA', 'GLU', 'ARG', 'ASP', 'LEU', 'GLY', 'VAL']	['H', '-']	[[(('test', 3261), (-52.543636322021484, -38.66373825073242)), (('test', 3271), (-78.80686950683594, -50.80550003051758)), (('test', 3286), (-61.640811920166016, -49.662899017333984)), (('test', 3310), (-102.8932876586914, -17.328838348388672)), (('test', 3322), (-119.09001922607422, -1.4612571001052856)), (('test', 3341), (73.53502655029297, 23.833921432495117)), (('test', 3348), (-96.6813201904…	['ALA', 'LEU', 'VAL']	[1, 0, 1]
1six	A	67	wide		['LEU', 'ALA', 'THR', 'ARG', 'VAL', 'GLY', 'LEU']	['H', '-', 'E']	[[(('test', 542), (-64.88831329345703, -33.066307067871094)), (('test', 550), (-59.040340423583984, -48.19442367553711)), (('test', 555), (-74.86441802978516, -48.48361587524414)), (('test', 562), (-65.42033386230469, -40.9710578918457)), (('test', 573), (-128.01454162597656, 2.2097456455230713)), (('test', 580), (81.80480194091797, 19.95697021484375)), (('test', 584), (-75.01033782958984, 128.50…	['LEU', 'VAL', 'LEU']	[1, 1, 1]
1sjj	A	213	wide		['ALA', 'GLU', 'LYS', 'TYR', 'LEU', 'ASP', 'ILE']	['H', '-']	[[(('test', 1512), (-37.33598327636719, -46.69518280029297)), (('test', 1517), (-63.360660552978516, -71.44710540771484)), (('test', 1526), (-62.48868942260742, -29.324140548706055)), (('test', 1535), (-108.06280517578125, -18.675052642822266)), (('test', 1547), (-127.58808135986328, 2.235196113586426)), (('test', 1555), (58.01223373413086, 62.17388153076172)), (('test', 1563), (-115.396415710449…	['ALA', 'LEU', 'ILE']	[1, 1, 1]
1sjn	A	67	wide	interface	['LEU', 'ALA', 'THR', 'ARG', 'VAL', 'GLY', 'LEU']	['H', '-', 'E']	[[(('test', 471), (-66.88957214355469, -34.654903411865234)), (('test', 479), (-54.15401077270508, -48.22846984863281)), (('test', 484), (-78.51896667480469, -42.618534088134766)), (('test', 491), (-69.78607177734375, -40.84649658203125)), (('test', 502), (-127.2812728881836, -3.1726810932159424)), (('test', 509), (78.7696304321289, 24.041873931884766)), (('test', 513), (-75.28091430664062, 125.5…	['LEU', 'VAL', 'LEU']	[1, 1, 1]
1sl8	A	46	wide		['VAL', 'ILE', 'ASN', 'ASN', 'LEU', 'GLY', 'ALA']	['H', 'T', '-']	[[(('test', 296), (-63.772560119628906, -37.5802001953125)), (('test', 303), (-74.27571105957031, -52.32905960083008)), (('test', 311), (-92.38992309570312, -25.215898513793945)), (('test', 319), (-95.66765594482422, -33.107025146484375)), (('test', 327), (-109.81394958496094, 0.9377434849739075)), (('test', 335), (63.36483383178711, 37.743709564208984)), (('test', 339), (-63.06016540527344, 135.…	['VAL', 'LEU', 'ALA']	[1, 0, 0]
1sqi	A	36	wide	interface	['TYR', 'CYS', 'ASN', 'LYS', 'MET', 'GLY', 'PHE']	['H', '-']	[[(('test', 228), (-65.07476043701172, -37.25545120239258)), (('test', 240), (-65.89400482177734, -57.42607879638672)), (('test', 246), (-64.4775161743164, -48.605445861816406)), (('test', 254), (-89.8973159790039, -32.868431091308594)), (('test', 263), (-109.06707000732422, -2.008765697479248)), (('test', 271), (89.35636901855469, 13.90994930267334)), (('test', 275), (-78.48429870605469, 166.162…	['TYR', 'MET', 'PHE']	[1, 1, 1]
1sqi	A	200	wide		['TYR', 'LEU', 'LYS', 'ASN', 'LEU', 'GLN', 'PHE']	['H', '-']	[[(('test', 1542), (-68.6015625, -40.122161865234375)), (('test', 1554), (-66.04246520996094, -45.41049575805664)), (('test', 1562), (-82.73605346679688, -45.347904205322266)), (('test', 1571), (-83.53683471679688, -34.98912811279297)), (('test', 1579), (-112.0702133178711, -2.9114108085632324)), (('test', 1587), (62.27799987792969, 44.3792724609375)), (('test', 1596), (-81.81676483154297, 171.77…	['TYR', 'LEU', 'PHE']	[1, 1, 1]
1sw1	A	93	wide		['LEU', 'LEU', 'GLU', 'ALA', 'ASP', 'GLY', 'VAL']	['H', '-']	[[(('test', 711), (-72.153076171875, -37.20281982421875)), (('test', 719), (-65.48075866699219, -51.25764465332031)), (('test', 727), (-62.206844329833984, -39.647640228271484)), (('test', 736), (-82.35212707519531, -42.30814743041992)), (('test', 741), (-135.39817810058594, 7.136496067047119)), (('test', 749), (75.88805389404297, 2.7174296379089355)), (('test', 753), (-69.99772644042969, 133.328…	['LEU', 'ASP', 'VAL']	[1, 0, 1]
1t2a	A	193	wide	interface	['PHE', 'ARG', 'GLU', 'ALA', 'TYR', 'ASN', 'LEU']	['H', '-']	[[(('test', 1272), (-67.68502807617188, -32.586856842041016)), (('test', 1283), (-65.00385284423828, -49.31139373779297)), (('test', 1294), (-75.57294464111328, -37.73894500732422)), (('test', 1303), (-76.02484130859375, -39.71464157104492)), (('test', 1308), (-120.12125396728516, 5.931743621826172)), (('test', 1320), (65.12346649169922, 27.95218849182129)), (('test', 1328), (-69.92884826660156, …	['PHE', 'TYR', 'LEU']	[1, 1, 0]
1t47	A	40	wide	interface	['TYR', 'SER', 'THR', 'ALA', 'PHE', 'GLY', 'MET']	['H', 'T', 'S', '-']	[[(('test', 180), (-71.67527770996094, -26.74567985534668)), (('test', 192), (-72.52632141113281, -48.3796501159668)), (('test', 198), (-81.96168518066406, -63.51839065551758)), (('test', 205), (-62.04605484008789, -45.038230895996094)), (('test', 210), (-90.73692321777344, -10.364582061767578)), (('test', 221), (73.58041381835938, 18.83418846130371)), (('test', 225), (-84.65522766113281, 165.585…	['TYR', 'PHE', 'MET']	[1, 1, 1]
1t47	A	204	wide		['TYR', 'ASN', 'LYS', 'VAL', 'MET', 'GLY', 'PHE']	['H', '-']	[[(('test', 1416), (-74.71574401855469, -32.64796447753906)), (('test', 1428), (-64.33300018310547, -46.167728424072266)), (('test', 1436), (-79.95628356933594, -46.37561798095703)), (('test', 1441), (-79.50359344482422, -27.268280029296875)), (('test', 1448), (-123.14445495605469, -7.160399436950684)), (('test', 1456), (77.6132583618164, 20.137283325195312)), (('test', 1460), (-77.76828002929688…	['TYR', 'MET', 'PHE']	[1, 1, 1]
1t5d	X	185	wide		['MET', 'SER', 'THR', 'GLN', 'VAL', 'GLY', 'LEU']	['H', 'T', '-']	[[(('test', 1369), (-67.80392456054688, -19.672706604003906)), (('test', 1377), (-90.00839233398438, -52.34999465942383)), (('test', 1383), (-69.99188232421875, -35.67744064331055)), (('test', 1390), (-93.6878433227539, -45.46739196777344)), (('test', 1399), (-96.19135284423828, -11.449141502380371)), (('test', 1406), (79.24676513671875, 15.277828216552734)), (('test', 1410), (-64.34378814697266,…	['MET', 'VAL', 'LEU']	[1, 1, 1]
1t8h	A	160	wide		['TRP', 'GLN', 'THR', 'ARG', 'GLU', 'HIS', 'ILE']	['H', 'T', 'S', '-']	[[(('test', 1198), (-65.93287658691406, -36.930057525634766)), (('test', 1212), (-68.2209243774414, -56.797607421875)), (('test', 1221), (-80.47711944580078, -32.68449020385742)), (('test', 1228), (-101.02491760253906, -27.14158821105957)), (('test', 1239), (-108.17782592773438, 0.284618616104126)), (('test', 1248), (53.808589935302734, 45.93425750732422)), (('test', 1258), (-109.55213165283203, …	['TRP', 'GLU', 'ILE']	[1, 0, 1]
1t8r	A	104	wide		['LEU', 'TYR', 'GLN', 'ASP', 'TYR', 'GLY', 'ALA']	['H', '-']	[[(('test', 755), (-73.1072006225586, -29.030912399291992)), (('test', 763), (-70.11044311523438, -52.9025993347168)), (('test', 775), (-76.33161163330078, -60.35890197753906)), (('test', 784), (-59.62602996826172, -24.192235946655273)), (('test', 792), (-125.17387390136719, -10.897660255432129)), (('test', 804), (58.60555648803711, 56.18477249145508)), (('test', 808), (-88.10538482666016, 150.69…	['LEU', 'TYR', 'ALA']	[1, 1, 0]
1td9	A	279	wide	interface	['ALA', 'GLN', 'ARG', 'LEU', 'GLY', 'ASN', 'PHE']	['H', 'T', '-']	[[(('test', 2115), (-61.39022445678711, -37.49040985107422)), (('test', 2120), (-74.95452117919922, -64.24039459228516)), (('test', 2129), (-65.75310516357422, -36.74588394165039)), (('test', 2140), (-91.21355438232422, -48.76363754272461)), (('test', 2148), (-75.6747055053711, -3.8237204551696777)), (('test', 2152), (55.135929107666016, 45.8300666809082)), (('test', 2160), (-103.13691711425781, …	['ALA', 'GLY', 'PHE']	[0, 0, 0]
1tdj	A	277	wide		['LEU', 'PHE', 'GLU', 'ASP', 'VAL', 'ARG', 'ALA']	['H', 'T', '-']	[[(('test', 2031), (-56.31203079223633, -44.462947845458984)), (('test', 2039), (-67.36839294433594, -42.012855529785156)), (('test', 2050), (-73.88380432128906, -46.57282257080078)), (('test', 2059), (-79.35555267333984, -64.80107879638672)), (('test', 2067), (-76.51643371582031, -7.527359485626221)), (('test', 2074), (62.8586540222168, 27.03219223022461)), (('test', 2085), (-99.27094268798828, …	['LEU', 'VAL', 'ALA']	[0, 1, 1]
1tf2	A	381	wide		['PHE', 'ARG', 'ASN', 'ILE', 'TYR', 'ASN', 'MET']	['H', '-']	[[(('test', 2962), (-59.03408432006836, -38.55045700073242)), (('test', 2973), (-69.73139190673828, -57.06000518798828)), (('test', 2984), (-58.58232879638672, -39.24483108520508)), (('test', 2992), (-90.01512145996094, -53.389442443847656)), (('test', 3000), (-103.69605255126953, 7.256094932556152)), (('test', 3012), (46.96333312988281, 43.98866271972656)), (('test', 3020), (-118.85643768310547,…	['PHE', 'TYR', 'MET']	[0, 1, 1]
1tgo	A	528	wide		['ILE', 'GLU', 'GLU', 'LYS', 'PHE', 'GLY', 'PHE']	['H', 'T', '-']	[[(('test', 4352), (-55.63274002075195, -30.115447998046875)), (('test', 4360), (-83.32350158691406, -43.887149810791016)), (('test', 4369), (-80.47867584228516, -40.74906921386719)), (('test', 4378), (-90.63778686523438, -24.830318450927734)), (('test', 4387), (-120.37227630615234, 4.269941806793213)), (('test', 4398), (64.07674407958984, 24.888465881347656)), (('test', 4402), (-84.4374313354492…	['ILE', 'PHE', 'PHE']	[1, 0, 1]
1to6	A	251	wide		['LEU', 'CYS', 'ALA', 'PHE', 'ALA', 'GLN', 'ALA']	['H', 'S', '-']	[[(('test', 1877), (-53.941707611083984, -51.5782585144043)), (('test', 1885), (-57.88909912109375, -46.35436248779297)), (('test', 1891), (-69.78092193603516, -49.801876068115234)), (('test', 1896), (-99.87427520751953, -7.257987022399902)), (('test', 1907), (-125.86395263671875, 13.898209571838379)), (('test', 1912), (48.25242614746094, 38.020668029785156)), (('test', 1921), (-84.00475311279297…	['LEU', 'ALA', 'ALA']	[1, 0, 0]
1tu5	A	194	wide		['LEU', 'HIS', 'HIS', 'CYS', 'CYS', 'SER', 'TYR']	['H', '-', 'T']	[[(('test', 1067), (-75.58773803710938, -26.09403419494629)), (('test', 1075), (-68.06024169921875, -49.062896728515625)), (('test', 1085), (-57.604251861572266, -55.11261749267578)), (('test', 1095), (-72.3871841430664, -30.593786239624023)), (('test', 1101), (-139.63360595703125, 13.250776290893555)), (('test', 1107), (52.62730026245117, 42.397308349609375)), (('test', 1113), (-57.3380050659179…	['LEU', 'CYS', 'TYR']	[1, 0, 0]
1tvn	A	47	wide		['ALA', 'LYS', 'THR', 'GLU', 'PHE', 'ASN', 'ALA']	['H', '-']	[[(('test', 362), (-60.23569869995117, -37.97468948364258)), (('test', 367), (-71.7851333618164, -47.26807403564453)), (('test', 376), (-77.04346466064453, -32.80610656738281)), (('test', 383), (-83.40460205078125, -38.5401725769043)), (('test', 392), (-114.67939758300781, -3.6522157192230225)), (('test', 403), (66.34738159179688, 25.98192024230957)), (('test', 411), (-63.35206604003906, 140.7839…	['ALA', 'PHE', 'ALA']	[1, 0, 0]
1tyo	A	185	wide	interface	['LEU', 'ALA', 'GLU', 'GLU', 'PHE', 'GLY', 'ILE']	['H', '-']	[[(('test', 1388), (-58.701541900634766, -40.41780471801758)), (('test', 1396), (-72.39104461669922, -46.83759689331055)), (('test', 1401), (-72.80782318115234, -34.646400451660156)), (('test', 1410), (-93.46592712402344, -38.31853103637695)), (('test', 1419), (-120.04107666015625, -3.20808744430542)), (('test', 1430), (58.69137954711914, 36.68891906738281)), (('test', 1434), (-102.8902587890625,…	['LEU', 'PHE', 'ILE']	[1, 1, 1]
1tzb	A	201	wide	interface	['PHE', 'ASN', 'GLU', 'ASN', 'ALA', 'LYS', 'ILE']	['H', 'T', '-']	[[(('test', 1604), (-69.88240051269531, -33.06355667114258)), (('test', 1615), (-61.14669418334961, -54.1269645690918)), (('test', 1623), (-77.24856567382812, -42.49985885620117)), (('test', 1632), (-85.81635284423828, -49.89950180053711)), (('test', 1640), (-93.24066925048828, -8.528204917907715)), (('test', 1645), (60.76084518432617, 38.2415885925293)), (('test', 1654), (-120.51546478271484, 17…	['PHE', 'ALA', 'ILE']	[1, 1, 1]
1u08	A	341	wide		['LEU', 'THR', 'GLN', 'GLU', 'HIS', 'GLY', 'VAL']	['H', 'S', '-', 'E']	[[(('test', 2645), (-63.492919921875, -41.223365783691406)), (('test', 2653), (-67.2647933959961, -42.6171989440918)), (('test', 2660), (-79.27001953125, -38.94694519042969)), (('test', 2669), (-96.33524322509766, -23.63037872314453)), (('test', 2678), (-126.19017791748047, 6.8122992515563965)), (('test', 2688), (56.96392822265625, 34.57415771484375)), (('test', 2692), (-132.17288208007812, 116.3…	['LEU', 'HIS', 'VAL']	[1, 1, 0]
1uaa	A	39	wide		['LEU', 'ILE', 'ARG', 'GLY', 'CYS', 'GLY', 'TYR']	['H', '-']	[[(('test', 264), (-48.23778533935547, -49.55345153808594)), (('test', 272), (-62.7419319152832, -72.46649932861328)), (('test', 280), (-54.09084701538086, -72.055419921875)), (('test', 291), (-71.30167388916016, -23.963655471801758)), (('test', 295), (-107.44232940673828, 1.3500219583511353)), (('test', 301), (78.12686920166016, -9.549934387207031)), (('test', 305), (-52.806846618652344, 137.694…	['LEU', 'CYS', 'TYR']	[1, 0, 1]
1uiz	A	83	wide		['LEU', 'THR', 'LYS', 'GLN', 'LEU', 'ASN', 'ILE']	['H', '-']	[[(('test', 621), (-68.04139709472656, -34.473670959472656)), (('test', 629), (-79.1344985961914, -40.920433044433594)), (('test', 636), (-62.62487030029297, -51.8570442199707)), (('test', 645), (-79.85267639160156, -44.68019485473633)), (('test', 654), (-102.8431167602539, -4.8532891273498535)), (('test', 662), (64.90689086914062, 34.572532653808594)), (('test', 670), (-100.86113739013672, 116.3…	['LEU', 'LEU', 'ILE']	[0, 1, 1]
1urg	A	222	wide		['MET', 'VAL', 'SER', 'LYS', 'TYR', 'HIS', 'TRP']	['H', 'T', 'S', '-']	[[(('test', 1476), (-60.285884857177734, -15.73253345489502)), (('test', 1484), (-109.00334167480469, -54.15511703491211)), (('test', 1491), (-71.6043472290039, -30.037334442138672)), (('test', 1497), (-117.7652359008789, -38.45680618286133)), (('test', 1506), (-81.77328491210938, -27.775711059570312)), (('test', 1518), (57.61732482910156, 32.38955307006836)), (('test', 1528), (-74.29297637939453…	['MET', 'TYR', 'TRP']	[1, 1, 1]
1ut5	A	180	wide	interface	['MET', 'TYR', 'GLU', 'HIS', 'HIS', 'ASN', 'VAL']	['H', 'S']	[[(('test', 1321), (-59.698734283447266, -21.844018936157227)), (('test', 1329), (-86.57743072509766, -38.82059860229492)), (('test', 1341), (-69.55541229248047, -45.25611114501953)), (('test', 1350), (-88.56666564941406, -16.747554779052734)), (('test', 1360), (-136.84698486328125, -2.3353159427642822)), (('test', 1370), (64.89476776123047, 31.73797607421875)), (('test', 1378), (-146.69552612304…	['MET', 'HIS', 'VAL']	[0, 1, 1]
1v0j	A	386	wide		['PRO', 'HIS', 'LEU', 'ARG', 'ASP', 'GLY', 'VAL']	['H', '-']	[[(('test', 3086), (-60.45901870727539, -33.26587677001953)), (('test', 3093), (-65.91847229003906, -51.21284103393555)), (('test', 3103), (-68.10909271240234, -40.65391540527344)), (('test', 3111), (-74.86793518066406, -50.1719970703125)), (('test', 3122), (-110.18571472167969, -25.780805587768555)), (('test', 3130), (98.06717681884766, 1.3533518314361572)), (('test', 3134), (-52.61524200439453,…	['PRO', 'ASP', 'VAL']	[1, 0, 1]
1vbg	A	55	wide		['TYR', 'GLN', 'ASP', 'ALA', 'GLY', 'CYS', 'ALA']	['H', 'T', 'S', '-']	[[(('test', 364), (-59.58888626098633, -54.921478271484375)), (('test', 376), (-58.921104431152344, -41.665279388427734)), (('test', 385), (-67.92115020751953, -38.463844299316406)), (('test', 393), (-75.85790252685547, 26.607074737548828)), (('test', 398), (70.06282043457031, 45.91499710083008)), (('test', 402), (52.79609680175781, 39.45358657836914)), (('test', 408), (-116.39038848876953, 153.3…	['TYR', 'GLY', 'ALA']	[0, 0, 0]
1vcm	A	402	wide		['ALA', 'ARG', 'ASN', 'VAL', 'ALA', 'GLY', 'LEU']	['H', 'T', 'S', '-']	[[(('test', 2913), (-56.87946701049805, -36.99763107299805)), (('test', 2918), (-76.06778717041016, -61.33026123046875)), (('test', 2929), (-81.9678726196289, -6.6981706619262695)), (('test', 2937), (-126.63937377929688, -33.441375732421875)), (('test', 2944), (-98.98786926269531, -1.065877914428711)), (('test', 2949), (63.61646270751953, 19.210105895996094)), (('test', 2953), (-80.93183898925781…	['ALA', 'ALA', 'LEU']	[1, 0, 1]
1vd5	A	362	wide		['LEU', 'ARG', 'LEU', 'GLU', 'ARG', 'GLY', 'VAL']	['H', '-']	[[(('test', 2974), (-68.01753234863281, -35.366554260253906)), (('test', 2982), (-65.16838836669922, -48.45538330078125)), (('test', 2993), (-67.07170104980469, -40.5051383972168)), (('test', 3001), (-86.35934448242188, -35.32598114013672)), (('test', 3010), (-126.17288208007812, -5.865581035614014)), (('test', 3021), (77.36249542236328, 15.127516746520996)), (('test', 3025), (-80.43230438232422,…	['LEU', 'ARG', 'VAL']	[1, 1, 1]
1vef	A	354	wide	interface	['LEU', 'GLU', 'LYS', 'GLU', 'HIS', 'ARG', 'VAL']	['H', '-', 'E']	[[(('test', 2620), (-58.395103454589844, -42.78240203857422)), (('test', 2628), (-69.61643981933594, -53.25630569458008)), (('test', 2637), (-70.81300354003906, -42.1203727722168)), (('test', 2646), (-93.98612976074219, -17.925291061401367)), (('test', 2655), (-132.1773223876953, -0.1266688108444214)), (('test', 2665), (55.389869689941406, 42.90586471557617)), (('test', 2670), (-119.4188079833984…	['LEU', 'HIS', 'VAL']	[1, 0, 1]
1viq	A	112	wide	interface	['ALA', 'ILE', 'GLU', 'GLU', 'ALA', 'GLY', 'LEU']	['H', 'T', '-']	[[(('test', 897), (-72.74956512451172, -21.15723419189453)), (('test', 902), (-86.06063079833984, -52.684444427490234)), (('test', 910), (-52.64548110961914, -44.78654098510742)), (('test', 919), (-97.49699401855469, -23.159969329833984)), (('test', 928), (-137.6993865966797, 1.3750123977661133)), (('test', 933), (58.82327651977539, 20.165971755981445)), (('test', 937), (-96.7946548461914, 130.08…	['ALA', 'ALA', 'LEU']	[1, 0, 1]
1vjo	A	335	wide		['LEU', 'LEU', 'ASN', 'GLU', 'HIS', 'ASN', 'ILE']	['H', '-', 'E']	[[(('test', 2565), (-54.73333740234375, -48.43408203125)), (('test', 2573), (-62.45806884765625, -52.037200927734375)), (('test', 2581), (-79.8596420288086, -38.84016799926758)), (('test', 2589), (-88.70243072509766, -22.8111572265625)), (('test', 2598), (-127.04499053955078, -3.1851212978363037)), (('test', 2608), (57.26273727416992, 33.99732971191406)), (('test', 2616), (-117.59168243408203, 12…	['LEU', 'HIS', 'ILE']	[0, 1, 1]
1vk0	A	123	wide	interface	['LEU', 'ARG', 'GLU', 'ASN', 'HIS', 'GLY', 'LEU']	['H', '-']	[[(('test', 930), (-57.39847946166992, -46.90882873535156)), (('test', 938), (-66.90745544433594, -53.44833755493164)), (('test', 949), (-60.7661018371582, -42.34102249145508)), (('test', 958), (-96.42765808105469, -21.449947357177734)), (('test', 966), (-131.1633758544922, -6.910009384155273)), (('test', 976), (62.941593170166016, 32.37662124633789)), (('test', 980), (-102.74800109863281, 122.76…	['LEU', 'HIS', 'LEU']	[1, 0, 1]
1vl6	A	91	wide	interface	['PHE', 'LYS', 'ALA', 'PHE', 'ALA', 'ASP', 'ILE']	['H', '-']	[[(('test', 667), (-56.806522369384766, -44.459564208984375)), (('test', 678), (-69.1563491821289, -40.749637603759766)), (('test', 687), (-74.15753936767578, -40.04994201660156)), (('test', 692), (-97.0555191040039, -15.905990600585938)), (('test', 703), (-134.16795349121094, -7.14144229888916)), (('test', 708), (63.851470947265625, 29.37084197998047)), (('test', 716), (-91.08830261230469, 136.6…	['PHE', 'ALA', 'ILE']	[1, 0, 1]
1vlc	A	299	wide		['LEU', 'GLU', 'HIS', 'SER', 'PHE', 'GLY', 'MET']	['H', '-']	[[(('test', 2318), (-57.72691345214844, -44.83062744140625)), (('test', 2326), (-68.28129577636719, -45.689361572265625)), (('test', 2335), (-99.1073989868164, -24.465734481811523)), (('test', 2345), (-91.81768798828125, -32.88185501098633)), (('test', 2351), (-118.28997039794922, -5.517148494720459)), (('test', 2362), (67.71684265136719, 18.32981300354004)), (('test', 2366), (-88.42961883544922,…	['LEU', 'PHE', 'MET']	[1, 1, 1]
1vlj	A	309	wide		['ALA', 'LYS', 'LYS', 'ILE', 'PHE', 'GLY', 'PHE']	['H', '-']	[[(('test', 2395), (-64.6109848022461, -42.485721588134766)), (('test', 2400), (-69.74905395507812, -44.37805938720703)), (('test', 2409), (-83.22821807861328, -30.39307403564453)), (('test', 2418), (-92.36925506591797, -35.715755462646484)), (('test', 2426), (-115.69805145263672, -7.009134769439697)), (('test', 2437), (67.77845001220703, 26.341787338256836)), (('test', 2441), (-77.71598052978516…	['ALA', 'PHE', 'PHE']	[1, 0, 1]
1vlu	A	280	wide		['LEU', 'THR', 'LEU', 'GLU', 'GLY', 'GLY', 'VAL']	['H', '-']	[[(('test', 2058), (-71.12052917480469, -39.751766204833984)), (('test', 2066), (-73.13411712646484, -55.50212097167969)), (('test', 2073), (-97.04116821289062, 20.528762817382812)), (('test', 2081), (-136.01559448242188, -29.312013626098633)), (('test', 2090), (-112.65007781982422, 3.992431163787842)), (('test', 2094), (53.72834777832031, 30.018766403198242)), (('test', 2098), (-85.5066375732421…	['LEU', 'GLY', 'VAL']	[1, 0, 0]
1vme	A	117	wide	interface	['LEU', 'GLU', 'GLY', 'PHE', 'TYR', 'GLY', 'ILE']	['H', '-']	[[(('test', 977), (-65.48814392089844, -34.78761672973633)), (('test', 985), (-67.00459289550781, -43.60629653930664)), (('test', 991), (-64.36163330078125, -46.412353515625)), (('test', 995), (-73.77189636230469, -44.745121002197266)), (('test', 1006), (-127.43451690673828, -4.376003265380859)), (('test', 1018), (66.69397735595703, 21.328092575073242)), (('test', 1022), (-77.02311706542969, 123.…	['LEU', 'TYR', 'ILE']	[1, 1, 1]
1vmi	A	280	wide		['ALA', 'GLN', 'ARG', 'LEU', 'GLY', 'GLY', 'TYR']	['H', '-', 'E']	[[(('test', 2091), (-58.26826858520508, -46.21537780761719)), (('test', 2096), (-68.37061309814453, -44.81037521362305)), (('test', 2105), (-83.02364349365234, -38.259368896484375)), (('test', 2116), (-95.39151763916016, -28.635751724243164)), (('test', 2124), (-93.25050354003906, -11.681876182556152)), (('test', 2128), (74.00331115722656, 20.10321044921875)), (('test', 2132), (-85.53227996826172…	['ALA', 'GLY', 'TYR']	[0, 0, 0]
1vp4	A	86	wide		['LEU', 'GLU', 'ARG', 'MSE', 'TYR', 'GLY', 'ILE']	['H', '-']	[[(('test', 674), (-59.3050651550293, -35.92546844482422)), (('test', 682), (-75.67453002929688, -44.39714050292969)), (('test', 691), (-68.7921371459961, -39.68403244018555)), (('test', 702), (-73.54631042480469, -48.85367202758789)), (('test', 714), (-122.72317504882812, -1.0112371444702148)), (('test', 726), (65.77938842773438, 27.11517333984375)), (('test', 730), (-80.03788757324219, 129.0248…	['LEU', 'TYR', 'ILE']	[1, 1, 1]
1vrq	A	274	wide		['TYR', 'LEU', 'ASN', 'ARG', 'PHE', 'GLY', 'VAL']	['H', 'T', '-', 'E']	[[(('test', 2035), (-57.75732421875, -34.772762298583984)), (('test', 2047), (-70.50715637207031, -54.70967102050781)), (('test', 2055), (-81.51371765136719, -36.23733901977539)), (('test', 2063), (-90.54893493652344, -30.598657608032227)), (('test', 2074), (-119.71014404296875, -1.2642395496368408)), (('test', 2085), (62.754905700683594, 32.37749481201172)), (('test', 2089), (-119.75113677978516…	['TYR', 'PHE', 'VAL']	[1, 1, 1]
1w52	X	137	wide		['LEU', 'LEU', 'THR', 'GLU', 'LEU', 'SER', 'TYR']	['H', '-']	[[(('test', 1090), (-107.99620056152344, -26.37407875061035)), (('test', 1098), (-74.654296875, -58.109153747558594)), (('test', 1106), (-63.00025177001953, -45.55472183227539)), (('test', 1113), (-75.27328491210938, -53.71516036987305)), (('test', 1122), (-112.4002685546875, 25.64084815979004)), (('test', 1130), (46.44490432739258, 26.2176570892334)), (('test', 1136), (-65.42969512939453, 108.30…	['LEU', 'LEU', 'TYR']	[1, 0, 0]
1wwi	A	12	wide		['PHE', 'ARG', 'GLN', 'ALA', 'ALA', 'GLY', 'LEU']	['H', '-']	[[(('test', 95), (-63.221500396728516, -37.75212478637695)), (('test', 106), (-70.85562896728516, -46.68403625488281)), (('test', 117), (-68.601806640625, -43.76061248779297)), (('test', 126), (-74.1640396118164, -33.33252716064453)), (('test', 131), (-141.4913330078125, 7.62385368347168)), (('test', 136), (63.61829376220703, 28.27073860168457)), (('test', 140), (-104.39839935302734, 145.52035522…	['PHE', 'ALA', 'LEU']	[1, 0, 1]
1wy2	A	105	wide	interface	['LEU', 'LYS', 'LYS', 'LYS', 'ALA', 'ASN', 'ILE']	['H', 'S', '-']	[[(('test', 823), (-57.91910171508789, -38.037899017333984)), (('test', 831), (-64.47798156738281, -40.396942138671875)), (('test', 840), (-87.82246398925781, -49.18400955200195)), (('test', 849), (-81.52486419677734, -29.85997772216797)), (('test', 858), (-105.43170928955078, -6.148192882537842)), (('test', 863), (56.64128875732422, 32.79869079589844)), (('test', 871), (-62.481204986572266, 130.…	['LEU', 'ALA', 'ILE']	[1, 0, 1]
1wyg	A	30	wide		['LEU', 'ARG', 'ARG', 'LYS', 'LEU', 'GLY', 'LEU']	['H', 'S', '-']	[[(('test', 216), (-79.02301788330078, -40.90383529663086)), (('test', 224), (-83.72575378417969, -43.08022689819336)), (('test', 235), (-101.20291137695312, -7.76076078414917)), (('test', 246), (-121.81061553955078, -2.4046058654785156)), (('test', 255), (-141.97421264648438, -0.01978234015405178)), (('test', 263), (54.678489685058594, 21.54549789428711)), (('test', 267), (-89.85929107666016, 99…	['LEU', 'LEU', 'LEU']	[0, 1, 1]
1wyw	A	181	wide		['LEU', 'PRO', 'GLY', 'LYS', 'TYR', 'GLY', 'ILE']	['H', 'S', 'E']	[[(('test', 504), (-60.02336120605469, -40.86053466796875)), (('test', 512), (-60.74983215332031, -52.70991897583008)), (('test', 519), (-65.19049072265625, -43.9803466796875)), (('test', 523), (-93.56623840332031, -25.149211883544922)), (('test', 532), (-122.8819580078125, -4.0514445304870605)), (('test', 544), (66.5435562133789, 32.4060173034668)), (('test', 548), (-122.24172973632812, 138.0397…	['LEU', 'TYR', 'ILE']	[1, 1, 1]
1xac	A	298	wide		['LEU', 'GLU', 'HIS', 'ALA', 'PHE', 'GLY', 'LEU']	['H', '-']	[[(('test', 2741), (-55.19373321533203, -54.29127502441406)), (('test', 2750), (-66.06702423095703, -45.225067138671875)), (('test', 2760), (-96.0212631225586, -29.94492530822754)), (('test', 2773), (-90.54743957519531, -31.680723190307617)), (('test', 2779), (-117.48743438720703, 9.038463592529297)), (('test', 2791), (68.16964721679688, 10.996210098266602)), (('test', 2796), (-93.88252258300781,…	['LEU', 'PHE', 'LEU']	[1, 0, 1]
1xe3	A	76	wide		['LEU', 'ILE', 'GLN', 'SER', 'TYR', 'GLY', 'VAL']	['H', '-']	[[(('test', 582), (-63.43467330932617, -45.390811920166016)), (('test', 590), (-70.47383117675781, -53.54058837890625)), (('test', 598), (-76.16352844238281, -46.439029693603516)), (('test', 607), (-93.22064208984375, -23.066699981689453)), (('test', 613), (-120.69489288330078, 3.6813182830810547)), (('test', 625), (65.05523681640625, 30.326805114746094)), (('test', 629), (-77.32117462158203, 135…	['LEU', 'TYR', 'VAL']	[1, 0, 1]
1xfd	A	649	wide		['MET', 'VAL', 'SER', 'SER', 'HIS', 'GLY', 'ALA']	['H', 'T', '-']	[[(('test', 4235), (-61.960472106933594, -38.87282943725586)), (('test', 4243), (-75.35237121582031, -50.9024543762207)), (('test', 4250), (-67.39415740966797, -73.84066009521484)), (('test', 4256), (-65.10958099365234, -26.042407989501953)), (('test', 4262), (-123.76448822021484, 16.1878719329834)), (('test', 4272), (36.4161491394043, 83.16204071044922)), (('test', 4276), (-145.705322265625, 154…	['MET', 'HIS', 'ALA']	[0, 1, 0]
1xp4	A	114	wide		['ALA', 'THR', 'LEU', 'VAL', 'SER', 'SER', 'ALA']	['H', '-']	[[(('test', 692), (-61.5616569519043, -38.13248825073242)), (('test', 697), (-66.47769927978516, -55.62385940551758)), (('test', 704), (-73.22755432128906, -34.577823638916016)), (('test', 712), (-85.19783782958984, -42.01865005493164)), (('test', 719), (-111.38557434082031, -1.7097201347351074)), (('test', 725), (60.36040496826172, 29.184598922729492)), (('test', 731), (-61.496543884277344, 118.…	['ALA', 'SER', 'ALA']	[1, 0, 0]
1xqa	A	20	wide	interface	['LEU', 'GLU', 'LYS', 'TYR', 'PHE', 'GLY', 'LEU']	['H', '-']	[[(('test', 152), (-66.67704010009766, -36.133052825927734)), (('test', 160), (-64.60014343261719, -50.629722595214844)), (('test', 169), (-65.35577392578125, -49.827850341796875)), (('test', 178), (-95.73170471191406, -24.176864624023438)), (('test', 190), (-122.2762451171875, 4.18829870223999)), (('test', 201), (66.73761749267578, 19.456296920776367)), (('test', 205), (-72.01392364501953, 152.0…	['LEU', 'PHE', 'LEU']	[1, 1, 0]
1xtz	A	177	wide		['LEU', 'LEU', 'GLU', 'GLN', 'LEU', 'HIS', 'ALA']	['H', 'T', 'S', '-']	[[(('test', 1244), (-62.84278869628906, -43.49544906616211)), (('test', 1252), (-70.18500518798828, -49.42243576049805)), (('test', 1260), (-83.93991088867188, -42.49121856689453)), (('test', 1269), (-90.38872528076172, -37.24182891845703)), (('test', 1278), (-107.72350311279297, -4.568446636199951)), (('test', 1286), (64.83314514160156, 38.94590377807617)), (('test', 1296), (-59.708770751953125,…	['LEU', 'LEU', 'ALA']	[1, 1, 0]
1xy7	A	44	wide	interface	['TYR', 'LYS', 'SER', 'ALA', 'PHE', 'GLY', 'ALA']	['H', '-']	[[(('test', 198), (-66.44123840332031, -31.222171783447266)), (('test', 210), (-62.12274169921875, -48.7943000793457)), (('test', 219), (-68.2561264038086, -41.62226486206055)), (('test', 225), (-78.85515594482422, -41.1877326965332)), (('test', 230), (-124.1985855102539, -3.1510725021362305)), (('test', 241), (63.183990478515625, 32.29377746582031)), (('test', 245), (-57.96406555175781, 144.1175…	['TYR', 'PHE', 'ALA']	[1, 1, 0]
1y42	X	258	wide		['LEU', 'PHE', 'TYR', 'GLN', 'GLN', 'GLY', 'VAL']	['H', '-', 'E']	[[(('test', 1681), (-68.88892364501953, -33.762264251708984)), (('test', 1689), (-63.54679489135742, -53.591888427734375)), (('test', 1700), (-56.4000244140625, -50.23184585571289)), (('test', 1712), (-82.1436996459961, -35.55225372314453)), (('test', 1721), (-127.29747009277344, -1.2532014846801758)), (('test', 1730), (78.5956802368164, 22.54216766357422)), (('test', 1734), (-79.67704010009766, …	['LEU', 'GLN', 'VAL']	[1, 0, 1]
1yaa	A	373	wide		['LEU', 'GLU', 'GLU', 'THR', 'HIS', 'ALA', 'VAL']	['H', '-', 'E']	[[(('test', 2893), (-60.6873779296875, -42.79668426513672)), (('test', 2901), (-91.71481323242188, -27.440805435180664)), (('test', 2910), (-71.72342681884766, -15.911086082458496)), (('test', 2919), (-131.41049194335938, -40.381874084472656)), (('test', 2926), (-105.7572021484375, -0.6746368408203125)), (('test', 2936), (58.90827178955078, 39.95808410644531)), (('test', 2941), (-114.776153564453…	['LEU', 'HIS', 'VAL']	[1, 1, 1]
1yiq	A	261	wide		['PRO', 'LYS', 'TRP', 'ARG', 'SER', 'GLN', 'ALA']	['H', 'T']	[[(('test', 2000), (-64.37647247314453, -28.183666229248047)), (('test', 2007), (-66.41643524169922, -44.922000885009766)), (('test', 2016), (-77.6550064086914, -31.707374572753906)), (('test', 2030), (-77.05548095703125, -45.449954986572266)), (('test', 2041), (-143.51866149902344, 43.54365539550781)), (('test', 2047), (52.571372985839844, 24.826152801513672)), (('test', 2056), (60.3154945373535…	['PRO', 'SER', 'ALA']	[0, 0, 0]
1yiy	A	377	wide		['MET', 'THR', 'LYS', 'SER', 'VAL', 'GLY', 'LEU']	['H', 'T', 'S', 'E']	[[(('test', 2888), (-71.2952880859375, -28.690963745117188)), (('test', 2896), (-64.7649917602539, -48.78724670410156)), (('test', 2903), (-69.36669158935547, -38.908203125)), (('test', 2912), (-96.81625366210938, -36.02656173706055)), (('test', 2918), (-108.03998565673828, -22.815868377685547)), (('test', 2925), (84.3512191772461, 24.33420753479004)), (('test', 2929), (-125.6946029663086, 122.72…	['MET', 'VAL', 'LEU']	[1, 1, 0]
1yks	A	540	wide		['LEU', 'VAL', 'ARG', 'ASN', 'CYS', 'ASP', 'LEU']	['H', 'T', '-']	[[(('test', 2709), (-63.32020568847656, -40.813392639160156)), (('test', 2717), (-75.58016204833984, -50.88167953491211)), (('test', 2724), (-71.76838684082031, -47.84794616699219)), (('test', 2735), (-102.25511932373047, -33.73283767700195)), (('test', 2743), (-91.23524475097656, -8.040369987487793)), (('test', 2749), (58.72788619995117, 30.38475227355957)), (('test', 2757), (-80.26715087890625,…	['LEU', 'CYS', 'LEU']	[1, 1, 1]
1ym3	A	90	wide		['ALA', 'VAL', 'THR', 'VAL', 'LEU', 'ASN', 'VAL']	['H', 'T', 'S', '-']	[[(('test', 574), (-63.64221954345703, -38.33187484741211)), (('test', 579), (-74.67185974121094, -44.819610595703125)), (('test', 586), (-88.48834991455078, -38.10488510131836)), (('test', 593), (-89.4258804321289, -46.54365539550781)), (('test', 600), (-93.26094055175781, -4.002180099487305)), (('test', 608), (56.938079833984375, 32.0848274230957)), (('test', 616), (-66.52545166015625, 131.6676…	['ALA', 'LEU', 'VAL']	[1, 0, 1]
1yn3	A	198	wide		['LEU', 'GLU', 'SER', 'ASN', 'ARG', 'GLY', 'ILE']	['H', '-']	[[(('test', 316), (-64.74423217773438, -42.71598434448242)), (('test', 324), (-73.6656265258789, -42.912841796875)), (('test', 333), (-68.33612823486328, -42.466087341308594)), (('test', 339), (-86.17376708984375, -33.214149475097656)), (('test', 347), (-124.67805480957031, 4.466640949249268)), (('test', 358), (65.358642578125, 20.274364471435547)), (('test', 362), (-88.08209991455078, 111.757240…	['LEU', 'ARG', 'ILE']	[1, 0, 1]
1ypy	A	91	wide		['PHE', 'THR', 'ALA', 'ALA', 'LEU', 'ASN', 'ILE']	['H', '-']	[[(('test', 650), (-63.6872673034668, -41.436580657958984)), (('test', 661), (-72.7548599243164, -41.82268524169922)), (('test', 668), (-73.9125747680664, -34.486534118652344)), (('test', 673), (-93.6801986694336, -38.23101806640625)), (('test', 678), (-118.67806243896484, 2.5066308975219727)), (('test', 686), (57.309234619140625, 41.9345817565918)), (('test', 694), (-115.97303009033203, 128.6818…	['PHE', 'LEU', 'ILE']	[1, 1, 1]
1yq3	A	344	wide	interface	['ALA', 'MET', 'ILE', 'PHE', 'ALA', 'GLY', 'VAL']	['H', '-']	[[(('test', 2575), (-49.13343048095703, -46.904502868652344)), (('test', 2580), (-69.20556640625, -57.46527099609375)), (('test', 2588), (-53.31682586669922, -46.236019134521484)), (('test', 2596), (-98.25526428222656, -4.191523551940918)), (('test', 2607), (-141.6352081298828, 1.0170258283615112)), (('test', 2612), (60.884613037109375, 23.006858825683594)), (('test', 2616), (-97.08504486083984, …	['ALA', 'ALA', 'VAL']	[1, 0, 1]
1ys3	A	354	wide	interface	['ALA', 'VAL', 'LYS', 'HIS', 'GLY', 'GLY', 'ALA']	['H', 'T', '-']	[[(('test', 484), (-55.76898193359375, -43.83070373535156)), (('test', 489), (-79.93904113769531, -53.483741760253906)), (('test', 496), (-76.67298126220703, -35.935569763183594)), (('test', 505), (-109.34681701660156, -28.699792861938477)), (('test', 515), (-93.80229949951172, -5.710760116577148)), (('test', 519), (57.617679595947266, 33.02668762207031)), (('test', 523), (-62.43861770629883, 143…	['ALA', 'GLY', 'ALA']	[1, 0, 0]
1yxa	A	155	wide		['ALA', 'LYS', 'THR', 'LEU', 'TYR', 'GLN', 'ALA']	['H', 'S', '-']	[[(('test', 814), (-62.79492950439453, -45.35783004760742)), (('test', 819), (-67.82835388183594, -48.903297424316406)), (('test', 824), (-57.9398307800293, -56.89162826538086)), (('test', 831), (-79.54603576660156, -30.640256881713867)), (('test', 839), (-129.46055603027344, 1.3223423957824707)), (('test', 851), (51.90763473510742, 33.42072677612305)), (('test', 860), (-113.51760864257812, 160.0…	['ALA', 'TYR', 'ALA']	[0, 0, 1]
1yxo	A	1191	wide		['LEU', 'ARG', 'ASP', 'LYS', 'PHE', 'GLY', 'ILE']	['H', 'T', '-']	[[(('test', 1424), (-64.2829360961914, -32.644710540771484)), (('test', 1432), (-74.70205688476562, -53.9644889831543)), (('test', 1443), (-80.21746826171875, -33.15774917602539)), (('test', 1451), (-103.44821166992188, -14.484676361083984)), (('test', 1460), (-121.1119155883789, 5.181756019592285)), (('test', 1471), (64.66940307617188, 28.429338455200195)), (('test', 1475), (-99.43386840820312, …	['LEU', 'PHE', 'ILE']	[1, 1, 1]
1z7e	A	477	wide	interface	['TYR', 'GLY', 'GLU', 'LYS', 'GLU', 'GLY', 'LEU']	['H', '-']	[[(('test', 3580), (-62.500328063964844, -35.44739532470703)), (('test', 3592), (-66.52694702148438, -50.20869064331055)), (('test', 3596), (-67.0689468383789, -49.964927673339844)), (('test', 3605), (-90.49241638183594, -10.974919319152832)), (('test', 3614), (-140.62286376953125, 19.465595245361328)), (('test', 3623), (63.30595016479492, 15.804817199707031)), (('test', 3627), (-59.4314002990722…	['TYR', 'GLU', 'LEU']	[1, 1, 0]
1z82	A	189	wide	interface	['LEU', 'ASP', 'GLY', 'PHE', 'GLY', 'GLY', 'TRP']	['H', 'T', '-']	[[(('test', 1429), (-65.67854309082031, -35.6878547668457)), (('test', 1437), (-66.61256408691406, -36.837947845458984)), (('test', 1445), (-65.70785522460938, -28.55072784423828)), (('test', 1449), (-71.10279083251953, -15.387429237365723)), (('test', 1460), (132.97894287109375, -7.379562854766846)), (('test', 1464), (91.89704895019531, 88.00515747070312)), (('test', 1468), (-104.2887191772461, …	['LEU', 'GLY', 'TRP']	[1, 0, 0]
1zcc	A	165	wide	interface	['VAL', 'GLY', 'ALA', 'VAL', 'HIS', 'HIS', 'ALA']	['H', 'T', '-']	[[(('test', 1285), (-60.52507781982422, -51.6836051940918)), (('test', 1292), (-85.9143295288086, -41.239158630371094)), (('test', 1296), (-60.7935676574707, -54.816978454589844)), (('test', 1301), (-95.05923461914062, -34.292755126953125)), (('test', 1308), (-100.4529800415039, 1.5796672105789185)), (('test', 1318), (55.238582611083984, 24.19371223449707)), (('test', 1328), (-102.78849029541016,…	['VAL', 'HIS', 'ALA']	[1, 0, 0]
1zos	A	62	wide	interface	['LEU', 'ALA', 'ASP', 'HIS', 'PHE', 'GLN', 'VAL']	['H', '-']	[[(('test', 455), (-61.73480987548828, -38.97471237182617)), (('test', 463), (-74.88745880126953, -52.0507926940918)), (('test', 468), (-69.14119720458984, -42.10829162597656)), (('test', 476), (-92.05658721923828, -33.13090515136719)), (('test', 486), (-113.34934997558594, -1.129518985748291)), (('test', 497), (49.30630111694336, 47.976036071777344)), (('test', 506), (-66.73943328857422, 154.372…	['LEU', 'PHE', 'VAL']	[1, 1, 1]
1zp9	A	186	wide		['LEU', 'TYR', 'GLN', 'GLU', 'ALA', 'GLU', 'LEU']	['H', 'T', 'S', '-', 'E']	[[(('test', 1362), (-58.39301681518555, -48.479679107666016)), (('test', 1370), (-66.24110412597656, -56.277618408203125)), (('test', 1382), (-77.46488189697266, -36.9777717590332)), (('test', 1391), (-102.04801177978516, -35.88330841064453)), (('test', 1400), (-90.38166046142578, -15.12711238861084)), (('test', 1405), (48.244537353515625, 54.60899353027344)), (('test', 1414), (-136.2101593017578…	['LEU', 'ALA', 'LEU']	[1, 1, 1]
2a2f	X	31	wide		['ILE', 'LEU', 'ASP', 'LYS', 'GLU', 'GLN', 'PHE']	['H', 'T']	[[(('test', 261), (-67.27546691894531, -25.23369026184082)), (('test', 269), (-76.83016204833984, -41.38008499145508)), (('test', 277), (-74.46311950683594, -51.14150619506836)), (('test', 285), (-75.89544677734375, -34.69699478149414)), (('test', 294), (-126.37256622314453, 7.891876220703125)), (('test', 303), (47.467529296875, 35.63926315307617)), (('test', 312), (46.78893280029297, 45.46716690…	['ILE', 'GLU', 'PHE']	[1, 0, 0]
2a2m	A	120	wide	interface	['TYR', 'HIS', 'GLN', 'THR', 'TRP', 'HIS', 'LEU']	['H', 'T', 'S', '-', 'B']	[[(('test', 897), (-73.7446060180664, -36.986358642578125)), (('test', 909), (-70.74919891357422, -43.435916900634766)), (('test', 919), (-89.4857406616211, -58.696617126464844)), (('test', 928), (-72.99484252929688, -39.65110778808594)), (('test', 935), (-100.3827133178711, -2.147489309310913)), (('test', 949), (60.22045135498047, 34.1993408203125)), (('test', 959), (-102.4046401977539, 129.6173…	['TYR', 'TRP', 'LEU']	[1, 0, 1]
2a3v	A	57	wide	interface	['LEU', 'ALA', 'VAL', 'GLN', 'GLY', 'LYS', 'VAL']	['H', 'T', '-']	[[(('test', 482), (-72.70198059082031, -44.43486785888672)), (('test', 490), (-61.972900390625, -74.02513885498047)), (('test', 495), (-69.44815826416016, 153.59307861328125)), (('test', 502), (45.65202331542969, 22.88135528564453)), (('test', 511), (-145.437255859375, -24.36459732055664)), (('test', 515), (45.974422454833984, 33.57914733886719)), (('test', 524), (-67.1496810913086, 145.273254394…	['LEU', 'GLY', 'VAL']	[1, 0, 0]
2a65	A	367	wide		['LEU', 'GLU', 'ASP', 'GLU', 'LEU', 'LYS', 'LEU']	['H', 'T', 'S', '-']	[[(('test', 2791), (-62.51695251464844, -38.07173156738281)), (('test', 2799), (-72.32975006103516, -51.98651123046875)), (('test', 2808), (-68.8894271850586, -46.403282165527344)), (('test', 2816), (-96.79617309570312, -33.8650016784668)), (('test', 2825), (-103.35763549804688, -0.31278666853904724)), (('test', 2833), (59.665802001953125, 32.7601318359375)), (('test', 2842), (-78.89996337890625,…	['LEU', 'LEU', 'LEU']	[1, 1, 1]
2aal	A	91	wide		['LEU', 'GLU', 'ARG', 'ASP', 'CYS', 'GLY', 'ILE']	['H', '-']	[[(('test', 723), (-67.11660766601562, -33.68458557128906)), (('test', 731), (-71.94567108154297, -56.2463264465332)), (('test', 740), (-57.4477653503418, -50.34666442871094)), (('test', 751), (-83.0674819946289, -29.367170333862305)), (('test', 759), (-117.98501586914062, -10.477206230163574)), (('test', 765), (67.85021209716797, 25.919540405273438)), (('test', 769), (-93.53549194335938, 124.238…	['LEU', 'CYS', 'ILE']	[1, 1, 1]
2abk	A	126	wide		['LEU', 'ASN', 'THR', 'ALA', 'PHE', 'GLY', 'TRP']	['H', '-']	[[(('test', 959), (-60.01211166381836, -44.63084030151367)), (('test', 967), (-64.6812744140625, -47.394569396972656)), (('test', 975), (-83.98698425292969, -43.20381164550781)), (('test', 982), (-84.50492858886719, -33.830013275146484)), (('test', 987), (-115.54985809326172, 1.4184452295303345)), (('test', 998), (74.454345703125, 22.195497512817383)), (('test', 1002), (-69.85318756103516, 147.56…	['LEU', 'PHE', 'TRP']	[1, 1, 1]
2aeu	A	322	wide		['LEU', 'LEU', 'LYS', 'ASN', 'TYR', 'GLY', 'ILE']	['H', '-', 'E']	[[(('test', 2491), (-61.547996520996094, -43.5570068359375)), (('test', 2499), (-67.20008850097656, -56.545379638671875)), (('test', 2507), (-56.85268020629883, -48.29252243041992)), (('test', 2516), (-94.85059356689453, -23.743244171142578)), (('test', 2524), (-128.5446014404297, -3.340409517288208)), (('test', 2536), (67.18463897705078, 13.267021179199219)), (('test', 2540), (-83.2433853149414,…	['LEU', 'TYR', 'ILE']	[1, 0, 1]
2afb	A	198	wide		['ILE', 'GLU', 'LYS', 'VAL', 'LEU', 'GLY', 'ILE']	['H', '-']	[[(('test', 1589), (-70.79741668701172, -42.320777893066406)), (('test', 1597), (-60.36925506591797, -49.88700866699219)), (('test', 1602), (-72.88774871826172, -51.70881652832031)), (('test', 1611), (-83.9565658569336, -31.895387649536133)), (('test', 1618), (-107.24124908447266, -12.173526763916016)), (('test', 1626), (67.07643127441406, 25.86098289489746)), (('test', 1630), (-113.4448776245117…	['ILE', 'LEU', 'ILE']	[1, 1, 1]
2afr	A	152	wide		['LEU', 'ILE', 'ARG', 'GLN', 'GLU', 'GLY', 'ILE']	['H', '-']	[[(('test', 1132), (-68.58336639404297, -36.31277847290039)), (('test', 1140), (-65.10041046142578, -46.70885467529297)), (('test', 1148), (-67.41120147705078, -44.581085205078125)), (('test', 1159), (-96.13842010498047, -37.135093688964844)), (('test', 1168), (-98.49777221679688, -12.217998504638672)), (('test', 1177), (66.76522064208984, 26.19708824157715)), (('test', 1181), (-60.87514877319336…	['LEU', 'GLU', 'ILE']	[1, 1, 1]
2ahe	A	202	wide		['ALA', 'LYS', 'LYS', 'TYR', 'ARG', 'ASN', 'PHE']	['H', '-']	[[(('test', 1360), (-58.78147506713867, -36.58573913574219)), (('test', 1365), (-65.34544372558594, -53.019588470458984)), (('test', 1374), (-58.165767669677734, -43.9655647277832)), (('test', 1383), (-105.00960540771484, -12.499588966369629)), (('test', 1395), (-127.38124084472656, 5.484336853027344)), (('test', 1406), (39.4564208984375, 41.729068756103516)), (('test', 1414), (-97.33624267578125…	['ALA', 'ARG', 'PHE']	[1, 0, 1]
2aj4	A	318	wide		['TYR', 'ALA', 'ARG', 'TYR', 'HIS', 'ASN', 'ILE']	['H', '-']	[[(('test', 2305), (-58.76492691040039, -36.89958572387695)), (('test', 2317), (-66.56832885742188, -47.734134674072266)), (('test', 2322), (-73.75054168701172, -38.27882766723633)), (('test', 2333), (-105.22972106933594, -17.40024185180664)), (('test', 2345), (-112.93314361572266, -0.08846932649612427)), (('test', 2355), (67.78881072998047, 18.75337028503418)), (('test', 2363), (-88.922737121582…	['TYR', 'HIS', 'ILE']	[1, 1, 1]
2amx	A	339	wide		['LEU', 'TYR', 'ILE', 'HIS', 'LEU', 'ASN', 'PHE']	['H', '-']	[[(('test', 2633), (-67.85621643066406, -38.40279769897461)), (('test', 2641), (-58.98453140258789, -55.885562896728516)), (('test', 2653), (-65.35503387451172, -41.43267059326172)), (('test', 2661), (-103.3687744140625, -23.041566848754883)), (('test', 2671), (-129.77621459960938, 10.460628509521484)), (('test', 2679), (57.457191467285156, 33.87149429321289)), (('test', 2687), (-65.5787277221679…	['LEU', 'LEU', 'PHE']	[1, 1, 1]
2aus	C	226	wide	interface	['PHE', 'TRP', 'LYS', 'GLU', 'ASP', 'GLY', 'ILE']	['H', 'T', '-']	[[(('test', 4634), (-60.165428161621094, -32.15869903564453)), (('test', 4645), (-77.66735076904297, -59.215362548828125)), (('test', 4659), (-69.53132629394531, -30.893823623657227)), (('test', 4668), (-99.05142211914062, -45.46002197265625)), (('test', 4677), (-95.29529571533203, -4.4554009437561035)), (('test', 4685), (70.00639343261719, 23.226972579956055)), (('test', 4689), (-106.44937896728…	['PHE', 'ASP', 'ILE']	[1, 1, 1]
2axq	A	432	wide		['LEU', 'LYS', 'ASP', 'LYS', 'TYR', 'GLY', 'ILE']	['H', '-']	[[(('test', 3321), (-60.64091110229492, -42.18295669555664)), (('test', 3329), (-70.61228942871094, -51.04819869995117)), (('test', 3338), (-63.47296905517578, -47.40903091430664)), (('test', 3346), (-79.8943862915039, -44.11614227294922)), (('test', 3355), (-113.0150146484375, -2.816819429397583)), (('test', 3367), (70.74909210205078, 17.030710220336914)), (('test', 3371), (-100.04554748535156, …	['LEU', 'TYR', 'ILE']	[1, 1, 1]
2azw	A	64	wide		['VAL', 'LEU', 'GLU', 'GLU', 'LEU', 'GLY', 'ILE']	['H', 'S', 'E']	[[(('test', 494), (-70.06193542480469, -27.37055778503418)), (('test', 501), (-67.35115051269531, -54.280296325683594)), (('test', 509), (-58.370338439941406, -47.668060302734375)), (('test', 518), (-84.0793228149414, -37.65766143798828)), (('test', 527), (-115.23343658447266, -18.73496437072754)), (('test', 535), (77.26336669921875, 24.197803497314453)), (('test', 539), (-120.83367156982422, 159…	['VAL', 'LEU', 'ILE']	[1, 1, 1]
2b7j	A	166	wide	interface	['LEU', 'SER', 'SER', 'LYS', 'TYR', 'GLY', 'ILE']	['H', '-']	[[(('test', 437), (-65.99276733398438, -40.378875732421875)), (('test', 445), (-73.81961059570312, -47.397151947021484)), (('test', 451), (-83.05723571777344, -24.813777923583984)), (('test', 457), (-100.70781707763672, -38.70990753173828)), (('test', 466), (-115.0653305053711, 7.069216251373291)), (('test', 478), (58.65895462036133, 16.89973258972168)), (('test', 482), (-94.42292022705078, 131.6…	['LEU', 'TYR', 'ILE']	[1, 0, 1]
2bbz	A	73	wide		['LEU', 'LYS', 'SER', 'ARG', 'PHE', 'GLY', 'LEU']	['H', 'T', '-']	[[(('test', 556), (-75.71418762207031, -20.02183723449707)), (('test', 564), (-103.37785339355469, -48.37187957763672)), (('test', 573), (-65.06106567382812, -3.2105276584625244)), (('test', 579), (-137.85142517089844, -33.09749221801758)), (('test', 590), (-114.55174255371094, -4.055406093597412)), (('test', 601), (63.800140380859375, -20.913658142089844)), (('test', 605), (-75.82566833496094, 1…	['LEU', 'PHE', 'LEU']	[0, 0, 0]
2bes	A	99	wide	interface	['ALA', 'ARG', 'GLU', 'HIS', 'ASN', 'ASN', 'ALA']	['H', 'T', '-']	[[(('test', 706), (-59.29901885986328, -45.24257278442383)), (('test', 711), (-70.7879867553711, -49.777591705322266)), (('test', 722), (-65.11759185791016, -48.46513748168945)), (('test', 731), (-94.73493957519531, -46.853004455566406)), (('test', 741), (-94.28874969482422, -8.919097900390625)), (('test', 749), (49.517120361328125, 38.56653594970703)), (('test', 757), (-66.18563079833984, 117.87…	['ALA', 'ASN', 'ALA']	[1, 0, 0]
2bgw	A	119	wide	interface	['LEU', 'GLN', 'LEU', 'ASP', 'TYR', 'GLY', 'ILE']	['H', 'S', '-']	[[(('test', 842), (-52.59000778198242, -34.282413482666016)), (('test', 850), (-80.38348388671875, -44.15771484375)), (('test', 859), (-89.38623046875, -33.44197463989258)), (('test', 867), (-76.32145690917969, -44.704654693603516)), (('test', 875), (-122.6971206665039, 21.787841796875)), (('test', 887), (54.97953796386719, 17.1832275390625)), (('test', 891), (-64.2710952758789, 155.8989715576172…	['LEU', 'TYR', 'ILE']	[1, 0, 1]
2bhr	A	536	wide		['LEU', 'MET', 'ARG', 'ARG', 'GLY', 'ASP', 'LEU']	['H', 'T', '-']	[[(('test', 2770), (-61.169029235839844, -26.078975677490234)), (('test', 2778), (-89.35131072998047, -53.93069839477539)), (('test', 2786), (-67.58660125732422, -51.8788948059082)), (('test', 2797), (-90.04450988769531, -34.08858871459961)), (('test', 2808), (-77.78388214111328, -28.60584259033203)), (('test', 2812), (63.813236236572266, 34.130855560302734)), (('test', 2820), (-99.7332992553711,…	['LEU', 'GLY', 'LEU']	[1, 0, 0]
2bhs	A	244	wide	interface	['LEU', 'ALA', 'VAL', 'ARG', 'GLU', 'GLY', 'ILE']	['H', '-']	[[(('test', 1857), (-56.74248504638672, -45.09770202636719)), (('test', 1865), (-63.569881439208984, -44.141265869140625)), (('test', 1870), (-75.04080963134766, -41.62214279174805)), (('test', 1877), (-102.2416000366211, -17.363386154174805)), (('test', 1888), (-124.12368774414062, -16.420848846435547)), (('test', 1897), (83.05694580078125, 7.770844459533691)), (('test', 1901), (-97.106582641601…	['LEU', 'GLU', 'ILE']	[1, 1, 1]
2bhu	A	316	wide		['LEU', 'VAL', 'THR', 'VAL', 'ASN', 'HIS', 'LEU']	['H', 'T', '-']	[[(('test', 2566), (-57.22965621948242, -36.194034576416016)), (('test', 2574), (-85.64739227294922, -49.426002502441406)), (('test', 2581), (-82.95935821533203, -19.032588958740234)), (('test', 2588), (-115.88563537597656, -50.824771881103516)), (('test', 2595), (-79.71089935302734, -16.006343841552734)), (('test', 2603), (71.3470458984375, 28.7025146484375)), (('test', 2613), (-75.4083404541015…	['LEU', 'ASN', 'LEU']	[1, 1, 1]
2bwn	A	350	wide		['LEU', 'LEU', 'SER', 'ASP', 'TYR', 'GLY', 'VAL']	['H', '-', 'E']	[[(('test', 2739), (-56.28887176513672, -41.58686828613281)), (('test', 2747), (-69.32759857177734, -56.43623352050781)), (('test', 2755), (-72.58747100830078, -40.00216293334961)), (('test', 2761), (-88.96835327148438, -29.684856414794922)), (('test', 2769), (-120.54240417480469, -6.2941975593566895)), (('test', 2781), (69.67394256591797, 22.669252395629883)), (('test', 2785), (-102.084297180175…	['LEU', 'TYR', 'VAL']	[1, 1, 1]
2c46	A	141	wide		['LEU', 'VAL', 'GLU', 'LYS', 'MET', 'ASP', 'TRP']	['H', 'T', '-']	[[(('test', 1134), (-56.27609634399414, -39.88665008544922)), (('test', 1142), (-76.94232177734375, -52.393585205078125)), (('test', 1149), (-72.2825698852539, -37.93491744995117)), (('test', 1158), (-95.64237976074219, -40.57965087890625)), (('test', 1167), (-104.50691223144531, 6.501617908477783)), (('test', 1175), (57.29538345336914, 29.970781326293945)), (('test', 1183), (-70.5764389038086, 1…	['LEU', 'MET', 'TRP']	[1, 1, 1]
2c5q	A	19	wide	interface	['LEU', 'LEU', 'ASN', 'VAL', 'TYR', 'ASN', 'ILE']	['H', '-']	[[(('test', 134), (-66.59965515136719, -41.170188903808594)), (('test', 142), (-64.53070068359375, -48.29582595825195)), (('test', 150), (-83.95194244384766, -41.79098129272461)), (('test', 158), (-76.63562774658203, -38.01420593261719)), (('test', 165), (-114.23590087890625, -0.09487278759479523)), (('test', 177), (57.9343147277832, 35.73318099975586)), (('test', 185), (-85.6073989868164, 105.62…	['LEU', 'TYR', 'ILE']	[1, 0, 1]
2c61	A	234	wide		['LEU', 'ALA', 'TYR', 'GLU', 'HIS', 'GLY', 'MET']	['H', '-']	[[(('test', 1566), (-66.48604583740234, -39.39179992675781)), (('test', 1574), (-67.84217071533203, -45.58054733276367)), (('test', 1579), (-87.99102020263672, -45.68661117553711)), (('test', 1591), (-87.3221435546875, -18.20154571533203)), (('test', 1600), (-123.89252471923828, 5.226934909820557)), (('test', 1610), (61.793331146240234, 39.28561019897461)), (('test', 1614), (-102.9908676147461, 1…	['LEU', 'HIS', 'MET']	[1, 0, 1]
2ch1	A	335	wide	interface	['ALA', 'MET', 'ASN', 'ASN', 'PHE', 'SER', 'LEU']	['H', '-', 'B']	[[(('test', 2613), (-55.978816986083984, -43.43012237548828)), (('test', 2618), (-72.51469421386719, -48.35997009277344)), (('test', 2626), (-64.4610595703125, -28.51917839050293)), (('test', 2634), (-107.7885513305664, -27.358291625976562)), (('test', 2642), (-125.16451263427734, -0.6555128693580627)), (('test', 2653), (54.536746978759766, 30.950950622558594)), (('test', 2659), (-99.766876220703…	['ALA', 'PHE', 'LEU']	[1, 0, 1]
2chu	A	209	wide		['ILE', 'HIS', 'ASP', 'VAL', 'LEU', 'GLY', 'ILE']	['H', 'T', 'S', '-']	[[(('test', 1405), (-59.4867057800293, -36.51579284667969)), (('test', 1413), (-93.0282974243164, -43.043914794921875)), (('test', 1423), (-86.50503540039062, -33.53981018066406)), (('test', 1431), (-100.92778778076172, -41.84012222290039)), (('test', 1438), (-93.70585632324219, -12.102127075195312)), (('test', 1446), (77.71300506591797, 10.157142639160156)), (('test', 1450), (-65.17433166503906,…	['ILE', 'LEU', 'ILE']	[1, 0, 1]
2cmu	A	179	wide		['LEU', 'LYS', 'LYS', 'GLU', 'LEU', 'GLY', 'ALA']	['H', 'S', '-']	[[(('test', 1408), (-62.1088981628418, -34.7533073425293)), (('test', 1416), (-77.35860443115234, -31.537336349487305)), (('test', 1425), (-85.33903503417969, -35.8507080078125)), (('test', 1434), (-90.6236801147461, -37.60275650024414)), (('test', 1443), (-100.68424987792969, -10.895112037658691)), (('test', 1451), (77.74191284179688, 15.290034294128418)), (('test', 1455), (-58.18138885498047, 1…	['LEU', 'LEU', 'ALA']	[0, 1, 0]
2cwn	A	156	wide		['LEU', 'GLU', 'GLU', 'GLN', 'HIS', 'GLY', 'ILE']	['H', '-']	[[(('test', 1118), (-61.420162200927734, -42.12793731689453)), (('test', 1126), (-64.81349182128906, -57.115135192871094)), (('test', 1135), (-69.8570556640625, -44.0382080078125)), (('test', 1144), (-84.34590148925781, -26.86585235595703)), (('test', 1153), (-127.64140319824219, -2.563992977142334)), (('test', 1163), (67.36203002929688, 19.651777267456055)), (('test', 1167), (-91.51918029785156,…	['LEU', 'HIS', 'ILE']	[1, 0, 1]
2cxh	A	138	wide		['PHE', 'VAL', 'ILE', 'ALA', 'PHE', 'HIS', 'ALA']	['H', '-']	[[(('test', 977), (-67.62860107421875, -34.102210998535156)), (('test', 988), (-60.81320571899414, -48.161224365234375)), (('test', 995), (-68.13824462890625, -49.65329360961914)), (('test', 1003), (-69.63253784179688, -43.999080657958984)), (('test', 1008), (-117.95992279052734, 13.819966316223145)), (('test', 1019), (62.17782974243164, 31.089252471923828)), (('test', 1029), (-73.1854019165039, …	['PHE', 'PHE', 'ALA']	[1, 1, 0]
2d4w	A	318	wide	interface	['LEU', 'ARG', 'ASP', 'ASN', 'LEU', 'GLY', 'MET']	['H', 'T', '-']	[[(('test', 2422), (-58.52296829223633, -30.840965270996094)), (('test', 2430), (-82.45092010498047, -56.81613540649414)), (('test', 2441), (-75.89681243896484, -29.107704162597656)), (('test', 2449), (-99.65291595458984, -39.588619232177734)), (('test', 2457), (-96.70166015625, -11.225825309753418)), (('test', 2465), (76.24153900146484, 22.87649154663086)), (('test', 2469), (-86.48690795898438, …	['LEU', 'LEU', 'MET']	[1, 1, 1]
2ddz	A	26	wide	interface	['ALA', 'TYR', 'ARG', 'ASN', 'PHE', 'GLY', 'ILE']	['H', '-']	[[(('test', 197), (-67.5640869140625, -34.25712203979492)), (('test', 202), (-73.77618408203125, -36.97672653198242)), (('test', 214), (-69.9880142211914, -44.192543029785156)), (('test', 225), (-89.05862426757812, -25.172306060791016)), (('test', 233), (-130.19012451171875, 5.442008972167969)), (('test', 244), (62.914306640625, 23.89727020263672)), (('test', 248), (-90.74303436279297, 117.277275…	['ALA', 'PHE', 'ILE']	[0, 0, 1]
2der	A	115	wide		['ALA', 'ALA', 'GLU', 'ASP', 'LEU', 'GLY', 'ALA']	['H', 'T', '-']	[[(('test', 868), (-32.095699310302734, -38.107540130615234)), (('test', 873), (-80.7262954711914, -64.60797119140625)), (('test', 878), (-56.87297821044922, -27.928550720214844)), (('test', 887), (-110.07084655761719, -83.44075775146484)), (('test', 895), (-48.92346954345703, 3.134503126144409)), (('test', 903), (40.63558578491211, 82.4195785522461)), (('test', 907), (-126.83415222167969, 147.05…	['ALA', 'LEU', 'ALA']	[1, 1, 0]
2dho	A	112	wide		['LEU', 'LYS', 'ALA', 'GLU', 'LEU', 'GLY', 'ILE']	['H', '-']	[[(('test', 798), (-59.72207260131836, -38.199623107910156)), (('test', 806), (-70.19987487792969, -51.74052429199219)), (('test', 815), (-61.79703140258789, -43.214866638183594)), (('test', 820), (-84.94286346435547, -54.49032211303711)), (('test', 829), (-98.10380554199219, -4.950091361999512)), (('test', 837), (75.31230163574219, 13.575922966003418)), (('test', 841), (-71.52030181884766, 119.4…	['LEU', 'LEU', 'ILE']	[1, 1, 1]
2dht	A	175	wide	interface	['LEU', 'ARG', 'LYS', 'GLU', 'LEU', 'LYS', 'VAL']	['H', 'T', 'S', '-']	[[(('test', 1374), (-61.87385177612305, -22.91775131225586)), (('test', 1382), (-86.33891296386719, -52.64039993286133)), (('test', 1393), (-80.80231475830078, -28.356544494628906)), (('test', 1402), (-103.6354751586914, -35.15394973754883)), (('test', 1411), (-105.09209442138672, -18.68926429748535)), (('test', 1419), (59.59809875488281, 51.012081146240234)), (('test', 1428), (-115.7155914306640…	['LEU', 'LEU', 'VAL']	[1, 1, 1]
2e9y	A	145	wide		['LEU', 'SER', 'ARG', 'ARG', 'TYR', 'GLY', 'TRP']	['H', '-']	[[(('test', 1064), (-63.10321044921875, -34.11785125732422)), (('test', 1072), (-70.54903411865234, -40.082984924316406)), (('test', 1078), (-72.09211730957031, -39.46282196044922)), (('test', 1089), (-81.4339599609375, -48.75046920776367)), (('test', 1100), (-110.76812744140625, -0.30901044607162476)), (('test', 1112), (70.3743896484375, 25.05511474609375)), (('test', 1116), (-66.89977264404297,…	['LEU', 'TYR', 'TRP']	[1, 1, 1]
2eab	A	458	wide		['ALA', 'LYS', 'VAL', 'TYR', 'ALA', 'GLY', 'ALA']	['H', '-']	[[(('test', 3420), (-59.45405960083008, -39.619056701660156)), (('test', 3425), (-66.08788299560547, -49.41025924682617)), (('test', 3434), (-65.18708038330078, -44.98783874511719)), (('test', 3441), (-98.65766143798828, -21.444652557373047)), (('test', 3453), (-125.71713256835938, -2.1912455558776855)), (('test', 3458), (72.52776336669922, 21.501859664916992)), (('test', 3462), (-99.309593200683…	['ALA', 'ALA', 'ALA']	[1, 0, 0]
2egu	A	255	wide		['ALA', 'ALA', 'ARG', 'GLU', 'GLU', 'GLY', 'ILE']	['H', '-']	[[(('test', 1610), (-63.69392013549805, -34.8621940612793)), (('test', 1615), (-68.16633605957031, -46.717529296875)), (('test', 1620), (-66.1621322631836, -49.30904769897461)), (('test', 1631), (-91.47738647460938, -15.697998046875)), (('test', 1640), (-126.34123229980469, -13.690773963928223)), (('test', 1649), (76.18376922607422, 19.764572143554688)), (('test', 1653), (-105.78643798828125, 108…	['ALA', 'GLU', 'ILE']	[0, 0, 1]
2ehp	A	36	wide		['TRP', 'ILE', 'LEU', 'ASP', 'LYS', 'GLU', 'ILE']	['H', 'T', '-']	[[(('test', 246), (-63.73906707763672, -37.49647903442383)), (('test', 260), (-72.3485336303711, -54.18235778808594)), (('test', 268), (-76.04149627685547, -40.77171325683594)), (('test', 276), (-88.41570281982422, -40.16565704345703)), (('test', 284), (-98.17999267578125, -0.6358140110969543)), (('test', 293), (54.29045867919922, 39.28240966796875)), (('test', 302), (-104.63139343261719, 103.938…	['TRP', 'LYS', 'ILE']	[1, 1, 1]
2enx	A	27	wide	interface	['ALA', 'LYS', 'GLU', 'ALA', 'TRP', 'GLY', 'LEU']	['H', '-']	[[(('test', 188), (-52.98131561279297, -51.307861328125)), (('test', 193), (-52.72371292114258, -56.471946716308594)), (('test', 202), (-71.19404602050781, -37.73321533203125)), (('test', 211), (-78.63517761230469, -52.36442565917969)), (('test', 216), (-116.80369567871094, 9.082161903381348)), (('test', 230), (44.5465202331543, 48.91482162475586)), (('test', 234), (-83.9423828125, 168.4280548095…	['ALA', 'TRP', 'LEU']	[1, 1, 1]
2eql	A	32	wide		['ALA', 'GLU', 'TYR', 'GLU', 'SER', 'ASN', 'PHE']	['H', 'S']	[[(('test', 244), (-53.29778289794922, -42.08023452758789)), (('test', 249), (-67.725830078125, -51.50853729248047)), (('test', 258), (-69.08767700195312, -17.143545150756836)), (('test', 270), (-87.23973846435547, -35.081443786621094)), (('test', 279), (-138.1719970703125, -11.56684398651123)), (('test', 285), (65.95936584472656, 35.901180267333984)), (('test', 293), (63.26285171508789, 29.92583…	['ALA', 'SER', 'PHE']	[1, 0, 0]
2euc	A	40	wide		['ALA', 'GLU', 'GLU', 'HIS', 'PHE', 'HIS', 'ILE']	['H', 'T', '-']	[[(('test', 322), (-85.94916534423828, -19.830352783203125)), (('test', 327), (-86.58708953857422, -56.018470764160156)), (('test', 336), (-67.03531646728516, -37.17547607421875)), (('test', 345), (-86.28376007080078, -32.19281768798828)), (('test', 355), (-128.54568481445312, 12.223516464233398)), (('test', 366), (50.410972595214844, 34.570594787597656)), (('test', 376), (-96.40177917480469, 137…	['ALA', 'PHE', 'ILE']	[1, 0, 1]
2evu	A	126	wide		['ALA', 'ALA', 'THR', 'VAL', 'GLY', 'GLY', 'LEU']	['H', 'T', 'S', 'G']	[[(('test', 902), (-61.498416900634766, -26.264896392822266)), (('test', 907), (-98.33647155761719, -41.21952438354492)), (('test', 912), (-80.91390991210938, -17.375511169433594)), (('test', 919), (-119.9451675415039, -46.03784942626953)), (('test', 926), (-86.1957778930664, -12.415985107421875)), (('test', 930), (61.51643371582031, 15.702668190002441)), (('test', 934), (60.5729866027832, 19.791…	['ALA', 'GLY', 'LEU']	[1, 0, 0]
2ex2	A	340	wide		['LEU', 'ARG', 'GLN', 'GLN', 'ALA', 'GLY', 'VAL']	['H', 'T', 'S', '-']	[[(('test', 2423), (-59.36178970336914, -42.16978454589844)), (('test', 2431), (-72.25177764892578, -47.268978118896484)), (('test', 2442), (-85.35417938232422, -36.16194534301758)), (('test', 2451), (-103.21791076660156, -30.777494430541992)), (('test', 2460), (-104.12973022460938, -5.75704288482666)), (('test', 2465), (73.50784301757812, 18.71668815612793)), (('test', 2469), (-109.3425827026367…	['LEU', 'ALA', 'VAL']	[1, 1, 1]
2f6k	A	221	wide		['ALA', 'GLN', 'LYS', 'VAL', 'TYR', 'GLN', 'VAL']	['H', '-']	[[(('test', 1739), (-60.559898376464844, -35.4596061706543)), (('test', 1744), (-71.74210357666016, -49.712276458740234)), (('test', 1753), (-70.39686584472656, -49.60615921020508)), (('test', 1762), (-90.10545349121094, -33.78544998168945)), (('test', 1769), (-98.98568725585938, -8.73318099975586)), (('test', 1781), (58.0980110168457, 35.994205474853516)), (('test', 1790), (-126.25424194335938, …	['ALA', 'TYR', 'VAL']	[0, 1, 1]
2f7f	A	76	wide		['LEU', 'ARG', 'GLU', 'VAL', 'GLU', 'GLU', 'TYR']	['H', 'T', 'S', '-']	[[(('test', 621), (-64.55937194824219, -34.611351013183594)), (('test', 629), (-73.85212707519531, -54.897979736328125)), (('test', 640), (-79.20408630371094, -41.65384292602539)), (('test', 649), (-89.27501678466797, -53.528602600097656)), (('test', 656), (-88.62494659423828, -9.38305377960205)), (('test', 665), (56.23849868774414, 43.81723403930664)), (('test', 674), (-70.119873046875, 151.0856…	['LEU', 'GLU', 'TYR']	[1, 1, 1]
2fbd	A	29	wide		['ALA', 'GLU', 'HIS', 'GLU', 'SER', 'SER', 'TYR']	['H', 'T']	[[(('test', 240), (-57.93952560424805, -41.77177047729492)), (('test', 245), (-59.69345474243164, -48.03059387207031)), (('test', 254), (-68.0496826171875, -42.29595947265625)), (('test', 264), (-71.0954360961914, -44.63897705078125)), (('test', 273), (-135.46827697753906, -1.2840516567230225)), (('test', 279), (52.48446273803711, 36.91200637817383)), (('test', 285), (69.423583984375, 14.44773674…	['ALA', 'SER', 'TYR']	[1, 1, 0]
2fez	A	235	wide		['LEU', 'ALA', 'ASP', 'ASP', 'LEU', 'GLY', 'ILE']	['H', 'S', '-']	[[(('test', 1727), (-65.00206756591797, -38.634456634521484)), (('test', 1735), (-63.69899368286133, -57.025325775146484)), (('test', 1740), (-65.56473541259766, -49.777748107910156)), (('test', 1748), (-77.99063873291016, -38.069759368896484)), (('test', 1756), (-115.49030303955078, -21.52344512939453)), (('test', 1764), (75.97852325439453, 27.06745147705078)), (('test', 1768), (-122.59206390380…	['LEU', 'LEU', 'ILE']	[1, 1, 1]
2ffl	A	197	wide		['TYR', 'ALA', 'THR', 'ALA', 'HIS', 'ASN', 'ILE']	['H', 'T', '-']	[[(('test', 1479), (-57.287010192871094, -23.255748748779297)), (('test', 1491), (-83.00483703613281, -40.93579864501953)), (('test', 1496), (-68.32099151611328, -47.22307586669922)), (('test', 1503), (-82.06143188476562, -60.2409553527832)), (('test', 1508), (-95.61835479736328, -6.949833393096924)), (('test', 1518), (65.22737121582031, 38.76802062988281)), (('test', 1526), (-111.18871307373047,…	['TYR', 'HIS', 'ILE']	[1, 1, 1]
2fm1	A	92	wide	interface	['MET', 'ALA', 'VAL', 'LEU', 'SER', 'GLY', 'VAL']	['H', '-']	[[(('test', 700), (-59.179100036621094, -32.60297393798828)), (('test', 708), (-71.33211517333984, -49.76791763305664)), (('test', 713), (-74.6919937133789, -46.43762969970703)), (('test', 720), (-79.54581451416016, -41.50556564331055)), (('test', 728), (-109.06732940673828, -11.264947891235352)), (('test', 734), (61.801151275634766, 33.61138916015625)), (('test', 738), (-112.36846923828125, 151.…	['MET', 'SER', 'VAL']	[1, 0, 1]
2fsf	A	401	wide		['PHE', 'SER', 'SER', 'ILE', 'TYR', 'LYS', 'LEU']	['H', '-']	[[(('test', 1999), (-55.72224426269531, -43.72138214111328)), (('test', 2010), (-67.77609252929688, -49.98161315917969)), (('test', 2016), (-57.8736457824707, -52.2176399230957)), (('test', 2022), (-72.99793243408203, -31.334609985351562)), (('test', 2030), (-134.89707946777344, -11.56117057800293)), (('test', 2042), (49.523860931396484, 41.76293182373047)), (('test', 2051), (-97.5288314819336, 1…	['PHE', 'TYR', 'LEU']	[1, 0, 1]
2fsf	A	710	wide		['LEU', 'LYS', 'ASN', 'ASP', 'PHE', 'ASP', 'LEU']	['H', '-']	[[(('test', 4423), (-63.283348083496094, -39.40033721923828)), (('test', 4431), (-67.0062484741211, -54.855281829833984)), (('test', 4440), (-62.751564025878906, -52.03562545776367)), (('test', 4448), (-93.10232543945312, -10.655139923095703)), (('test', 4456), (-138.64852905273438, 1.1005624532699585)), (('test', 4467), (65.98912811279297, 32.78477478027344)), (('test', 4475), (-131.407058715820…	['LEU', 'PHE', 'LEU']	[1, 1, 1]
2fty	A	157	wide		['ALA', 'TYR', 'ASN', 'ASP', 'TYR', 'GLY', 'VAL']	['H', '-']	[[(('test', 1161), (-65.98780822753906, -38.89753723144531)), (('test', 1166), (-69.031494140625, -52.135868072509766)), (('test', 1178), (-63.1866455078125, -42.01283264160156)), (('test', 1186), (-78.01197052001953, -36.67131042480469)), (('test', 1194), (-132.40774536132812, -1.4256011247634888)), (('test', 1206), (60.91374969482422, 41.76899719238281)), (('test', 1210), (-94.0916519165039, 12…	['ALA', 'TYR', 'VAL']	[0, 0, 1]
2g17	A	114	wide		['TYR', 'GLU', 'LYS', 'TYR', 'TYR', 'GLY', 'PHE']	['H', '-', 'S']	[[(('test', 880), (-73.35094451904297, -28.978260040283203)), (('test', 892), (-59.15721130371094, -64.34088897705078)), (('test', 901), (-60.06580352783203, -59.55947494506836)), (('test', 910), (-93.36468505859375, -13.768905639648438)), (('test', 922), (-123.1832504272461, -14.671024322509766)), (('test', 934), (85.65518951416016, -3.3256070613861084)), (('test', 938), (-125.36792755126953, 15…	['TYR', 'TYR', 'PHE']	[1, 1, 1]
2g6z	A	278	wide		['LEU', 'MET', 'LYS', 'THR', 'LYS', 'GLN', 'PHE']	['H', '-']	[[(('test', 833), (-58.52939987182617, -36.80721664428711)), (('test', 841), (-69.04117584228516, -48.375980377197266)), (('test', 849), (-69.53266143798828, -39.866302490234375)), (('test', 858), (-100.25502014160156, -25.307584762573242)), (('test', 865), (-109.9389877319336, 0.45756807923316956)), (('test', 874), (67.45458984375, 13.767600059509277)), (('test', 883), (-61.97628402709961, 152.1…	['LEU', 'LYS', 'PHE']	[1, 0, 1]
2gag	A	275	wide		['TYR', 'LEU', 'ASN', 'ARG', 'TYR', 'GLY', 'VAL']	['H', 'T', '-', 'E']	[[(('test', 2059), (-58.7844123840332, -38.16775131225586)), (('test', 2071), (-64.76155853271484, -56.61307144165039)), (('test', 2079), (-83.20002746582031, -44.311946868896484)), (('test', 2087), (-77.71635437011719, -37.10790252685547)), (('test', 2098), (-112.25727844238281, -1.6366184949874878)), (('test', 2110), (58.644187927246094, 43.93538284301758)), (('test', 2114), (-126.3511199951171…	['TYR', 'TYR', 'VAL']	[1, 1, 1]
2gai	A	254	wide		['ALA', 'TYR', 'SER', 'LYS', 'LEU', 'GLY', 'PHE']	['H', '-']	[[(('test', 2036), (-64.0916976928711, -30.87326431274414)), (('test', 2041), (-72.17493438720703, -52.40553665161133)), (('test', 2053), (-72.01866912841797, -29.48373031616211)), (('test', 2059), (-96.80757141113281, -29.58640480041504)), (('test', 2068), (-116.98544311523438, -10.057018280029297)), (('test', 2076), (68.31244659423828, 21.332185745239258)), (('test', 2080), (-79.85494995117188,…	['ALA', 'LEU', 'PHE']	[1, 1, 1]
2gh9	A	202	wide		['LEU', 'ARG', 'PHE', 'LYS', 'TYR', 'ASN', 'LEU']	['H', 'T', 'S', '-']	[[(('test', 1564), (-58.52509689331055, -26.557964324951172)), (('test', 1572), (-98.99156951904297, -55.866111755371094)), (('test', 1583), (-89.03572082519531, -16.535396575927734)), (('test', 1594), (-110.03932189941406, -55.51613998413086)), (('test', 1603), (-84.79786682128906, -16.24684715270996)), (('test', 1615), (56.1546516418457, 49.93282699584961)), (('test', 1623), (-104.7572479248046…	['LEU', 'TYR', 'LEU']	[1, 1, 1]
2ghr	A	149	wide		['LEU', 'TYR', 'HIS', 'HIS', 'TYR', 'GLY', 'VAL']	['H', '-']	[[(('test', 962), (-66.97470092773438, -42.7971076965332)), (('test', 970), (-64.49093627929688, -51.84190368652344)), (('test', 982), (-65.80734252929688, -50.78316116333008)), (('test', 992), (-74.11793518066406, -34.864776611328125)), (('test', 1002), (-129.71652221679688, -1.3173012733459473)), (('test', 1014), (76.9946060180664, 16.061105728149414)), (('test', 1018), (-78.0364990234375, 121.…	['LEU', 'TYR', 'VAL']	[1, 1, 1]
2grj	A	20	wide	interface	['LEU', 'LYS', 'ASN', 'LYS', 'TYR', 'GLY', 'ALA']	['H', '-']	[[(('test', 156), (-56.12269973754883, -39.901065826416016)), (('test', 164), (-66.12489318847656, -49.506500244140625)), (('test', 173), (-76.4990463256836, -37.916404724121094)), (('test', 181), (-94.9280776977539, -38.29289627075195)), (('test', 190), (-106.72604370117188, -1.7943872213363647)), (('test', 202), (78.30026245117188, 17.29140853881836)), (('test', 206), (-63.414161682128906, 143.…	['LEU', 'TYR', 'ALA']	[1, 1, 0]
2h2w	A	149	wide		['LEU', 'TYR', 'TYR', 'PHE', 'TYR', 'GLY', 'ILE']	['H', '-']	[[(('test', 1120), (-57.95722198486328, -35.74563980102539)), (('test', 1128), (-72.0125732421875, -54.279998779296875)), (('test', 1140), (-64.8533706665039, -40.76434326171875)), (('test', 1152), (-84.74755859375, -32.08638000488281)), (('test', 1163), (-126.27115631103516, -0.5059038400650024)), (('test', 1175), (80.31077575683594, 16.328493118286133)), (('test', 1179), (-84.47819519042969, 11…	['LEU', 'TYR', 'ILE']	[1, 1, 1]
2h9a	A	250	wide	interface	['LEU', 'ALA', 'ILE', 'LYS', 'LYS', 'LEU', 'PHE']	['H', 'S', '-']	[[(('test', 1474), (-64.90267181396484, -36.110755920410156)), (('test', 1482), (-64.24468231201172, -49.74687194824219)), (('test', 1487), (-80.53092956542969, -49.62214279174805)), (('test', 1495), (-81.06321716308594, -27.45477867126465)), (('test', 1504), (-118.16484069824219, 1.8960976600646973)), (('test', 1513), (56.324893951416016, 30.991849899291992)), (('test', 1521), (-69.9330978393554…	['LEU', 'LYS', 'PHE']	[1, 1, 0]
2hpg	A	139	wide	interface	['LEU', 'GLU', 'GLN', 'ARG', 'PHE', 'GLY', 'ILE']	['H', '-', 'E']	[[(('test', 993), (-64.40235900878906, -42.511474609375)), (('test', 1001), (-68.25912475585938, -54.05894470214844)), (('test', 1010), (-70.25881958007812, -52.3321418762207)), (('test', 1019), (-74.52064514160156, -31.384849548339844)), (('test', 1030), (-124.31240844726562, -4.622748851776123)), (('test', 1041), (71.21701049804688, 15.6332426071167)), (('test', 1045), (-97.39037322998047, 120.…	['LEU', 'PHE', 'ILE']	[1, 1, 1]
2hqu	A	88	wide	interface	['LEU', 'ALA', 'ALA', 'LYS', 'HIS', 'PHE', 'ILE']	['H', '-', 'E']	[[(('test', 461), (-69.76785278320312, -35.71265411376953)), (('test', 469), (-63.72059631347656, -50.754764556884766)), (('test', 474), (-69.71635437011719, -42.721073150634766)), (('test', 479), (-84.78980255126953, -37.10710144042969)), (('test', 488), (-123.18115234375, 4.825072765350342)), (('test', 498), (63.330257415771484, 39.67508316040039)), (('test', 509), (-94.88966369628906, 136.1435…	['LEU', 'HIS', 'ILE']	[1, 1, 1]
2huf	A	335	wide	interface	['ALA', 'MET', 'LYS', 'THR', 'TYR', 'LEU', 'VAL']	['H', '-', 'E']	[[(('test', 2601), (-69.31793975830078, -36.980472564697266)), (('test', 2606), (-69.60698699951172, -44.78621292114258)), (('test', 2614), (-70.62630462646484, -35.63881301879883)), (('test', 2623), (-81.25032806396484, -40.29902267456055)), (('test', 2630), (-127.49315643310547, -4.415835857391357)), (('test', 2642), (56.565032958984375, 33.765567779541016)), (('test', 2650), (-109.168693542480…	['ALA', 'TYR', 'VAL']	[0, 0, 1]
2hun	A	288	wide		['ILE', 'THR', 'ARG', 'ASP', 'LEU', 'LYS', 'TRP']	['H', '-']	[[(('test', 2260), (-66.59981536865234, -31.781696319580078)), (('test', 2268), (-64.73474884033203, -52.610538482666016)), (('test', 2275), (-61.77022171020508, -51.47287368774414)), (('test', 2286), (-78.36943054199219, -48.02571487426758)), (('test', 2294), (-103.2832260131836, 1.6096111536026)), (('test', 2302), (60.557701110839844, 29.01915168762207)), (('test', 2311), (-76.43122100830078, 1…	['ILE', 'LEU', 'TRP']	[1, 1, 0]
2hvg	A	231	wide		['LEU', 'LYS', 'LYS', 'HIS', 'PHE', 'ASN', 'LEU']	['H', '-']	[[(('test', 1786), (-65.45133972167969, -39.00178527832031)), (('test', 1794), (-70.39163208007812, -54.916954040527344)), (('test', 1803), (-60.33401107788086, -43.27501678466797)), (('test', 1812), (-96.05899810791016, -14.270537376403809)), (('test', 1822), (-138.78213500976562, -5.259559631347656)), (('test', 1833), (52.33055877685547, 39.97856903076172)), (('test', 1841), (-103.9714660644531…	['LEU', 'PHE', 'LEU']	[0, 1, 1]
2hvy	A	229	wide	interface	['PHE', 'TRP', 'LYS', 'GLU', 'ASP', 'GLY', 'ILE']	['H', 'T', '-']	[[(('test', 1683), (-65.61244201660156, -25.822616577148438)), (('test', 1694), (-80.703857421875, -49.670448303222656)), (('test', 1708), (-69.16999816894531, -34.63362121582031)), (('test', 1717), (-102.52485656738281, -40.49338150024414)), (('test', 1726), (-97.45269775390625, -12.760978698730469)), (('test', 1734), (78.51655578613281, 5.409865856170654)), (('test', 1738), (-85.2311782836914, …	['PHE', 'ASP', 'ILE']	[0, 1, 1]
2if6	A	136	wide		['TYR', 'GLN', 'ASN', 'ALA', 'LEU', 'GLY', 'MET']	['H', '-']	[[(('test', 977), (-64.34471893310547, -38.41433334350586)), (('test', 989), (-70.07479095458984, -46.15835189819336)), (('test', 998), (-76.82503509521484, -28.735870361328125)), (('test', 1006), (-83.33998107910156, -45.4596061706543)), (('test', 1011), (-118.13705444335938, -4.505935192108154)), (('test', 1019), (61.93269348144531, 28.780282974243164)), (('test', 1023), (-98.05712127685547, 13…	['TYR', 'LEU', 'MET']	[1, 1, 1]
2iir	A	167	wide	interface	['TYR', 'TYR', 'GLU', 'LYS', 'TYR', 'LYS', 'ILE']	['H', '-']	[[(('test', 1296), (-67.30352020263672, -27.488788604736328)), (('test', 1308), (-80.85394287109375, -44.76577377319336)), (('test', 1320), (-54.54155731201172, -50.003456115722656)), (('test', 1329), (-82.2317886352539, -44.773475646972656)), (('test', 1338), (-115.8213882446289, 2.9910080432891846)), (('test', 1350), (55.68053436279297, 47.84614181518555)), (('test', 1359), (-85.54004669189453,…	['TYR', 'TYR', 'ILE']	[1, 1, 1]
2ija	A	267	wide		['LEU', 'LYS', 'ASN', 'ILE', 'PHE', 'ASN', 'ILE']	['H', '-']	[[(('test', 2236), (-58.06501770019531, -48.01020431518555)), (('test', 2244), (-65.74036407470703, -54.46110534667969)), (('test', 2253), (-70.71866607666016, -34.81745910644531)), (('test', 2261), (-96.004150390625, -40.218223571777344)), (('test', 2269), (-108.67028045654297, -9.020685195922852)), (('test', 2280), (50.76448059082031, 39.562599182128906)), (('test', 2288), (-101.40445709228516,…	['LEU', 'PHE', 'ILE']	[1, 1, 1]
2ikk	A	170	wide		['LEU', 'LYS', 'GLN', 'GLN', 'TYR', 'LYS', 'VAL']	['H', '-']	[[(('test', 622), (-58.659576416015625, -46.417022705078125)), (('test', 630), (-62.39385986328125, -55.987918853759766)), (('test', 639), (-75.0021743774414, -37.914642333984375)), (('test', 648), (-85.82408905029297, -35.534271240234375)), (('test', 657), (-116.46692657470703, 0.16192549467086792)), (('test', 669), (53.04948043823242, 37.39696502685547)), (('test', 678), (-114.6148910522461, 13…	['LEU', 'TYR', 'VAL']	[0, 0, 1]
2inn	A	471	wide	interface	['VAL', 'GLN', 'LYS', 'TYR', 'TYR', 'HIS', 'ILE']	['H', 'T', 'S', '-']	[[(('test', 3887), (-55.84746551513672, -45.66932678222656)), (('test', 3894), (-78.07823181152344, -44.9937629699707)), (('test', 3903), (-87.00096893310547, -34.867828369140625)), (('test', 3912), (-97.68656921386719, -60.43440246582031)), (('test', 3924), (-56.961448669433594, -19.11547088623047)), (('test', 3936), (56.46370315551758, 20.044635772705078)), (('test', 3946), (-91.66524505615234,…	['VAL', 'TYR', 'ILE']	[1, 1, 1]
2ipc	A	72	wide		['ALA', 'LYS', 'ARG', 'TYR', 'LEU', 'GLY', 'MET']	['H', 'T', '-']	[[(('test', 584), (-69.09696960449219, -39.143157958984375)), (('test', 589), (-67.58811950683594, -36.088470458984375)), (('test', 598), (-84.90931701660156, -53.454986572265625)), (('test', 609), (-87.5478744506836, -10.34162712097168)), (('test', 621), (-127.1099853515625, -37.75210952758789)), (('test', 629), (87.54022979736328, 33.39841079711914)), (('test', 633), (-138.71661376953125, 105.9…	['ALA', 'LEU', 'MET']	[0, 0, 0]
2ipc	A	395	wide		['PHE', 'GLN', 'GLU', 'ILE', 'TYR', 'GLY', 'MET']	['H', '-']	[[(('test', 3128), (-45.96652603149414, -50.9244270324707)), (('test', 3139), (-52.99601745605469, -53.540767669677734)), (('test', 3148), (-68.28128814697266, -45.772220611572266)), (('test', 3157), (-82.40892791748047, -43.348716735839844)), (('test', 3165), (-109.86351013183594, -3.0231027603149414)), (('test', 3177), (78.57730865478516, -8.284653663635254)), (('test', 3181), (-76.071426391601…	['PHE', 'TYR', 'MET']	[0, 1, 1]
2iqt	A	91	wide		['LEU', 'TRP', 'GLU', 'LYS', 'ARG', 'HIS', 'ILE']	['H', '-']	[[(('test', 757), (-53.368873596191406, -49.60018539428711)), (('test', 765), (-80.4527587890625, -49.45661926269531)), (('test', 779), (-71.17683410644531, -33.783409118652344)), (('test', 788), (-109.76148223876953, -8.489799499511719)), (('test', 797), (-138.00729370117188, -3.3358347415924072)), (('test', 808), (53.34400939941406, 32.522132873535156)), (('test', 818), (-106.3790054321289, 127…	['LEU', 'ARG', 'ILE']	[1, 0, 1]
2iv0	A	175	wide	interface	['LEU', 'LYS', 'ASN', 'GLU', 'PHE', 'GLY', 'VAL']	['H', '-']	[[(('test', 1385), (-57.836246490478516, -30.101764678955078)), (('test', 1393), (-74.47555541992188, -47.33539962768555)), (('test', 1402), (-84.10340881347656, -17.531648635864258)), (('test', 1410), (-105.53710174560547, -38.893287658691406)), (('test', 1419), (-115.06768035888672, -5.686134338378906)), (('test', 1430), (74.19673919677734, 22.22739601135254)), (('test', 1434), (-94.35765838623…	['LEU', 'PHE', 'VAL']	[1, 1, 1]
2ivd	A	390	wide		['LEU', 'LYS', 'ALA', 'LEU', 'ALA', 'GLY', 'VAL']	['H', '-']	[[(('test', 2749), (-63.342933654785156, -27.587717056274414)), (('test', 2757), (-72.31259155273438, -51.34827423095703)), (('test', 2766), (-65.50485229492188, -39.844482421875)), (('test', 2771), (-94.12091064453125, -36.584354400634766)), (('test', 2779), (-107.87944030761719, -13.668478965759277)), (('test', 2784), (76.94970703125, 26.944122314453125)), (('test', 2788), (-85.61344146728516, …	['LEU', 'ALA', 'VAL']	[1, 1, 1]
2ix6	A	405	wide	interface	['TYR', 'THR', 'TYR', 'GLU', 'GLY', 'THR', 'TYR']	['H', 'S', '-']	[[(('test', 2968), (-57.60190200805664, -32.24397277832031)), (('test', 2980), (-97.61083984375, -49.95613479614258)), (('test', 2987), (-75.50492858886719, 157.40692138671875)), (('test', 2999), (64.32047271728516, 43.2718391418457)), (('test', 3008), (88.89196014404297, 109.85699462890625)), (('test', 3012), (-62.14692687988281, 148.025146484375)), (('test', 3019), (-41.119075775146484, -50.363…	['TYR', 'GLY', 'TYR']	[1, 0, 0]
2j1p	A	157	wide	interface	['ILE', 'GLY', 'THR', 'GLU', 'GLY', 'LEU', 'VAL']	['H', 'S', 'T']	[[(('test', 1077), (-97.23363494873047, -11.1978120803833)), (('test', 1085), (-91.22935485839844, -146.9481658935547)), (('test', 1089), (-73.77236938476562, -14.683693885803223)), (('test', 1096), (-91.25245666503906, -20.320171356201172)), (('test', 1105), (-117.4278335571289, -117.00556945800781)), (('test', 1109), (-52.56977844238281, -51.44562530517578)), (('test', 1117), (-60.7499694824218…	['ILE', 'GLY', 'VAL']	[0, 0, 0]
2jae	A	333	wide	interface	['TRP', 'GLU', 'THR', 'GLU', 'ASP', 'ARG', 'ILE']	['H', 'T', '-']	[[(('test', 2507), (-63.44354248046875, -40.267555236816406)), (('test', 2521), (-75.13866424560547, -48.80039596557617)), (('test', 2530), (-74.5649185180664, -32.67509078979492)), (('test', 2537), (-103.98570251464844, -43.240665435791016)), (('test', 2546), (-98.6129379272461, -3.964324712753296)), (('test', 2554), (54.80451202392578, 39.49460983276367)), (('test', 2565), (-105.73954010009766,…	['TRP', 'ASP', 'ILE']	[1, 0, 1]
2jbv	A	115	wide		['TRP', 'GLU', 'ALA', 'LYS', 'TYR', 'GLY', 'ALA']	['H', 'T', '-']	[[(('test', 882), (-55.509796142578125, -44.924110412597656)), (('test', 896), (-77.0734634399414, -53.086544036865234)), (('test', 905), (-70.30255889892578, -34.55649948120117)), (('test', 910), (-109.7254409790039, -33.36454391479492)), (('test', 919), (-108.31533813476562, 10.283557891845703)), (('test', 931), (76.39425659179688, 5.966538429260254)), (('test', 935), (-84.26596069335938, 76.31…	['TRP', 'TYR', 'ALA']	[1, 1, 0]
2jc3	A	244	wide	interface	['LEU', 'ALA', 'VAL', 'ARG', 'GLU', 'GLY', 'ILE']	['H', '-']	[[(('test', 1867), (-63.9858283996582, -42.17767333984375)), (('test', 1875), (-67.36369323730469, -47.901248931884766)), (('test', 1880), (-70.37844848632812, -40.71550369262695)), (('test', 1887), (-99.93518829345703, -15.374900817871094)), (('test', 1898), (-122.91190338134766, -12.433000564575195)), (('test', 1907), (76.21907043457031, 16.742610931396484)), (('test', 1911), (-105.443862915039…	['LEU', 'GLU', 'ILE']	[1, 1, 1]
2jc5	A	182	wide		['VAL', 'ILE', 'HIS', 'LYS', 'LEU', 'GLY', 'TRP']	['H', 'T', '-']	[[(('test', 3075), (-56.39455032348633, -41.052154541015625)), (('test', 3091), (-73.83470916748047, -58.30473327636719)), (('test', 3110), (-89.70620727539062, -27.134782791137695)), (('test', 3128), (-91.87089538574219, -48.2103385925293)), (('test', 3140), (-82.48797607421875, -24.225339889526367)), (('test', 3159), (87.73161315917969, 18.497814178466797)), (('test', 3166), (-71.11526489257812…	['VAL', 'LEU', 'TRP']	[1, 0, 1]
2jgp	A	53	wide		['MET', 'HIS', 'ASN', 'GLU', 'TYR', 'GLN', 'VAL']	['H', '-', 'B']	[[(('test', 398), (-68.2276611328125, -34.12036895751953)), (('test', 406), (-65.93087005615234, -44.971553802490234)), (('test', 416), (-69.61605072021484, -44.137939453125)), (('test', 424), (-81.59473419189453, -37.5187873840332)), (('test', 433), (-124.17986297607422, 0.44980478286743164)), (('test', 445), (49.562416076660156, 41.68494415283203)), (('test', 454), (-115.26333618164062, 124.966…	['MET', 'TYR', 'VAL']	[0, 1, 1]
2jkv	A	205	wide	interface	['MET', 'LYS', 'ASP', 'VAL', 'LEU', 'GLY', 'MET']	['H', 'T', 'S', '-']	[[(('test', 1531), (-60.43123245239258, -43.14435577392578)), (('test', 1539), (-72.41349029541016, -45.97991943359375)), (('test', 1548), (-103.881591796875, -21.00334930419922)), (('test', 1556), (-95.90760803222656, -47.134822845458984)), (('test', 1563), (-90.4159164428711, -8.32883358001709)), (('test', 1571), (56.54362106323242, 34.667938232421875)), (('test', 1575), (-76.38505554199219, 14…	['MET', 'LEU', 'MET']	[1, 0, 1]
2jl9	A	252	wide		['LEU', 'LYS', 'GLU', 'GLN', 'TYR', 'GLY', 'ILE']	['H', 'S', '-']	[[(('test', 1954), (-81.45060729980469, -32.757469177246094)), (('test', 1962), (-65.10092163085938, -32.183631896972656)), (('test', 1971), (-91.1955795288086, -35.08389663696289)), (('test', 1980), (-78.91910552978516, -43.46095657348633)), (('test', 1989), (-126.29286193847656, 9.604616165161133)), (('test', 2001), (43.276851654052734, 47.27755355834961)), (('test', 2005), (-95.61978149414062,…	['LEU', 'TYR', 'ILE']	[0, 1, 1]
2k6m	S	47	wide		['PHE', 'GLU', 'PHE', 'ALA', 'LEU', 'ASP', 'MET']	['H', 'T', 'S']	[[(('test', 603), (-70.1282958984375, -41.821083068847656)), (('test', 623), (-79.68502807617188, -25.126283645629883)), (('test', 638), (-85.19156646728516, -36.44749069213867)), (('test', 658), (-100.37982940673828, -22.20159912109375)), (('test', 668), (-130.9851837158203, -10.749258995056152)), (('test', 687), (63.12275695800781, 13.334443092346191)), (('test', 699), (-130.6642608642578, -172…	['PHE', 'LEU', 'MET']	[0, 1, 0]
2ki2	A	22	wide		['PHE', 'SER', 'GLN', 'PHE', 'GLY', 'LYS', 'VAL']	['H', 'T', '-']	[[(('test', 342), (-58.08222198486328, -21.828445434570312)), (('test', 362), (-82.56095123291016, -24.376895904541016)), (('test', 373), (-85.4394760131836, -26.481258392333984)), (('test', 390), (-111.6653823852539, -29.268234252929688)), (('test', 410), (-113.50039672851562, -26.777626037597656)), (('test', 417), (64.05025482177734, 51.10158157348633)), (('test', 439), (-54.76063919067383, 135…	['PHE', 'GLY', 'VAL']	[0, 0, 0]
2kz6	A	21	wide		['ALA', 'ARG', 'ASP', 'VAL', 'PHE', 'GLY', 'ALA']	['H', 'T', 'S', '-']	[[(('test', 317), (-49.67394256591797, -49.71743392944336)), (('test', 327), (-76.61868286132812, -37.84815979003906)), (('test', 351), (-73.23640441894531, -59.61040115356445)), (('test', 363), (-83.94274139404297, -60.347023010253906)), (('test', 379), (-78.20864868164062, -17.611536026000977)), (('test', 399), (67.63264465332031, 44.037418365478516)), (('test', 406), (-74.29069519042969, 147.4…	['ALA', 'PHE', 'ALA']	[1, 0, 0]
2lvh	A	30	wide		['LEU', 'VAL', 'ASN', 'THR', 'GLU', 'LYS', 'VAL']	['H', 'T', 'S', '-']	[[(('test', 412), (-52.23411178588867, -47.58757781982422)), (('test', 431), (-66.49140930175781, -48.82830810546875)), (('test', 447), (-64.39042663574219, -60.163734436035156)), (('test', 461), (-94.97991943359375, -43.2702751159668)), (('test', 475), (-89.71464538574219, 3.9280498027801514)), (('test', 490), (51.19190979003906, 32.66993713378906)), (('test', 512), (-93.8772964477539, 123.39112…	['LEU', 'GLU', 'VAL']	[1, 1, 1]
2m3a	A	58	wide		['ALA', 'ILE', 'THR', 'ARG', 'LEU', 'LYS', 'TRP']	['H', 'S', '-']	[[(('test', 942), (-60.65974426269531, -19.25205421447754)), (('test', 952), (-82.18782043457031, -45.26708984375)), (('test', 971), (-86.2917251586914, -2.6748857498168945)), (('test', 985), (-116.58709716796875, -50.6466178894043)), (('test', 1009), (-98.09917449951172, 14.324469566345215)), (('test', 1028), (51.28342819213867, 30.091413497924805)), (('test', 1050), (-68.13168334960938, 157.622…	['ALA', 'LEU', 'TRP']	[1, 1, 0]
2m9v	A	135	wide		['ALA', 'MET', 'SER', 'HIS', 'PHE', 'LYS', 'ILE']	['H', 'T', 'S', '-']	[[(('test', 1929), (-62.49784851074219, -30.174638748168945)), (('test', 1939), (-70.02538299560547, -39.937705993652344)), (('test', 1956), (-85.58346557617188, -22.572046279907227)), (('test', 1967), (-103.26506805419922, -63.05033493041992)), (('test', 1983), (-80.09485626220703, -9.414902687072754)), (('test', 2003), (69.18186950683594, 30.849143981933594)), (('test', 2025), (-149.13262939453…	['ALA', 'PHE', 'ILE']	[0, 0, 1]
2ma3	A	631	wide		['MET', 'MET', 'ASP', 'ARG', 'TYR', 'ASN', 'VAL']	['H', 'S', '-']	[[(('test', 831), (-63.08148193359375, -36.38978958129883)), (('test', 848), (-70.80705261230469, -21.42755126953125)), (('test', 865), (-85.78961181640625, -54.705963134765625)), (('test', 877), (-77.17601013183594, -34.84742736816406)), (('test', 901), (-136.9441680908203, 7.1636857986450195)), (('test', 922), (58.909095764160156, 23.091745376586914)), (('test', 936), (-82.5920181274414, 124.41…	['MET', 'TYR', 'VAL']	[1, 1, 1]
2mh2	A	36	wide		['LEU', 'GLN', 'LYS', 'GLU', 'HIS', 'GLY', 'LEU']	['H', 'T', '-']	[[(('test', 390), (-95.01756286621094, -5.479188919067383)), (('test', 409), (-67.33686828613281, -42.64328384399414)), (('test', 426), (-89.92192077636719, -20.835519790649414)), (('test', 448), (-90.09890747070312, -41.80011749267578)), (('test', 463), (-121.10515594482422, -35.01390075683594)), (('test', 480), (91.98748779296875, 33.2724723815918)), (('test', 487), (-74.2418212890625, 142.0580…	['LEU', 'HIS', 'LEU']	[1, 1, 1]
2nuj	A	152	wide		['PHE', 'VAL', 'THR', 'GLU', 'ASP', 'GLY', 'VAL']	['H', 'T', 'S', '-']	[[(('test', 1218), (-62.041358947753906, -39.42015075683594)), (('test', 1229), (-70.58450317382812, -45.10515213012695)), (('test', 1236), (-88.10684967041016, -37.4645881652832)), (('test', 1243), (-91.05810546875, -37.581886291503906)), (('test', 1252), (-97.20165252685547, -5.433468341827393)), (('test', 1260), (69.82243347167969, 28.141807556152344)), (('test', 1264), (-79.6703872680664, 136…	['PHE', 'ASP', 'VAL']	[0, 1, 1]
2o11	A	155	wide		['LEU', 'ARG', 'GLN', 'ALA', 'LEU', 'GLY', 'VAL']	['H', '-']	[[(('test', 1161), (-60.363792419433594, -40.16570281982422)), (('test', 1169), (-68.96449279785156, -47.68239974975586)), (('test', 1180), (-72.06560516357422, -37.21039962768555)), (('test', 1189), (-83.5223159790039, -40.18307113647461)), (('test', 1194), (-123.30326080322266, -4.5625691413879395)), (('test', 1202), (62.782264709472656, 27.106279373168945)), (('test', 1206), (-92.4192428588867…	['LEU', 'LEU', 'VAL']	[1, 1, 1]
2o1b	A	78	wide		['TYR', 'GLN', 'ARG', 'GLN', 'TYR', 'ASN', 'VAL']	['H', '-']	[[(('test', 534), (-57.05043029785156, -36.31136703491211)), (('test', 546), (-63.74858093261719, -55.629356384277344)), (('test', 555), (-75.8939208984375, -23.512184143066406)), (('test', 566), (-80.89965057373047, -48.65727233886719)), (('test', 575), (-125.112060546875, 8.030841827392578)), (('test', 587), (49.99102783203125, 40.455570220947266)), (('test', 595), (-107.30243682861328, 120.953…	['TYR', 'TYR', 'VAL']	[1, 1, 1]
2o1b	A	336	wide		['LEU', 'VAL', 'GLN', 'GLU', 'LYS', 'SER', 'ILE']	['H', '-', 'E']	[[(('test', 2592), (-62.4963264465332, -40.429908752441406)), (('test', 2600), (-70.7076416015625, -44.59281539916992)), (('test', 2607), (-65.4714584350586, -55.215858459472656)), (('test', 2616), (-85.54631805419922, -42.71958923339844)), (('test', 2625), (-108.83385467529297, -1.765913963317871)), (('test', 2634), (49.567169189453125, 38.20878982543945)), (('test', 2640), (-111.68331146240234,…	['LEU', 'LYS', 'ILE']	[1, 1, 1]
2o2c	A	380	wide		['TYR', 'ILE', 'ASN', 'PHE', 'PHE', 'GLY', 'ALA']	['H', 'T', 'S', '-']	[[(('test', 2674), (-74.8990478515625, -39.005855560302734)), (('test', 2686), (-70.76025390625, -54.44902038574219)), (('test', 2694), (-84.79694366455078, -17.19615936279297)), (('test', 2702), (-114.22476196289062, -41.965240478515625)), (('test', 2713), (-83.75794982910156, -20.067768096923828)), (('test', 2724), (77.40682220458984, 25.22163200378418)), (('test', 2728), (-81.20857238769531, 1…	['TYR', 'PHE', 'ALA']	[1, 1, 0]
2o2s	A	211	wide	interface	['ALA', 'GLY', 'GLN', 'LYS', 'TYR', 'GLY', 'VAL']	['H', 'T', '-']	[[(('test', 1551), (-60.83152389526367, -35.34661102294922)), (('test', 1556), (-60.441246032714844, -43.331626892089844)), (('test', 1560), (-71.2528305053711, -47.7332878112793)), (('test', 1569), (-74.19581604003906, -55.63917922973633)), (('test', 1578), (-100.13768768310547, -10.773694038391113)), (('test', 1590), (62.58563995361328, 33.19284439086914)), (('test', 1594), (-97.20697784423828,…	['ALA', 'TYR', 'VAL']	[1, 1, 1]
2o2y	A	216	wide	interface	['LEU', 'GLY', 'ARG', 'ASN', 'TYR', 'ASN', 'ILE']	['H', '-']	[[(('test', 1583), (-67.33406829833984, -36.060611724853516)), (('test', 1591), (-61.73079299926758, -54.4649543762207)), (('test', 1595), (-72.01638793945312, -36.70671081542969)), (('test', 1606), (-95.62145233154297, -24.02829360961914)), (('test', 1614), (-129.4115447998047, -5.927511692047119)), (('test', 1626), (46.282745361328125, 36.67755889892578)), (('test', 1634), (-102.89643859863281,…	['LEU', 'TYR', 'ILE']	[1, 1, 1]
2o3i	A	251	wide		['LEU', 'ARG', 'ARG', 'GLU', 'LEU', 'ASP', 'ILE']	['H', '-']	[[(('test', 1773), (-56.13995361328125, -44.59033203125)), (('test', 1781), (-70.75505065917969, -52.244895935058594)), (('test', 1792), (-75.35469818115234, -38.55223083496094)), (('test', 1803), (-95.97077178955078, -28.492502212524414)), (('test', 1812), (-120.7498779296875, 2.9406468868255615)), (('test', 1820), (54.56498718261719, 48.09266662597656)), (('test', 1828), (-124.02672576904297, 1…	['LEU', 'LEU', 'ILE']	[1, 1, 1]
2oas	A	420	wide	interface	['ALA', 'PHE', 'GLU', 'VAL', 'TRP', 'GLY', 'LEU']	['H', 'T', 'S', '-']	[[(('test', 3132), (-66.40459442138672, -30.350618362426758)), (('test', 3137), (-104.7470932006836, -38.76158142089844)), (('test', 3148), (-74.38595581054688, -28.01017951965332)), (('test', 3157), (-103.91996002197266, -44.027854919433594)), (('test', 3164), (-96.4476089477539, -14.034515380859375)), (('test', 3178), (68.87303161621094, 33.99018096923828)), (('test', 3182), (-105.7840881347656…	['ALA', 'TRP', 'LEU']	[0, 0, 1]
2obe	A	750	wide	interface	['MET', 'LEU', 'ALA', 'HIS', 'TYR', 'ASN', 'ILE']	['H', 'S', '-']	[[(('test', 5773), (-66.73190307617188, -42.71342849731445)), (('test', 5781), (-60.379966735839844, -48.40834426879883)), (('test', 5789), (-62.73588180541992, -32.50908279418945)), (('test', 5794), (-94.94818878173828, -37.78875732421875)), (('test', 5804), (-127.810791015625, -5.606437683105469)), (('test', 5816), (60.831138610839844, 27.10525131225586)), (('test', 5824), (-100.5380859375, 129…	['MET', 'TYR', 'ILE']	[1, 1, 1]
2ol2	A	130	wide		['MET', 'LYS', 'THR', 'LEU', 'TYR', 'LEU', 'ALA']	['H', '-']	[[(('test', 764), (-60.15583801269531, -47.167381286621094)), (('test', 772), (-70.67830657958984, -44.498905181884766)), (('test', 781), (-66.69580841064453, -51.07862091064453)), (('test', 788), (-78.52482604980469, -47.34598922729492)), (('test', 796), (-111.73707580566406, 5.947056770324707)), (('test', 808), (58.53204345703125, 23.517730712890625)), (('test', 816), (-103.81210327148438, 146.…	['MET', 'TYR', 'ALA']	[1, 0, 1]
2olj	A	102	wide		['PRO', 'MET', 'LYS', 'VAL', 'ARG', 'LYS', 'TRP']	['H', 'T', 'S', '-']	[[(('test', 809), (-50.130802154541016, -37.59851837158203)), (('test', 816), (-84.60569763183594, -47.21310043334961)), (('test', 824), (-69.69959259033203, -42.82822799682617)), (('test', 833), (-94.34273529052734, -44.685489654541016)), (('test', 840), (-90.9833755493164, -3.6710383892059326)), (('test', 851), (56.872047424316406, 36.330665588378906)), (('test', 860), (-78.93671417236328, 145.…	['PRO', 'ARG', 'TRP']	[1, 0, 1]
2ols	A	633	wide		['VAL', 'ARG', 'ASP', 'GLU', 'MET', 'GLY', 'LEU']	['H', 'T', 'S', '-']	[[(('test', 4345), (-52.775508880615234, -44.47607421875)), (('test', 4352), (-82.85563659667969, -46.47908020019531)), (('test', 4363), (-88.00347137451172, -22.437408447265625)), (('test', 4371), (-113.8602294921875, -51.93312072753906)), (('test', 4380), (-70.90896606445312, -13.32462215423584)), (('test', 4388), (71.45013427734375, 20.926313400268555)), (('test', 4392), (-91.0609359741211, 68…	['VAL', 'MET', 'LEU']	[1, 1, 1]
2oof	A	335	wide		['ALA', 'CYS', 'THR', 'LEU', 'PHE', 'GLY', 'LEU']	['H', '-']	[[(('test', 2523), (-60.49436950683594, -41.15301513671875)), (('test', 2528), (-69.4444351196289, -52.89873504638672)), (('test', 2534), (-66.16797637939453, -47.7562370300293)), (('test', 2541), (-87.90675354003906, -35.64281463623047)), (('test', 2549), (-102.88140869140625, -5.814059734344482)), (('test', 2560), (81.11731719970703, 13.829785346984863)), (('test', 2564), (-71.85917663574219, 1…	['ALA', 'PHE', 'LEU']	[1, 0, 1]
2oqr	A	89	wide		['VAL', 'GLY', 'LEU', 'GLU', 'LEU', 'GLY', 'ALA']	['H', '-']	[[(('test', 655), (-68.57300567626953, -23.910871505737305)), (('test', 662), (-68.2214584350586, -53.680686950683594)), (('test', 666), (-67.73790740966797, -39.88555145263672)), (('test', 674), (-87.5774154663086, -39.89193344116211)), (('test', 683), (-110.70794677734375, -19.139318466186523)), (('test', 691), (80.3539047241211, 16.37840461730957)), (('test', 695), (-78.7298812866211, 151.1287…	['VAL', 'LEU', 'ALA']	[1, 1, 1]
2osw	A	339	wide		['ALA', 'ARG', 'VAL', 'LEU', 'GLY', 'ASP', 'VAL']	['H', 'T', 'S', '-']	[[(('test', 2283), (-60.60411834716797, -32.47965621948242)), (('test', 2288), (-69.60618591308594, -48.628910064697266)), (('test', 2299), (-52.51936721801758, -40.959983825683594)), (('test', 2306), (-74.52755737304688, -7.724892616271973)), (('test', 2314), (116.4448471069336, 40.15232467651367)), (('test', 2318), (52.22068786621094, 54.44770431518555)), (('test', 2326), (-91.77848815917969, 1…	['ALA', 'GLY', 'VAL']	[1, 0, 0]
2oxe	A	154	wide		['LEU', 'SER', 'THR', 'GLN', 'LEU', 'GLY', 'TYR']	['H', '-']	[[(('test', 1111), (-64.43408966064453, -47.19300842285156)), (('test', 1119), (-62.120399475097656, -57.495296478271484)), (('test', 1125), (-57.23814010620117, -59.13035583496094)), (('test', 1132), (-78.07046508789062, -30.726640701293945)), (('test', 1141), (-121.6799545288086, 0.7920414209365845)), (('test', 1149), (62.95926284790039, 28.67304229736328)), (('test', 1153), (-76.00220489501953…	['LEU', 'LEU', 'TYR']	[1, 1, 0]
2p0w	A	317	wide		['ALA', 'GLN', 'GLN', 'LYS', 'PHE', 'LYS', 'ILE']	['H', '-', 'B']	[[(('test', 2446), (-59.05485534667969, -38.62873077392578)), (('test', 2451), (-70.01244354248047, -43.9573974609375)), (('test', 2460), (-69.4364013671875, -40.90385437011719)), (('test', 2469), (-80.6698989868164, -33.30862045288086)), (('test', 2478), (-142.20237731933594, 8.299571990966797)), (('test', 2489), (57.679649353027344, 39.642704010009766)), (('test', 2498), (-88.31473541259766, 12…	['ALA', 'PHE', 'ILE']	[1, 0, 1]
2p4x	A	127	wide		['ALA', 'ALA', 'THR', 'GLU', 'LEU', 'ARG', 'ALA']	['H', 'S', '-']	[[(('test', 946), (-66.241455078125, -37.89250946044922)), (('test', 951), (-69.99200439453125, -41.13125228881836)), (('test', 956), (-75.60294342041016, -59.459659576416016)), (('test', 963), (-75.5533676147461, -38.452579498291016)), (('test', 972), (-98.28428649902344, -6.331096172332764)), (('test', 980), (54.52784729003906, 44.0023307800293)), (('test', 991), (-132.86219787597656, 76.539382…	['ALA', 'LEU', 'ALA']	[0, 1, 1]
2p5u	A	157	wide	interface	['TYR', 'GLY', 'GLN', 'SER', 'TYR', 'GLY', 'LEU']	['H', '-']	[[(('test', 1204), (-74.3175277709961, -25.261863708496094)), (('test', 1216), (-76.98835754394531, -44.03797912597656)), (('test', 1220), (-72.71952819824219, -41.48048782348633)), (('test', 1229), (-82.86762237548828, -33.09291076660156)), (('test', 1235), (-122.77867126464844, 6.428094863891602)), (('test', 1247), (74.04024505615234, 10.467999458312988)), (('test', 1251), (-69.35614776611328, …	['TYR', 'TYR', 'LEU']	[1, 1, 0]
2p5z	X	137	wide		['LEU', 'ARG', 'GLU', 'ARG', 'HIS', 'GLN', 'MET']	['H', 'T', '-']	[[(('test', 895), (-58.4576416015625, -53.37372589111328)), (('test', 903), (-74.97693634033203, -41.65087890625)), (('test', 914), (-76.47190856933594, -67.7408676147461)), (('test', 923), (-75.01225280761719, -18.573152542114258)), (('test', 934), (-119.89693450927734, 0.9187712073326111)), (('test', 944), (58.435367584228516, 35.38184356689453)), (('test', 953), (-92.23942565917969, 147.465560…	['LEU', 'HIS', 'MET']	[1, 0, 0]
2p62	A	21	wide		['LEU', 'GLU', 'LYS', 'LEU', 'TYR', 'GLY', 'PHE']	['H', 'T', '-']	[[(('test', 167), (-64.26558685302734, -31.6324405670166)), (('test', 175), (-86.52777099609375, -63.663795471191406)), (('test', 184), (-70.82254791259766, -19.237321853637695)), (('test', 193), (-108.61226654052734, -35.66390609741211)), (('test', 201), (-109.24726104736328, 9.06758975982666)), (('test', 213), (74.98513793945312, 9.50737476348877)), (('test', 217), (-72.9864730834961, 145.57920…	['LEU', 'TYR', 'PHE']	[1, 1, 1]
2pc5	A	91	wide	interface	['LEU', 'ALA', 'TRP', 'LYS', 'HIS', 'SER', 'ILE']	['H', '-', 'E']	[[(('test', 479), (-59.50700378417969, -44.158329010009766)), (('test', 487), (-51.54825973510742, -58.62955856323242)), (('test', 492), (-66.49565887451172, -46.938194274902344)), (('test', 506), (-77.10789489746094, -31.765317916870117)), (('test', 515), (-124.39359283447266, 2.0744311809539795)), (('test', 525), (55.38699722290039, 31.345571517944336)), (('test', 531), (-80.12545776367188, 131…	['LEU', 'HIS', 'ILE']	[1, 1, 1]
2per	A	197	wide		['ALA', 'LYS', 'LYS', 'TYR', 'ARG', 'ASP', 'PHE']	['H', '-']	[[(('test', 1348), (-70.13043212890625, -34.275856018066406)), (('test', 1353), (-63.002838134765625, -55.00132751464844)), (('test', 1362), (-49.597293853759766, -48.516902923583984)), (('test', 1371), (-103.49739074707031, -14.719233512878418)), (('test', 1383), (-133.66770935058594, 8.577803611755371)), (('test', 1394), (50.26536178588867, 30.47150993347168)), (('test', 1402), (-78.69997406005…	['ALA', 'ARG', 'PHE']	[1, 0, 1]
2pgf	A	242	wide		['ALA', 'ILE', 'GLN', 'VAL', 'LEU', 'LYS', 'VAL']	['H', 'T', 'S', '-']	[[(('test', 1994), (-57.15180969238281, -45.53451919555664)), (('test', 1999), (-75.95700073242188, -52.25081253051758)), (('test', 2007), (-87.43375396728516, -30.709692001342773)), (('test', 2016), (-99.61872100830078, -49.63178634643555)), (('test', 2023), (-78.42106628417969, -24.261003494262695)), (('test', 2031), (56.0249137878418, 50.03360366821289)), (('test', 2040), (-67.79469299316406, …	['ALA', 'LEU', 'VAL']	[1, 0, 1]
2pgf	A	326	wide		['LEU', 'TYR', 'THR', 'HIS', 'LEU', 'ASN', 'PHE']	['H', '-']	[[(('test', 2652), (-65.86322784423828, -42.92428207397461)), (('test', 2660), (-60.25967025756836, -53.20417022705078)), (('test', 2672), (-71.1993637084961, -41.423431396484375)), (('test', 2679), (-94.90928649902344, -27.803991317749023)), (('test', 2689), (-125.1578369140625, 9.574090957641602)), (('test', 2697), (59.48495864868164, 33.86790084838867)), (('test', 2705), (-70.69676208496094, 1…	['LEU', 'LEU', 'PHE']	[1, 1, 1]
2pjz	A	97	wide		['TYR', 'GLU', 'GLU', 'LEU', 'LYS', 'GLY', 'LEU']	['H', 'T', '-']	[[(('test', 798), (-70.95338439941406, -25.335947036743164)), (('test', 810), (-55.56596755981445, -39.77810287475586)), (('test', 819), (-86.99606323242188, -45.341346740722656)), (('test', 828), (-65.28960418701172, -39.80509948730469)), (('test', 836), (-123.97506713867188, 0.4849714934825897)), (('test', 845), (69.24004364013672, 33.054100036621094)), (('test', 849), (-58.700523376464844, 138…	['TYR', 'LYS', 'LEU']	[1, 1, 0]
2png	A	48	wide		['LEU', 'GLU', 'ARG', 'GLU', 'HIS', 'ASP', 'LEU']	['H', 'T', '-']	[[(('test', 700), (-59.750797271728516, -38.2208137512207)), (('test', 719), (-62.74211883544922, -32.814178466796875)), (('test', 734), (-94.72908020019531, -33.07410430908203)), (('test', 758), (-72.6391830444336, -50.31819152832031)), (('test', 773), (-134.87672424316406, 5.219244003295898)), (('test', 791), (64.52369689941406, 20.96503257751465)), (('test', 803), (-91.90139770507812, 89.67333…	['LEU', 'HIS', 'LEU']	[1, 0, 1]
2pny	A	112	wide		['LEU', 'GLN', 'ALA', 'GLU', 'LEU', 'GLY', 'ILE']	['H', '-']	[[(('test', 981), (-61.98403549194336, -38.79423141479492)), (('test', 989), (-67.10184478759766, -46.064453125)), (('test', 998), (-70.03628540039062, -44.271820068359375)), (('test', 1003), (-81.58657836914062, -48.16787338256836)), (('test', 1012), (-103.70982360839844, -8.017411231994629)), (('test', 1020), (71.16034698486328, 23.033178329467773)), (('test', 1024), (-80.85014343261719, 116.27…	['LEU', 'LEU', 'ILE']	[1, 1, 1]
2pqm	A	269	wide	interface	['VAL', 'VAL', 'LYS', 'TYR', 'ASP', 'GLY', 'ILE']	['H', '-']	[[(('test', 2041), (-63.08100509643555, -42.80224609375)), (('test', 2048), (-70.09652709960938, -39.714481353759766)), (('test', 2055), (-71.9285888671875, -38.79398727416992)), (('test', 2064), (-102.13684844970703, -20.83131217956543)), (('test', 2076), (-114.53899383544922, -7.748940944671631)), (('test', 2084), (67.73670196533203, 24.238811492919922)), (('test', 2088), (-110.72615051269531, …	['VAL', 'ASP', 'ILE']	[1, 0, 1]
2ptg	A	315	wide	interface	['ALA', 'GLY', 'ARG', 'ALA', 'ARG', 'ALA', 'VAL']	['H', '-']	[[(('test', 1282), (-73.85580444335938, -19.036632537841797)), (('test', 1287), (-75.61373901367188, -53.84553909301758)), (('test', 1291), (-60.9700927734375, -33.066776275634766)), (('test', 1302), (-63.97301483154297, -68.04541778564453)), (('test', 1307), (-133.2144775390625, 19.684804916381836)), (('test', 1318), (58.15298843383789, 43.366241455078125)), (('test', 1323), (-102.52593994140625…	['ALA', 'ARG', 'VAL']	[1, 0, 1]
2pyd	A	549	wide		['LEU', 'GLU', 'ARG', 'GLU', 'TYR', 'LYS', 'VAL']	['H', '-']	[[(('test', 4265), (-63.213645935058594, -39.953857421875)), (('test', 4273), (-66.75614929199219, -44.82129669189453)), (('test', 4282), (-65.08399200439453, -44.85717010498047)), (('test', 4293), (-92.18196868896484, -25.333600997924805)), (('test', 4302), (-135.4190216064453, 2.0829989910125732)), (('test', 4314), (47.504432678222656, 35.396480560302734)), (('test', 4323), (-99.14280700683594,…	['LEU', 'TYR', 'VAL']	[1, 1, 1]
2pzj	A	175	wide		['TYR', 'HIS', 'LYS', 'GLN', 'HIS', 'GLN', 'LEU']	['H', '-']	[[(('test', 1210), (-66.40874481201172, -31.24248695373535)), (('test', 1222), (-64.21775817871094, -50.83883285522461)), (('test', 1232), (-67.06441497802734, -44.078704833984375)), (('test', 1239), (-82.93297576904297, -39.61843490600586)), (('test', 1248), (-124.40677642822266, 6.999024391174316)), (('test', 1258), (57.510868072509766, 23.38624382019043)), (('test', 1267), (-58.45781326293945,…	['TYR', 'HIS', 'LEU']	[1, 1, 0]
2pzj	A	311	wide		['ALA', 'ARG', 'ARG', 'GLU', 'LEU', 'GLY', 'PHE']	['H', '-']	[[(('test', 2202), (-62.00149917602539, -38.51994323730469)), (('test', 2207), (-65.23181915283203, -51.791229248046875)), (('test', 2218), (-64.19343566894531, -46.65953063964844)), (('test', 2229), (-91.19149780273438, -31.37427520751953)), (('test', 2238), (-111.10568237304688, -4.735241413116455)), (('test', 2246), (61.53944396972656, 24.7044620513916)), (('test', 2250), (-98.49414825439453, …	['ALA', 'LEU', 'PHE']	[1, 1, 1]
2q67	A	42	wide		['TYR', 'SER', 'THR', 'VAL', 'GLU', 'GLY', 'LEU']	['H', 'S', '-']	[[(('test', 337), (-59.225852966308594, -33.963741302490234)), (('test', 349), (-71.83991241455078, -38.111000061035156)), (('test', 355), (-74.35131072998047, -61.46913528442383)), (('test', 362), (-72.46172332763672, -39.82320022583008)), (('test', 369), (-97.47401428222656, -6.178157329559326)), (('test', 378), (67.53681182861328, 29.01371192932129)), (('test', 382), (-87.29703521728516, 148.6…	['TYR', 'GLU', 'LEU']	[1, 1, 1]
2q9f	A	193	wide		['ALA', 'LYS', 'ALA', 'ALA', 'PHE', 'GLY', 'MET']	['H', 'S', '-']	[[(('test', 1088), (-60.678184509277344, -45.848289489746094)), (('test', 1093), (-66.13316345214844, -54.97549057006836)), (('test', 1102), (-58.12818908691406, -41.82760238647461)), (('test', 1107), (-96.13875579833984, -31.437707901000977)), (('test', 1112), (-123.34442138671875, -6.290801525115967)), (('test', 1123), (81.00686645507812, 12.235430717468262)), (('test', 1127), (-104.63580322265…	['ALA', 'PHE', 'MET']	[1, 0, 1]
2qeq	A	537	wide		['LEU', 'LEU', 'ARG', 'THR', 'ALA', 'ASP', 'LEU']	['H', 'T', 'S', '-']	[[(('test', 2617), (-76.93732452392578, -18.337642669677734)), (('test', 2625), (-74.20979309082031, -57.7561149597168)), (('test', 2633), (-82.80757141113281, -61.367393493652344)), (('test', 2644), (-59.254337310791016, -61.664005279541016)), (('test', 2651), (-63.08732986450195, -23.728168487548828)), (('test', 2656), (52.58786392211914, 50.37753677368164)), (('test', 2664), (-99.5211868286132…	['LEU', 'ALA', 'LEU']	[1, 1, 1]
2qt9	A	567	wide		['LEU', 'ALA', 'SER', 'THR', 'GLU', 'ASN', 'ILE']	['H', 'T', '-']	[[(('test', 4378), (-57.99142074584961, -38.16640090942383)), (('test', 4386), (-81.12296295166016, -45.65816116333008)), (('test', 4391), (-67.77030944824219, -50.3561897277832)), (('test', 4397), (-90.70979309082031, -39.55460739135742)), (('test', 4404), (-97.42536926269531, -0.6783969402313232)), (('test', 4413), (55.71723556518555, 42.02704620361328)), (('test', 4421), (-106.8827896118164, 1…	['LEU', 'GLU', 'ILE']	[1, 1, 1]
2r5v	A	23	wide		['TRP', 'VAL', 'ASP', 'LYS', 'TYR', 'ALA', 'PHE']	['H', '-']	[[(('test', 173), (-72.4646224975586, -45.39632797241211)), (('test', 187), (-52.70620346069336, -55.110626220703125)), (('test', 194), (-73.99314880371094, -55.5627326965332)), (('test', 202), (-70.78936767578125, -38.9974479675293)), (('test', 211), (-114.7686538696289, -1.4652692079544067)), (('test', 223), (70.44900512695312, 23.070655822753906)), (('test', 228), (-58.62863540649414, 159.2357…	['TRP', 'TYR', 'PHE']	[1, 1, 1]
2r5v	A	178	wide	interface	['TYR', 'GLU', 'ARG', 'ALA', 'LEU', 'GLY', 'PHE']	['H', '-']	[[(('test', 1277), (-61.426513671875, -37.80399703979492)), (('test', 1289), (-65.86720275878906, -50.23295211791992)), (('test', 1298), (-77.9216537475586, -47.263465881347656)), (('test', 1309), (-76.51532745361328, -25.037601470947266)), (('test', 1314), (-130.87730407714844, -2.016059398651123)), (('test', 1322), (74.83784484863281, 19.610660552978516)), (('test', 1326), (-75.86554718017578, …	['TYR', 'LEU', 'PHE']	[1, 1, 1]
2r6f	A	656	wide		['ALA', 'GLN', 'LYS', 'LEU', 'HIS', 'ARG', 'ALA']	['H', '-']	[[(('test', 4696), (-64.957275390625, -38.96719741821289)), (('test', 4701), (-71.63302612304688, -31.444002151489258)), (('test', 4710), (-80.7530288696289, -49.51693344116211)), (('test', 4719), (-76.34284973144531, -35.02389907836914)), (('test', 4727), (-128.0034942626953, 15.539047241210938)), (('test', 4737), (54.07454299926758, 35.34180450439453)), (('test', 4748), (-58.71031188964844, 153…	['ALA', 'HIS', 'ALA']	[1, 0, 0]
2r84	A	155	wide		['ALA', 'GLU', 'LYS', 'PHE', 'LEU', 'GLY', 'ILE']	['H', '-']	[[(('test', 1333), (-62.21335220336914, -35.016632080078125)), (('test', 1338), (-72.53759002685547, -49.21703338623047)), (('test', 1347), (-65.0876693725586, -46.27821350097656)), (('test', 1356), (-96.04815673828125, -27.70703887939453)), (('test', 1367), (-116.6146469116211, -7.357914447784424)), (('test', 1375), (74.22003936767578, 16.4144344329834)), (('test', 1379), (-78.5185546875, 115.77…	['ALA', 'LEU', 'ILE']	[1, 0, 1]
2rdy	A	409	wide		['ALA', 'GLU', 'ILE', 'ASN', 'TYR', 'GLY', 'ALA']	['H', '-']	[[(('test', 3206), (-58.907466888427734, -41.94451141357422)), (('test', 3211), (-71.37845611572266, -52.024444580078125)), (('test', 3220), (-67.44330596923828, -48.875633239746094)), (('test', 3228), (-79.3622055053711, -33.057884216308594)), (('test', 3236), (-123.79257202148438, -5.723410606384277)), (('test', 3248), (62.11961364746094, 30.563289642333984)), (('test', 3252), (-110.56949615478…	['ALA', 'TYR', 'ALA']	[0, 0, 1]
2rgh	A	448	wide		['LEU', 'LYS', 'GLU', 'GLU', 'TYR', 'GLY', 'ILE']	['H', '-']	[[(('test', 3013), (-66.40288543701172, -39.930877685546875)), (('test', 3021), (-64.9283218383789, -50.30758285522461)), (('test', 3030), (-59.70390701293945, -80.47579193115234)), (('test', 3039), (-63.466835021972656, -19.764297485351562)), (('test', 3048), (-131.83328247070312, 8.960589408874512)), (('test', 3060), (42.32662582397461, 34.719154357910156)), (('test', 3064), (-103.8951034545898…	['LEU', 'TYR', 'ILE']	[1, 1, 1]
2rk0	A	23	wide	interface	['TYR', 'THR', 'GLU', 'ILE', 'LEU', 'ASP', 'TRP']	['H', '-']	[[(('test', 164), (-64.73347473144531, -37.07955551147461)), (('test', 176), (-62.43600082397461, -50.97706604003906)), (('test', 183), (-65.80853271484375, -42.9709587097168)), (('test', 192), (-83.38821411132812, -48.74071502685547)), (('test', 200), (-109.25514221191406, 10.83098316192627)), (('test', 208), (58.81788635253906, 29.97791290283203)), (('test', 216), (-62.13740539550781, 137.02917…	['TYR', 'LEU', 'TRP']	[1, 1, 0]
2rrk	A	58	wide		['LEU', 'ARG', 'GLU', 'GLU', 'LEU', 'GLY', 'ILE']	['H', 'S', '-', 'E']	[[(('test', 877), (-69.13733673095703, -31.8603458404541)), (('test', 896), (-64.98273468017578, -36.17718505859375)), (('test', 920), (-83.4716567993164, -41.31397247314453)), (('test', 935), (-88.93347930908203, -45.910518646240234)), (('test', 950), (-102.3444595336914, 4.673698902130127)), (('test', 969), (51.57027053833008, 27.975624084472656)), (('test', 976), (-127.0889892578125, 142.84858…	['LEU', 'LEU', 'ILE']	[1, 1, 1]
2uv8	A	250	wide		['LEU', 'GLN', 'THR', 'ARG', 'TRP', 'GLY', 'LEU']	['H', 'T', '-']	[[(('test', 1612), (-58.806331634521484, -22.13621711730957)), (('test', 1620), (-98.26741027832031, -40.375083923339844)), (('test', 1629), (-64.89682006835938, -59.162818908691406)), (('test', 1636), (-91.39905548095703, -15.87796688079834)), (('test', 1647), (-130.59609985351562, 9.569428443908691)), (('test', 1661), (49.08854675292969, 64.55707550048828)), (('test', 1665), (-122.0442276000976…	['LEU', 'TRP', 'LEU']	[1, 0, 0]
2v27	A	71	wide		['LEU', 'LYS', 'VAL', 'SER', 'THR', 'GLY', 'TRP']	['H', 'S', '-']	[[(('test', 589), (-59.600440979003906, -40.30692672729492)), (('test', 597), (-66.71744537353516, -46.86695861816406)), (('test', 606), (-56.48138427734375, -48.44772720336914)), (('test', 613), (-76.14827728271484, -49.551700592041016)), (('test', 619), (-136.9580078125, 5.788957118988037)), (('test', 626), (81.0583724975586, 7.885705471038818)), (('test', 630), (-85.16143035888672, 168.2540435…	['LEU', 'THR', 'TRP']	[1, 0, 1]
2v6i	A	349	wide		['LEU', 'ILE', 'ARG', 'THR', 'GLY', 'ASP', 'LEU']	['H', 'T', '-']	[[(('test', 2676), (-54.25992202758789, -41.70082473754883)), (('test', 2684), (-71.63468170166016, -57.37998962402344)), (('test', 2692), (-68.38323974609375, -50.0507698059082)), (('test', 2703), (-99.69384765625, -41.73847579956055)), (('test', 2710), (-66.16455841064453, -23.00790786743164)), (('test', 2714), (63.31339645385742, 24.688947677612305)), (('test', 2722), (-79.566162109375, 143.78…	['LEU', 'GLY', 'LEU']	[1, 0, 0]
2v6k	A	115	wide	interface	['LEU', 'ARG', 'LYS', 'THR', 'PHE', 'GLY', 'ALA']	['H', '-']	[[(('test', 928), (-57.48761749267578, -43.60348892211914)), (('test', 936), (-65.54568481445312, -49.68006896972656)), (('test', 947), (-86.29718780517578, -26.827693939208984)), (('test', 956), (-100.54872131347656, -41.23292922973633)), (('test', 963), (-103.85890197753906, 0.936281681060791)), (('test', 974), (67.62710571289062, 24.167823791503906)), (('test', 978), (-60.37672805786133, 130.1…	['LEU', 'PHE', 'ALA']	[1, 1, 0]
2v9h	A	141	wide		['TYR', 'TYR', 'SER', 'VAL', 'GLY', 'LYS', 'TYR']	['H', '-']	[[(('test', 1841), (-61.83221435546875, -40.58531951904297)), (('test', 1862), (-69.11360168457031, -30.64830780029297)), (('test', 1883), (-73.91443634033203, -27.633211135864258)), (('test', 1894), (-74.94197082519531, -85.08845520019531)), (('test', 1910), (-111.87368774414062, 19.296419143676758)), (('test', 1917), (65.5103530883789, 49.89884948730469)), (('test', 1939), (-89.2362060546875, 1…	['TYR', 'GLY', 'TYR']	[1, 0, 0]
2vce	A	30	wide		['LEU', 'VAL', 'HIS', 'LEU', 'HIS', 'GLY', 'LEU']	['H', '-']	[[(('test', 183), (-58.75062942504883, -42.35293960571289)), (('test', 191), (-79.8812255859375, -42.17558670043945)), (('test', 198), (-76.97441864013672, -38.299156188964844)), (('test', 208), (-95.13591766357422, -23.716876983642578)), (('test', 216), (-126.08533477783203, -2.0124645233154297)), (('test', 226), (68.63983154296875, 21.466257095336914)), (('test', 230), (-85.5526351928711, 176.0…	['LEU', 'HIS', 'LEU']	[1, 0, 1]
2vcg	A	171	wide		['ALA', 'ARG', 'ALA', 'VAL', 'LEU', 'GLY', 'MET']	['H', 'T', 'S', '-']	[[(('test', 1229), (-62.191707611083984, -34.69108200073242)), (('test', 1234), (-70.17874908447266, -58.60865783691406)), (('test', 1245), (-78.14043426513672, -44.331233978271484)), (('test', 1250), (-89.98551940917969, -44.28866958618164)), (('test', 1257), (-89.6762924194336, -7.462770462036133)), (('test', 1265), (73.87649536132812, 20.219684600830078)), (('test', 1269), (-73.0494613647461, …	['ALA', 'LEU', 'MET']	[1, 1, 0]
2vk9	A	209	wide		['LEU', 'SER', 'ASN', 'TYR', 'PHE', 'LYS', 'TYR']	['H', '-']	[[(('test', 1727), (-70.55555725097656, -30.00079345703125)), (('test', 1735), (-83.09632110595703, -40.758399963378906)), (('test', 1741), (-75.45817565917969, -32.09675598144531)), (('test', 1749), (-97.83914184570312, -36.39961624145508)), (('test', 1761), (-116.73692321777344, 8.235471725463867)), (('test', 1772), (53.0528450012207, 36.72593688964844)), (('test', 1781), (-70.76362609863281, 1…	['LEU', 'PHE', 'TYR']	[1, 1, 1]
2vnc	A	351	wide		['TRP', 'VAL', 'THR', 'GLU', 'MET', 'HIS', 'VAL']	['H', 'T', '-']	[[(('test', 2780), (-58.553287506103516, -21.5791072845459)), (('test', 2794), (-88.99984741210938, -56.401241302490234)), (('test', 2801), (-69.84053039550781, -34.2404899597168)), (('test', 2808), (-103.28903198242188, -38.8560905456543)), (('test', 2817), (-101.48480224609375, -0.8561514616012573)), (('test', 2825), (56.83525085449219, 40.08772659301758)), (('test', 2835), (-84.86328887939453,…	['TRP', 'MET', 'VAL']	[1, 1, 1]
2vpm	A	67	wide		['LEU', 'LEU', 'VAL', 'ARG', 'LYS', 'GLY', 'LEU']	['H', 'S', 'E']	[[(('test', 545), (-58.35624313354492, -31.1883544921875)), (('test', 553), (-71.73394012451172, -52.64447021484375)), (('test', 561), (-62.398006439208984, -40.39834976196289)), (('test', 568), (-84.09598541259766, -46.79907989501953)), (('test', 579), (-115.26869201660156, -4.21351957321167)), (('test', 588), (69.52751922607422, 32.98884963989258)), (('test', 592), (-123.29816436767578, 140.924…	['LEU', 'LYS', 'LEU']	[1, 1, 1]
2vqj	A	181	wide		['LEU', 'GLN', 'GLN', 'ARG', 'LEU', 'SER', 'VAL']	['H', '-']	[[(('test', 1321), (-55.46609878540039, -45.28082275390625)), (('test', 1329), (-62.46804428100586, -52.354801177978516)), (('test', 1338), (-73.02725982666016, -41.60829162597656)), (('test', 1347), (-93.14404296875, -25.841041564941406)), (('test', 1358), (-122.13539123535156, 2.5745065212249756)), (('test', 1366), (46.916648864746094, 43.08962631225586)), (('test', 1372), (-65.27374267578125, …	['LEU', 'LEU', 'VAL']	[1, 1, 1]
2w1z	A	317	wide		['ALA', 'LYS', 'ALA', 'TYR', 'LEU', 'ARG', 'PHE']	['H', '-', 'B']	[[(('test', 1026), (-61.25634002685547, -46.34770202636719)), (('test', 1031), (-67.80023193359375, -51.02688980102539)), (('test', 1040), (-59.85017395019531, -43.248600006103516)), (('test', 1045), (-94.17703247070312, -36.29469299316406)), (('test', 1057), (-114.58186340332031, -7.1591386795043945)), (('test', 1065), (53.467750549316406, 37.24496078491211)), (('test', 1076), (-99.6652221679687…	['ALA', 'LEU', 'PHE']	[1, 0, 1]
2w2i	A	161	wide		['LEU', 'GLU', 'GLN', 'GLU', 'CYS', 'GLY', 'VAL']	['H', '-']	[[(('test', 1154), (-60.53050231933594, -52.95917892456055)), (('test', 1162), (-68.0365219116211, -47.50475311279297)), (('test', 1171), (-62.2992057800293, -42.069549560546875)), (('test', 1180), (-94.50594329833984, -38.34229278564453)), (('test', 1189), (-107.91692352294922, -10.983312606811523)), (('test', 1195), (74.2927017211914, 16.25409698486328)), (('test', 1199), (-89.37186431884766, 1…	['LEU', 'CYS', 'VAL']	[1, 1, 1]
2w3p	A	184	wide	interface	['VAL', 'THR', 'ASP', 'LYS', 'ARG', 'LYS', 'VAL']	['H', 'T', 'S', '-']	[[(('test', 1342), (-57.089237213134766, -43.11387634277344)), (('test', 1349), (-83.91715240478516, -52.0665168762207)), (('test', 1356), (-82.91985321044922, -27.238380432128906)), (('test', 1364), (-104.30028533935547, -52.73831558227539)), (('test', 1373), (-81.7621841430664, -22.16163444519043)), (('test', 1384), (60.517189025878906, 41.36445999145508)), (('test', 1393), (-72.75894927978516,…	['VAL', 'ARG', 'VAL']	[1, 0, 1]
2w48	A	16	wide	interface	['LEU', 'TYR', 'TYR', 'GLU', 'GLN', 'ASP', 'MET']	['H', 'T', 'S', '-']	[[(('test', 97), (-71.81623077392578, -25.62224006652832)), (('test', 105), (-78.12791442871094, -45.0252685546875)), (('test', 117), (-99.02201080322266, -21.608736038208008)), (('test', 129), (-104.76927947998047, -18.68782615661621)), (('test', 138), (-119.8163833618164, 9.190047264099121)), (('test', 147), (25.175661087036133, 53.88363265991211)), (('test', 155), (-75.56810760498047, 159.4244…	['LEU', 'GLN', 'MET']	[1, 1, 1]
2w4m	A	35	wide		['LEU', 'GLN', 'SER', 'LYS', 'TYR', 'HIS', 'TYR']	['H', 'T', '-']	[[(('test', 309), (-63.323638916015625, -30.36513328552246)), (('test', 317), (-85.07050323486328, -54.81919479370117)), (('test', 326), (-68.92179107666016, -46.33422088623047)), (('test', 332), (-75.81420135498047, -51.582176208496094)), (('test', 341), (-103.62540435791016, 1.9677188396453857)), (('test', 353), (65.67476654052734, 36.423763275146484)), (('test', 363), (-77.86731719970703, 145.…	['LEU', 'TYR', 'TYR']	[1, 1, 1]
2w5q	A	335	wide		['LEU', 'ASP', 'GLN', 'LYS', 'GLN', 'GLY', 'TYR']	['H', '-']	[[(('test', 952), (-61.511558532714844, -42.62969207763672)), (('test', 960), (-57.19778060913086, -50.8217658996582)), (('test', 968), (-70.349365234375, -42.10145950317383)), (('test', 977), (-81.41848754882812, -34.781429290771484)), (('test', 986), (-132.3429412841797, 6.439310550689697)), (('test', 995), (75.19332122802734, 20.72467613220215)), (('test', 999), (-60.77766036987305, 154.415481…	['LEU', 'GLN', 'TYR']	[1, 0, 1]
2wbt	A	120	wide	interface	['VAL', 'CYS', 'LYS', 'LYS', 'HIS', 'ASN', 'ILE']	['H', 'T', '-']	[[(('test', 949), (-64.9337158203125, -24.40725326538086)), (('test', 956), (-84.41376495361328, -44.913291931152344)), (('test', 962), (-71.92183685302734, -42.13636779785156)), (('test', 971), (-111.04045867919922, -2.7804484367370605)), (('test', 980), (-127.24224090576172, -7.409335613250732)), (('test', 990), (63.05128479003906, 31.885528564453125)), (('test', 998), (-114.58670806884766, 109…	['VAL', 'HIS', 'ILE']	[1, 1, 0]
2wdw	A	138	wide	interface	['LEU', 'TYR', 'LEU', 'GLY', 'TRP', 'ASN', 'VAL']	['H', 'S', '-']	[[(('test', 867), (-69.14738464355469, -34.81333923339844)), (('test', 875), (-72.61764526367188, -57.76789474487305)), (('test', 887), (-62.988494873046875, -40.66097640991211)), (('test', 895), (-71.3268051147461, -53.4973030090332)), (('test', 899), (-132.9105224609375, 11.78037166595459)), (('test', 913), (53.639408111572266, 43.60124588012695)), (('test', 921), (-129.6533966064453, 170.91423…	['LEU', 'TRP', 'VAL']	[1, 0, 1]
2wfp	A	19	wide		['LEU', 'THR', 'GLU', 'LEU', 'TYR', 'GLY', 'ILE']	['H', '-']	[[(('test', 163), (-63.687007904052734, -32.6819953918457)), (('test', 171), (-69.36209869384766, -49.33094024658203)), (('test', 178), (-55.914249420166016, -47.87845993041992)), (('test', 187), (-75.82096099853516, -43.472660064697266)), (('test', 195), (-128.09823608398438, 1.1362553834915161)), (('test', 207), (69.456298828125, 19.276981353759766)), (('test', 211), (-66.60888671875, 125.76432…	['LEU', 'TYR', 'ILE']	[1, 1, 1]
2wsk	A	324	wide		['TRP', 'VAL', 'GLU', 'THR', 'CYS', 'HIS', 'VAL']	['H', 'T', '-']	[[(('test', 2533), (-63.27461242675781, -28.046785354614258)), (('test', 2547), (-83.81330108642578, -47.83123016357422)), (('test', 2554), (-74.42745971679688, -38.35558319091797)), (('test', 2563), (-91.97013854980469, -33.32170486450195)), (('test', 2570), (-104.83264923095703, -17.570640563964844)), (('test', 2576), (63.86540985107422, 34.248863220214844)), (('test', 2586), (-69.5952911376953…	['TRP', 'CYS', 'VAL']	[1, 1, 1]
2wsw	A	160	wide		['PHE', 'PHE', 'PHE', 'VAL', 'ARG', 'LYS', 'MET']	['H', 'T', 'S', '-']	[[(('test', 1331), (-62.46725845336914, -46.81668472290039)), (('test', 1342), (-66.61065673828125, -45.39147186279297)), (('test', 1353), (-112.08562469482422, -15.441314697265625)), (('test', 1364), (-104.74679565429688, -41.051753997802734)), (('test', 1371), (-91.04904174804688, -10.229181289672852)), (('test', 1382), (46.06842803955078, 54.10072326660156)), (('test', 1391), (-105.49076843261…	['PHE', 'ARG', 'MET']	[1, 1, 1]
2wx9	A	110	wide		['MET', 'ASP', 'LYS', 'ASP', 'LEU', 'GLY', 'VAL']	['H', '-', 'E']	[[(('test', 911), (-56.33027267456055, -40.59417724609375)), (('test', 919), (-67.80398559570312, -57.58670425415039)), (('test', 927), (-65.34375, -43.792869567871094)), (('test', 936), (-97.01222229003906, -33.76368713378906)), (('test', 944), (-112.98133850097656, 0.7055438160896301)), (('test', 952), (67.52062225341797, 27.404190063476562)), (('test', 956), (-130.14242553710938, 141.073776245…	['MET', 'LEU', 'VAL']	[1, 0, 0]
2wyo	A	277	wide	interface	['VAL', 'LEU', 'GLU', 'GLU', 'HIS', 'ARG', 'ILE']	['H', 'T', '-']	[[(('test', 2058), (-58.72695541381836, -43.922454833984375)), (('test', 2065), (-72.95663452148438, -54.7684211730957)), (('test', 2073), (-78.71936798095703, -46.00413131713867)), (('test', 2082), (-86.31410217285156, -49.143280029296875)), (('test', 2091), (-88.07745361328125, 2.7422399520874023)), (('test', 2101), (58.195682525634766, 37.261985778808594)), (('test', 2112), (-128.2686767578125…	['VAL', 'HIS', 'ILE']	[1, 0, 0]
2x5d	A	87	wide		['TYR', 'ARG', 'ASP', 'ARG', 'TYR', 'ASP', 'VAL']	['H', '-']	[[(('test', 454), (-61.03764343261719, -31.13230323791504)), (('test', 466), (-76.77301788330078, -47.37451171875)), (('test', 477), (-65.94123840332031, -44.88758850097656)), (('test', 485), (-81.24382781982422, -40.04596710205078)), (('test', 496), (-122.13739013671875, -7.100753307342529)), (('test', 508), (61.811790466308594, 36.99934005737305)), (('test', 516), (-103.99224853515625, 139.5142…	['TYR', 'TYR', 'VAL']	[1, 1, 1]
2x5f	A	385	wide	interface	['LEU', 'ILE', 'ASP', 'LYS', 'TYR', 'SER', 'ILE']	['H', '-', 'E']	[[(('test', 3068), (-62.119441986083984, -38.85537338256836)), (('test', 3076), (-67.0646743774414, -49.4537353515625)), (('test', 3084), (-64.83436584472656, -49.22300720214844)), (('test', 3092), (-99.35464477539062, -34.02093505859375)), (('test', 3101), (-110.09329986572266, -4.554834365844727)), (('test', 3113), (50.202152252197266, 45.685794830322266)), (('test', 3119), (-119.65753936767578…	['LEU', 'TYR', 'ILE']	[1, 1, 1]
2x7j	A	469	wide	interface	['ALA', 'ALA', 'LYS', 'LYS', 'LEU', 'GLY', 'ILE']	['H', '-']	[[(('test', 3657), (-63.38520050048828, -28.203371047973633)), (('test', 3662), (-55.694358825683594, -64.37861633300781)), (('test', 3667), (-62.3236198425293, -63.885257720947266)), (('test', 3676), (-59.52494812011719, -43.089603424072266)), (('test', 3685), (-105.85921478271484, 5.458512783050537)), (('test', 3693), (55.009464263916016, 41.31924819946289)), (('test', 3697), (-99.1330871582031…	['ALA', 'LEU', 'ILE']	[0, 1, 1]
2xaf	A	392	wide	interface	['LEU', 'SER', 'HIS', 'GLN', 'LEU', 'ASP', 'PHE']	['H', 'T', 'S', '-']	[[(('test', 1723), (-55.02458190917969, -42.38409423828125)), (('test', 1731), (-62.42163848876953, -61.848140716552734)), (('test', 1737), (-81.68499755859375, -46.774322509765625)), (('test', 1747), (-85.91001892089844, -37.02454376220703)), (('test', 1756), (-98.28886413574219, -7.903085708618164)), (('test', 1764), (59.118167877197266, 34.68035888671875)), (('test', 1772), (-80.57135009765625…	['LEU', 'LEU', 'PHE']	[1, 0, 0]
2xex	A	151	wide		['LEU', 'HIS', 'ASP', 'ARG', 'LEU', 'GLN', 'ALA']	['H', '-']	[[(('test', 971), (-58.38125228881836, -46.867801666259766)), (('test', 979), (-65.85043334960938, -53.15164566040039)), (('test', 989), (-69.85294342041016, -48.41474533081055)), (('test', 997), (-75.16303253173828, -34.22671127319336)), (('test', 1008), (-120.63018035888672, -9.394190788269043)), (('test', 1016), (47.866878509521484, 41.03888702392578)), (('test', 1025), (-84.06098175048828, 13…	['LEU', 'LEU', 'ALA']	[0, 1, 1]
2xhi	A	275	wide		['ALA', 'GLN', 'ARG', 'ASP', 'TYR', 'SER', 'TRP']	['H', '-']	[[(('test', 2104), (-53.923248291015625, -50.34870910644531)), (('test', 2109), (-73.58072662353516, -41.41044235229492)), (('test', 2118), (-70.51646423339844, -44.07592010498047)), (('test', 2129), (-107.95375061035156, -5.56728982925415)), (('test', 2137), (-131.83702087402344, -4.496710300445557)), (('test', 2149), (52.50232696533203, 34.786476135253906)), (('test', 2155), (-72.32025146484375…	['ALA', 'TYR', 'TRP']	[1, 0, 0]
2xi9	A	516	wide		['TYR', 'TYR', 'PHE', 'THR', 'ASP', 'SER', 'ALA']	['H', 'S', '-']	[[(('test', 1712), (-61.12248992919922, -33.023475646972656)), (('test', 1724), (-51.225685119628906, -40.984886169433594)), (('test', 1736), (-92.16781616210938, -38.799373626708984)), (('test', 1747), (-78.6900634765625, -33.165504455566406)), (('test', 1754), (-129.96080017089844, 7.636636257171631)), (('test', 1762), (54.16722869873047, 42.167449951171875)), (('test', 1768), (-65.355995178222…	['TYR', 'ASP', 'ALA']	[1, 1, 0]
2xnj	A	234	wide		['LEU', 'LYS', 'GLU', 'THR', 'ARG', 'GLN', 'MET']	['H', '-']	[[(('test', 1809), (-64.884765625, -34.15265655517578)), (('test', 1817), (-70.26467895507812, -52.771183013916016)), (('test', 1826), (-65.4679946899414, -40.67915344238281)), (('test', 1835), (-106.3033447265625, -20.971635818481445)), (('test', 1842), (-123.25822448730469, 3.153432607650757)), (('test', 1853), (57.706233978271484, 35.01442337036133)), (('test', 1862), (-96.49195861816406, 124.…	['LEU', 'ARG', 'MET']	[1, 1, 1]
2xqo	A	93	wide		['ALA', 'THR', 'ARG', 'GLU', 'SER', 'THR', 'PHE']	['H', 'T']	[[(('test', 478), (-57.67520523071289, -40.408164978027344)), (('test', 483), (-61.60020446777344, -51.56859588623047)), (('test', 490), (-64.8856201171875, -36.5402946472168)), (('test', 501), (-83.95655822753906, -36.923770904541016)), (('test', 510), (-138.40977478027344, 5.71895694732666)), (('test', 516), (46.66576385498047, 39.58831787109375)), (('test', 523), (59.267860412597656, 19.114158…	['ALA', 'SER', 'PHE']	[1, 0, 0]
2xzb	A	984	wide		['MET', 'PRO', 'ASN', 'ILE', 'PHE', 'ASN', 'PHE']	['H', 'S', '-']	[[(('test', 7102), (-66.36550903320312, -27.814102172851562)), (('test', 7110), (-68.30769348144531, -33.50404739379883)), (('test', 7117), (-84.31230926513672, -47.967288970947266)), (('test', 7125), (-66.01488494873047, -44.734642028808594)), (('test', 7133), (-124.93023681640625, 10.63189697265625)), (('test', 7144), (60.565433502197266, 31.98701286315918)), (('test', 7152), (-103.462677001953…	['MET', 'PHE', 'PHE']	[1, 0, 1]
2y08	A	109	wide	interface	['LEU', 'PHE', 'ARG', 'VAL', 'TRP', 'GLY', 'VAL']	['H', 'S', '-']	[[(('test', 822), (-59.86973571777344, -39.46919250488281)), (('test', 830), (-79.42108917236328, -52.743404388427734)), (('test', 841), (-60.565433502197266, -38.838829040527344)), (('test', 852), (-83.1620101928711, -44.143165588378906)), (('test', 859), (-121.8534164428711, -2.8044919967651367)), (('test', 873), (74.79276275634766, 17.640499114990234)), (('test', 877), (-119.006103515625, 175.…	['LEU', 'TRP', 'VAL']	[1, 1, 1]
2y51	A	246	wide	interface	['ALA', 'PHE', 'VAL', 'GLN', 'ARG', 'GLY', 'ALA']	['H', 'T', '-']	[[(('test', 1808), (-55.05984115600586, -36.565582275390625)), (('test', 1813), (-100.22775268554688, -46.15304183959961)), (('test', 1824), (-69.85529327392578, -36.981475830078125)), (('test', 1831), (-99.38752746582031, -45.43588638305664)), (('test', 1840), (-89.81267547607422, -8.404993057250977)), (('test', 1851), (63.550804138183594, 23.212100982666016)), (('test', 1855), (-61.314575195312…	['ALA', 'ARG', 'ALA']	[0, 1, 0]
2yhx	A	339	wide		['PHE', 'UNK', 'GLY', 'ASP', 'GLN', 'GLY', 'ILE']	['H', 'I', '-']	[[(('test', 2459), (-58.63146209716797, -56.31719970703125)), (('test', 2470), (-32.37800598144531, -132.9794921875)), (('test', 2476), (-63.89284896850586, 97.38734436035156)), (('test', 2480), (177.1950225830078, -46.7580680847168)), (('test', 2488), (-121.59980773925781, -17.063758850097656)), (('test', 2497), (71.21673583984375, 31.14102554321289)), (('test', 2501), (-97.8450927734375, 149.17…	['PHE', 'GLN', 'ILE']	[1, 1, 1]
2yiv	X	300	wide		['VAL', 'LEU', 'MET', 'ARG', 'HIS', 'GLY', 'ILE']	['H', '-']	[[(('test', 4773), (-79.752685546875, -21.96307373046875)), (('test', 4789), (-65.66101837158203, -47.754512786865234)), (('test', 4808), (-65.40591430664062, -38.687191009521484)), (('test', 4825), (-91.64410400390625, -32.02878952026367)), (('test', 4849), (-129.25262451171875, -1.8132652044296265)), (('test', 4866), (71.07784271240234, 23.665678024291992)), (('test', 4873), (-65.53992462158203…	['VAL', 'HIS', 'ILE']	[1, 1, 1]
2yoc	A	653	wide		['TRP', 'THR', 'THR', 'ASP', 'TYR', 'LYS', 'ILE']	['H', 'T', '-']	[[(('test', 4858), (-62.71318435668945, -34.23454666137695)), (('test', 4872), (-63.006256103515625, -65.44535827636719)), (('test', 4879), (-86.45191955566406, -36.08025360107422)), (('test', 4886), (-83.34038543701172, -29.7840576171875)), (('test', 4894), (-102.9091796875, -10.627861022949219)), (('test', 4906), (57.904945373535156, 50.677284240722656)), (('test', 4915), (-88.28308868408203, 1…	['TRP', 'TYR', 'ILE']	[1, 1, 1]
2ypf	A	385	wide		['LEU', 'CYS', 'GLN', 'ALA', 'HIS', 'GLY', 'LEU']	['H', 'T', 'S', '-']	[[(('test', 1329), (-88.31820678710938, -35.93156433105469)), (('test', 1337), (-67.66188049316406, -58.504844665527344)), (('test', 1343), (-73.65164947509766, -68.44073486328125)), (('test', 1352), (-62.63052749633789, -42.32658767700195)), (('test', 1357), (-87.2626953125, -12.73525619506836)), (('test', 1367), (69.97493743896484, 39.67951583862305)), (('test', 1371), (-96.83495330810547, 162.…	['LEU', 'HIS', 'LEU']	[1, 1, 0]
2ypf	A	419	wide		['LEU', 'CYS', 'GLN', 'ALA', 'HIS', 'GLY', 'LEU']	['H', 'T', '-']	[[(('test', 1573), (-79.84619903564453, -30.15875244140625)), (('test', 1581), (-84.5133056640625, -71.8611831665039)), (('test', 1587), (-61.22386932373047, -37.331268310546875)), (('test', 1596), (-109.14681243896484, -10.887521743774414)), (('test', 1601), (-117.22097778320312, -20.58114242553711)), (('test', 1611), (96.78485870361328, 19.350664138793945)), (('test', 1615), (-100.5597076416015…	['LEU', 'HIS', 'LEU']	[0, 0, 0]
2ypf	A	453	wide		['LEU', 'CYS', 'GLN', 'ALA', 'HIS', 'GLY', 'LEU']	['H', '-']	[[(('test', 1815), (-73.34302520751953, -42.50980758666992)), (('test', 1823), (-65.57943725585938, -56.93159103393555)), (('test', 1829), (-63.576847076416016, -55.18309783935547)), (('test', 1838), (-79.08525085449219, -30.951353073120117)), (('test', 1843), (-112.96292877197266, -8.950167655944824)), (('test', 1853), (81.07713317871094, 22.102651596069336)), (('test', 1857), (-88.7835235595703…	['LEU', 'HIS', 'LEU']	[1, 1, 1]
2ypf	A	487	wide		['LEU', 'CYS', 'GLN', 'ALA', 'HIS', 'GLY', 'LEU']	['H', 'S', '-']	[[(('test', 2057), (-104.07112121582031, -31.099674224853516)), (('test', 2065), (-76.61457061767578, -31.006025314331055)), (('test', 2071), (-119.37220001220703, -26.130340576171875)), (('test', 2080), (-80.1917724609375, -25.904457092285156)), (('test', 2085), (-120.02299499511719, -0.1907740831375122)), (('test', 2095), (52.70753860473633, 52.967384338378906)), (('test', 2099), (-104.40736389…	['LEU', 'HIS', 'LEU']	[0, 1, 0]
2ypf	A	555	wide		['LEU', 'CYS', 'GLN', 'ALA', 'HIS', 'GLY', 'LEU']	['H', 'T', '-']	[[(('test', 2549), (-75.521484375, -33.83530044555664)), (('test', 2557), (-80.2921371459961, -58.27647018432617)), (('test', 2563), (-49.30921936035156, -61.32825469970703)), (('test', 2572), (-81.90567016601562, -35.58281326293945)), (('test', 2577), (-102.24697875976562, -26.23587989807129)), (('test', 2587), (85.9622573852539, 24.55841064453125)), (('test', 2591), (-83.51508331298828, 164.813…	['LEU', 'HIS', 'LEU']	[0, 1, 1]
2ypf	A	759	wide		['LEU', 'CYS', 'GLN', 'ALA', 'HIS', 'GLY', 'LEU']	['H', 'S', '-']	[[(('test', 4027), (-106.46240997314453, 17.045757293701172)), (('test', 4035), (-115.84037780761719, -40.15123748779297)), (('test', 4041), (-59.341941833496094, -27.718839645385742)), (('test', 4050), (-124.26829528808594, -22.339094161987305)), (('test', 4055), (-127.55716705322266, -10.8274564743042)), (('test', 4065), (71.17689514160156, 57.65290451049805)), (('test', 4069), (-113.2811737060…	['LEU', 'HIS', 'LEU']	[0, 1, 0]
2yvm	A	91	wide		['LEU', 'ARG', 'GLU', 'GLU', 'VAL', 'GLY', 'ALA']	['H', '-', 'E']	[[(('test', 723), (-66.0384521484375, -41.87089538574219)), (('test', 731), (-71.78343200683594, -39.58972930908203)), (('test', 742), (-69.7996826171875, -46.16889190673828)), (('test', 751), (-84.28173065185547, -30.045576095581055)), (('test', 760), (-118.95134735107422, -9.247136116027832)), (('test', 767), (70.2767333984375, 26.823909759521484)), (('test', 771), (-112.61235809326172, 161.329…	['LEU', 'VAL', 'ALA']	[1, 1, 1]
2ywe	A	149	wide		['ILE', 'GLU', 'GLU', 'VAL', 'LEU', 'GLY', 'LEU']	['H', 'T', 'S', '-']	[[(('test', 966), (-58.22808837890625, -33.67342758178711)), (('test', 974), (-83.03950500488281, -48.62539291381836)), (('test', 983), (-75.90505981445312, -38.03235626220703)), (('test', 992), (-91.00398254394531, -47.26272964477539)), (('test', 999), (-87.75729370117188, -21.903472900390625)), (('test', 1007), (73.8519287109375, 28.482484817504883)), (('test', 1011), (-103.2562484741211, 173.5…	['ILE', 'LEU', 'LEU']	[1, 1, 1]
2ywe	A	357	wide		['LEU', 'GLU', 'ARG', 'GLU', 'TYR', 'GLY', 'VAL']	['H', 'S', '-']	[[(('test', 2573), (-68.376220703125, -43.719478607177734)), (('test', 2581), (-72.07568359375, -41.984519958496094)), (('test', 2590), (-75.24403381347656, -56.9797248840332)), (('test', 2601), (-68.8750228881836, -39.71744918823242)), (('test', 2610), (-112.48631286621094, 0.28871408104896545)), (('test', 2622), (55.90559768676758, 35.77903366088867)), (('test', 2626), (-97.96123504638672, 145.…	['LEU', 'TYR', 'VAL']	[1, 1, 1]
2yxh	A	68	wide	interface	['ALA', 'GLN', 'ARG', 'ASP', 'TYR', 'GLY', 'ILE']	['H', '-']	[[(('test', 543), (-58.105342864990234, -41.01861572265625)), (('test', 548), (-68.5975570678711, -45.722469329833984)), (('test', 557), (-58.66775131225586, -55.159423828125)), (('test', 568), (-88.27583312988281, -29.80986213684082)), (('test', 576), (-122.04031372070312, -0.3961418569087982)), (('test', 588), (65.59627532958984, 17.144147872924805)), (('test', 592), (-62.426876068115234, 123.2…	['ALA', 'TYR', 'ILE']	[1, 0, 1]
2yy7	A	157	wide	interface	['TYR', 'HIS', 'ASN', 'ILE', 'TYR', 'GLY', 'VAL']	['H', '-']	[[(('test', 1229), (-57.84640884399414, -34.66763687133789)), (('test', 1241), (-69.32120513916016, -54.02171325683594)), (('test', 1251), (-65.22433471679688, -35.92668533325195)), (('test', 1259), (-95.12002563476562, -40.111183166503906)), (('test', 1267), (-107.86012268066406, 1.2584993839263916)), (('test', 1279), (69.99491882324219, 19.582006454467773)), (('test', 1283), (-69.00432586669922…	['TYR', 'TYR', 'VAL']	[1, 1, 1]
2yy7	A	288	wide		['ALA', 'ARG', 'GLU', 'ASP', 'TRP', 'ASP', 'TRP']	['H', '-']	[[(('test', 2275), (-65.82368469238281, -45.18433380126953)), (('test', 2280), (-66.1001205444336, -37.00968551635742)), (('test', 2291), (-76.14653015136719, -45.29228210449219)), (('test', 2300), (-70.69005584716797, -48.171478271484375)), (('test', 2308), (-127.89852905273438, 24.94243049621582)), (('test', 2322), (60.97551727294922, 38.61811828613281)), (('test', 2330), (-65.22327423095703, 1…	['ALA', 'TRP', 'TRP']	[1, 1, 1]
2z1m	A	311	wide		['ALA', 'MET', 'LYS', 'LYS', 'LEU', 'GLY', 'TRP']	['H', '-']	[[(('test', 2451), (-65.43131256103516, -29.618070602416992)), (('test', 2456), (-68.20800018310547, -48.75762939453125)), (('test', 2464), (-70.97847747802734, -30.39449119567871)), (('test', 2473), (-104.94437408447266, -25.727506637573242)), (('test', 2482), (-119.67679595947266, -11.664422988891602)), (('test', 2490), (68.37210845947266, 15.150897979736328)), (('test', 2494), (-81.44176483154…	['ALA', 'LEU', 'TRP']	[1, 1, 1]
2z83	A	537	wide		['LEU', 'LEU', 'ARG', 'THR', 'ALA', 'ASP', 'LEU']	['H', 'T', 'S', '-']	[[(('test', 2688), (-63.57258605957031, -29.775461196899414)), (('test', 2696), (-78.66503143310547, -50.126861572265625)), (('test', 2704), (-83.44452667236328, -35.022979736328125)), (('test', 2715), (-93.55719757080078, -48.34806442260742)), (('test', 2722), (-84.76842498779297, -11.759360313415527)), (('test', 2727), (52.3577995300293, 33.336063385009766)), (('test', 2735), (-68.9239883422851…	['LEU', 'ALA', 'LEU']	[1, 0, 1]
2z9u	A	324	wide	interface	['ALA', 'ARG', 'ALA', 'ARG', 'TYR', 'GLY', 'VAL']	['H', '-', 'E']	[[(('test', 2463), (-59.01910400390625, -39.4165153503418)), (('test', 2468), (-74.99878692626953, -47.420188903808594)), (('test', 2479), (-66.43115997314453, -39.5661735534668)), (('test', 2484), (-78.22764587402344, -43.568294525146484)), (('test', 2495), (-122.96045684814453, -6.328804016113281)), (('test', 2507), (79.01790618896484, 15.287014961242676)), (('test', 2511), (-109.70372009277344…	['ALA', 'TYR', 'VAL']	[0, 0, 1]
2zak	A	248	wide	interface	['LEU', 'MET', 'ASP', 'TYR', 'GLY', 'GLY', 'LEU']	['H', 'T', '-']	[[(('test', 1684), (-64.79843139648438, -37.625099182128906)), (('test', 1692), (-70.85541534423828, -59.138912200927734)), (('test', 1700), (-54.748897552490234, -55.01973342895508)), (('test', 1708), (-99.53180694580078, -31.417312622070312)), (('test', 1720), (-82.7540512084961, -21.202482223510742)), (('test', 1724), (80.32059478759766, 7.596182823181152)), (('test', 1728), (-76.1758728027343…	['LEU', 'GLY', 'LEU']	[1, 0, 0]
2zgv	A	244	wide		['LEU', 'LYS', 'VAL', 'LEU', 'ASN', 'ASN', 'MET']	['H', '-']	[[(('test', 1839), (-71.81111907958984, -38.57076644897461)), (('test', 1847), (-54.96155548095703, -44.3892822265625)), (('test', 1856), (-78.54450225830078, -39.8903694152832)), (('test', 1863), (-86.08815002441406, -27.50079345703125)), (('test', 1871), (-132.9141082763672, 4.1012163162231445)), (('test', 1879), (51.27116775512695, 35.82019805908203)), (('test', 1887), (-66.82795715332031, 136…	['LEU', 'ASN', 'MET']	[1, 1, 0]
2zsk	A	180	wide		['TYR', 'ARG', 'GLU', 'SER', 'GLU', 'GLY', 'ILE']	['H', 'S', '-']	[[(('test', 1445), (-67.3303451538086, -17.494401931762695)), (('test', 1457), (-72.35545349121094, -36.18036651611328)), (('test', 1468), (-92.28471374511719, -23.57352066040039)), (('test', 1477), (-80.47657775878906, -62.05796432495117)), (('test', 1483), (-112.45960235595703, 16.64661407470703)), (('test', 1492), (47.031715393066406, 53.1473274230957)), (('test', 1496), (-74.0291748046875, 15…	['TYR', 'GLU', 'ILE']	[1, 1, 0]
2zum	A	330	wide		['VAL', 'LYS', 'LEU', 'GLU', 'LEU', 'GLY', 'TYR']	['H', 'T', '-']	[[(('test', 2513), (-67.35888671875, -30.891969680786133)), (('test', 2520), (-93.02437591552734, -51.615203857421875)), (('test', 2529), (-68.4011459350586, -32.067604064941406)), (('test', 2537), (-104.09178161621094, -46.12858581542969)), (('test', 2546), (-87.01673126220703, -14.16201400756836)), (('test', 2554), (80.38111114501953, 18.25510597229004)), (('test', 2558), (-92.32262420654297, 1…	['VAL', 'LEU', 'TYR']	[1, 0, 1]
2zvr	A	72	wide		['ALA', 'TYR', 'LEU', 'ALA', 'ASP', 'GLY', 'LEU']	['H', 'T', '-']	[[(('test', 494), (-59.090877532958984, -24.554162979125977)), (('test', 499), (-93.74992370605469, -55.203086853027344)), (('test', 511), (-59.29410171508789, -36.636436462402344)), (('test', 519), (-93.55762481689453, -54.39010238647461)), (('test', 524), (-95.47991180419922, 1.7299745082855225)), (('test', 532), (63.97399139404297, 21.72665786743164)), (('test', 536), (-79.38522338867188, 129.…	['ALA', 'ASP', 'LEU']	[1, 0, 1]
2zxh	A	518	wide		['VAL', 'LYS', 'GLU', 'LYS', 'PHE', 'GLY', 'TYR']	['H', 'T', '-']	[[(('test', 3995), (-78.37369537353516, -12.231659889221191)), (('test', 4002), (-92.65437316894531, -33.04006576538086)), (('test', 4011), (-91.48089599609375, -67.5802001953125)), (('test', 4020), (-54.94170379638672, -33.6212272644043)), (('test', 4029), (-119.37885284423828, 13.100605010986328)), (('test', 4040), (38.93011474609375, 60.285587310791016)), (('test', 4044), (-110.11031341552734,…	['VAL', 'PHE', 'TYR']	[1, 0, 1]
2zya	A	204	wide		['LEU', 'LYS', 'GLY', 'GLY', 'LEU', 'ASN', 'LEU']	['H', '-']	[[(('test', 1529), (-67.28302764892578, -41.78423309326172)), (('test', 1537), (-74.8665771484375, -45.660850524902344)), (('test', 1546), (-76.24314880371094, -35.02301788330078)), (('test', 1550), (-86.54279327392578, -37.21323013305664)), (('test', 1554), (-111.71674346923828, -4.749822616577148)), (('test', 1562), (56.93360900878906, 35.85352325439453)), (('test', 1570), (-60.91950988769531, …	['LEU', 'LEU', 'LEU']	[1, 1, 1]
3a04	A	113	wide		['ALA', 'PHE', 'ALA', 'VAL', 'ARG', 'ARG', 'ILE']	['H', 'T', '-']	[[(('test', 863), (-55.00486755371094, -45.23705291748047)), (('test', 868), (-68.88056945800781, -55.74789047241211)), (('test', 879), (-79.48030853271484, -37.36904525756836)), (('test', 884), (-94.64925384521484, -49.19142150878906)), (('test', 891), (-94.12266540527344, -4.097107410430908)), (('test', 902), (64.81676483154297, 34.65997314453125)), (('test', 913), (-90.07970428466797, 126.8907…	['ALA', 'ARG', 'ILE']	[1, 0, 1]
3a11	A	306	wide	interface	['LEU', 'ARG', 'GLU', 'GLU', 'PHE', 'GLY', 'TRP']	['H', '-']	[[(('test', 2388), (-53.114227294921875, -49.34783172607422)), (('test', 2396), (-62.725582122802734, -66.26690673828125)), (('test', 2407), (-64.08131408691406, -28.612852096557617)), (('test', 2416), (-95.07684326171875, -43.804161071777344)), (('test', 2425), (-113.9801254272461, 17.489755630493164)), (('test', 2436), (52.449092864990234, 12.912463188171387)), (('test', 2440), (-57.75369644165…	['LEU', 'PHE', 'TRP']	[1, 1, 0]
3a1n	A	151	wide	interface	['TYR', 'TYR', 'GLU', 'LYS', 'PHE', 'GLY', 'LEU']	['H', '-']	[[(('test', 1152), (-58.830596923828125, -32.79990768432617)), (('test', 1164), (-70.1087875366211, -58.77553939819336)), (('test', 1176), (-57.64002227783203, -39.37397766113281)), (('test', 1185), (-81.85993957519531, -43.66029739379883)), (('test', 1194), (-113.51136016845703, -5.674160957336426)), (('test', 1205), (79.53497314453125, 10.227911949157715)), (('test', 1209), (-72.74998474121094,…	['TYR', 'PHE', 'LEU']	[1, 1, 0]
3a1n	A	282	wide		['ALA', 'SER', 'ASN', 'GLU', 'TRP', 'GLY', 'PHE']	['H', '-']	[[(('test', 2240), (-64.04578399658203, -45.64699935913086)), (('test', 2245), (-63.87025833129883, -39.18827819824219)), (('test', 2251), (-76.27268981933594, -41.23556137084961)), (('test', 2259), (-82.2591781616211, -31.36121368408203)), (('test', 2268), (-141.20858764648438, 18.922670364379883)), (('test', 2282), (74.30020141601562, 17.981353759765625)), (('test', 2286), (-47.931575775146484,…	['ALA', 'TRP', 'PHE']	[1, 1, 1]
3a31	A	297	wide		['VAL', 'ARG', 'GLU', 'GLU', 'PHE', 'GLY', 'ILE']	['H', '-']	[[(('test', 2357), (-73.69904327392578, -33.02259826660156)), (('test', 2364), (-69.54373931884766, -55.6441650390625)), (('test', 2375), (-60.23672103881836, -46.687191009521484)), (('test', 2384), (-87.09443664550781, -30.158321380615234)), (('test', 2393), (-115.11177062988281, -7.4066338539123535)), (('test', 2404), (64.06930541992188, 35.938995361328125)), (('test', 2408), (-115.519767761230…	['VAL', 'PHE', 'ILE']	[1, 1, 1]
3aek	A	313	wide		['LEU', 'ALA', 'ARG', 'GLU', 'CYS', 'GLY', 'MET']	['H', 'T', '-']	[[(('test', 2334), (-69.8314437866211, -33.68207550048828)), (('test', 2342), (-75.34188079833984, -47.881103515625)), (('test', 2347), (-81.49568939208984, -34.64638137817383)), (('test', 2358), (-107.00287628173828, -20.664751052856445)), (('test', 2367), (-115.38672637939453, 1.8705346584320068)), (('test', 2373), (68.21004486083984, 21.173824310302734)), (('test', 2377), (-77.90398406982422, …	['LEU', 'CYS', 'MET']	[1, 1, 1]
3afo	A	394	wide	interface	['ILE', 'ASN', 'GLU', 'LEU', 'LEU', 'GLY', 'PHE']	['H', 'T', '-']	[[(('test', 2822), (-63.96355438232422, -40.78594207763672)), (('test', 2830), (-65.49853515625, -54.20066452026367)), (('test', 2838), (-85.04983520507812, -35.0522575378418)), (('test', 2847), (-91.59481048583984, -39.08271789550781)), (('test', 2855), (-97.56484985351562, -12.507177352905273)), (('test', 2863), (67.5436782836914, 38.928627014160156)), (('test', 2867), (-58.204071044921875, 135…	['ILE', 'LEU', 'PHE']	[1, 1, 0]
3ahy	A	403	wide	interface	['ALA', 'VAL', 'GLU', 'LEU', 'ASP', 'GLY', 'VAL']	['H', 'T', '-']	[[(('test', 3186), (-60.55128860473633, -40.00141143798828)), (('test', 3191), (-65.16571044921875, -52.98216247558594)), (('test', 3198), (-68.96414947509766, -43.86134719848633)), (('test', 3207), (-97.19752502441406, -46.27574920654297)), (('test', 3215), (-87.16630554199219, -7.945074081420898)), (('test', 3223), (70.44810485839844, 23.84734535217285)), (('test', 3227), (-71.65664672851562, 1…	['ALA', 'ASP', 'VAL']	[1, 1, 1]
3ahz	A	430	wide		['ALA', 'ILE', 'HIS', 'GLU', 'ASP', 'GLY', 'VAL']	['H', 'T', '-']	[[(('test', 3263), (-57.74700927734375, -42.2695426940918)), (('test', 3268), (-67.46269226074219, -57.46567916870117)), (('test', 3276), (-82.41041564941406, -40.42407989501953)), (('test', 3286), (-87.41001892089844, -33.506412506103516)), (('test', 3295), (-107.6258773803711, -5.747025012969971)), (('test', 3303), (70.25222778320312, 26.482574462890625)), (('test', 3307), (-80.33721160888672, …	['ALA', 'ASP', 'VAL']	[1, 1, 1]
3aln	A	219	wide		['LEU', 'LYS', 'GLU', 'ASN', 'LEU', 'LYS', 'ILE']	['H', 'S', '-']	[[(('test', 1101), (-64.36935424804688, -38.500553131103516)), (('test', 1109), (-64.27495574951172, -61.50016403198242)), (('test', 1118), (-67.89631652832031, -43.06344985961914)), (('test', 1127), (-109.44265747070312, 6.044518947601318)), (('test', 1135), (-152.3346710205078, 1.399137258529663)), (('test', 1143), (55.63370895385742, 49.26091003417969)), (('test', 1152), (-137.4934844970703, 1…	['LEU', 'LEU', 'ILE']	[0, 1, 1]
3aov	A	111	wide		['LEU', 'GLY', 'LYS', 'ARG', 'TYR', 'GLY', 'ILE']	['H', '-']	[[(('test', 691), (-69.68250274658203, -30.593236923217773)), (('test', 699), (-68.51025390625, -51.77055358886719)), (('test', 703), (-62.941383361816406, -47.73263931274414)), (('test', 712), (-75.68174743652344, -35.48633575439453)), (('test', 723), (-123.7091064453125, -9.984281539916992)), (('test', 735), (70.73355865478516, 28.179065704345703)), (('test', 739), (-75.0265121459961, 137.73098…	['LEU', 'TYR', 'ILE']	[1, 1, 1]
3asa	A	346	wide		['PHE', 'LEU', 'ARG', 'GLU', 'TYR', 'HIS', 'ILE']	['H', 'S', 'E']	[[(('test', 2728), (-74.15064239501953, -36.322818756103516)), (('test', 2739), (-62.398921966552734, -51.933311462402344)), (('test', 2747), (-72.07495880126953, -39.89912033081055)), (('test', 2758), (-84.59535217285156, -23.772396087646484)), (('test', 2767), (-134.89276123046875, -6.3618364334106445)), (('test', 2779), (54.26375961303711, 48.27693557739258)), (('test', 2789), (-127.1086883544…	['PHE', 'TYR', 'ILE']	[0, 1, 1]
3ax1	A	410	wide		['LEU', 'TRP', 'ARG', 'VAL', 'HIS', 'GLY', 'LEU']	['H', '-', 'E']	[[(('test', 1332), (-55.8979377746582, -40.663917541503906)), (('test', 1340), (-75.58392333984375, -48.46759796142578)), (('test', 1354), (-67.53984832763672, -43.992279052734375)), (('test', 1365), (-85.7963638305664, -45.65578842163086)), (('test', 1372), (-107.14746856689453, -0.7404568791389465)), (('test', 1382), (58.4071044921875, 33.87648010253906)), (('test', 1386), (-106.5698013305664, …	['LEU', 'HIS', 'LEU']	[1, 1, 1]
3ay3	A	149	wide	interface	['TYR', 'TYR', 'HIS', 'LYS', 'PHE', 'ASP', 'ILE']	['H', 'T', '-']	[[(('test', 1121), (-77.46556854248047, -19.128482818603516)), (('test', 1133), (-73.20441436767578, -53.73897171020508)), (('test', 1145), (-69.16094970703125, -39.21642303466797)), (('test', 1155), (-92.68695068359375, -36.468318939208984)), (('test', 1164), (-121.08163452148438, 11.923388481140137)), (('test', 1175), (65.71139526367188, 31.7534122467041)), (('test', 1183), (-97.0758056640625, …	['TYR', 'PHE', 'ILE']	[1, 1, 0]
3b46	A	392	wide		['LEU', 'ILE', 'ASN', 'GLU', 'LEU', 'GLY', 'VAL']	['H', 'T', '-', 'E']	[[(('test', 2951), (-55.323829650878906, -35.310516357421875)), (('test', 2959), (-74.00537109375, -46.80420684814453)), (('test', 2967), (-69.81324768066406, -40.85073471069336)), (('test', 2975), (-84.96019744873047, -46.949317932128906)), (('test', 2984), (-102.31900787353516, -14.92710018157959)), (('test', 2992), (74.8942642211914, 27.409515380859375)), (('test', 2996), (-114.61453247070312,…	['LEU', 'LEU', 'VAL']	[1, 1, 1]
3b8a	X	365	wide		['PHE', 'GLN', 'LYS', 'ASP', 'PHE', 'GLY', 'VAL']	['H', 'T', '-']	[[(('test', 2772), (-70.40350341796875, -26.222225189208984)), (('test', 2783), (-79.52244567871094, -54.99668502807617)), (('test', 2792), (-67.283203125, -43.2455940246582)), (('test', 2801), (-85.86874389648438, -47.37643051147461)), (('test', 2809), (-109.65313720703125, -9.027652740478516)), (('test', 2820), (61.35292434692383, 46.905216217041016)), (('test', 2824), (-131.12661743164062, 131…	['PHE', 'PHE', 'VAL']	[1, 1, 1]
3b98	A	102	wide		['MET', 'LYS', 'ARG', 'ILE', 'PHE', 'ASN', 'MET']	['H', 'T', '-']	[[(('test', 634), (-69.08352661132812, -26.229976654052734)), (('test', 642), (-68.0689926147461, -53.63711166381836)), (('test', 651), (-69.74324035644531, -41.993247985839844)), (('test', 662), (-87.04602813720703, -48.67383575439453)), (('test', 670), (-103.44300842285156, 0.8506484627723694)), (('test', 681), (46.50728225708008, 46.9584846496582)), (('test', 689), (-116.98542022705078, 143.40…	['MET', 'PHE', 'MET']	[1, 1, 1]
3bb7	A	253	wide		['LEU', 'ARG', 'THR', 'TYR', 'PHE', 'GLY', 'PHE']	['H', 'S', '-']	[[(('test', 1647), (-62.252681732177734, -40.670562744140625)), (('test', 1655), (-62.28150177001953, -50.93488693237305)), (('test', 1666), (-80.02828979492188, -47.63706588745117)), (('test', 1673), (-96.1356430053711, -22.971330642700195)), (('test', 1685), (-110.87796783447266, -10.64582633972168)), (('test', 1696), (76.41493225097656, 22.72334861755371)), (('test', 1700), (-80.55091094970703…	['LEU', 'PHE', 'PHE']	[1, 1, 1]
3bc9	A	338	wide		['ILE', 'ILE', 'ASN', 'ASN', 'ILE', 'ASP', 'PHE']	['H', 'T', '-']	[[(('test', 2655), (-58.27356719970703, -41.62297821044922)), (('test', 2663), (-78.27632141113281, -51.03236389160156)), (('test', 2671), (-87.18650817871094, -23.367170333862305)), (('test', 2679), (-106.76165008544922, -39.58089828491211)), (('test', 2687), (-93.78559875488281, -10.943465232849121)), (('test', 2695), (76.0849838256836, 22.361526489257812)), (('test', 2703), (-62.46866989135742…	['ILE', 'ILE', 'PHE']	[1, 1, 1]
3bg2	A	94	wide		['LEU', 'GLU', 'GLN', 'VAL', 'TYR', 'GLY', 'TYR']	['H', 'T', '-']	[[(('test', 736), (-56.52181625366211, -36.46239471435547)), (('test', 744), (-91.95396423339844, -56.343265533447266)), (('test', 753), (-61.03498840332031, -29.983781814575195)), (('test', 762), (-99.27820587158203, -60.179725646972656)), (('test', 769), (-81.54231262207031, -9.47108268737793)), (('test', 781), (76.75140380859375, 17.677988052368164)), (('test', 785), (-76.07579803466797, 150.9…	['LEU', 'TYR', 'TYR']	[1, 0, 1]
3bkh	A	112	wide		['ALA', 'SER', 'ILE', 'GLU', 'SER', 'ALA', 'PHE']	['H', 'T']	[[(('test', 923), (-61.8912467956543, -27.595060348510742)), (('test', 928), (-76.07136535644531, -48.07791519165039)), (('test', 934), (-67.95304107666016, -33.352054595947266)), (('test', 942), (-80.40629577636719, -40.85212707519531)), (('test', 951), (-141.16534423828125, 10.189258575439453)), (('test', 957), (48.9709587097168, 36.310951232910156)), (('test', 962), (70.8725357055664, 15.81568…	['ALA', 'SER', 'PHE']	[1, 0, 0]
3bt3	A	158	wide	interface	['PHE', 'GLU', 'GLU', 'ILE', 'LEU', 'GLY', 'TRP']	['H', 'T', '-']	[[(('test', 207), (-57.90943145751953, -31.07866096496582)), (('test', 218), (-78.97523498535156, -51.72977828979492)), (('test', 227), (-71.9717788696289, -33.91903305053711)), (('test', 236), (-97.62290954589844, -45.61520004272461)), (('test', 244), (-94.8785171508789, -9.293436050415039)), (('test', 252), (74.02974700927734, 25.307992935180664)), (('test', 256), (-89.92105865478516, -179.8658…	['PHE', 'LEU', 'TRP']	[1, 1, 1]
3bxz	A	401	wide		['PHE', 'SER', 'SER', 'ILE', 'TYR', 'LYS', 'LEU']	['H', 'S', '-']	[[(('test', 1934), (-63.11763381958008, -33.22478485107422)), (('test', 1945), (-95.21907806396484, -21.859569549560547)), (('test', 1951), (-77.91639709472656, -4.727830410003662)), (('test', 1957), (-130.27227783203125, -51.78229522705078)), (('test', 1965), (-104.90933227539062, -0.8818219304084778)), (('test', 1977), (49.877174377441406, 62.30944061279297)), (('test', 1986), (-118.93850708007…	['PHE', 'TYR', 'LEU']	[1, 0, 1]
3c1y	A	297	wide		['LEU', 'LYS', 'THR', 'VAL', 'ALA', 'ARG', 'ILE']	['H', 'T', 'S', '-']	[[(('test', 2337), (-66.77677917480469, -45.235599517822266)), (('test', 2345), (-76.1208724975586, -52.89664077758789)), (('test', 2354), (-67.66831970214844, -50.633697509765625)), (('test', 2361), (-90.61796569824219, -54.95085525512695)), (('test', 2368), (-71.29090881347656, -11.796603202819824)), (('test', 2373), (58.56684875488281, 40.4360466003418)), (('test', 2384), (-96.37443542480469, …	['LEU', 'ALA', 'ILE']	[1, 0, 1]
3c48	A	179	wide		['LEU', 'MET', 'HIS', 'HIS', 'TYR', 'ASP', 'ALA']	['H', '-']	[[(('test', 1338), (-68.60665893554688, -39.52519989013672)), (('test', 1346), (-64.271728515625, -44.23253631591797)), (('test', 1354), (-69.77731323242188, -51.767154693603516)), (('test', 1364), (-87.62108612060547, -29.42620277404785)), (('test', 1374), (-121.75667572021484, 3.2279205322265625)), (('test', 1386), (53.076194763183594, 39.852760314941406)), (('test', 1394), (-67.00336456298828,…	['LEU', 'TYR', 'ALA']	[1, 1, 0]
3c4n	A	240	wide		['VAL', 'GLU', 'GLN', 'GLY', 'LEU', 'GLY', 'LEU']	['H', '-']	[[(('test', 1454), (-69.053955078125, -26.270282745361328)), (('test', 1461), (-72.52754211425781, -55.36101150512695)), (('test', 1470), (-73.66322326660156, -17.000682830810547)), (('test', 1479), (-96.66532135009766, -37.12694549560547)), (('test', 1483), (-129.63124084472656, 8.385835647583008)), (('test', 1491), (62.737815856933594, 22.948217391967773)), (('test', 1495), (-88.77613067626953,…	['VAL', 'LEU', 'LEU']	[1, 0, 1]
3c8z	A	404	wide		['VAL', 'ASP', 'ALA', 'LEU', 'LEU', 'GLY', 'VAL']	['H', '-']	[[(('test', 3039), (-65.22113800048828, -36.18962097167969)), (('test', 3046), (-63.191585540771484, -57.080867767333984)), (('test', 3054), (-63.1890869140625, -45.220603942871094)), (('test', 3059), (-92.25164794921875, -37.74054718017578)), (('test', 3067), (-104.14350128173828, -10.207755088806152)), (('test', 3075), (71.77267456054688, 16.5866641998291)), (('test', 3079), (-95.69735717773438…	['VAL', 'LEU', 'VAL']	[1, 1, 1]
3ca9	A	66	wide	interface	['LEU', 'ALA', 'TYR', 'LYS', 'TYR', 'GLY', 'ILE']	['H', '-', 'E']	[[(('test', 492), (-46.5799674987793, -36.635498046875)), (('test', 500), (-66.10945892333984, -52.79411697387695)), (('test', 505), (-58.58232116699219, -66.23051452636719)), (('test', 517), (-66.14095306396484, -37.82499694824219)), (('test', 526), (-120.06991577148438, 15.005252838134766)), (('test', 538), (50.0354118347168, 39.36890411376953)), (('test', 542), (-90.95355987548828, 130.9541015…	['LEU', 'TYR', 'ILE']	[1, 0, 1]
3cb7	A	33	wide	interface	['ALA', 'GLU', 'HIS', 'GLU', 'SER', 'SER', 'TYR']	['H', 'S']	[[(('test', 260), (-55.919429779052734, -44.4721794128418)), (('test', 265), (-55.53163146972656, -49.70262908935547)), (('test', 274), (-83.84891510009766, -23.454627990722656)), (('test', 284), (-82.99889373779297, -34.8918342590332)), (('test', 293), (-151.216064453125, -7.489568710327148)), (('test', 299), (62.85961151123047, 42.645050048828125)), (('test', 305), (62.5186882019043, 27.6705093…	['ALA', 'SER', 'TYR']	[1, 0, 0]
3cdl	A	167	wide	interface	['PRO', 'GLN', 'VAL', 'THR', 'PHE', 'ASN', 'ALA']	['H', '-']	[[(('test', 1248), (-55.2303352355957, -36.863521575927734)), (('test', 1255), (-81.67919921875, -35.345848083496094)), (('test', 1264), (-85.39805603027344, -36.754859924316406)), (('test', 1271), (-89.63646697998047, -27.2712459564209)), (('test', 1278), (-144.2263641357422, 35.898170471191406)), (('test', 1289), (43.478248596191406, 36.610164642333984)), (('test', 1297), (-57.493282318115234, …	['PRO', 'PHE', 'ALA']	[1, 1, 1]
3cea	A	49	wide		['ALA', 'LYS', 'ASN', 'GLU', 'LEU', 'GLY', 'VAL']	['H', 'T', '-']	[[(('test', 348), (-63.26785659790039, -42.313419342041016)), (('test', 353), (-71.06654357910156, -51.07941818237305)), (('test', 360), (-78.8252944946289, -38.83845901489258)), (('test', 368), (-93.29984283447266, -39.426570892333984)), (('test', 373), (-97.058349609375, -20.57867431640625)), (('test', 381), (83.92266082763672, 20.439617156982422)), (('test', 385), (-65.53704833984375, 127.8669…	['ALA', 'LEU', 'VAL']	[1, 0, 1]
3cf4	A	768	wide		['LEU', 'GLU', 'LYS', 'GLU', 'HIS', 'GLY', 'TRP']	['H', '-']	[[(('test', 5568), (-61.90198516845703, -42.89762496948242)), (('test', 5576), (-71.36367797851562, -54.46575927734375)), (('test', 5585), (-57.389522552490234, -68.61461639404297)), (('test', 5594), (-88.13932037353516, 3.890631914138794)), (('test', 5603), (-132.59793090820312, -15.729509353637695)), (('test', 5613), (79.84860229492188, 18.986982345581055)), (('test', 5617), (-73.3509292602539,…	['LEU', 'HIS', 'TRP']	[1, 1, 1]
3cg1	A	58	wide		['ALA', 'GLU', 'ARG', 'ASN', 'LEU', 'GLY', 'ILE']	['H', 'S', '-']	[[(('test', 213), (-62.70502471923828, -36.63490676879883)), (('test', 218), (-69.6902084350586, -44.00163269042969)), (('test', 227), (-74.1800765991211, -36.05304718017578)), (('test', 238), (-109.94432830810547, -14.814055442810059)), (('test', 246), (-116.85579681396484, -10.365265846252441)), (('test', 254), (63.71214294433594, 27.142501831054688)), (('test', 258), (-130.98887634277344, 146.…	['ALA', 'LEU', 'ILE']	[0, 1, 0]
3cgb	A	66	wide		['PHE', 'ARG', 'ASP', 'LYS', 'TYR', 'GLY', 'ILE']	['H', 'T', '-']	[[(('test', 485), (-57.21824645996094, -44.649776458740234)), (('test', 496), (-70.44503784179688, -56.4835090637207)), (('test', 507), (-75.19213104248047, -54.89564895629883)), (('test', 515), (-69.32518768310547, -42.145755767822266)), (('test', 524), (-106.31285095214844, -8.840401649475098)), (('test', 536), (72.67527770996094, 21.28544044494629)), (('test', 540), (-84.07756805419922, 133.19…	['PHE', 'TYR', 'ILE']	[1, 0, 1]
3cnv	A	189	wide	interface	['PHE', 'GLU', 'SER', 'GLU', 'PHE', 'GLY', 'VAL']	['H', '-']	[[(('test', 655), (-57.8675537109375, -34.03977584838867)), (('test', 666), (-76.57305145263672, -45.43178176879883)), (('test', 675), (-88.49401092529297, -31.812196731567383)), (('test', 681), (-96.37676239013672, -28.799144744873047)), (('test', 690), (-119.75934600830078, -9.587080001831055)), (('test', 701), (69.10186004638672, 25.965869903564453)), (('test', 705), (-105.17855834960938, 107.…	['PHE', 'PHE', 'VAL']	[0, 0, 1]
3crv	A	331	wide		['MET', 'GLU', 'LYS', 'VAL', 'TRP', 'GLY', 'ILE']	['H', 'T', 'S', '-']	[[(('test', 2703), (-63.5038948059082, -28.02837371826172)), (('test', 2711), (-78.29430389404297, -57.91460037231445)), (('test', 2720), (-75.46977233886719, -43.47932434082031)), (('test', 2729), (-85.21269989013672, -49.898738861083984)), (('test', 2736), (-77.60725402832031, -26.70188331604004)), (('test', 2750), (84.26142883300781, 23.157320022583008)), (('test', 2754), (-79.1703872680664, 1…	['MET', 'TRP', 'ILE']	[1, 1, 1]
3csq	A	42	wide		['MET', 'GLN', 'SER', 'GLU', 'SER', 'THR', 'ILE']	['H', 'S']	[[(('test', 331), (-69.3343734741211, -28.033838272094727)), (('test', 339), (-60.448020935058594, -43.621822357177734)), (('test', 348), (-72.52934265136719, -35.0819206237793)), (('test', 354), (-74.13615417480469, -37.50014114379883)), (('test', 363), (-147.9666290283203, 1.3857864141464233)), (('test', 369), (49.45587158203125, 41.38783645629883)), (('test', 376), (46.39099884033203, 49.05798…	['MET', 'SER', 'ILE']	[1, 1, 0]
3cz6	A	740	wide	interface	['LEU', 'CYS', 'ASP', 'GLU', 'THR', 'GLY', 'ILE']	['H', '-', 'B']	[[(('test', 672), (-64.41307067871094, -26.597373962402344)), (('test', 680), (-78.68144226074219, -51.667083740234375)), (('test', 686), (-74.39166259765625, -28.12026596069336)), (('test', 694), (-97.27702331542969, -41.61302185058594)), (('test', 703), (-108.88135528564453, -5.954007625579834)), (('test', 710), (72.86836242675781, 25.6509952545166)), (('test', 714), (-92.90933227539062, 128.13…	['LEU', 'THR', 'ILE']	[1, 1, 1]
3czx	A	40	wide	interface	['LEU', 'ARG', 'ASN', 'ASP', 'TYR', 'GLY', 'LEU']	['H', '-']	[[(('test', 288), (-61.284664154052734, -41.533546447753906)), (('test', 296), (-70.00399017333984, -53.00566101074219)), (('test', 307), (-66.03333282470703, -52.77634048461914)), (('test', 315), (-81.23370361328125, -27.53572654724121)), (('test', 323), (-120.66770935058594, -9.341129302978516)), (('test', 335), (61.83237838745117, 26.084156036376953)), (('test', 339), (-83.09801483154297, 155.…	['LEU', 'TYR', 'LEU']	[1, 0, 1]
3d1b	A	522	wide	interface	['LEU', 'VAL', 'THR', 'GLY', 'LYS', 'ASN', 'LEU']	['H', '-', 'B']	[[(('test', 716), (-77.84545135498047, -29.65363883972168)), (('test', 724), (-64.67605590820312, -53.88804244995117)), (('test', 731), (-72.87450408935547, -37.66307067871094)), (('test', 738), (-92.30632019042969, -21.7922306060791)), (('test', 742), (-129.93679809570312, 12.585938453674316)), (('test', 751), (61.3248176574707, 28.484031677246094)), (('test', 759), (-63.34680938720703, 132.9892…	['LEU', 'LYS', 'LEU']	[1, 1, 0]
3d2e	A	249	wide		['PHE', 'LYS', 'THR', 'LYS', 'TYR', 'LYS', 'ILE']	['H', 'S', '-']	[[(('test', 1887), (-70.29906463623047, -21.261280059814453)), (('test', 1898), (-68.54283905029297, -39.18891906738281)), (('test', 1907), (-83.91902923583984, -41.62224578857422)), (('test', 1914), (-74.7824478149414, -42.041786193847656)), (('test', 1923), (-121.83672332763672, -0.904605507850647)), (('test', 1935), (54.34660339355469, 38.55067443847656)), (('test', 1944), (-118.10969543457031…	['PHE', 'TYR', 'ILE']	[1, 1, 1]
3d3y	A	64	wide		['LEU', 'ALA', 'GLU', 'LEU', 'TYR', 'GLY', 'ALA']	['H', 'T', 'S', '-']	[[(('test', 536), (-55.16862106323242, -35.17367172241211)), (('test', 544), (-73.31031799316406, -40.5573844909668)), (('test', 549), (-57.86216735839844, -34.500831604003906)), (('test', 558), (-81.54081726074219, 36.439632415771484)), (('test', 566), (64.78300476074219, 32.72542953491211)), (('test', 578), (72.23955535888672, 47.5080680847168)), (('test', 582), (-69.36456298828125, 148.1548004…	['LEU', 'TYR', 'ALA']	[1, 0, 0]
3d7i	A	67	wide		['ALA', 'MSE', 'LYS', 'GLU', 'LEU', 'GLY', 'ILE']	['H', '-']	[[(('test', 470), (-58.87614059448242, -45.68842315673828)), (('test', 475), (-67.13499450683594, -48.197078704833984)), (('test', 483), (-66.10494232177734, -51.62044906616211)), (('test', 489), (-69.83679962158203, -39.81801223754883)), (('test', 498), (-119.76097106933594, -6.0574774742126465)), (('test', 506), (69.35980224609375, 27.142921447753906)), (('test', 510), (-70.53050994873047, 137.…	['ALA', 'LEU', 'ILE']	[1, 0, 1]
3d9w	A	263	wide		['ILE', 'ASN', 'GLU', 'LEU', 'PHE', 'ASP', 'ILE']	['H', 'T', '-']	[[(('test', 2068), (-67.59119415283203, -29.800037384033203)), (('test', 2076), (-83.3416748046875, -49.3940315246582)), (('test', 2084), (-75.72295379638672, -46.18584442138672)), (('test', 2093), (-86.76937866210938, -17.498912811279297)), (('test', 2101), (-129.0782470703125, 3.513796329498291)), (('test', 2112), (44.76161575317383, 44.14813995361328)), (('test', 2120), (-116.6122817993164, 13…	['ILE', 'PHE', 'ILE']	[1, 0, 1]
3dao	A	125	wide	interface	['LEU', 'ARG', 'ASP', 'SER', 'TYR', 'GLY', 'PHE']	['H', 'T', 'S', '-']	[[(('test', 1001), (-62.372215270996094, -44.9224853515625)), (('test', 1009), (-78.49356079101562, -44.724586486816406)), (('test', 1020), (-102.45967102050781, -14.393446922302246)), (('test', 1028), (-108.74561309814453, -39.09185028076172)), (('test', 1034), (-91.40158081054688, -15.148048400878906)), (('test', 1046), (72.64810180664062, 24.87270164489746)), (('test', 1050), (-76.358123779296…	['LEU', 'TYR', 'PHE']	[1, 1, 1]
3dkp	A	166	wide		['LEU', 'ASP', 'GLN', 'GLU', 'TYR', 'LYS', 'ILE']	['H', '-']	[[(('test', 239), (-66.3514633178711, -28.04110336303711)), (('test', 247), (-73.74063110351562, -44.35440444946289)), (('test', 255), (-65.90348815917969, -43.04444122314453)), (('test', 264), (-91.61588287353516, -39.664310455322266)), (('test', 273), (-117.1546401977539, -5.6276164054870605)), (('test', 285), (64.13661193847656, 40.208621978759766)), (('test', 294), (-46.40782928466797, 142.26…	['LEU', 'TYR', 'ILE']	[1, 1, 0]
3dlz	A	639	wide		['ALA', 'GLU', 'ALA', 'SER', 'LEU', 'ARG', 'PHE']	['H', '-']	[[(('test', 1321), (-70.3857650756836, -38.154579162597656)), (('test', 1326), (-55.51387023925781, -50.5600471496582)), (('test', 1335), (-65.42428588867188, -41.365230560302734)), (('test', 1340), (-81.86176300048828, -40.140377044677734)), (('test', 1346), (-130.87986755371094, -0.360994428396225)), (('test', 1354), (50.673561096191406, 46.772220611572266)), (('test', 1365), (-75.0367584228515…	['ALA', 'LEU', 'PHE']	[1, 0, 1]
3dms	A	181	wide		['LEU', 'GLN', 'GLU', 'GLU', 'MET', 'GLY', 'VAL']	['H', 'T', 'S', '-']	[[(('test', 1422), (-61.17494583129883, -44.80071258544922)), (('test', 1430), (-66.59278106689453, -47.558528900146484)), (('test', 1439), (-90.8397216796875, -38.85773849487305)), (('test', 1448), (-91.3136978149414, -39.42713165283203)), (('test', 1457), (-97.63015747070312, -8.813651084899902)), (('test', 1465), (71.8040771484375, 23.032716751098633)), (('test', 1469), (-68.35413360595703, 12…	['LEU', 'MET', 'VAL']	[1, 1, 1]
3dms	A	251	wide		['ALA', 'GLN', 'LYS', 'GLU', 'PHE', 'GLY', 'ALA']	['H', '-']	[[(('test', 1972), (-57.758888244628906, -44.59498596191406)), (('test', 1977), (-64.89610290527344, -49.1811408996582)), (('test', 1986), (-71.43572235107422, -51.63604736328125)), (('test', 1995), (-90.58827209472656, -23.644756317138672)), (('test', 2004), (-121.11029052734375, 0.5055169463157654)), (('test', 2015), (65.1658935546875, 30.041292190551758)), (('test', 2019), (-66.37994384765625,…	['ALA', 'PHE', 'ALA']	[1, 0, 0]
3dr3	A	114	wide		['TYR', 'GLU', 'LYS', 'TYR', 'TYR', 'GLY', 'PHE']	['H', 'T', 'S']	[[(('test', 852), (-72.19041442871094, -38.88554382324219)), (('test', 864), (-66.84989929199219, -47.487648010253906)), (('test', 873), (-66.6679916381836, -57.35646438598633)), (('test', 882), (-98.04778289794922, -12.634275436401367)), (('test', 894), (-125.05854034423828, -13.807994842529297)), (('test', 906), (67.68262481689453, 43.33908462524414)), (('test', 910), (-159.21263122558594, 152.…	['TYR', 'TYR', 'PHE']	[1, 1, 1]
3dwc	A	388	wide		['MET', 'LYS', 'SER', 'TYR', 'LEU', 'GLY', 'LEU']	['H', 'S', '-']	[[(('test', 3133), (-68.99337768554688, -36.92013168334961)), (('test', 3141), (-63.15479278564453, -48.01606750488281)), (('test', 3150), (-68.5912857055664, -46.608436584472656)), (('test', 3156), (-74.95525360107422, -47.49317169189453)), (('test', 3168), (-117.01656341552734, -3.3133392333984375)), (('test', 3176), (77.7442626953125, 14.953632354736328)), (('test', 3180), (-127.7542724609375,…	['MET', 'LEU', 'LEU']	[1, 1, 0]
3e5d	A	20	wide		['TYR', 'VAL', 'THR', 'TYR', 'PHE', 'GLY', 'ALA']	['H', '-']	[[(('test', 165), (-63.22486114501953, -30.793872833251953)), (('test', 177), (-70.15240478515625, -45.233272552490234)), (('test', 184), (-65.69522094726562, -49.46607208251953)), (('test', 191), (-91.86713409423828, -35.1088752746582)), (('test', 203), (-109.1702880859375, 13.931624412536621)), (('test', 214), (63.61769485473633, 16.929792404174805)), (('test', 218), (-65.31855010986328, 151.80…	['TYR', 'PHE', 'ALA']	[1, 1, 0]
3eap	A	15	wide		['LEU', 'ARG', 'ALA', 'PHE', 'TYR', 'GLY', 'ILE']	['H', '-']	[[(('test', 157), (-69.37373352050781, -31.977754592895508)), (('test', 165), (-82.16401672363281, -51.12900161743164)), (('test', 170), (-58.66476821899414, -41.28310012817383)), (('test', 175), (-99.17691802978516, -30.524412155151367)), (('test', 186), (-128.6334991455078, -7.86154842376709)), (('test', 198), (73.7874755859375, 6.061812400817871)), (('test', 202), (-80.57939910888672, 109.6929…	['LEU', 'TYR', 'ILE']	[1, 1, 1]
3eef	A	157	wide	interface	['PHE', 'THR', 'ARG', 'VAL', 'TYR', 'GLY', 'ALA']	['H', '-']	[[(('test', 1202), (-48.147926330566406, -52.679683685302734)), (('test', 1213), (-68.116943359375, -44.990325927734375)), (('test', 1220), (-76.11420440673828, -34.065452575683594)), (('test', 1225), (-102.00083923339844, -33.008968353271484)), (('test', 1232), (-110.68634033203125, 9.310443878173828)), (('test', 1244), (52.087608337402344, 25.056671142578125)), (('test', 1248), (-67.19033050537…	['PHE', 'TYR', 'ALA']	[1, 1, 0]
3ein	A	115	wide		['PRO', 'GLN', 'VAL', 'PHE', 'ALA', 'LYS', 'ALA']	['H', '-']	[[(('test', 974), (-60.276432037353516, -33.32432174682617)), (('test', 981), (-69.18403625488281, -53.77894973754883)), (('test', 990), (-80.27080535888672, -29.01703453063965)), (('test', 997), (-99.48238372802734, -30.225940704345703)), (('test', 1008), (-112.88301086425781, -3.3438072204589844)), (('test', 1013), (62.44999694824219, 30.505891799926758)), (('test', 1022), (-82.48258209228516, …	['PRO', 'ALA', 'ALA']	[1, 0, 0]
3enk	A	309	wide		['ALA', 'ALA', 'GLU', 'THR', 'ILE', 'GLY', 'TRP']	['H', '-']	[[(('test', 2359), (-65.21644592285156, -37.80098342895508)), (('test', 2364), (-61.08248519897461, -47.466575622558594)), (('test', 2369), (-74.57460021972656, -43.09710693359375)), (('test', 2378), (-77.35021209716797, -46.24372482299805)), (('test', 2385), (-116.20521545410156, 2.766120195388794)), (('test', 2393), (69.41952514648438, 30.079145431518555)), (('test', 2397), (-119.78728485107422…	['ALA', 'ILE', 'TRP']	[1, 1, 1]
3enm	A	169	wide		['LEU', 'HIS', 'SER', 'LYS', 'LEU', 'SER', 'VAL']	['H', '-']	[[(('test', 989), (-61.226295471191406, -44.50669860839844)), (('test', 997), (-69.68635559082031, -46.696292877197266)), (('test', 1007), (-85.94973754882812, -31.579025268554688)), (('test', 1013), (-80.74148559570312, -30.37883758544922)), (('test', 1022), (-127.29206085205078, -2.1653690338134766)), (('test', 1030), (60.43701171875, 25.044275283813477)), (('test', 1036), (-98.78202056884766, …	['LEU', 'LEU', 'VAL']	[1, 1, 1]
3evz	A	48	wide		['ALA', 'LYS', 'ALA', 'LEU', 'PHE', 'GLY', 'LEU']	['H', '-']	[[(('test', 144), (-48.8164176940918, -46.316165924072266)), (('test', 149), (-73.701171875, -37.84190368652344)), (('test', 158), (-79.8642578125, -36.298667907714844)), (('test', 163), (-93.76471710205078, -38.72698211669922)), (('test', 171), (-112.14144897460938, -2.896310567855835)), (('test', 182), (57.079097747802734, 25.95546531677246)), (('test', 186), (-101.50032806396484, 131.675186157…	['ALA', 'PHE', 'LEU']	[1, 0, 1]
3eyy	A	114	wide	interface	['LEU', 'ARG', 'GLU', 'GLN', 'PHE', 'GLY', 'PHE']	['H', 'T', '-', 'E']	[[(('test', 826), (-72.78782653808594, -45.95143127441406)), (('test', 831), (-52.974143981933594, -28.14274024963379)), (('test', 836), (-93.36868286132812, -70.69693756103516)), (('test', 841), (-50.898643493652344, -18.46198844909668)), (('test', 846), (-136.34689331054688, -12.228177070617676)), (('test', 857), (65.50355529785156, 39.49211883544922)), (('test', 861), (-117.54791259765625, 119…	['LEU', 'PHE', 'PHE']	[0, 0, 1]
3ezw	A	316	wide	interface	['LEU', 'ARG', 'ASP', 'GLU', 'MET', 'LYS', 'LEU']	['H', 'T', 'S', '-']	[[(('test', 2490), (-51.85323715209961, -43.553611755371094)), (('test', 2498), (-72.90059661865234, -54.11785888671875)), (('test', 2509), (-90.84671783447266, -29.989160537719727)), (('test', 2517), (-109.11357116699219, -39.38451385498047)), (('test', 2526), (-95.55752563476562, -16.548913955688477)), (('test', 2534), (53.99058532714844, 40.76539611816406)), (('test', 2543), (-92.9882202148437…	['LEU', 'MET', 'LEU']	[1, 0, 1]
3f2e	A	107	wide		['TYR', 'ILE', 'SER', 'ALA', 'PHE', 'ASN', 'ALA']	['H', '-']	[[(('test', 420), (-68.69490051269531, -35.67445755004883)), (('test', 432), (-62.88627624511719, -46.735687255859375)), (('test', 440), (-69.27367401123047, -48.40763854980469)), (('test', 446), (-79.11713409423828, -31.952253341674805)), (('test', 451), (-126.97203826904297, 7.9597368240356445)), (('test', 462), (52.93418502807617, 39.12859344482422)), (('test', 470), (-61.22922897338867, 145.9…	['TYR', 'PHE', 'ALA']	[1, 1, 0]
3f3x	A	29	wide		['LEU', 'GLY', 'LYS', 'LEU', 'MET', 'ASN', 'LEU']	['H', 'S', '-']	[[(('test', 246), (-63.19979476928711, -35.72574234008789)), (('test', 254), (-65.50675201416016, -49.85538864135742)), (('test', 258), (-72.9256820678711, -34.94863510131836)), (('test', 267), (-87.31625366210938, -32.89892578125)), (('test', 275), (-131.49378967285156, -0.08846932649612427)), (('test', 283), (59.053714752197266, 39.28811264038086)), (('test', 291), (-125.88639831542969, 161.550…	['LEU', 'MET', 'LEU']	[1, 1, 1]
3f4b	A	284	wide	interface	['LEU', 'GLY', 'ARG', 'LYS', 'TYR', 'ASN', 'ILE']	['H', '-']	[[(('test', 1581), (-72.4647445678711, -38.51596450805664)), (('test', 1589), (-64.53972625732422, -51.3021125793457)), (('test', 1593), (-66.5092544555664, -43.36045837402344)), (('test', 1604), (-74.02770233154297, -58.389129638671875)), (('test', 1613), (-112.32331848144531, 8.92418384552002)), (('test', 1625), (48.84723663330078, 43.83680725097656)), (('test', 1633), (-106.8176040649414, 142.…	['LEU', 'TYR', 'ILE']	[1, 1, 1]
3f4f	A	71	wide	interface	['LEU', 'ALA', 'VAL', 'LYS', 'ASN', 'GLY', 'ILE']	['H', '-', 'E']	[[(('test', 486), (-70.96732330322266, -30.34215545654297)), (('test', 494), (-65.5529556274414, -52.32121276855469)), (('test', 499), (-68.95459747314453, -51.716064453125)), (('test', 506), (-70.09170532226562, -37.58797836303711)), (('test', 515), (-125.36547088623047, -2.501941680908203)), (('test', 523), (72.71932983398438, 29.18483543395996)), (('test', 527), (-95.47832489013672, 133.548690…	['LEU', 'ASN', 'ILE']	[1, 1, 1]
3f5n	A	128	wide		['MET', 'LYS', 'LYS', 'TYR', 'PHE', 'ASN', 'ALA']	['H', 'T', 'S', '-']	[[(('test', 796), (-49.23299026489258, -32.16218948364258)), (('test', 804), (-96.27810668945312, -37.115272521972656)), (('test', 813), (-52.229068756103516, -46.914180755615234)), (('test', 822), (-103.97852325439453, -47.98212432861328)), (('test', 834), (-93.99163055419922, -15.95512580871582)), (('test', 845), (52.722469329833984, 32.260189056396484)), (('test', 853), (-93.23051452636719, -1…	['MET', 'PHE', 'ALA']	[0, 1, 1]
3f5r	A	93	wide		['PHE', 'HIS', 'ARG', 'ARG', 'PHE', 'ASN', 'ILE']	['H', '-']	[[(('test', 759), (-64.96566009521484, -36.47492218017578)), (('test', 770), (-62.29547882080078, -52.4823112487793)), (('test', 780), (-71.6231460571289, -43.396209716796875)), (('test', 791), (-78.57229614257812, -34.099769592285156)), (('test', 802), (-126.31231689453125, -2.6326212882995605)), (('test', 813), (48.75065994262695, 41.9306640625)), (('test', 821), (-109.03694915771484, 126.32885…	['PHE', 'PHE', 'ILE']	[1, 1, 1]
3f6a	A	49	wide		['ALA', 'LYS', 'GLU', 'GLU', 'ALA', 'GLY', 'LEU']	['H', '-']	[[(('test', 389), (-64.46481323242188, -37.964046478271484)), (('test', 394), (-73.9582290649414, -43.157508850097656)), (('test', 403), (-71.78536987304688, -39.918792724609375)), (('test', 412), (-88.14195251464844, -17.295028686523438)), (('test', 421), (-143.50521850585938, 2.2483792304992676)), (('test', 426), (58.90430450439453, 35.5088005065918)), (('test', 430), (-111.14112854003906, 147.…	['ALA', 'ALA', 'LEU']	[0, 0, 1]
3f7p	A	253	wide		['ALA', 'GLU', 'ARG', 'ASP', 'LEU', 'GLY', 'VAL']	['H', '-']	[[(('test', 1602), (-52.010498046875, -36.17320251464844)), (('test', 1607), (-74.21195220947266, -51.09776306152344)), (('test', 1616), (-80.20223236083984, -24.466699600219727)), (('test', 1627), (-108.74435424804688, -19.609569549560547)), (('test', 1635), (-122.93846130371094, -2.9648451805114746)), (('test', 1643), (64.65111541748047, 34.756980895996094)), (('test', 1647), (-96.1875457763671…	['ALA', 'LEU', 'VAL']	[1, 0, 1]
3fbz	A	113	wide	interface	['TYR', 'SER', 'ASP', 'VAL', 'TYR', 'GLY', 'LEU']	['H', '-']	[[(('test', 803), (-77.7918930053711, -28.136911392211914)), (('test', 815), (-79.19303894042969, -44.1645393371582)), (('test', 821), (-60.852935791015625, -55.632179260253906)), (('test', 829), (-81.17999267578125, -39.28070068359375)), (('test', 836), (-111.2362060546875, -1.2828319072723389)), (('test', 848), (64.4274673461914, 28.345125198364258)), (('test', 852), (-77.98355102539062, 151.72…	['TYR', 'TYR', 'LEU']	[1, 1, 1]
3fdb	A	70	wide		['TYR', 'ALA', 'ASP', 'ARG', 'TYR', 'GLY', 'TYR']	['H', '-']	[[(('test', 553), (-60.25072479248047, -42.93138885498047)), (('test', 565), (-63.71575927734375, -51.254756927490234)), (('test', 570), (-64.94439697265625, -47.683265686035156)), (('test', 578), (-80.5159912109375, -36.346187591552734)), (('test', 589), (-120.11386108398438, -5.483514308929443)), (('test', 601), (69.06769561767578, 20.006669998168945)), (('test', 605), (-97.63008880615234, 122.…	['TYR', 'TYR', 'TYR']	[1, 1, 0]
3fig	A	441	wide	interface	['MET', 'LYS', 'THR', 'ASP', 'HIS', 'GLY', 'LEU']	['H', '-']	[[(('test', 3214), (-58.827789306640625, -45.460567474365234)), (('test', 3222), (-67.50377655029297, -51.43718338012695)), (('test', 3229), (-63.423667907714844, -49.16828536987305)), (('test', 3236), (-85.84598541259766, -24.081703186035156)), (('test', 3244), (-127.84466552734375, -4.040748119354248)), (('test', 3254), (74.7149887084961, 10.537076950073242)), (('test', 3258), (-103.06175231933…	['MET', 'HIS', 'LEU']	[1, 1, 0]
3fj1	A	79	wide	interface	['VAL', 'ALA', 'SER', 'VAL', 'TYR', 'ASP', 'ALA']	['H', 'T', '-']	[[(('test', 649), (-54.541778564453125, -36.119564056396484)), (('test', 656), (-90.86734008789062, -53.3085823059082)), (('test', 661), (-72.81428527832031, -27.479766845703125)), (('test', 667), (-103.12772369384766, -51.99027633666992)), (('test', 674), (-92.38123321533203, -18.60394287109375)), (('test', 686), (43.313289642333984, 50.39726638793945)), (('test', 694), (-73.0212631225586, 149.2…	['VAL', 'TYR', 'ALA']	[1, 0, 0]
3flc	O	317	wide		['LEU', 'ARG', 'ASP', 'GLY', 'LEU', 'ARG', 'MET']	['H', 'T', 'S', '-']	[[(('test', 2452), (-64.15873718261719, -34.995243072509766)), (('test', 2460), (-77.04254150390625, -52.07280731201172)), (('test', 2471), (-90.618896484375, -33.33584976196289)), (('test', 2479), (-80.0499038696289, -67.06260681152344)), (('test', 2483), (-82.23253631591797, -15.530771255493164)), (('test', 2491), (53.06072235107422, 44.299171447753906)), (('test', 2502), (-89.01544952392578, -…	['LEU', 'LEU', 'MET']	[1, 1, 1]
3fle	A	129	wide		['LEU', 'LYS', 'SER', 'GLN', 'PHE', 'GLY', 'ILE']	['H', 'T', '-']	[[(('test', 677), (-69.26561737060547, -17.40035629272461)), (('test', 685), (-95.67533874511719, -55.10649490356445)), (('test', 694), (-51.148929595947266, -31.300092697143555)), (('test', 700), (-95.85536193847656, -57.59609603881836)), (('test', 709), (-106.77787017822266, -5.372572898864746)), (('test', 720), (78.81815338134766, 2.265117645263672)), (('test', 724), (-54.197509765625, 124.812…	['LEU', 'PHE', 'ILE']	[1, 1, 1]
3fpe	A	141	wide		['LEU', 'SER', 'HIS', 'VAL', 'TYR', 'GLY', 'MET']	['H', 'T', '-']	[[(('test', 1137), (-56.903785705566406, -42.765342712402344)), (('test', 1145), (-78.31349182128906, -51.97911071777344)), (('test', 1151), (-63.928287506103516, -43.01825714111328)), (('test', 1161), (-93.66545867919922, -44.76321029663086)), (('test', 1168), (-102.65943908691406, -1.9715938568115234)), (('test', 1180), (62.36289978027344, 28.976343154907227)), (('test', 1184), (-88.54727172851…	['LEU', 'TYR', 'MET']	[1, 0, 1]
3fpk	A	225	wide		['LEU', 'LYS', 'GLU', 'THR', 'ARG', 'GLN', 'MET']	['H', '-']	[[(('test', 1803), (-68.12740325927734, -35.515716552734375)), (('test', 1811), (-65.38936614990234, -52.0601692199707)), (('test', 1820), (-73.91777801513672, -32.37349319458008)), (('test', 1829), (-105.97183227539062, -23.28177833557129)), (('test', 1836), (-120.45374298095703, 6.273667335510254)), (('test', 1847), (54.86163330078125, 37.09598159790039)), (('test', 1856), (-99.43416595458984, …	['LEU', 'ARG', 'MET']	[1, 1, 1]
3fqd	A	596	wide		['TYR', 'GLU', 'GLN', 'LYS', 'PHE', 'HIS', 'ILE']	['H', 'T', 'S', '-']	[[(('test', 3279), (-68.42213439941406, -27.851654052734375)), (('test', 3291), (-80.99530792236328, -36.27925491333008)), (('test', 3300), (-84.85189056396484, -41.17985534667969)), (('test', 3309), (-91.54937744140625, -41.525238037109375)), (('test', 3318), (-98.28094482421875, -13.784953117370605)), (('test', 3329), (58.09280014038086, 39.1268196105957)), (('test', 3339), (-104.88166809082031…	['TYR', 'PHE', 'ILE']	[1, 1, 1]
3fsl	A	373	wide		['LEU', 'ARG', 'GLU', 'GLU', 'PHE', 'GLY', 'VAL']	['H', 'T', '-', 'E']	[[(('test', 2808), (-68.85240173339844, -28.30028533935547)), (('test', 2816), (-92.6734390258789, -41.73649215698242)), (('test', 2827), (-65.00468444824219, -41.6817626953125)), (('test', 2836), (-94.54824829101562, -42.000144958496094)), (('test', 2845), (-110.02727508544922, 0.15065786242485046)), (('test', 2856), (62.80189514160156, 22.384191513061523)), (('test', 2860), (-112.59768676757812…	['LEU', 'PHE', 'VAL']	[1, 1, 1]
3g0t	A	94	wide		['ALA', 'LYS', 'LEU', 'PHE', 'VAL', 'ASN', 'ILE']	['H', '-']	[[(('test', 769), (-59.417022705078125, -40.84946823120117)), (('test', 774), (-71.07820892333984, -47.290809631347656)), (('test', 783), (-79.86922454833984, -20.146238327026367)), (('test', 791), (-119.92897033691406, -19.068946838378906)), (('test', 802), (-116.69076538085938, -12.190632820129395)), (('test', 809), (59.535400390625, 39.84770202636719)), (('test', 817), (-124.36968231201172, 14…	['ALA', 'VAL', 'ILE']	[0, 0, 1]
3gas	A	21	wide		['LEU', 'LYS', 'LYS', 'PHE', 'GLY', 'GLN', 'VAL']	['H', '-']	[[(('test', 158), (-62.28251266479492, -43.6707649230957)), (('test', 166), (-66.27206420898438, -50.98090362548828)), (('test', 175), (-63.30117416381836, -54.25774002075195)), (('test', 184), (-89.22169494628906, -28.203319549560547)), (('test', 195), (-110.00338745117188, -1.6237736940383911)), (('test', 199), (54.63344192504883, 37.48310089111328)), (('test', 208), (-101.13231658935547, 112.6…	['LEU', 'GLY', 'VAL']	[1, 0, 0]
3gfv	A	196	wide		['ILE', 'HIS', 'ASP', 'VAL', 'PHE', 'GLY', 'VAL']	['H', 'T', '-']	[[(('test', 1445), (-59.9496955871582, -34.83110809326172)), (('test', 1453), (-91.68973541259766, -45.56923294067383)), (('test', 1463), (-74.1133041381836, -29.7684326171875)), (('test', 1471), (-113.82820129394531, -48.318519592285156)), (('test', 1478), (-84.75090026855469, -9.1649751663208)), (('test', 1489), (85.30645751953125, 8.824610710144043)), (('test', 1493), (-69.44388580322266, 125.…	['ILE', 'PHE', 'VAL']	[1, 1, 0]
3gmf	A	201	wide		['ALA', 'ILE', 'ASN', 'GLN', 'TYR', 'ASN', 'VAL']	['H', '-']	[[(('test', 1313), (-60.37651062011719, -46.46168899536133)), (('test', 1318), (-64.06362915039062, -47.599586486816406)), (('test', 1326), (-73.54890441894531, -51.60622787475586)), (('test', 1334), (-76.60497283935547, -35.121437072753906)), (('test', 1343), (-116.34129333496094, -1.5048021078109741)), (('test', 1355), (60.70433044433594, 28.093385696411133)), (('test', 1363), (-63.264598846435…	['ALA', 'TYR', 'VAL']	[1, 0, 1]
3gms	A	253	wide		['ILE', 'VAL', 'THR', 'LYS', 'ALA', 'LYS', 'VAL']	['H', 'T', 'S', '-']	[[(('test', 1970), (-52.87540054321289, -40.7420768737793)), (('test', 1978), (-74.9525375366211, -47.15303421020508)), (('test', 1985), (-87.30860900878906, -41.00722122192383)), (('test', 1992), (-84.98638916015625, -46.16265869140625)), (('test', 2001), (-91.60306549072266, -12.982423782348633)), (('test', 2006), (61.389400482177734, 34.53398513793945)), (('test', 2015), (-108.70018005371094, …	['ILE', 'ALA', 'VAL']	[1, 0, 1]
3gxk	A	70	wide		['ILE', 'SER', 'ARG', 'GLU', 'SER', 'ARG', 'ALA']	['H', 'T']	[[(('test', 499), (-59.403324127197266, -42.67919921875)), (('test', 507), (-65.28776550292969, -51.63962936401367)), (('test', 513), (-57.3330192565918, -51.98522186279297)), (('test', 524), (-68.60202026367188, -43.08273696899414)), (('test', 533), (-137.37161254882812, 9.171082496643066)), (('test', 539), (53.69791793823242, 48.82171630859375)), (('test', 550), (47.63404083251953, 46.864555358…	['ILE', 'SER', 'ALA']	[1, 1, 0]
3h14	A	81	wide		['TYR', 'GLY', 'GLU', 'TRP', 'TYR', 'GLY', 'VAL']	['H', '-']	[[(('test', 484), (-67.48434448242188, -35.825096130371094)), (('test', 496), (-67.20565795898438, -50.15534210205078)), (('test', 500), (-69.00873565673828, -39.06698989868164)), (('test', 509), (-83.55741882324219, -34.63140869140625)), (('test', 523), (-126.69921875, -3.6876955032348633)), (('test', 535), (62.20647430419922, 30.585948944091797)), (('test', 539), (-100.42509460449219, 125.94399…	['TYR', 'TYR', 'VAL']	[1, 1, 1]
3h5l	A	106	wide		['LEU', 'ILE', 'ASP', 'ARG', 'ASP', 'ASN', 'ALA']	['H', 'T', '-']	[[(('test', 504), (-59.42378616333008, -35.6429557800293)), (('test', 512), (-79.43456268310547, -52.49176788330078)), (('test', 520), (-73.47786712646484, -44.76064682006836)), (('test', 528), (-87.20391082763672, -42.82421875)), (('test', 539), (-103.64147186279297, -2.364881753921509)), (('test', 547), (60.88800811767578, 34.28181076049805)), (('test', 555), (-62.608375549316406, 131.249023437…	['LEU', 'ASP', 'ALA']	[1, 1, 0]
3hcz	A	429	wide		['PHE', 'LYS', 'ILE', 'THR', 'TYR', 'ASP', 'ILE']	['H', '-']	[[(('test', 1016), (-68.76410675048828, -31.140478134155273)), (('test', 1027), (-73.32135772705078, -50.605628967285156)), (('test', 1036), (-65.9195785522461, -54.73394012451172)), (('test', 1044), (-72.61849975585938, -40.991416931152344)), (('test', 1051), (-121.7498550415039, 0.7643826603889465)), (('test', 1063), (52.42441940307617, 45.24720764160156)), (('test', 1071), (-84.02342224121094,…	['PHE', 'TYR', 'ILE']	[1, 0, 1]
3hd6	A	328	wide		['LEU', 'GLU', 'SER', 'ARG', 'LEU', 'HIS', 'ILE']	['H', '-']	[[(('test', 2454), (-63.53771209716797, -34.06251525878906)), (('test', 2462), (-72.72705078125, -45.90851974487305)), (('test', 2471), (-64.47698211669922, -56.22151184082031)), (('test', 2477), (-94.12763977050781, -27.613109588623047)), (('test', 2488), (-117.84002685546875, 1.6801621913909912)), (('test', 2496), (63.803653717041016, 35.82473373413086)), (('test', 2506), (-105.99070739746094, …	['LEU', 'LEU', 'ILE']	[1, 1, 1]
3hdh	A	236	wide	interface	['MET', 'LYS', 'LEU', 'GLY', 'ALA', 'GLY', 'TYR']	['H', '-']	[[(('test', 1708), (-62.74641418457031, -39.10824203491211)), (('test', 1716), (-67.93171691894531, -52.29774475097656)), (('test', 1725), (-82.87142181396484, -26.075851440429688)), (('test', 1733), (-97.17168426513672, -23.935808181762695)), (('test', 1737), (-112.16158294677734, -9.35763168334961)), (('test', 1742), (74.8835678100586, 24.469221115112305)), (('test', 1746), (-80.7687759399414, …	['MET', 'ALA', 'TYR']	[1, 1, 1]
3hdl	A	109	wide		['ALA', 'ASN', 'LEU', 'ALA', 'GLY', 'ASN', 'ILE']	['H', '-']	[[(('test', 802), (-61.55146408081055, -35.697269439697266)), (('test', 807), (-69.03658294677734, -44.6174201965332)), (('test', 815), (-67.67334747314453, -38.937381744384766)), (('test', 823), (-86.07473754882812, -23.875627517700195)), (('test', 828), (-147.00376892089844, 7.838569164276123)), (('test', 832), (58.69808578491211, 29.071979522705078)), (('test', 840), (-96.93541717529297, 117.3…	['ALA', 'GLY', 'ILE']	[1, 0, 0]
3hgg	A	176	wide		['LEU', 'ASN', 'VAL', 'LEU', 'ILE', 'ASN', 'ALA']	['H', '-']	[[(('test', 1394), (-77.77001190185547, -36.54616928100586)), (('test', 1402), (-51.42165756225586, -54.221336364746094)), (('test', 1410), (-61.840606689453125, -54.33953857421875)), (('test', 1417), (-73.21988677978516, -43.53603744506836)), (('test', 1425), (-123.40567016601562, 13.043953895568848)), (('test', 1433), (63.060760498046875, 27.27985382080078)), (('test', 1441), (-46.5162391662597…	['LEU', 'ILE', 'ALA']	[1, 1, 1]
3hhj	A	79	wide		['LEU', 'GLU', 'GLU', 'GLU', 'LEU', 'GLY', 'VAL']	['H', '-']	[[(('test', 398), (-67.4876480102539, -33.902618408203125)), (('test', 406), (-75.54763793945312, -45.66039276123047)), (('test', 415), (-59.36153793334961, -46.836326599121094)), (('test', 424), (-83.45728302001953, -29.189332962036133)), (('test', 433), (-133.0127410888672, -6.491204261779785)), (('test', 441), (61.054649353027344, 26.297313690185547)), (('test', 445), (-94.18962860107422, 133.…	['LEU', 'LEU', 'VAL']	[0, 1, 1]
3hof	A	83	wide		['LEU', 'ALA', 'GLU', 'ARG', 'LEU', 'ARG', 'ILE']	['H', '-']	[[(('test', 637), (-63.08126449584961, -38.417850494384766)), (('test', 645), (-64.42771911621094, -52.416603088378906)), (('test', 650), (-67.97401428222656, -45.02329635620117)), (('test', 659), (-87.21122741699219, -41.25241470336914)), (('test', 670), (-106.42273712158203, -4.757363796234131)), (('test', 678), (61.86128234863281, 35.48389434814453)), (('test', 689), (-99.3590087890625, 127.71…	['LEU', 'LEU', 'ILE']	[1, 1, 1]
3hq2	A	388	wide		['TYR', 'GLN', 'ASP', 'TYR', 'LEU', 'GLY', 'ILE']	['H', 'S', '-']	[[(('test', 3143), (-62.67646026611328, -19.172300338745117)), (('test', 3155), (-88.5621337890625, -49.06455612182617)), (('test', 3164), (-50.01732635498047, -40.86559295654297)), (('test', 3172), (-106.34913635253906, -21.733963012695312)), (('test', 3184), (-121.5508804321289, -7.145808696746826)), (('test', 3192), (67.29340362548828, 25.74338722229004)), (('test', 3196), (-140.34579467773438…	['TYR', 'LEU', 'ILE']	[0, 1, 1]
3hrs	A	83	wide	interface	['LEU', 'VAL', 'HIS', 'HIS', 'LEU', 'GLY', 'TYR']	['H', 'T', '-']	[[(('test', 660), (-60.35869598388672, -44.6031494140625)), (('test', 668), (-80.54056549072266, -45.453086853027344)), (('test', 675), (-72.6515884399414, -34.27531814575195)), (('test', 685), (-97.42843627929688, -41.54851150512695)), (('test', 695), (-103.49407958984375, 4.150108814239502)), (('test', 703), (54.40047073364258, 32.8712158203125)), (('test', 707), (-57.85898208618164, 145.436996…	['LEU', 'LEU', 'TYR']	[1, 1, 1]
3huh	A	41	wide	interface	['TYR', 'GLU', 'GLU', 'VAL', 'LEU', 'GLY', 'PHE']	['H', 'T', '-']	[[(('test', 172), (-65.29977416992188, -32.936458587646484)), (('test', 184), (-74.25865173339844, -51.86455154418945)), (('test', 193), (-69.6174545288086, -39.177452087402344)), (('test', 202), (-89.47093963623047, -58.39060592651367)), (('test', 209), (-82.7404556274414, -10.20804500579834)), (('test', 217), (75.85456848144531, 18.640199661254883)), (('test', 221), (-73.67176055908203, 169.060…	['TYR', 'LEU', 'PHE']	[1, 1, 1]
3hv2	A	102	wide	interface	['ALA', 'ILE', 'ASN', 'GLU', 'GLY', 'GLU', 'ILE']	['H', 'T', '-']	[[(('test', 847), (-64.05081176757812, -35.58628845214844)), (('test', 852), (-74.16084289550781, -50.49264907836914)), (('test', 860), (-83.97938537597656, -25.772724151611328)), (('test', 868), (-116.15654754638672, -42.69425964355469)), (('test', 877), (-73.44380187988281, -23.90622901916504)), (('test', 881), (45.29671096801758, 51.59932327270508)), (('test', 890), (-64.68468475341797, 147.30…	['ALA', 'GLY', 'ILE']	[1, 0, 0]
3hvy	A	9	wide	interface	['LEU', 'MSE', 'ASN', 'LYS', 'TYR', 'ASN', 'ILE']	['H', '-']	[[(('test', 60), (-58.82422637939453, -45.709754943847656)), (('test', 68), (-64.95162963867188, -48.29438018798828)), (('test', 76), (-71.02701568603516, -36.13618469238281)), (('test', 84), (-87.16922760009766, -40.285423278808594)), (('test', 93), (-112.6787338256836, 2.8220958709716797)), (('test', 105), (55.96193313598633, 36.819007873535156)), (('test', 113), (-68.2138900756836, 135.5280303…	['LEU', 'TYR', 'ILE']	[1, 1, 1]
3hxu	A	397	wide		['LEU', 'TYR', 'ASP', 'THR', 'TYR', 'GLY', 'PHE']	['H', '-']	[[(('test', 3197), (-63.751319885253906, -37.13484191894531)), (('test', 3205), (-66.9411849975586, -54.5877799987793)), (('test', 3217), (-71.61446380615234, -40.635276794433594)), (('test', 3225), (-91.41273498535156, -40.23566436767578)), (('test', 3232), (-107.59819793701172, -3.7867729663848877)), (('test', 3244), (67.74517059326172, 33.23598861694336)), (('test', 3248), (-88.32084655761719,…	['LEU', 'TYR', 'PHE']	[1, 1, 1]
3hyi	A	151	wide		['LEU', 'LYS', 'ASP', 'PHE', 'PHE', 'ASN', 'ILE']	['H', '-']	[[(('test', 1098), (-58.53547286987305, -38.62911605834961)), (('test', 1106), (-74.86016082763672, -50.251014709472656)), (('test', 1111), (-59.298683166503906, -48.570289611816406)), (('test', 1119), (-81.30301666259766, -43.115074157714844)), (('test', 1130), (-119.77788543701172, 3.2136969566345215)), (('test', 1141), (53.20893478393555, 35.398468017578125)), (('test', 1149), (-93.64064025878…	['LEU', 'PHE', 'ILE']	[1, 0, 1]
3hyv	A	407	wide	interface	['LEU', 'GLU', 'ILE', 'PHE', 'LEU', 'LYS', 'VAL']	['H', '-']	[[(('test', 3181), (-67.11409759521484, -34.73601150512695)), (('test', 3189), (-62.67731475830078, -54.65021514892578)), (('test', 3198), (-69.05741882324219, -25.050832748413086)), (('test', 3206), (-94.1554183959961, -36.23796844482422)), (('test', 3217), (-129.0268096923828, 3.7302987575531006)), (('test', 3225), (61.7725715637207, 28.491056442260742)), (('test', 3234), (-88.20559692382812, 1…	['LEU', 'LEU', 'VAL']	[1, 1, 0]
3hz3	A	865	wide		['MET', 'LYS', 'GLN', 'TYR', 'GLY', 'ASN', 'LEU']	['H', '-']	[[(('test', 1237), (-68.49520874023438, -30.59232521057129)), (('test', 1245), (-73.45176696777344, -57.8113899230957)), (('test', 1254), (-67.5638198852539, -40.26081466674805)), (('test', 1263), (-106.33306121826172, -19.433101654052734)), (('test', 1275), (-106.10015869140625, -10.05347728729248)), (('test', 1279), (53.20827865600586, 43.22556686401367)), (('test', 1287), (-102.32196807861328,…	['MET', 'GLY', 'LEU']	[1, 0, 0]
3i0o	A	15	wide		['LEU', 'LYS', 'VAL', 'HIS', 'TYR', 'GLY', 'ILE']	['H', '-']	[[(('test', 91), (-75.39984130859375, -30.59063720703125)), (('test', 99), (-71.02022552490234, -47.26845169067383)), (('test', 108), (-68.95072174072266, -49.23106002807617)), (('test', 115), (-87.44896697998047, -21.97715950012207)), (('test', 125), (-119.5196533203125, -10.502623558044434)), (('test', 137), (64.27836608886719, 32.089603424072266)), (('test', 141), (-108.864990234375, 135.12551…	['LEU', 'TYR', 'ILE']	[0, 1, 1]
3i45	A	68	wide		['LEU', 'LEU', 'THR', 'ARG', 'HIS', 'GLY', 'VAL']	['H', '-']	[[(('test', 498), (-60.23489761352539, -41.914119720458984)), (('test', 506), (-68.30430603027344, -48.04651641845703)), (('test', 514), (-88.00131225585938, -21.8853759765625)), (('test', 521), (-106.06210327148438, -25.389219284057617)), (('test', 532), (-120.32992553710938, -3.653233766555786)), (('test', 542), (53.58481979370117, 41.04307174682617)), (('test', 546), (-61.30744934082031, 147.8…	['LEU', 'HIS', 'VAL']	[1, 0, 1]
3i5x	A	491	wide		['LEU', 'GLU', 'ASP', 'ALA', 'LYS', 'ASN', 'ILE']	['H', '-']	[[(('test', 3192), (-58.81206130981445, -42.065799713134766)), (('test', 3200), (-68.85665893554688, -45.61068344116211)), (('test', 3209), (-69.57825469970703, -46.89952087402344)), (('test', 3217), (-90.46826934814453, -36.29056930541992)), (('test', 3222), (-117.31998443603516, 1.8830476999282837)), (('test', 3231), (62.54641342163086, 30.953784942626953)), (('test', 3239), (-104.0032424926757…	['LEU', 'LYS', 'ILE']	[1, 0, 1]
3ial	A	356	wide	interface	['LEU', 'LYS', 'SER', 'LYS', 'LEU', 'GLY', 'LEU']	['H', 'T', '-']	[[(('test', 2552), (-66.96246337890625, -38.518524169921875)), (('test', 2560), (-71.01512908935547, -53.0161247253418)), (('test', 2569), (-83.51457214355469, -43.80396270751953)), (('test', 2575), (-80.4938735961914, -40.82117462158203)), (('test', 2584), (-101.23109436035156, -16.913658142089844)), (('test', 2592), (80.31410217285156, 11.197723388671875)), (('test', 2596), (-75.54103088378906,…	['LEU', 'LEU', 'LEU']	[0, 1, 1]
3icp	A	151	wide		['TYR', 'ALA', 'ARG', 'LEU', 'PHE', 'GLY', 'VAL']	['H', '-']	[[(('test', 1146), (-64.06980895996094, -28.592607498168945)), (('test', 1158), (-72.11283874511719, -45.94487762451172)), (('test', 1163), (-72.48925018310547, -37.479034423828125)), (('test', 1174), (-87.0755844116211, -46.54307174682617)), (('test', 1182), (-105.10782623291016, -0.8629809021949768)), (('test', 1193), (79.0527572631836, 6.88717794418335)), (('test', 1197), (-81.48785400390625, …	['TYR', 'PHE', 'VAL']	[1, 1, 1]
3id7	A	27	wide		['LEU', 'ARG', 'GLU', 'GLN', 'VAL', 'ARG', 'TYR']	['H', 'T']	[[(('test', 214), (-68.90325164794922, -36.77292251586914)), (('test', 222), (-63.78205490112305, -47.90874481201172)), (('test', 233), (-74.404052734375, -41.64079284667969)), (('test', 242), (-73.67316436767578, -45.95890808105469)), (('test', 251), (-133.9627227783203, 18.145854949951172)), (('test', 258), (46.68232345581055, 47.845829010009766)), (('test', 269), (67.28646850585938, 19.5813350…	['LEU', 'VAL', 'TYR']	[1, 1, 0]
3ii0	A	374	wide		['LEU', 'VAL', 'ASN', 'GLU', 'LYS', 'HIS', 'ILE']	['H', '-', 'E']	[[(('test', 2887), (-54.62629318237305, -46.113075256347656)), (('test', 2895), (-65.84923553466797, -52.430213928222656)), (('test', 2902), (-85.59270477294922, -36.009490966796875)), (('test', 2910), (-90.0531997680664, -34.49849319458008)), (('test', 2919), (-113.60246276855469, -6.773146629333496)), (('test', 2928), (64.88706970214844, 31.780118942260742)), (('test', 2938), (-106.708633422851…	['LEU', 'LYS', 'ILE']	[1, 1, 1]
3imf	A	171	wide	interface	['TRP', 'GLY', 'ARG', 'LYS', 'TYR', 'GLY', 'ILE']	['H', '-']	[[(('test', 1367), (-81.86813354492188, -25.225765228271484)), (('test', 1381), (-64.17665100097656, -43.819488525390625)), (('test', 1385), (-73.15462493896484, -47.438018798828125)), (('test', 1396), (-82.5656967163086, -32.83408737182617)), (('test', 1405), (-126.89288330078125, -4.807704925537109)), (('test', 1417), (71.5274658203125, 20.062503814697266)), (('test', 1421), (-82.94186401367188…	['TRP', 'TYR', 'ILE']	[1, 1, 1]
3io0	A	208	wide		['PHE', 'GLU', 'LYS', 'ALA', 'PHE', 'GLY', 'ALA']	['H', '-']	[[(('test', 968), (-74.07695007324219, -20.243011474609375)), (('test', 979), (-67.6236572265625, -42.136600494384766)), (('test', 988), (-75.64971923828125, -39.44697570800781)), (('test', 997), (-75.00318145751953, -37.74072265625)), (('test', 1002), (-133.2269744873047, -10.224045753479004)), (('test', 1013), (68.156494140625, 34.971717834472656)), (('test', 1017), (-58.35740280151367, 134.294…	['PHE', 'PHE', 'ALA']	[1, 1, 0]
3ius	A	257	wide		['ILE', 'LYS', 'GLU', 'GLU', 'LEU', 'GLY', 'VAL']	['H', 'T', '-']	[[(('test', 1998), (-66.17816925048828, -29.174043655395508)), (('test', 2006), (-78.16801452636719, -53.52394104003906)), (('test', 2015), (-77.2546615600586, -33.768856048583984)), (('test', 2024), (-94.91932678222656, -39.83906173706055)), (('test', 2033), (-96.45591735839844, -13.238986015319824)), (('test', 2041), (76.60234832763672, 15.762468338012695)), (('test', 2045), (-72.37800598144531…	['ILE', 'LEU', 'VAL']	[0, 1, 1]
3iv7	A	247	wide		['LEU', 'GLY', 'GLY', 'THR', 'PHE', 'ASN', 'LEU']	['H', 'T', 'S', '-']	[[(('test', 1803), (-67.38002014160156, -36.81068420410156)), (('test', 1811), (-76.00570678710938, -38.44691467285156)), (('test', 1815), (-78.73511505126953, -52.23177719116211)), (('test', 1819), (-87.0580062866211, -35.455379486083984)), (('test', 1826), (-108.8568115234375, 1.6137396097183228)), (('test', 1837), (48.5220832824707, 39.85496139526367)), (('test', 1845), (-75.08051300048828, 15…	['LEU', 'PHE', 'LEU']	[1, 1, 1]
3iwa	A	177	wide		['LEU', 'ALA', 'ASP', 'MET', 'TRP', 'GLY', 'ILE']	['H', '-']	[[(('test', 980), (-63.34418487548828, -47.02513885498047)), (('test', 988), (-68.901611328125, -34.08861541748047)), (('test', 993), (-91.46806335449219, -41.06591796875)), (('test', 1001), (-76.57080078125, -36.43153762817383)), (('test', 1009), (-124.35956573486328, -0.688133955001831)), (('test', 1023), (59.52321243286133, 28.15509796142578)), (('test', 1027), (-75.48350524902344, 132.6567382…	['LEU', 'TRP', 'ILE']	[1, 0, 1]
3j9x	A	107	wide	interface	['TYR', 'ILE', 'SER', 'ALA', 'PHE', 'ASN', 'ALA']	['H', 'S', '-']	[[(('test', 20875), (-70.55906677246094, -39.049869537353516)), (('test', 20887), (-61.96701431274414, -46.938419342041016)), (('test', 20895), (-94.97968292236328, -27.328981399536133)), (('test', 20901), (-83.89537048339844, -35.92766571044922)), (('test', 20906), (-117.55441284179688, 4.6946916580200195)), (('test', 20917), (60.05887222290039, 37.97148895263672)), (('test', 20925), (-74.185317…	['TYR', 'PHE', 'ALA']	[1, 1, 0]
3jtx	A	344	wide		['LEU', 'TRP', 'GLN', 'LYS', 'ALA', 'ALA', 'ILE']	['H', '-', 'E']	[[(('test', 2738), (-63.869754791259766, -36.37572479248047)), (('test', 2746), (-70.7623291015625, -49.91151809692383)), (('test', 2760), (-66.00566864013672, -36.67964172363281)), (('test', 2769), (-92.56851196289062, -27.84327507019043)), (('test', 2778), (-138.1521759033203, 3.0409226417541504)), (('test', 2783), (58.793460845947266, 23.61533546447754)), (('test', 2788), (-92.07160186767578, …	['LEU', 'ALA', 'ILE']	[1, 0, 1]
3jyl	A	253	wide		['LEU', 'ALA', 'GLN', 'LYS', 'ASP', 'SER', 'VAL']	['H', 'T', 'S', '-']	[[(('test', 1869), (-66.18717193603516, -40.21302032470703)), (('test', 1877), (-65.35617065429688, -42.83073425292969)), (('test', 1882), (-59.15507125854492, -39.503170013427734)), (('test', 1891), (-82.03795623779297, 18.757034301757812)), (('test', 1900), (78.296142578125, 51.12601852416992)), (('test', 1908), (55.37640380859375, 55.57807922363281)), (('test', 1914), (-88.6931381225586, 163.5…	['LEU', 'ASP', 'VAL']	[1, 0, 0]
3k1d	A	399	wide		['TRP', 'LEU', 'GLN', 'GLU', 'PHE', 'HIS', 'ILE']	['H', 'S', '-']	[[(('test', 3083), (-63.513450622558594, -35.399478912353516)), (('test', 3097), (-71.97682189941406, -36.85809326171875)), (('test', 3105), (-95.28691101074219, -39.282840728759766)), (('test', 3114), (-83.01840209960938, -24.738962173461914)), (('test', 3123), (-121.03199005126953, 8.196565628051758)), (('test', 3134), (56.03059768676758, 23.30323028564453)), (('test', 3144), (-61.1534652709960…	['TRP', 'PHE', 'ILE']	[1, 1, 1]
3k2d	A	53	wide		['ALA', 'LYS', 'GLU', 'LYS', 'TYR', 'GLY', 'LEU']	['H', '-']	[[(('test', 207), (-65.12855529785156, -33.50493240356445)), (('test', 212), (-75.99359893798828, -37.891746520996094)), (('test', 221), (-74.29689025878906, -41.42825698852539)), (('test', 230), (-84.3921890258789, -41.67943572998047)), (('test', 239), (-117.76878356933594, -0.6641131043434143)), (('test', 251), (60.74761199951172, 33.85474395751953)), (('test', 255), (-97.07809448242188, 114.22…	['ALA', 'TYR', 'LEU']	[1, 0, 1]
3k5w	A	15	wide		['ALA', 'ILE', 'GLU', 'GLU', 'LEU', 'PHE', 'LEU']	['H', 'T', 'S', '-']	[[(('test', 116), (-70.21717071533203, -25.625871658325195)), (('test', 121), (-94.42406463623047, -44.41682052612305)), (('test', 129), (-79.8570785522461, -38.08378982543945)), (('test', 138), (-98.735107421875, -39.35721206665039)), (('test', 147), (-90.98484802246094, -9.354438781738281)), (('test', 155), (62.154296875, 31.520591735839844)), (('test', 166), (-90.13811492919922, 154.265625))]]	['ALA', 'LEU', 'LEU']	[1, 1, 1]
3kaj	A	254	wide	interface	['LEU', 'ARG', 'GLU', 'LYS', 'HIS', 'HIS', 'ILE']	['H', 'T', 'S', '-']	[[(('test', 1826), (-58.94776916503906, -45.11288070678711)), (('test', 1834), (-68.66729736328125, -45.91510772705078)), (('test', 1845), (-92.80060577392578, -40.84672164916992)), (('test', 1854), (-85.8575210571289, -42.90352249145508)), (('test', 1863), (-100.33345794677734, -12.677016258239746)), (('test', 1873), (61.08550262451172, 42.965824127197266)), (('test', 1883), (-123.79341125488281…	['LEU', 'HIS', 'ILE']	[1, 1, 1]
3kew	A	106	wide		['PHE', 'TYR', 'ASP', 'LEU', 'PHE', 'GLY', 'ALA']	['H', '-']	[[(('test', 856), (-55.73687744140625, -41.58094787597656)), (('test', 867), (-73.28905487060547, -43.59820556640625)), (('test', 879), (-63.7643928527832, -43.72807312011719)), (('test', 887), (-78.31794738769531, -49.264610290527344)), (('test', 895), (-118.03487396240234, -1.377145528793335)), (('test', 906), (68.69561004638672, 19.050832748413086)), (('test', 910), (-87.78593444824219, 127.06…	['PHE', 'PHE', 'ALA']	[1, 1, 1]
3kgw	A	361	wide	interface	['VAL', 'LEU', 'ASP', 'HIS', 'PHE', 'SER', 'ILE']	['H', '-', 'E']	[[(('test', 2775), (-61.61333465576172, -43.44073486328125)), (('test', 2782), (-62.22053146362305, -52.49152374267578)), (('test', 2790), (-70.70539855957031, -44.60065841674805)), (('test', 2798), (-89.57141876220703, -21.849010467529297)), (('test', 2808), (-124.17491912841797, -4.201277732849121)), (('test', 2819), (53.028499603271484, 40.94742202758789)), (('test', 2825), (-117.8642044067382…	['VAL', 'PHE', 'ILE']	[1, 0, 1]
3khp	A	197	wide		['ALA', 'THR', 'GLN', 'LEU', 'ALA', 'GLY', 'PHE']	['H', 'T', '-']	[[(('test', 1475), (-56.81317901611328, -42.009788513183594)), (('test', 1480), (-86.41276550292969, -43.797542572021484)), (('test', 1487), (-76.1443099975586, -34.24388122558594)), (('test', 1496), (-102.16820526123047, -30.509321212768555)), (('test', 1504), (-111.93183898925781, -17.06124496459961)), (('test', 1509), (91.0551986694336, 12.669404983520508)), (('test', 1513), (-100.193038940429…	['ALA', 'ALA', 'PHE']	[0, 0, 1]
3khy	A	162	wide	interface	['LEU', 'THR', 'HIS', 'LYS', 'HIS', 'ASN', 'ILE']	['H', 'T', 'S', '-']	[[(('test', 1278), (-68.34297180175781, -40.46916580200195)), (('test', 1286), (-61.09040069580078, -49.062557220458984)), (('test', 1293), (-98.47918701171875, -52.09225082397461)), (('test', 1303), (-64.86772155761719, -40.05813217163086)), (('test', 1312), (-106.75619506835938, 4.5418291091918945)), (('test', 1322), (62.179386138916016, 28.81759262084961)), (('test', 1330), (-86.50166320800781…	['LEU', 'HIS', 'ILE']	[1, 1, 1]
3kkw	A	104	wide		['ALA', 'ARG', 'GLU', 'GLN', 'TYR', 'LYS', 'ALA']	['H', '-']	[[(('test', 872), (-59.475929260253906, -45.072811126708984)), (('test', 877), (-62.026893615722656, -47.58904266357422)), (('test', 888), (-83.51866149902344, -48.01273727416992)), (('test', 897), (-80.18299102783203, -43.717655181884766)), (('test', 906), (-103.31224060058594, -4.248974800109863)), (('test', 918), (53.78843688964844, 37.740692138671875)), (('test', 927), (-71.35365295410156, 14…	['ALA', 'TYR', 'ALA']	[1, 0, 0]
3ktn	A	202	wide		['LEU', 'VAL', 'GLU', 'LEU', 'LEU', 'GLY', 'PHE']	['H', 'T', 'S', '-']	[[(('test', 1606), (-57.213783264160156, -46.77684783935547)), (('test', 1614), (-73.6704330444336, -57.32876968383789)), (('test', 1621), (-72.71479797363281, -30.367204666137695)), (('test', 1630), (-101.32142639160156, -50.6153678894043)), (('test', 1638), (-84.95417785644531, 6.684835433959961)), (('test', 1646), (58.0260009765625, 14.66635799407959)), (('test', 1650), (-59.34476089477539, 15…	['LEU', 'LEU', 'PHE']	[1, 1, 1]
3kv1	A	176	wide		['ALA', 'ARG', 'LEU', 'ASN', 'ASP', 'GLY', 'ILE']	['H', 'T', '-', 'E']	[[(('test', 1421), (-57.89035415649414, -42.37495422363281)), (('test', 1426), (-70.7192611694336, -49.169769287109375)), (('test', 1437), (-79.47330474853516, -45.738155364990234)), (('test', 1445), (-83.4160385131836, -45.308448791503906)), (('test', 1453), (-96.43498229980469, -6.794916152954102)), (('test', 1461), (73.17174530029297, 20.48830223083496)), (('test', 1465), (-66.8559799194336, 1…	['ALA', 'ASP', 'ILE']	[1, 0, 1]
3l20	A	23	wide		['TYR', 'GLU', 'GLU', 'VAL', 'PHE', 'GLY', 'ALA']	['H', 'S', '-']	[[(('test', 206), (-69.7879638671875, -36.307159423828125)), (('test', 218), (-56.28480911254883, -46.5635986328125)), (('test', 227), (-96.9026870727539, -28.9056339263916)), (('test', 236), (-93.06787109375, -41.21952438354492)), (('test', 243), (-95.36442565917969, -3.3767263889312744)), (('test', 254), (63.81493377685547, 29.32131576538086)), (('test', 258), (-60.86197280883789, 133.865692138…	['TYR', 'PHE', 'ALA']	[1, 1, 0]
3l5z	A	168	wide		['ILE', 'GLN', 'ASN', 'LYS', 'LEU', 'GLY', 'LEU']	['H', 'T', 'S', '-']	[[(('test', 600), (-66.86869812011719, -47.613346099853516)), (('test', 608), (-68.2782974243164, -52.02802658081055)), (('test', 617), (-97.1764144897461, -8.188657760620117)), (('test', 625), (-117.96385192871094, -37.229488372802734)), (('test', 634), (-90.81939697265625, -16.477497100830078)), (('test', 642), (75.71176147460938, 5.767179489135742)), (('test', 646), (-88.13773345947266, 170.35…	['ILE', 'LEU', 'LEU']	[1, 0, 1]
3le2	A	114	wide		['LEU', 'GLU', 'ASP', 'SER', 'TYR', 'LYS', 'ALA']	['H', 'S', '-']	[[(('test', 867), (-57.076560974121094, -39.856449127197266)), (('test', 875), (-71.3916015625, -34.336631774902344)), (('test', 884), (-93.15453338623047, -56.19416046142578)), (('test', 892), (-78.53972625732422, -19.21327018737793)), (('test', 898), (-126.37759399414062, -15.953486442565918)), (('test', 910), (52.82099914550781, 46.2081413269043)), (('test', 919), (-119.3681411743164, 133.9815…	['LEU', 'TYR', 'ALA']	[1, 1, 1]
3lji	A	149	wide		['ALA', 'GLY', 'PRO', 'ALA', 'GLY', 'MSE', 'VAL']	['H', 'S', 'T']	[[(('test', 1120), (-83.66947174072266, -27.955211639404297)), (('test', 1125), (-85.70564270019531, -156.28762817382812)), (('test', 1129), (-73.00662231445312, -12.827783584594727)), (('test', 1136), (-99.00300598144531, 0.5055169463157654)), (('test', 1141), (-129.46853637695312, -118.0959243774414)), (('test', 1145), (-53.16801452636719, -51.983497619628906)), (('test', 1153), (-64.1875610351…	['ALA', 'GLY', 'VAL']	[0, 0, 0]
3lkb	A	70	wide		['ALA', 'VAL', 'ASP', 'ARG', 'PHE', 'LYS', 'ILE']	['H', 'T', '-']	[[(('test', 527), (-63.732521057128906, -29.615795135498047)), (('test', 532), (-79.22706604003906, -45.10972213745117)), (('test', 539), (-68.39744567871094, -41.05380630493164)), (('test', 547), (-102.01687622070312, -39.89179229736328)), (('test', 558), (-97.77212524414062, -3.9686694145202637)), (('test', 569), (52.35232162475586, 39.194576263427734)), (('test', 578), (-56.9774055480957, 133.…	['ALA', 'PHE', 'ILE']	[1, 1, 1]
3lm4	A	170	wide		['PHE', 'GLU', 'ARG', 'HIS', 'LEU', 'GLY', 'PHE']	['H', '-']	[[(('test', 1326), (-61.710453033447266, -39.409427642822266)), (('test', 1337), (-71.31497192382812, -54.564170837402344)), (('test', 1346), (-64.42037963867188, -52.78042984008789)), (('test', 1357), (-86.38041687011719, -28.51523780822754)), (('test', 1367), (-108.30001068115234, -9.882822036743164)), (('test', 1375), (82.10614776611328, 7.56158971786499)), (('test', 1379), (-65.03560638427734…	['PHE', 'LEU', 'PHE']	[1, 1, 1]
3lmw	A	51	wide	interface	['LEU', 'VAL', 'ASP', 'ASP', 'PHE', 'GLY', 'ALA']	['H', '-']	[[(('test', 211), (-51.68583679199219, -43.751609802246094)), (('test', 219), (-80.39220428466797, -58.38965606689453)), (('test', 226), (-55.93916320800781, -43.53318405151367)), (('test', 234), (-95.7913589477539, -16.221818923950195)), (('test', 242), (-136.11026000976562, -12.536412239074707)), (('test', 253), (91.08805847167969, 16.44138526916504)), (('test', 257), (-61.454654693603516, 146.…	['LEU', 'PHE', 'ALA']	[1, 0, 0]
3lnb	A	260	wide		['LEU', 'ARG', 'GLU', 'SER', 'PHE', 'GLY', 'ILE']	['H', '-']	[[(('test', 1993), (-51.277366638183594, -50.73872375488281)), (('test', 2001), (-65.4852066040039, -62.3709716796875)), (('test', 2012), (-64.14295196533203, -36.900657653808594)), (('test', 2021), (-95.66804504394531, -27.59469223022461)), (('test', 2027), (-115.65448760986328, -5.115922451019287)), (('test', 2038), (68.29178619384766, 19.07383918762207)), (('test', 2042), (-97.6297607421875, 1…	['LEU', 'PHE', 'ILE']	[1, 1, 1]
3lu1	A	180	wide		['TYR', 'ALA', 'ARG', 'THR', 'TYR', 'GLY', 'PHE']	['H', '-']	[[(('test', 1402), (-62.053279876708984, -35.57453155517578)), (('test', 1414), (-67.48792266845703, -40.411231994628906)), (('test', 1419), (-62.905147552490234, -50.68511962890625)), (('test', 1430), (-90.06803894042969, -31.0579833984375)), (('test', 1437), (-113.75562286376953, -9.372720718383789)), (('test', 1449), (72.33403015136719, 23.736135482788086)), (('test', 1453), (-93.6098175048828…	['TYR', 'TYR', 'PHE']	[0, 1, 1]
3lu1	A	313	wide	interface	['ALA', 'ILE', 'ASP', 'LEU', 'LEU', 'LYS', 'TYR']	['H', 'T', '-']	[[(('test', 2430), (-63.12812042236328, -45.15300369262695)), (('test', 2435), (-54.504234313964844, -44.46849822998047)), (('test', 2443), (-70.59334564208984, -60.41437530517578)), (('test', 2451), (-83.15072631835938, -34.6955680847168)), (('test', 2459), (-105.18974304199219, -8.472733497619629)), (('test', 2467), (60.53945541381836, 42.889198303222656)), (('test', 2476), (-63.31486511230469,…	['ALA', 'LEU', 'TYR']	[1, 0, 0]
3lub	A	57	wide		['ALA', 'LEU', 'SER', 'ARG', 'SER', 'GLY', 'VAL']	['H', '-']	[[(('test', 441), (-57.14198684692383, -41.431976318359375)), (('test', 446), (-70.63343048095703, -47.3818244934082)), (('test', 454), (-63.76110076904297, -41.61634826660156)), (('test', 460), (-81.31637573242188, -42.88497543334961)), (('test', 471), (-121.97764587402344, -5.204883575439453)), (('test', 477), (69.42330932617188, 16.67085838317871)), (('test', 481), (-89.95352172851562, 121.486…	['ALA', 'SER', 'VAL']	[0, 0, 1]
3lxy	A	193	wide		['LEU', 'LYS', 'THR', 'LYS', 'PHE', 'GLY', 'ILE']	['H', 'T', 'S', '-']	[[(('test', 1435), (-54.34233856201172, -39.821800231933594)), (('test', 1443), (-70.88054656982422, -52.25316619873047)), (('test', 1452), (-86.80310821533203, -28.8519344329834)), (('test', 1459), (-105.90251922607422, -42.2114143371582)), (('test', 1468), (-94.40862274169922, -6.790267467498779)), (('test', 1479), (64.32796478271484, 37.449684143066406)), (('test', 1483), (-101.68286895751953,…	['LEU', 'PHE', 'ILE']	[1, 1, 1]
3m2p	A	145	wide	interface	['TYR', 'SER', 'ARG', 'LYS', 'LYS', 'GLY', 'LEU']	['H', 'S', '-']	[[(('test', 1089), (-60.52941131591797, -27.409887313842773)), (('test', 1101), (-75.53089141845703, -44.338462829589844)), (('test', 1107), (-74.57524108886719, -30.706815719604492)), (('test', 1118), (-111.30628967285156, -15.876518249511719)), (('test', 1127), (-121.05267333984375, 10.694169998168945)), (('test', 1136), (52.42184829711914, 28.115787506103516)), (('test', 1140), (-80.7773513793…	['TYR', 'LYS', 'LEU']	[1, 1, 0]
3m2p	A	268	wide	interface	['ALA', 'LYS', 'GLU', 'LEU', 'LEU', 'ASP', 'PHE']	['H', 'S', '-']	[[(('test', 2054), (-60.159950256347656, -34.778099060058594)), (('test', 2059), (-68.81781005859375, -40.587772369384766)), (('test', 2068), (-85.97933197021484, -50.1094856262207)), (('test', 2077), (-74.13561248779297, -43.781410217285156)), (('test', 2085), (-90.7859115600586, 1.3767192363739014)), (('test', 2093), (43.20211410522461, 47.14037322998047)), (('test', 2101), (-111.60366821289062…	['ALA', 'LEU', 'PHE']	[1, 0, 1]
3maf	A	183	wide		['ALA', 'ARG', 'ALA', 'THR', 'LYS', 'GLY', 'ILE']	['H', '-']	[[(('test', 939), (-67.69107818603516, -33.90387725830078)), (('test', 944), (-64.4365005493164, -56.86509323120117)), (('test', 955), (-55.72658920288086, -39.136146545410156)), (('test', 960), (-95.2908706665039, -37.17179489135742)), (('test', 967), (-117.38203430175781, -6.263878345489502)), (('test', 976), (71.7927474975586, 10.870983123779297)), (('test', 980), (-65.85497283935547, 126.1655…	['ALA', 'LYS', 'ILE']	[1, 0, 1]
3mbq	A	79	wide	interface	['LEU', 'ALA', 'PHE', 'LYS', 'ASN', 'GLY', 'ILE']	['H', '-', 'E']	[[(('test', 532), (-71.87930297851562, -32.730812072753906)), (('test', 540), (-61.63288879394531, -48.050113677978516)), (('test', 545), (-68.20950317382812, -52.5413703918457)), (('test', 556), (-70.44001770019531, -37.34010314941406)), (('test', 561), (-124.28571319580078, -6.1161909103393555)), (('test', 569), (78.37451171875, 18.341136932373047)), (('test', 573), (-88.31568908691406, 137.231…	['LEU', 'ASN', 'ILE']	[1, 1, 1]
3mcf	A	66	wide		['VAL', 'TYR', 'GLU', 'GLU', 'ALA', 'GLY', 'VAL']	['H', '-', 'E']	[[(('test', 411), (-70.55320739746094, -28.83745765686035)), (('test', 418), (-65.08219146728516, -47.56689453125)), (('test', 430), (-72.61888885498047, -45.25114059448242)), (('test', 439), (-81.93551635742188, -34.975990295410156)), (('test', 448), (-121.34724426269531, -4.042007923126221)), (('test', 453), (65.93872833251953, 35.354190826416016)), (('test', 457), (-100.68569946289062, 132.449…	['VAL', 'ALA', 'VAL']	[1, 0, 1]
3meb	A	384	wide		['LEU', 'LYS', 'GLU', 'LYS', 'TRP', 'SER', 'ILE']	['H', '-', 'E']	[[(('test', 2997), (-61.302703857421875, -39.44849395751953)), (('test', 3005), (-63.563087463378906, -54.486289978027344)), (('test', 3014), (-68.84507751464844, -46.77127456665039)), (('test', 3023), (-87.58427429199219, -31.692829132080078)), (('test', 3028), (-119.71009063720703, -0.09278741478919983)), (('test', 3042), (50.355220794677734, 40.659420013427734)), (('test', 3048), (-105.7073364…	['LEU', 'TRP', 'ILE']	[1, 1, 1]
3mjd	A	79	wide	interface	['LEU', 'ALA', 'LEU', 'LYS', 'TYR', 'ASN', 'ILE']	['H', '-']	[[(('test', 713), (-59.77544403076172, -42.905853271484375)), (('test', 721), (-70.7400131225586, -52.66121292114258)), (('test', 726), (-66.66830444335938, -44.45602798461914)), (('test', 734), (-98.62100219726562, -36.923667907714844)), (('test', 743), (-106.49271392822266, 0.4247458577156067)), (('test', 755), (59.09378433227539, 35.23493194580078)), (('test', 763), (-111.3293228149414, 129.36…	['LEU', 'TYR', 'ILE']	[1, 1, 1]
3mv2	A	927	wide		['LEU', 'SER', 'LYS', 'GLN', 'VAL', 'GLY', 'VAL']	['H', '-', 'B']	[[(('test', 221), (-66.1036605834961, -19.94394874572754)), (('test', 229), (-76.72801971435547, -46.64447021484375)), (('test', 235), (-77.94102478027344, -28.87961769104004)), (('test', 244), (-88.21182250976562, -35.94520950317383)), (('test', 253), (-131.1608123779297, 3.10532546043396)), (('test', 260), (70.8785171508789, 29.40626335144043)), (('test', 264), (-69.15363311767578, 131.25256347…	['LEU', 'VAL', 'VAL']	[1, 0, 1]
3mvg	A	238	wide	interface	['ALA', 'ARG', 'THR', 'PHE', 'CYS', 'GLY', 'LEU']	['H', 'T', 'S', '-', 'B']	[[(('test', 2072), (-58.72438049316406, -46.02558135986328)), (('test', 2077), (-68.57609558105469, -40.43854904174805)), (('test', 2088), (-87.04010009765625, -50.91319274902344)), (('test', 2095), (-80.34647369384766, -50.848663330078125)), (('test', 2106), (-77.14009857177734, -20.302040100097656)), (('test', 2112), (63.399105072021484, 30.631940841674805)), (('test', 2116), (-56.5225372314453…	['ALA', 'CYS', 'LEU']	[1, 0, 0]
3n6x	A	48	wide		['LEU', 'PHE', 'ARG', 'ARG', 'VAL', 'GLY', 'ILE']	['H', '-']	[[(('test', 346), (-63.4812126159668, -33.80733108520508)), (('test', 354), (-75.57059478759766, -50.145877838134766)), (('test', 365), (-56.270103454589844, -42.864803314208984)), (('test', 376), (-85.03004455566406, -55.21239471435547)), (('test', 387), (-112.74676513671875, 6.870354652404785)), (('test', 394), (62.81974411010742, 36.83294677734375)), (('test', 398), (-91.86563110351562, 140.46…	['LEU', 'VAL', 'ILE']	[1, 1, 1]
3naf	A	1003	wide		['ALA', 'LEU', 'LYS', 'THR', 'TYR', 'ASN', 'MET']	['H', 'T', '-']	[[(('test', 4609), (-98.783935546875, 2.0497543811798096)), (('test', 4614), (-99.9661865234375, -37.061336517333984)), (('test', 4622), (-73.99415588378906, -38.174007415771484)), (('test', 4631), (-89.89971160888672, -29.576208114624023)), (('test', 4638), (-134.367431640625, -2.4594130516052246)), (('test', 4650), (52.0595703125, 32.487674713134766)), (('test', 4658), (-100.0652847290039, 127.…	['ALA', 'TYR', 'MET']	[1, 0, 1]
3ne2	A	127	wide		['ALA', 'ALA', 'THR', 'VAL', 'GLY', 'GLY', 'LEU']	['H', 'T', 'G']	[[(('test', 903), (-50.32314682006836, -32.577606201171875)), (('test', 908), (-100.79428100585938, -54.047019958496094)), (('test', 913), (-64.67943572998047, -30.666467666625977)), (('test', 920), (-106.6053466796875, -33.144840240478516)), (('test', 927), (-95.16259002685547, -16.629188537597656)), (('test', 931), (66.40789031982422, 16.29427719116211)), (('test', 935), (49.77205276489258, 26.…	['ALA', 'GLY', 'LEU']	[1, 0, 0]
3ni8	A	148	wide		['ILE', 'GLU', 'VAL', 'ILE', 'LEU', 'GLY', 'TYR']	['H', 'T', 'S', '-']	[[(('test', 1127), (-58.347145080566406, -45.06350326538086)), (('test', 1135), (-68.33560943603516, -55.96187973022461)), (('test', 1144), (-85.24557495117188, -37.464412689208984)), (('test', 1151), (-84.86629486083984, -50.625492095947266)), (('test', 1159), (-78.59358978271484, -11.717982292175293)), (('test', 1167), (67.4207992553711, 28.683679580688477)), (('test', 1171), (-91.6824798583984…	['ILE', 'LEU', 'TYR']	[1, 1, 1]
3niv	A	117	wide	interface	['LEU', 'LYS', 'GLU', 'GLN', 'PHE', 'ASN', 'ALA']	['H', '-']	[[(('test', 781), (-65.0323715209961, -38.76080322265625)), (('test', 789), (-71.08613586425781, -44.25231170654297)), (('test', 798), (-63.21233367919922, -68.36524963378906)), (('test', 807), (-59.39484786987305, -37.464759826660156)), (('test', 816), (-124.10742950439453, 3.477839469909668)), (('test', 827), (44.666175842285156, 45.71136474609375)), (('test', 835), (-55.037837982177734, 124.15…	['LEU', 'PHE', 'ALA']	[1, 1, 0]
3nnk	A	342	wide	interface	['MET', 'LEU', 'GLU', 'ASP', 'PHE', 'GLY', 'ILE']	['H', 'S', 'E']	[[(('test', 2629), (-76.0472412109375, -43.026344299316406)), (('test', 2637), (-71.63297271728516, -59.91549301147461)), (('test', 2645), (-68.97164916992188, -23.111183166503906)), (('test', 2654), (-112.63615417480469, -24.20392608642578)), (('test', 2662), (-119.62297821044922, -9.779918670654297)), (('test', 2673), (66.50608825683594, 30.586034774780273)), (('test', 2677), (-121.518981933593…	['MET', 'PHE', 'ILE']	[1, 0, 1]
3nqw	A	44	wide	interface	['LEU', 'SER', 'VAL', 'GLU', 'ALA', 'CYS', 'ILE']	['H', 'T', '-']	[[(('test', 351), (-77.95894622802734, -36.53717041015625)), (('test', 359), (-69.87657928466797, -59.66344451904297)), (('test', 365), (-66.31886291503906, -69.0897216796875)), (('test', 372), (-83.186279296875, 153.2574462890625)), (('test', 381), (74.07144927978516, -12.46788215637207)), (('test', 386), (31.291316986083984, 67.91320037841797)), (('test', 392), (-91.6805191040039, 122.228683471…	['LEU', 'ALA', 'ILE']	[1, 0, 1]
3nra	A	357	wide		['LEU', 'ARG', 'LEU', 'GLN', 'ALA', 'GLY', 'VAL']	['H', '-', 'E']	[[(('test', 2634), (-59.892822265625, -38.467567443847656)), (('test', 2642), (-65.99466705322266, -55.155517578125)), (('test', 2653), (-69.8893814086914, -38.30479049682617)), (('test', 2661), (-99.35330200195312, -18.14423370361328)), (('test', 2670), (-120.77891540527344, -5.7258758544921875)), (('test', 2675), (60.60055160522461, 35.626548767089844)), (('test', 2679), (-120.96590423583984, 1…	['LEU', 'ALA', 'VAL']	[0, 0, 1]
3nrn	A	152	wide		['ALA', 'GLY', 'TRP', 'ALA', 'ASP', 'SER', 'VAL']	['H', 'S']	[[(('test', 1117), (-60.5462646484375, -39.9577751159668)), (('test', 1122), (-67.15113067626953, -44.9373893737793)), (('test', 1126), (-68.76568603515625, -56.74977111816406)), (('test', 1140), (-73.18594360351562, -31.82392692565918)), (('test', 1145), (-126.72856140136719, 2.1127588748931885)), (('test', 1153), (55.309120178222656, 32.487022399902344)), (('test', 1159), (-141.50303649902344, …	['ALA', 'ASP', 'VAL']	[0, 0, 1]
3nt6	A	67	wide	interface	['PHE', 'LYS', 'ALA', 'ARG', 'PHE', 'ASN', 'VAL']	['H', '-']	[[(('test', 492), (-57.548797607421875, -40.667327880859375)), (('test', 503), (-63.54559326171875, -38.19935989379883)), (('test', 512), (-81.64763641357422, -46.34927749633789)), (('test', 517), (-71.51549530029297, -59.83458709716797)), (('test', 528), (-103.5423812866211, 5.3829216957092285)), (('test', 539), (36.529762268066406, 44.59565353393555)), (('test', 547), (-100.25736236572266, 121.…	['PHE', 'PHE', 'VAL']	[1, 1, 1]
3nur	A	218	wide		['ALA', 'CYS', 'PHE', 'GLY', 'TYR', 'GLY', 'TRP']	['H', 'T']	[[(('test', 1361), (-68.40757751464844, -29.133710861206055)), (('test', 1366), (-97.70769500732422, -121.30787658691406)), (('test', 1372), (-64.59699249267578, -16.22641372680664)), (('test', 1383), (-70.80540466308594, -27.85323143005371)), (('test', 1387), (-175.8997802734375, -60.88701629638672)), (('test', 1399), (-50.22440719604492, -49.619354248046875)), (('test', 1403), (-75.011268615722…	['ALA', 'TYR', 'TRP']	[0, 0, 0]
3nv9	A	124	wide	interface	['MET', 'LYS', 'TYR', 'LEU', 'GLY', 'GLY', 'ILE']	['H', '-']	[[(('test', 954), (-63.93535232543945, -34.9622917175293)), (('test', 962), (-73.99578857421875, -51.003868103027344)), (('test', 971), (-77.20063781738281, -26.27505874633789)), (('test', 983), (-102.96180725097656, -36.476295471191406)), (('test', 991), (-108.12663269042969, -8.197596549987793)), (('test', 995), (73.08184814453125, 18.05406951904297)), (('test', 999), (-99.90070343017578, 135.6…	['MET', 'GLY', 'ILE']	[1, 0, 0]
3nx4	A	254	wide	interface	['PRO', 'PHE', 'ILE', 'LEU', 'ARG', 'ASN', 'VAL']	['H', '-']	[[(('test', 1864), (-63.28758239746094, -30.715538024902344)), (('test', 1871), (-73.65680694580078, -49.052894592285156)), (('test', 1882), (-91.05215454101562, -15.448894500732422)), (('test', 1890), (-106.30648803710938, -24.123659133911133)), (('test', 1898), (-124.14827728271484, 6.627322673797607)), (('test', 1909), (56.1369514465332, 36.42350387573242)), (('test', 1917), (-74.3340682983398…	['PRO', 'ARG', 'VAL']	[1, 0, 1]
3o2i	A	62	wide		['LEU', 'VAL', 'THR', 'ALA', 'HIS', 'GLY', 'PHE']	['H', '-']	[[(('test', 504), (-61.14546585083008, -40.23675537109375)), (('test', 512), (-64.67761993408203, -49.88050079345703)), (('test', 519), (-83.90225219726562, -22.173492431640625)), (('test', 526), (-110.61919403076172, -16.37156105041504)), (('test', 531), (-132.38873291015625, 6.428857803344727)), (('test', 541), (75.43960571289062, 18.196352005004883)), (('test', 545), (-72.38339233398438, 153.3…	['LEU', 'HIS', 'PHE']	[1, 0, 1]
3o8j	A	314	wide		['MET', 'TRP', 'GLU', 'THR', 'LYS', 'LYS', 'MET']	['H', '-']	[[(('test', 2207), (-64.4327621459961, -29.901622772216797)), (('test', 2215), (-69.97281646728516, -53.87013244628906)), (('test', 2229), (-60.972164154052734, -39.384952545166016)), (('test', 2238), (-82.54801177978516, -45.39685821533203)), (('test', 2245), (-127.80693817138672, 7.852455139160156)), (('test', 2251), (44.48659133911133, 52.199951171875)), (('test', 2257), (-112.2640609741211, 1…	['MET', 'LYS', 'MET']	[1, 0, 1]
3occ	A	77	wide	interface	['LEU', 'ILE', 'THR', 'ASP', 'PHE', 'GLY', 'VAL']	['H', '-']	[[(('test', 562), (-63.38985824584961, -39.81553268432617)), (('test', 570), (-67.38402557373047, -56.417755126953125)), (('test', 578), (-78.71928405761719, -32.332767486572266)), (('test', 585), (-102.35057830810547, -19.998212814331055)), (('test', 593), (-128.0677490234375, 8.650243759155273)), (('test', 604), (71.84880065917969, 17.384052276611328)), (('test', 608), (-67.91571044921875, 132.…	['LEU', 'PHE', 'VAL']	[1, 0, 0]
3ojc	A	139	wide		['LEU', 'THR', 'GLU', 'LYS', 'HIS', 'GLY', 'ILE']	['H', 'T', '-']	[[(('test', 1055), (-60.72261428833008, -40.24943923950195)), (('test', 1063), (-79.65025329589844, -57.8506965637207)), (('test', 1070), (-65.56240844726562, -40.93950653076172)), (('test', 1079), (-92.07740020751953, -37.408287048339844)), (('test', 1088), (-109.92965698242188, -6.0299072265625)), (('test', 1098), (72.31640625, 20.034690856933594)), (('test', 1102), (-95.4747314453125, 128.8272…	['LEU', 'HIS', 'ILE']	[1, 0, 1]
3orn	A	180	wide		['LEU', 'ARG', 'GLU', 'LYS', 'HIS', 'LYS', 'ILE']	['H', '-']	[[(('test', 953), (-64.46104431152344, -35.90476608276367)), (('test', 961), (-75.9841537475586, -42.494510650634766)), (('test', 972), (-71.37633514404297, -39.410099029541016)), (('test', 981), (-102.86917877197266, -14.606024742126465)), (('test', 990), (-141.4525604248047, -0.6016591787338257)), (('test', 1000), (48.600006103515625, 30.55865478515625)), (('test', 1009), (-109.39197540283203, …	['LEU', 'HIS', 'ILE']	[1, 1, 1]
3otb	A	191	wide		['LEU', 'PHE', 'SER', 'GLU', 'PHE', 'ASN', 'ILE']	['H', 'T', '-']	[[(('test', 1555), (-82.68938446044922, -68.70977783203125)), (('test', 1563), (-47.92452621459961, -38.41626739501953)), (('test', 1574), (-100.22246551513672, -20.8323974609375)), (('test', 1580), (-104.20963287353516, -9.291659355163574)), (('test', 1589), (-147.6939697265625, 2.390810251235962)), (('test', 1600), (59.324283599853516, 35.19986343383789)), (('test', 1608), (-106.7513656616211, …	['LEU', 'PHE', 'ILE']	[1, 0, 1]
3ou8	A	209	wide		['ALA', 'LEU', 'ASP', 'LEU', 'LEU', 'LYS', 'VAL']	['H', 'T', 'S', '-']	[[(('test', 1669), (-60.329463958740234, -45.53455352783203)), (('test', 1674), (-60.86817169189453, -52.80137634277344)), (('test', 1682), (-95.39019012451172, -34.109317779541016)), (('test', 1690), (-81.3839111328125, -53.872005462646484)), (('test', 1698), (-86.44623565673828, -9.904328346252441)), (('test', 1706), (51.48008346557617, 47.61939239501953)), (('test', 1715), (-71.62882232666016,…	['ALA', 'LEU', 'VAL']	[1, 0, 1]
3oxh	A	161	wide		['TYR', 'GLU', 'ALA', 'VAL', 'VAL', 'GLY', 'LEU']	['H', '-']	[[(('test', 1204), (-64.81934356689453, -35.15122985839844)), (('test', 1216), (-61.966400146484375, -50.09355163574219)), (('test', 1225), (-62.49486541748047, -36.01059341430664)), (('test', 1230), (-98.31256866455078, -39.29923629760742)), (('test', 1237), (-119.08277893066406, -0.8192443251609802)), (('test', 1244), (80.84475708007812, 13.499608039855957)), (('test', 1248), (-67.0857543945312…	['TYR', 'VAL', 'LEU']	[1, 1, 1]
3p1y	A	165	wide		['ILE', 'PHE', 'SER', 'ARG', 'TYR', 'PHE', 'TYR']	['H', 'T', '-']	[[(('test', 1345), (-55.4680290222168, -26.191415786743164)), (('test', 1353), (-100.74790954589844, -58.460052490234375)), (('test', 1364), (-58.036827087402344, -25.219970703125)), (('test', 1370), (-115.29845428466797, -31.338476181030273)), (('test', 1381), (-112.45796966552734, -5.23712158203125)), (('test', 1393), (65.85364532470703, 30.572185516357422)), (('test', 1404), (-95.0124664306640…	['ILE', 'TYR', 'TYR']	[1, 0, 1]
3p4i	A	243	wide	interface	['LEU', 'CYS', 'HIS', 'THR', 'ALA', 'GLY', 'MET']	['H', '-']	[[(('test', 1740), (-68.97300720214844, -30.83198356628418)), (('test', 1748), (-62.06620788574219, -52.40330123901367)), (('test', 1754), (-73.60768127441406, -22.28350830078125)), (('test', 1764), (-104.30292510986328, -49.040855407714844)), (('test', 1771), (-91.8498764038086, -7.257879257202148)), (('test', 1776), (63.02022933959961, 25.509607315063477)), (('test', 1780), (-80.48698425292969,…	['LEU', 'ALA', 'MET']	[1, 1, 1]
3pfy	A	207	wide		['LEU', 'ARG', 'ASP', 'LYS', 'LYS', 'GLY', 'PHE']	['H', '-']	[[(('test', 131), (-68.57696533203125, -40.89411544799805)), (('test', 139), (-62.49007797241211, -47.27347946166992)), (('test', 150), (-75.51869201660156, -35.07146072387695)), (('test', 158), (-88.20812225341797, -34.663883209228516)), (('test', 167), (-119.7401123046875, -13.554549217224121)), (('test', 176), (75.87667846679688, 16.40501594543457)), (('test', 180), (-98.06340026855469, 150.23…	['LEU', 'LYS', 'PHE']	[1, 1, 1]
3pie	A	851	wide		['TYR', 'GLN', 'ARG', 'THR', 'LYS', 'ALA', 'ILE']	['H', '-', 'E']	[[(('test', 6250), (-62.83372497558594, -32.544395446777344)), (('test', 6262), (-72.16004943847656, -48.51841354370117)), (('test', 6271), (-76.2469253540039, -35.73978805541992)), (('test', 6282), (-99.14405059814453, -33.08293533325195)), (('test', 6289), (-130.17808532714844, 3.4849820137023926)), (('test', 6298), (49.7714729309082, 43.763614654541016)), (('test', 6303), (-104.8677749633789, …	['TYR', 'LYS', 'ILE']	[1, 0, 1]
3pn8	A	189	wide		['PRO', 'PHE', 'THR', 'ASN', 'SER', 'GLY', 'ILE']	['H', '-']	[[(('test', 1547), (-60.268402099609375, -30.991863250732422)), (('test', 1554), (-74.57315063476562, -46.58363723754883)), (('test', 1565), (-78.36692810058594, -40.08896255493164)), (('test', 1572), (-68.54609680175781, -39.426734924316406)), (('test', 1580), (-134.55552673339844, -2.159667491912842)), (('test', 1586), (65.38936614990234, 28.996665954589844)), (('test', 1590), (-86.460365295410…	['PRO', 'SER', 'ILE']	[1, 0, 1]
3pn8	A	409	wide	interface	['ALA', 'VAL', 'ASP', 'GLU', 'ASP', 'GLY', 'VAL']	['H', 'T', '-']	[[(('test', 3401), (-61.40450668334961, -38.88792037963867)), (('test', 3406), (-72.99430084228516, -50.74562072753906)), (('test', 3413), (-77.78280639648438, -38.105220794677734)), (('test', 3421), (-98.86101531982422, -31.682340621948242)), (('test', 3430), (-105.4587173461914, -15.615035057067871)), (('test', 3438), (78.00989532470703, 20.292953491210938)), (('test', 3442), (-68.9458084106445…	['ALA', 'ASP', 'VAL']	[1, 1, 1]
3pop	A	112	wide	interface	['LEU', 'PHE', 'ARG', 'ARG', 'TRP', 'ASN', 'ALA']	['H', 'S', 'B']	[[(('test', 800), (-61.51264190673828, -42.5239143371582)), (('test', 808), (-69.28085327148438, -51.713783264160156)), (('test', 819), (-64.89280700683594, -35.752811431884766)), (('test', 830), (-88.01240539550781, -34.68359375)), (('test', 841), (-136.2742156982422, 6.229227066040039)), (('test', 855), (50.73821258544922, 39.88712692260742)), (('test', 863), (-110.09619140625, 167.756988525390…	['LEU', 'TRP', 'ALA']	[1, 1, 1]
3ppn	A	119	wide		['PHE', 'GLN', 'LYS', 'ARG', 'PHE', 'SER', 'TYR']	['H', '-', 'E']	[[(('test', 657), (-63.32210922241211, -33.48133087158203)), (('test', 668), (-74.78950500488281, -46.1438102722168)), (('test', 677), (-63.159149169921875, -46.76795196533203)), (('test', 686), (-83.5557632446289, -35.05071258544922)), (('test', 697), (-127.67923736572266, -8.779214859008789)), (('test', 708), (48.43979263305664, 43.66097640991211)), (('test', 714), (-98.58397674560547, 133.8450…	['PHE', 'PHE', 'TYR']	[1, 1, 1]
3psi	A	380	wide		['PHE', 'ILE', 'THR', 'LYS', 'GLU', 'ASN', 'LEU']	['H', 'T', 'S', '-']	[[(('test', 1086), (-61.465721130371094, -43.99022674560547)), (('test', 1106), (-70.59070587158203, -50.76064682006836)), (('test', 1125), (-91.17957305908203, -27.986005783081055)), (('test', 1139), (-103.16516876220703, -37.600460052490234)), (('test', 1161), (-101.41472625732422, -3.371271848678589)), (('test', 1176), (52.15077590942383, 37.463714599609375)), (('test', 1190), (-92.21971130371…	['PHE', 'GLU', 'LEU']	[1, 1, 1]
3pzf	A	140	wide		['ALA', 'ASN', 'THR', 'HIS', 'TYR', 'HIS', 'ALA']	['H', '-', 'E']	[[(('test', 907), (-61.402130126953125, -46.031982421875)), (('test', 912), (-65.9445571899414, -46.62385940551758)), (('test', 920), (-72.6085433959961, -51.17180252075195)), (('test', 927), (-94.49308776855469, -29.019968032836914)), (('test', 937), (-117.63055419921875, 1.3988574743270874)), (('test', 949), (47.66788101196289, 44.8378791809082)), (('test', 959), (-121.72148132324219, 156.64628…	['ALA', 'TYR', 'ALA']	[1, 0, 1]
3q91	A	123	wide		['ALA', 'TRP', 'GLU', 'GLU', 'CYS', 'GLY', 'TYR']	['H', '-', 'B']	[[(('test', 446), (-53.6270751953125, -39.73348617553711)), (('test', 451), (-77.08931732177734, -51.8868293762207)), (('test', 465), (-69.58342742919922, -38.97987747192383)), (('test', 474), (-88.79451751708984, -45.61037063598633)), (('test', 483), (-105.41941833496094, -15.025053977966309)), (('test', 489), (63.8155517578125, 48.652835845947266)), (('test', 493), (-123.83228302001953, 135.618…	['ALA', 'CYS', 'TYR']	[0, 0, 1]
3qir	A	71	wide	interface	['TYR', 'SER', 'LYS', 'ASN', 'TYR', 'GLY', 'ILE']	['H', '-']	[[(('test', 499), (-70.91513061523438, -33.07783126831055)), (('test', 511), (-71.04595947265625, -48.242034912109375)), (('test', 517), (-70.4404067993164, -35.917381286621094)), (('test', 522), (-86.88218688964844, -38.517234802246094)), (('test', 530), (-123.42878723144531, -7.620274543762207)), (('test', 542), (74.60340881347656, 22.0560245513916)), (('test', 546), (-97.13806915283203, 127.60…	['TYR', 'TYR', 'ILE']	[1, 1, 1]
3qom	A	409	wide		['ALA', 'VAL', 'LEU', 'GLU', 'ASP', 'GLY', 'VAL']	['H', 'T', '-']	[[(('test', 3440), (-62.61744689941406, -37.712520599365234)), (('test', 3445), (-75.25845336914062, -53.59326934814453)), (('test', 3452), (-76.32935333251953, -39.376190185546875)), (('test', 3460), (-94.74121856689453, -49.918025970458984)), (('test', 3469), (-82.43339538574219, -13.418143272399902)), (('test', 3477), (72.47877502441406, 26.685644149780273)), (('test', 3481), (-68.316398620605…	['ALA', 'ASP', 'VAL']	[1, 1, 1]
3qta	A	28	wide		['LEU', 'ALA', 'THR', 'LEU', 'ALA', 'GLY', 'VAL']	['H', '-']	[[(('test', 226), (-53.56069564819336, -41.978878021240234)), (('test', 234), (-71.70237731933594, -47.353675842285156)), (('test', 239), (-65.65181732177734, -41.5206298828125)), (('test', 246), (-98.07396697998047, -40.70247268676758)), (('test', 254), (-107.45601654052734, 4.226931095123291)), (('test', 259), (47.37076950073242, 30.304763793945312)), (('test', 263), (-101.26569366455078, 127.3…	['LEU', 'ALA', 'VAL']	[1, 1, 1]
3r03	A	73	wide		['LEU', 'ALA', 'GLU', 'GLU', 'LEU', 'GLY', 'VAL']	['H', '-']	[[(('test', 419), (-67.21531677246094, -30.797056198120117)), (('test', 427), (-74.01319885253906, -46.09905242919922)), (('test', 432), (-68.38111877441406, -39.91615676879883)), (('test', 441), (-80.79166412353516, -36.39862060546875)), (('test', 450), (-133.26748657226562, -1.4442845582962036)), (('test', 458), (58.923030853271484, 27.23095703125)), (('test', 462), (-95.94233703613281, 125.761…	['LEU', 'LEU', 'VAL']	[1, 1, 1]
3r2i	A	176	wide		['LEU', 'ILE', 'GLU', 'LYS', 'TYR', 'ARG', 'LEU']	['H', '-', 'B']	[[(('test', 1109), (-63.88041687011719, -37.85979461669922)), (('test', 1117), (-62.67389678955078, -50.900665283203125)), (('test', 1125), (-70.62705993652344, -44.742313385009766)), (('test', 1134), (-88.45619201660156, -35.970069885253906)), (('test', 1143), (-109.3666763305664, 2.696894884109497)), (('test', 1155), (57.55896759033203, 35.48790740966797)), (('test', 1166), (-57.89496612548828,…	['LEU', 'TYR', 'LEU']	[1, 1, 0]
3r4i	A	241	wide		['ALA', 'ARG', 'ASN', 'GLU', 'PHE', 'GLY', 'TYR']	['H', 'T', '-']	[[(('test', 1766), (-59.18614959716797, -43.394386291503906)), (('test', 1771), (-71.80477905273438, -55.33833694458008)), (('test', 1782), (-91.08651733398438, -17.450862884521484)), (('test', 1790), (-109.16796875, -36.033416748046875)), (('test', 1799), (-106.38139343261719, -11.444168090820312)), (('test', 1810), (77.51025390625, 20.497636795043945)), (('test', 1814), (-75.8434066772461, 148.…	['ALA', 'PHE', 'TYR']	[1, 0, 1]
3r4q	A	26	wide	interface	['TYR', 'ARG', 'ASP', 'VAL', 'PHE', 'GLY', 'LEU']	['H', 'S', '-']	[[(('test', 161), (-76.41410827636719, -32.82910919189453)), (('test', 173), (-65.82186889648438, -44.924007415771484)), (('test', 184), (-87.62479400634766, -57.3387336730957)), (('test', 192), (-55.01214599609375, -43.961952209472656)), (('test', 199), (-107.27157592773438, -6.22066068649292)), (('test', 210), (60.703189849853516, 29.82302474975586)), (('test', 214), (-69.69807434082031, 139.49…	['TYR', 'PHE', 'LEU']	[1, 1, 1]
3r5e	A	32	wide		['VAL', 'ILE', 'GLU', 'GLU', 'LYS', 'SER', 'VAL']	['H', '-']	[[(('test', 243), (-63.57228469848633, -38.82753372192383)), (('test', 250), (-65.31369018554688, -50.3766975402832)), (('test', 258), (-71.90840148925781, -36.45878219604492)), (('test', 267), (-110.95282745361328, -30.0414981842041)), (('test', 276), (-103.46171569824219, 4.1944661140441895)), (('test', 285), (61.29448699951172, 33.867515563964844)), (('test', 291), (-78.38639068603516, 132.650…	['VAL', 'LYS', 'VAL']	[1, 1, 1]
3rbn	A	155	wide		['LEU', 'ALA', 'ASP', 'TYR', 'PHE', 'SER', 'LEU']	['H', '-']	[[(('test', 1121), (-55.606544494628906, -45.68196487426758)), (('test', 1129), (-71.12967681884766, -39.39397430419922)), (('test', 1134), (-61.47874450683594, -59.73038864135742)), (('test', 1142), (-90.89447784423828, -23.84344482421875)), (('test', 1154), (-128.64459228515625, 0.6982957720756531)), (('test', 1165), (49.869564056396484, 32.7679557800293)), (('test', 1171), (-93.8434829711914, …	['LEU', 'PHE', 'LEU']	[1, 0, 1]
3rgo	A	29	wide		['LEU', 'VAL', 'LEU', 'ASP', 'GLU', 'ASN', 'VAL']	['H', 'S', '-', 'E']	[[(('test', 205), (-61.697330474853516, -42.644779205322266)), (('test', 213), (-76.40579986572266, -47.22812271118164)), (('test', 220), (-77.03392791748047, -45.87165451049805)), (('test', 228), (-85.94170379638672, -37.977237701416016)), (('test', 236), (-103.76080322265625, 1.8225232362747192)), (('test', 245), (56.87715530395508, 28.16175651550293)), (('test', 253), (-65.93218994140625, 117.…	['LEU', 'GLU', 'VAL']	[1, 1, 1]
3rip	A	189	wide		['ALA', 'TRP', 'MET', 'LEU', 'HIS', 'GLY', 'LEU']	['H', '-']	[[(('test', 1374), (-65.55398559570312, -39.33728790283203)), (('test', 1379), (-75.45988464355469, -61.52980041503906)), (('test', 1393), (-57.11618423461914, -26.83055305480957)), (('test', 1401), (-116.67195129394531, -10.84233570098877)), (('test', 1409), (-141.33297729492188, 14.639113426208496)), (('test', 1419), (49.53204345703125, 24.42417335510254)), (('test', 1423), (-108.14514923095703…	['ALA', 'HIS', 'LEU']	[0, 0, 0]
3ruy	A	121	wide	interface	['ALA', 'TYR', 'ASP', 'VAL', 'LYS', 'LYS', 'VAL']	['H', 'T', 'S', '-']	[[(('test', 922), (-66.33834075927734, -35.38815689086914)), (('test', 927), (-81.9957275390625, -53.87282943725586)), (('test', 939), (-70.7115707397461, -45.2520866394043)), (('test', 947), (-96.83626556396484, -57.197383880615234)), (('test', 954), (-69.80099487304688, -24.047433853149414)), (('test', 963), (68.68428802490234, 36.32746887207031)), (('test', 968), (-65.11642456054688, 161.95155…	['ALA', 'LYS', 'VAL']	[1, 0, 0]
3rvb	A	242	wide		['MET', 'SER', 'LYS', 'ALA', 'HIS', 'GLY', 'ILE']	['H', 'S', '-']	[[(('test', 567), (-60.49922180175781, -41.27297592163086)), (('test', 575), (-74.34893035888672, -30.092931747436523)), (('test', 581), (-87.57127380371094, -38.539127349853516)), (('test', 590), (-74.04934692382812, -48.65345764160156)), (('test', 595), (-117.54535675048828, 6.886180877685547)), (('test', 605), (60.274986267089844, 27.245969772338867)), (('test', 609), (-105.72056579589844, 120…	['MET', 'HIS', 'ILE']	[1, 1, 1]
3rys	A	212	wide		['ALA', 'LEU', 'ASP', 'VAL', 'LEU', 'HIS', 'VAL']	['H', 'T', 'S', '-']	[[(('test', 1569), (-64.5088119506836, -34.75815963745117)), (('test', 1574), (-76.35374450683594, -43.07548522949219)), (('test', 1582), (-93.51313781738281, -44.483333587646484)), (('test', 1590), (-81.35799407958984, -41.31074905395508)), (('test', 1597), (-97.75924682617188, -14.276299476623535)), (('test', 1605), (54.808868408203125, 38.074249267578125)), (('test', 1615), (-64.78709411621094…	['ALA', 'LEU', 'VAL']	[1, 0, 1]
3rys	A	296	wide		['LEU', 'VAL', 'LYS', 'VAL', 'LEU', 'GLU', 'PHE']	['H', '-']	[[(('test', 2222), (-62.575843811035156, -40.697059631347656)), (('test', 2230), (-68.82234954833984, -53.65715408325195)), (('test', 2237), (-60.94993209838867, -44.259368896484375)), (('test', 2246), (-97.64070892333984, -39.36168670654297)), (('test', 2253), (-106.74000549316406, 6.659498691558838)), (('test', 2261), (57.95612335205078, 36.63014221191406)), (('test', 2270), (-62.06201553344726…	['LEU', 'LEU', 'PHE']	[1, 1, 1]
3s2s	A	173	wide	interface	['LEU', 'GLN', 'ASN', 'VAL', 'LEU', 'GLY', 'ALA']	['H', 'T', '-']	[[(('test', 1346), (-54.07292175292969, -51.04529571533203)), (('test', 1354), (-69.71989440917969, -53.15328598022461)), (('test', 1363), (-86.39795684814453, -19.940834045410156)), (('test', 1371), (-104.68202209472656, -46.43675994873047)), (('test', 1378), (-89.53321075439453, -9.034614562988281)), (('test', 1386), (68.59867858886719, 22.179996490478516)), (('test', 1390), (-67.51341247558594…	['LEU', 'LEU', 'ALA']	[1, 1, 0]
3s4o	A	127	wide		['LEU', 'VAL', 'GLU', 'TYR', 'GLY', 'ASN', 'VAL']	['H', 'T', '-']	[[(('test', 975), (-62.17252731323242, -39.18110656738281)), (('test', 983), (-71.1121826171875, -47.169803619384766)), (('test', 990), (-71.49126434326172, -44.33157730102539)), (('test', 999), (-105.69046020507812, -35.856624603271484)), (('test', 1011), (-81.4655990600586, -12.31072998046875)), (('test', 1015), (53.8502082824707, 31.18373680114746)), (('test', 1023), (-83.40435028076172, 138.8…	['LEU', 'GLY', 'VAL']	[1, 0, 0]
3sdw	A	106	wide		['ALA', 'ILE', 'LEU', 'SER', 'ASN', 'ASP', 'ALA']	['H', 'T', '-']	[[(('test', 732), (-49.1950798034668, -40.81352615356445)), (('test', 737), (-80.66412353515625, -58.732784271240234)), (('test', 745), (-72.55392456054688, -28.602731704711914)), (('test', 753), (-97.20858001708984, -48.89448165893555)), (('test', 759), (-95.27500915527344, -8.9600191116333)), (('test', 767), (48.00918960571289, 44.12321472167969)), (('test', 775), (-84.80821228027344, 119.71895…	['ALA', 'ASN', 'ALA']	[1, 0, 1]
3sls	A	180	wide		['LEU', 'ARG', 'GLU', 'LYS', 'HIS', 'LYS', 'ILE']	['H', '-']	[[(('test', 1082), (-63.66973876953125, -37.437530517578125)), (('test', 1090), (-70.65229797363281, -55.25435256958008)), (('test', 1101), (-64.87898254394531, -46.71723556518555)), (('test', 1110), (-89.17280578613281, -23.781373977661133)), (('test', 1119), (-131.80702209472656, -3.1950631141662598)), (('test', 1129), (47.95572280883789, 40.0821533203125)), (('test', 1138), (-103.6638412475586…	['LEU', 'HIS', 'ILE']	[1, 0, 1]
3smp	A	350	wide		['PHE', 'ARG', 'MET', 'ILE', 'ALA', 'ASP', 'LEU']	['H', '-']	[[(('test', 903), (-61.66526412963867, -42.19700241088867)), (('test', 914), (-68.867431640625, -51.19118881225586)), (('test', 925), (-72.24640655517578, -43.04886245727539)), (('test', 933), (-86.33619689941406, -40.69134521484375)), (('test', 941), (-112.0827407836914, 5.320013523101807)), (('test', 946), (51.33162307739258, 45.406761169433594)), (('test', 954), (-132.2440948486328, 129.102462…	['PHE', 'ALA', 'LEU']	[1, 0, 1]
3so2	A	69	wide		['LEU', 'ALA', 'VAL', 'LYS', 'HIS', 'PHE', 'ILE']	['H', '-', 'E']	[[(('test', 919), (-66.15202331542969, -30.034456253051758)), (('test', 938), (-71.83942413330078, -52.52779769897461)), (('test', 948), (-61.83351135253906, -49.67681121826172)), (('test', 964), (-84.8531723022461, -24.25865364074707)), (('test', 986), (-132.76307678222656, 9.302610397338867)), (('test', 1004), (60.975624084472656, 37.98186492919922)), (('test', 1024), (-101.17951202392578, 142.…	['LEU', 'HIS', 'ILE']	[1, 1, 1]
3spx	A	263	wide		['LEU', 'THR', 'ARG', 'SER', 'ASP', 'GLY', 'VAL']	['H', 'T', '-']	[[(('test', 1946), (-62.123802185058594, -35.05602264404297)), (('test', 1954), (-61.81523513793945, -45.225772857666016)), (('test', 1961), (-81.59354400634766, -30.395755767822266)), (('test', 1972), (-77.61720275878906, -47.05611801147461)), (('test', 1978), (-125.6608657836914, -3.8163392543792725)), (('test', 1986), (73.66172790527344, 17.14944076538086)), (('test', 1990), (-88.2171630859375…	['LEU', 'ASP', 'VAL']	[1, 0, 1]
3sqw	A	491	wide		['LEU', 'GLU', 'ASP', 'ALA', 'LYS', 'ASN', 'ILE']	['H', '-']	[[(('test', 3198), (-54.615657806396484, -42.60659408569336)), (('test', 3206), (-64.83454895019531, -52.9617805480957)), (('test', 3215), (-69.06458282470703, -39.030738830566406)), (('test', 3223), (-94.17911529541016, -35.68271255493164)), (('test', 3228), (-120.76599884033203, -1.1728646755218506)), (('test', 3237), (68.5323486328125, 21.604360580444336)), (('test', 3245), (-93.93072509765625…	['LEU', 'LYS', 'ILE']	[1, 0, 1]
3ssc	A	106	wide		['PHE', 'GLN', 'ALA', 'THR', 'SER', 'GLY', 'VAL']	['H', 'S', '-']	[[(('test', 862), (-72.34217071533203, -38.49159622192383)), (('test', 873), (-56.22115707397461, -54.61003494262695)), (('test', 882), (-62.80563735961914, -43.3171501159668)), (('test', 887), (-90.00455474853516, -34.66202926635742)), (('test', 894), (-122.520263671875, -7.468106746673584)), (('test', 900), (67.98120880126953, 14.214360237121582)), (('test', 904), (-119.16555786132812, 149.8231…	['PHE', 'SER', 'VAL']	[1, 1, 1]
3t32	A	338	wide		['LEU', 'GLU', 'GLU', 'LYS', 'GLY', 'LYS', 'ILE']	['H', 'T', 'S', '-', 'E']	[[(('test', 2585), (-67.96576690673828, -39.01059341430664)), (('test', 2593), (-78.68648529052734, -38.314239501953125)), (('test', 2602), (-85.96299743652344, -46.5411262512207)), (('test', 2611), (-87.48392486572266, -43.325191497802734)), (('test', 2620), (-89.80368041992188, -17.82362937927246)), (('test', 2624), (56.580604553222656, 39.74274826049805)), (('test', 2633), (-138.7528076171875,…	['LEU', 'GLY', 'ILE']	[1, 0, 0]
3tad	A	907	wide		['LEU', 'GLU', 'LEU', 'TRP', 'LEU', 'GLY', 'MET']	['H', 'T', '-']	[[(('test', 287), (-65.87297058105469, -37.49277877807617)), (('test', 295), (-76.77474212646484, -61.28484344482422)), (('test', 304), (-72.02301025390625, -39.65757751464844)), (('test', 312), (-103.02207946777344, -28.24568748474121)), (('test', 326), (-94.51753997802734, -13.154271125793457)), (('test', 334), (61.19636535644531, 30.186365127563477)), (('test', 338), (-69.3785629272461, 137.95…	['LEU', 'LEU', 'MET']	[1, 1, 1]
3tcf	A	408	wide		['TRP', 'LYS', 'LYS', 'ASN', 'ILE', 'GLY', 'VAL']	['H', '-']	[[(('test', 3047), (-56.415775299072266, -39.1671142578125)), (('test', 3061), (-60.85978698730469, -59.6083984375)), (('test', 3070), (-57.584041595458984, -47.76078796386719)), (('test', 3079), (-78.90963745117188, -39.508243560791016)), (('test', 3087), (-132.8084716796875, 7.695977210998535)), (('test', 3095), (68.27267456054688, 24.199668884277344)), (('test', 3099), (-91.94689178466797, 130…	['TRP', 'ILE', 'VAL']	[0, 1, 1]
3td3	A	294	wide		['LEU', 'VAL', 'ASN', 'GLU', 'TYR', 'ASN', 'VAL']	['H', 'S', '-']	[[(('test', 632), (-65.39181518554688, -44.83129119873047)), (('test', 640), (-67.94903564453125, -47.254329681396484)), (('test', 647), (-89.69316101074219, -39.63624572753906)), (('test', 655), (-88.66512298583984, -34.00761032104492)), (('test', 664), (-115.430908203125, 8.016627311706543)), (('test', 676), (53.673545837402344, 33.396141052246094)), (('test', 684), (-78.29634857177734, 132.691…	['LEU', 'TYR', 'VAL']	[1, 0, 1]
3tew	A	527	wide		['LEU', 'LYS', 'ILE', 'ALA', 'PHE', 'GLY', 'PHE']	['H', '-']	[[(('test', 3959), (-68.16354370117188, -37.80152893066406)), (('test', 3967), (-63.66223907470703, -51.05800247192383)), (('test', 3976), (-79.29472351074219, -30.092912673950195)), (('test', 3984), (-89.48993682861328, -32.65812301635742)), (('test', 3989), (-122.74360656738281, -1.6327875852584839)), (('test', 4000), (75.57764434814453, 23.50434112548828)), (('test', 4004), (-57.61043167114258…	['LEU', 'PHE', 'PHE']	[1, 1, 1]
3tmo	A	207	wide		['LEU', 'ARG', 'ASP', 'LYS', 'LYS', 'GLY', 'PHE']	['H', '-']	[[(('test', 237), (-50.6468391418457, -48.95261764526367)), (('test', 245), (-60.46259689331055, -51.397926330566406)), (('test', 256), (-64.62303161621094, -36.90815734863281)), (('test', 264), (-95.25884246826172, -24.098045349121094)), (('test', 273), (-132.00726318359375, -9.88081169128418)), (('test', 282), (74.57513427734375, 6.638971328735352)), (('test', 286), (-76.5496597290039, 151.8517…	['LEU', 'LYS', 'PHE']	[1, 0, 1]
3to3	A	425	wide		['LEU', 'VAL', 'VAL', 'GLU', 'HIS', 'GLY', 'ILE']	['H', '-', 'E']	[[(('test', 3508), (-55.78583526611328, -44.28158187866211)), (('test', 3516), (-58.8167610168457, -52.39239501953125)), (('test', 3523), (-81.1891860961914, -41.37105941772461)), (('test', 3530), (-78.80020904541016, -42.743019104003906)), (('test', 3539), (-101.67276763916016, -5.611748695373535)), (('test', 3549), (55.27050018310547, 32.60865020751953)), (('test', 3553), (-114.1781997680664, 1…	['LEU', 'HIS', 'ILE']	[0, 1, 1]
3to3	A	521	wide		['LEU', 'ALA', 'ASP', 'LYS', 'TYR', 'GLU', 'TRP']	['H', '-']	[[(('test', 4292), (-71.902099609375, -29.796396255493164)), (('test', 4300), (-73.31584167480469, -47.68495559692383)), (('test', 4305), (-78.31782531738281, -40.505733489990234)), (('test', 4313), (-84.52291107177734, -44.878082275390625)), (('test', 4322), (-102.46331787109375, 1.3632924556732178)), (('test', 4334), (59.694664001464844, 35.70094680786133)), (('test', 4343), (-97.4207763671875,…	['LEU', 'TYR', 'TRP']	[1, 1, 0]
3tqz	A	74	wide		['LEU', 'GLY', 'HIS', 'LYS', 'HIS', 'GLY', 'ILE']	['H', '-', 'E']	[[(('test', 589), (-65.73812866210938, -35.57437515258789)), (('test', 597), (-70.58390808105469, -43.49938201904297)), (('test', 601), (-69.20503997802734, -50.682132720947266)), (('test', 611), (-76.22893524169922, -33.446022033691406)), (('test', 620), (-121.39412689208984, -6.126471519470215)), (('test', 630), (71.70781707763672, 22.402002334594727)), (('test', 634), (-90.21561431884766, 105.…	['LEU', 'HIS', 'ILE']	[1, 1, 1]
3tr5	A	449	wide		['LEU', 'GLU', 'ASN', 'GLU', 'TYR', 'ASN', 'VAL']	['H', '-']	[[(('test', 3505), (-57.916015625, -44.16690444946289)), (('test', 3513), (-67.89405059814453, -52.97380828857422)), (('test', 3522), (-72.27013397216797, -33.1092529296875)), (('test', 3530), (-104.4421157836914, -27.87112045288086)), (('test', 3539), (-119.13529968261719, 2.5672736167907715)), (('test', 3551), (45.725563049316406, 48.94044494628906)), (('test', 3559), (-125.45574188232422, 125.…	['LEU', 'TYR', 'VAL']	[1, 1, 1]
3tw5	A	414	wide	interface	['ALA', 'GLN', 'THR', 'PHE', 'TYR', 'GLY', 'LEU']	['H', '-']	[[(('test', 1735), (-58.66813659667969, -42.55480194091797)), (('test', 1740), (-74.85142517089844, -47.06834411621094)), (('test', 1749), (-60.13051986694336, -41.72371292114258)), (('test', 1756), (-106.962158203125, -14.9144868850708)), (('test', 1767), (-132.82012939453125, -14.698734283447266)), (('test', 1779), (73.22296142578125, 33.004066467285156)), (('test', 1783), (-120.33662414550781,…	['ALA', 'TYR', 'LEU']	[1, 0, 1]
3u1h	A	304	wide		['LEU', 'ARG', 'TYR', 'SER', 'PHE', 'GLY', 'LEU']	['H', '-']	[[(('test', 2148), (-50.158260345458984, -50.108394622802734)), (('test', 2156), (-61.75310516357422, -66.71244812011719)), (('test', 2167), (-81.1574935913086, -29.028776168823242)), (('test', 2179), (-82.5963134765625, -24.43517303466797)), (('test', 2185), (-137.4173583984375, 6.427942752838135)), (('test', 2196), (61.17348861694336, 3.3869733810424805)), (('test', 2200), (-75.19668579101562, …	['LEU', 'PHE', 'LEU']	[1, 0, 1]
3u6n	A	1007	wide		['ALA', 'LEU', 'LYS', 'THR', 'TYR', 'ASN', 'MET']	['H', '-']	[[(('test', 3933), (-57.87210464477539, -37.71648406982422)), (('test', 3938), (-70.39498138427734, -61.17354965209961)), (('test', 3946), (-60.91449737548828, -35.37464141845703)), (('test', 3951), (-79.26568603515625, -38.12855529785156)), (('test', 3958), (-129.08767700195312, 6.103773593902588)), (('test', 3970), (55.81647872924805, 37.450347900390625)), (('test', 3978), (-91.42994689941406, …	['ALA', 'TYR', 'MET']	[1, 0, 1]
3uak	A	361	wide		['LEU', 'ARG', 'GLU', 'GLU', 'PHE', 'GLY', 'VAL']	['H', '-', 'E']	[[(('test', 2813), (-75.04154205322266, -41.26787567138672)), (('test', 2821), (-68.1377182006836, -57.10247802734375)), (('test', 2832), (-69.3563232421875, -35.803192138671875)), (('test', 2841), (-103.90070343017578, -14.10764217376709)), (('test', 2850), (-132.30630493164062, -15.47763729095459)), (('test', 2861), (76.60243225097656, 10.249161720275879)), (('test', 2865), (-86.84222412109375,…	['LEU', 'PHE', 'VAL']	[1, 0, 1]
3uca	A	154	wide	interface	['ALA', 'GLY', 'SER', 'ASP', 'GLY', 'MET', 'ILE']	['H', 'S', 'T']	[[(('test', 1139), (-82.92761993408203, -21.842971801757812)), (('test', 1144), (-90.92955780029297, -154.5449676513672)), (('test', 1148), (-55.855804443359375, -34.81585693359375)), (('test', 1154), (-103.48512268066406, 13.60753059387207)), (('test', 1162), (-127.06163024902344, -117.20331573486328)), (('test', 1166), (-53.7065544128418, -51.29826736450195)), (('test', 1174), (-61.664356231689…	['ALA', 'GLY', 'ILE']	[0, 0, 0]
3ugm	A	690	wide		['LEU', 'CYS', 'GLN', 'ALA', 'HIS', 'GLY', 'LEU']	['H', '-']	[[(('test', 3651), (-110.57357025146484, -37.83238983154297)), (('test', 3659), (-92.09918212890625, -35.775177001953125)), (('test', 3665), (-74.4313735961914, -1.320268988609314)), (('test', 3674), (-136.99395751953125, -40.44075393676758)), (('test', 3679), (-115.81568908691406, 4.6409759521484375)), (('test', 3689), (39.240760803222656, 45.7692756652832)), (('test', 3693), (-90.32803344726562…	['LEU', 'HIS', 'LEU']	[1, 1, 1]
3ugm	A	758	wide		['LEU', 'CYS', 'GLN', 'ALA', 'HIS', 'GLY', 'LEU']	['H', 'T', 'S', '-']	[[(('test', 4138), (-77.31575012207031, -13.647651672363281)), (('test', 4146), (-114.15433502197266, -31.394535064697266)), (('test', 4152), (-78.89608001708984, -7.366069793701172)), (('test', 4161), (-141.89578247070312, -47.78755569458008)), (('test', 4166), (-89.83271789550781, 0.3286493718624115)), (('test', 4171), (34.21379852294922, 47.80754089355469)), (('test', 4175), (-92.9395141601562…	['LEU', 'HIS', 'LEU']	[1, 1, 1]
3uk0	A	87	wide		['PHE', 'VAL', 'THR', 'GLU', 'SER', 'LYS', 'ALA']	['H', 'T', 'S', '-']	[[(('test', 471), (-55.57963943481445, -40.621543884277344)), (('test', 482), (-72.78248596191406, -50.91627502441406)), (('test', 489), (-88.95685577392578, -35.105831146240234)), (('test', 496), (-95.9646987915039, -48.95913314819336)), (('test', 505), (-82.64395141601562, -12.06965160369873)), (('test', 511), (55.10063171386719, 44.50887680053711)), (('test', 520), (-61.971099853515625, 147.10…	['PHE', 'SER', 'ALA']	[1, 1, 0]
3umv	A	438	wide		['MET', 'TRP', 'SER', 'ILE', 'CYS', 'GLY', 'LEU']	['H', '-', 'T']	[[(('test', 3351), (-65.50515747070312, -36.11564636230469)), (('test', 3359), (-62.054134368896484, -44.16619873046875)), (('test', 3373), (-70.54060363769531, -44.83951187133789)), (('test', 3379), (-97.68342590332031, -29.08765411376953)), (('test', 3387), (-123.86482238769531, 10.687211036682129)), (('test', 3393), (60.567386627197266, 22.817602157592773)), (('test', 3397), (-59.5732116699218…	['MET', 'CYS', 'LEU']	[1, 1, 0]
3uo3	A	80	wide		['LEU', 'LYS', 'LEU', 'LEU', 'ARG', 'ASN', 'ILE']	['H', '-']	[[(('test', 651), (-69.1989517211914, -31.950794219970703)), (('test', 659), (-56.69279861450195, -48.01267623901367)), (('test', 668), (-73.76371002197266, -40.55437469482422)), (('test', 676), (-93.80274200439453, -22.111425399780273)), (('test', 684), (-133.0488739013672, 5.6297407150268555)), (('test', 695), (53.855865478515625, 40.00071716308594)), (('test', 703), (-125.9720230102539, 134.35…	['LEU', 'ARG', 'ILE']	[0, 1, 1]
3ux8	A	656	wide		['ALA', 'GLN', 'LYS', 'LEU', 'HIS', 'ARG', 'ALA']	['H', '-']	[[(('test', 2133), (-58.86299514770508, -37.36333465576172)), (('test', 2138), (-69.27124786376953, -42.978424072265625)), (('test', 2147), (-73.76853942871094, -41.183319091796875)), (('test', 2156), (-86.46626281738281, -34.97990417480469)), (('test', 2164), (-124.33190155029297, 8.378620147705078)), (('test', 2174), (53.22562026977539, 36.40536117553711)), (('test', 2185), (-64.8784408569336, …	['ALA', 'HIS', 'ALA']	[1, 0, 0]
3v6t	A	351	wide		['LEU', 'CYS', 'GLN', 'ALA', 'HIS', 'GLY', 'LEU']	['H', 'T', 'S', '-']	[[(('test', 1002), (-66.66287231445312, -36.678287506103516)), (('test', 1010), (-83.6056137084961, -37.07453536987305)), (('test', 1016), (-81.36808776855469, -70.95066833496094)), (('test', 1025), (-64.13800811767578, -28.964778900146484)), (('test', 1030), (-109.37020111083984, -11.102022171020508)), (('test', 1040), (81.89108276367188, 4.959146022796631)), (('test', 1044), (-76.62167358398438…	['LEU', 'HIS', 'LEU']	[1, 1, 0]
3v6t	A	385	wide	interface	['LEU', 'CYS', 'GLN', 'ALA', 'HIS', 'GLY', 'LEU']	['H', 'T', 'S', '-']	[[(('test', 1246), (-70.99475860595703, -36.87982177734375)), (('test', 1254), (-82.98261260986328, -37.23405456542969)), (('test', 1260), (-87.29524993896484, -60.3546257019043)), (('test', 1269), (-72.7734603881836, -26.642547607421875)), (('test', 1274), (-115.02328491210938, -5.766635417938232)), (('test', 1284), (83.31673431396484, 6.088949680328369)), (('test', 1288), (-74.50849151611328, 1…	['LEU', 'HIS', 'LEU']	[1, 1, 0]
3v6t	A	419	wide	interface	['LEU', 'CYS', 'GLN', 'ALA', 'HIS', 'GLY', 'LEU']	['H', '-']	[[(('test', 1490), (-63.660240173339844, -38.95716094970703)), (('test', 1498), (-73.4675521850586, -53.449134826660156)), (('test', 1504), (-76.59215545654297, -32.06220245361328)), (('test', 1513), (-85.677490234375, -41.147430419921875)), (('test', 1518), (-110.48165893554688, -6.049543380737305)), (('test', 1528), (78.07108306884766, 17.75672149658203)), (('test', 1532), (-72.3199234008789, 1…	['LEU', 'HIS', 'LEU']	[1, 1, 1]
3v6t	A	521	wide		['LEU', 'CYS', 'GLN', 'ALA', 'HIS', 'GLY', 'LEU']	['H', 'T', '-', 'S']	[[(('test', 2230), (-61.319923400878906, -42.83910369873047)), (('test', 2238), (-83.29822540283203, -8.726723670959473)), (('test', 2244), (-59.29283142089844, 149.9193115234375)), (('test', 2253), (47.233551025390625, 64.70220947265625)), (('test', 2258), (45.69363021850586, 41.25564193725586)), (('test', 2268), (-82.06816101074219, -138.31846618652344)), (('test', 2272), (-60.577335357666016, …	['LEU', 'HIS', 'LEU']	[1, 0, 0]
3v6t	A	555	wide		['LEU', 'CYS', 'GLN', 'ALA', 'HIS', 'GLY', 'LEU']	['H', 'T', 'S', '-']	[[(('test', 2474), (-78.18551635742188, -20.95143699645996)), (('test', 2482), (-88.47008514404297, -44.15115737915039)), (('test', 2488), (-74.4844970703125, -72.69355010986328)), (('test', 2497), (-59.51871109008789, -33.306453704833984)), (('test', 2502), (-113.05885314941406, -7.20238733291626)), (('test', 2512), (69.90792846679688, 31.78225326538086)), (('test', 2516), (-91.55741119384766, 1…	['LEU', 'HIS', 'LEU']	[1, 1, 0]
3v6t	A	589	wide		['LEU', 'CYS', 'GLN', 'ALA', 'HIS', 'GLY', 'LEU']	['H', 'T', '-']	[[(('test', 2724), (-65.82865905761719, -32.32875061035156)), (('test', 2732), (-73.70848846435547, -55.81233596801758)), (('test', 2738), (-71.681640625, -53.25593566894531)), (('test', 2747), (-76.96647644042969, -31.519611358642578)), (('test', 2752), (-116.7051773071289, -2.605041265487671)), (('test', 2762), (70.17652130126953, 29.470735549926758)), (('test', 2766), (-91.5863037109375, 162.5…	['LEU', 'HIS', 'LEU']	[1, 1, 0]
3vbe	A	307	wide	interface	['LEU', 'ALA', 'LEU', 'LYS', 'GLU', 'GLY', 'LEU']	['H', '-']	[[(('test', 1932), (-60.26484298706055, -35.485870361328125)), (('test', 1940), (-73.57189178466797, -44.47722244262695)), (('test', 1945), (-67.94187927246094, -36.53211212158203)), (('test', 1953), (-111.64110565185547, -23.302738189697266)), (('test', 1962), (-112.40196228027344, -7.185971260070801)), (('test', 1971), (65.10071563720703, 25.757246017456055)), (('test', 1975), (-104.68207550048…	['LEU', 'GLU', 'LEU']	[1, 1, 1]
3vml	A	307	wide		['LEU', 'ARG', 'HIS', 'SER', 'LEU', 'LYS', 'LEU']	['H', 'T', '-']	[[(('test', 2372), (-67.92462921142578, -42.490257263183594)), (('test', 2380), (-66.97438049316406, -52.67809295654297)), (('test', 2391), (-84.67124938964844, -45.856201171875)), (('test', 2401), (-83.78041076660156, -41.30968475341797)), (('test', 2407), (-99.42028045654297, -9.587921142578125)), (('test', 2415), (58.398887634277344, 34.275718688964844)), (('test', 2424), (-98.89786529541016, …	['LEU', 'LEU', 'LEU']	[1, 1, 1]
3vn9	A	169	wide		['LEU', 'HIS', 'SER', 'LYS', 'LEU', 'SER', 'VAL']	['H', 'T', '-']	[[(('test', 974), (-67.68144989013672, -44.18033981323242)), (('test', 982), (-61.735374450683594, -41.8900032043457)), (('test', 992), (-83.31130981445312, -46.541175842285156)), (('test', 998), (-85.18077850341797, -15.905167579650879)), (('test', 1007), (-133.96127319335938, -4.272189140319824)), (('test', 1015), (53.40962219238281, 39.36992263793945)), (('test', 1021), (-112.76217651367188, 1…	['LEU', 'LEU', 'VAL']	[1, 0, 1]
3vqt	A	452	wide		['LEU', 'ALA', 'ASP', 'GLU', 'TYR', 'GLY', 'VAL']	['H', '-']	[[(('test', 3263), (-52.3958854675293, -47.6790657043457)), (('test', 3271), (-61.52460861206055, -53.496273040771484)), (('test', 3276), (-74.93709564208984, -37.992088317871094)), (('test', 3284), (-102.21294403076172, -21.657611846923828)), (('test', 3293), (-117.82764434814453, -8.569168090820312)), (('test', 3305), (67.60527038574219, 25.261520385742188)), (('test', 3309), (-109.809242248535…	['LEU', 'TYR', 'VAL']	[1, 1, 1]
3w3s	A	88	wide	interface	['LEU', 'GLY', 'ARG', 'LYS', 'HIS', 'ARG', 'VAL']	['H', 'S', '-']	[[(('test', 711), (-52.174560546875, -36.407135009765625)), (('test', 719), (-69.79557800292969, -42.643314361572266)), (('test', 723), (-72.74259185791016, -42.76117706298828)), (('test', 734), (-79.65433502197266, -47.004886627197266)), (('test', 743), (-109.64928436279297, 0.24308966100215912)), (('test', 753), (52.854225158691406, 54.4504508972168)), (('test', 764), (-145.26573181152344, 135.…	['LEU', 'HIS', 'VAL']	[0, 1, 1]
3w5m	A	927	wide		['TYR', 'ALA', 'ASN', 'ILE', 'ALA', 'GLY', 'ILE']	['H', 'T', 'S', '-']	[[(('test', 7159), (-73.1955795288086, -37.81708908081055)), (('test', 7171), (-74.32574462890625, -32.51347732543945)), (('test', 7176), (-114.22439575195312, -33.01795959472656)), (('test', 7184), (-89.28972625732422, -50.697044372558594)), (('test', 7192), (-73.1530532836914, -29.016611099243164)), (('test', 7197), (71.89451599121094, 45.1036262512207)), (('test', 7201), (-130.27102661132812, …	['TYR', 'ALA', 'ILE']	[0, 0, 0]
3w6b	A	138	wide		['ILE', 'LYS', 'LYS', 'GLU', 'SER', 'TYR', 'PHE']	['H', 'G']	[[(('test', 323), (-68.43376159667969, -35.17449951171875)), (('test', 331), (-59.16484069824219, -44.395267486572266)), (('test', 340), (-72.1744613647461, -43.92631530761719)), (('test', 349), (-73.16411590576172, -39.49972152709961)), (('test', 358), (-143.36741638183594, 6.506712913513184)), (('test', 364), (43.59982681274414, 51.55512619018555)), (('test', 376), (64.70250701904297, 19.166122…	['ILE', 'SER', 'PHE']	[1, 1, 0]
3wbz	A	166	wide		['LEU', 'VAL', 'LEU', 'LYS', 'LEU', 'LYS', 'MET']	['H', 'T', 'S', '-']	[[(('test', 1409), (-60.860443115234375, -40.4324951171875)), (('test', 1417), (-73.34333801269531, -45.70497512817383)), (('test', 1424), (-85.01931762695312, -41.471038818359375)), (('test', 1432), (-83.0052719116211, -47.4643669128418)), (('test', 1441), (-87.6401138305664, 5.206012725830078)), (('test', 1449), (54.40959167480469, 29.435348510742188)), (('test', 1458), (-71.87906646728516, 151…	['LEU', 'LEU', 'MET']	[1, 1, 1]
3we0	A	167	wide		['LEU', 'GLU', 'SER', 'GLY', 'ALA', 'ARG', 'PHE']	['H', '-']	[[(('test', 1177), (-70.28193664550781, -45.08316421508789)), (('test', 1185), (-56.513370513916016, -56.73794937133789)), (('test', 1194), (-61.719024658203125, -46.24897003173828)), (('test', 1200), (-91.56475830078125, -18.3974666595459)), (('test', 1204), (-134.4074249267578, 7.443314075469971)), (('test', 1209), (49.50715255737305, 53.66484451293945)), (('test', 1220), (-60.898704528808594, …	['LEU', 'ALA', 'PHE']	[1, 0, 0]
3wee	A	131	wide		['VAL', 'PHE', 'GLU', 'SER', 'LEU', 'GLU', 'ILE']	['H', 'T', '-']	[[(('test', 927), (-65.67720031738281, -38.15361404418945)), (('test', 934), (-88.53272247314453, -56.931373596191406)), (('test', 945), (-75.52350616455078, -15.696762084960938)), (('test', 954), (-116.534912109375, -55.52653503417969)), (('test', 960), (-71.37986755371094, -20.688621520996094)), (('test', 968), (53.64847183227539, 53.172691345214844)), (('test', 977), (-112.40742492675781, 149.…	['VAL', 'LEU', 'ILE']	[1, 1, 0]
3wj7	A	165	wide		['LEU', 'ILE', 'ARG', 'GLU', 'LYS', 'ASN', 'LEU']	['H', '-']	[[(('test', 1174), (-64.57768249511719, -30.703855514526367)), (('test', 1182), (-64.8922348022461, -41.62113952636719)), (('test', 1190), (-81.90594482421875, -46.19723892211914)), (('test', 1201), (-80.35628509521484, -23.564714431762695)), (('test', 1210), (-136.826171875, 10.876233100891113)), (('test', 1219), (53.71487045288086, 38.41090393066406)), (('test', 1227), (-53.78157043457031, 123.…	['LEU', 'LYS', 'LEU']	[1, 1, 0]
3wj7	A	310	wide		['ALA', 'LYS', 'LYS', 'GLU', 'LEU', 'GLY', 'TYR']	['H', '-']	[[(('test', 2285), (-72.8746109008789, -19.71026611328125)), (('test', 2290), (-70.8949203491211, -48.41184616088867)), (('test', 2299), (-73.74061584472656, -49.4608268737793)), (('test', 2308), (-83.06468200683594, -11.51666259765625)), (('test', 2317), (-134.6071014404297, -13.923608779907227)), (('test', 2325), (63.98284149169922, 39.041229248046875)), (('test', 2329), (-72.59491729736328, 13…	['ALA', 'LEU', 'TYR']	[1, 1, 0]
3wja	A	187	wide		['TYR', 'THR', 'ALA', 'CYS', 'GLY', 'GLY', 'MET']	['H', '-']	[[(('test', 2767), (-51.40167999267578, -48.98514175415039)), (('test', 2788), (-75.85001373291016, -49.923770904541016)), (('test', 2802), (-68.84467315673828, -37.04590606689453)), (('test', 2812), (-97.18800354003906, -25.067893981933594)), (('test', 2823), (-118.86460876464844, -8.911384582519531)), (('test', 2830), (74.64183807373047, 18.763364791870117)), (('test', 2837), (-65.8594512939453…	['TYR', 'GLY', 'MET']	[1, 0, 0]
3wlx	B	92	wide	interface	['ALA', 'ALA', 'VAL', 'LEU', 'GLY', 'SER', 'ILE']	['H', 'T', '-']	[[(('test', 3337), (-59.500091552734375, -38.295780181884766)), (('test', 3342), (-81.54077911376953, -48.41804122924805)), (('test', 3347), (-69.20207977294922, -47.06095886230469)), (('test', 3354), (-95.6346664428711, -34.211952209472656)), (('test', 3362), (-98.51615905761719, -7.612003326416016)), (('test', 3366), (59.09800720214844, 40.81332778930664)), (('test', 3372), (-112.53844451904297…	['ALA', 'GLY', 'ILE']	[1, 0, 0]
3wmw	A	158	wide	interface	['TYR', 'HIS', 'ALA', 'ASN', 'HIS', 'GLY', 'VAL']	['H', '-']	[[(('test', 935), (-71.43347930908203, -34.093910217285156)), (('test', 947), (-58.35787582397461, -48.89577102661133)), (('test', 957), (-70.54959869384766, -34.69010543823242)), (('test', 962), (-108.48097229003906, -23.47538185119629)), (('test', 970), (-129.07199096679688, 11.153743743896484)), (('test', 980), (63.822139739990234, 17.590248107910156)), (('test', 984), (-68.5286865234375, 118.…	['TYR', 'HIS', 'VAL']	[1, 1, 1]
3wov	A	696	wide		['ILE', 'LYS', 'LEU', 'ALA', 'PHE', 'ASN', 'ILE']	['H', 'S', '-']	[[(('test', 1534), (-59.878395080566406, -39.394996643066406)), (('test', 1542), (-66.98114013671875, -38.69416809082031)), (('test', 1551), (-94.06688690185547, -27.54416847229004)), (('test', 1559), (-89.30516052246094, -52.94988250732422)), (('test', 1564), (-102.74117279052734, 14.716450691223145)), (('test', 1575), (43.87279510498047, 40.33831787109375)), (('test', 1583), (-92.09017181396484…	['ILE', 'PHE', 'ILE']	[1, 0, 1]
3wqy	A	448	wide	interface	['LEU', 'TYR', 'ASP', 'SER', 'HIS', 'GLY', 'ILE']	['H', 'T', '-']	[[(('test', 3581), (-63.79768753051758, -37.65789031982422)), (('test', 3589), (-93.69097137451172, -45.503578186035156)), (('test', 3601), (-72.69867706298828, -17.84012222290039)), (('test', 3609), (-134.0628204345703, 9.148900985717773)), (('test', 3615), (-146.1312713623047, -3.4361557960510254)), (('test', 3625), (63.445823669433594, 34.84016036987305)), (('test', 3629), (-106.20463562011719…	['LEU', 'HIS', 'ILE']	[1, 1, 1]
3wxi	A	327	wide	interface	['MET', 'ARG', 'ARG', 'ASN', 'MET', 'ASN', 'LEU']	['H', 'T', 'S', '-']	[[(('test', 2563), (-50.463600158691406, -37.986907958984375)), (('test', 2571), (-91.65311431884766, -49.70569610595703)), (('test', 2582), (-74.11754608154297, -55.30696487426758)), (('test', 2593), (-86.22319030761719, -32.595726013183594)), (('test', 2601), (-105.4715576171875, -17.24261474609375)), (('test', 2609), (54.67852020263672, 42.500213623046875)), (('test', 2617), (-80.8580017089843…	['MET', 'MET', 'LEU']	[1, 0, 1]
3wyh	A	70	wide		['ILE', 'SER', 'ARG', 'GLU', 'SER', 'HIS', 'ALA']	['H', 'T']	[[(('test', 518), (-59.91927719116211, -43.64573287963867)), (('test', 526), (-58.81942367553711, -44.9755973815918)), (('test', 532), (-70.78736877441406, -38.895225524902344)), (('test', 543), (-74.8980484008789, -38.62139129638672)), (('test', 552), (-143.56222534179688, -0.7013713717460632)), (('test', 558), (51.45940399169922, 46.347869873046875)), (('test', 568), (53.703495025634766, 39.752…	['ILE', 'SER', 'ALA']	[1, 1, 0]
3wyw	A	116	wide		['PRO', 'HIS', 'MET', 'PHE', 'GLY', 'GLY', 'ALA']	['H', '-']	[[(('test', 925), (-61.52798843383789, -36.36156463623047)), (('test', 932), (-71.93267822265625, -48.61861801147461)), (('test', 942), (-71.61740112304688, -41.00455856323242)), (('test', 950), (-104.36528015136719, -13.858686447143555)), (('test', 961), (-111.7825927734375, 6.98861837387085)), (('test', 965), (64.14561462402344, -17.730419158935547)), (('test', 969), (-51.87522888183594, 151.22…	['PRO', 'GLY', 'ALA']	[1, 0, 0]
3wzu	A	249	wide		['LEU', 'LYS', 'GLU', 'LYS', 'HIS', 'GLY', 'VAL']	['H', '-']	[[(('test', 927), (-52.40132141113281, -50.141029357910156)), (('test', 935), (-58.01988983154297, -56.65263366699219)), (('test', 944), (-79.9789810180664, -0.0656106024980545)), (('test', 953), (-127.54881286621094, -21.41326332092285)), (('test', 962), (-139.19728088378906, 7.933205604553223)), (('test', 972), (51.85213851928711, 42.14301300048828)), (('test', 976), (-101.77452850341797, 139.0…	['LEU', 'HIS', 'VAL']	[1, 0, 1]
3x0v	A	329	wide		['TRP', 'ILE', 'LYS', 'ASP', 'CYS', 'GLY', 'ILE']	['H', 'T', '-']	[[(('test', 2585), (-65.79369354248047, -36.26788330078125)), (('test', 2599), (-75.00618743896484, -52.481536865234375)), (('test', 2607), (-73.9064712524414, -48.92659378051758)), (('test', 2616), (-86.22411346435547, -37.86396789550781)), (('test', 2624), (-99.05773162841797, -5.4385151863098145)), (('test', 2630), (68.94486236572266, 23.902074813842773)), (('test', 2634), (-96.77470397949219,…	['TRP', 'CYS', 'ILE']	[1, 0, 1]
3zcd	A	148	wide	interface	['ALA', 'GLY', 'SER', 'ALA', 'GLY', 'MET', 'VAL']	['H', 'S', 'T']	[[(('test', 1132), (-81.1215591430664, -27.331266403198242)), (('test', 1137), (-84.48348236083984, -154.76576232910156)), (('test', 1141), (-72.56632232666016, -17.771183013916016)), (('test', 1147), (-89.45150756835938, -6.731291770935059)), (('test', 1152), (-126.44312286376953, -118.40440368652344)), (('test', 1156), (-58.17659378051758, -51.03666687011719)), (('test', 1164), (-60.44771194458…	['ALA', 'GLY', 'VAL']	[0, 0, 0]
3zgj	A	198	wide		['TYR', 'GLU', 'ALA', 'ALA', 'PHE', 'ASP', 'MET']	['H', '-']	[[(('test', 1215), (-66.57269287109375, -34.73165512084961)), (('test', 1227), (-58.66734313964844, -48.198814392089844)), (('test', 1236), (-81.86753845214844, -45.472389221191406)), (('test', 1241), (-67.9471435546875, -41.14561462402344)), (('test', 1246), (-130.10919189453125, 8.903797149658203)), (('test', 1257), (59.577327728271484, 38.630165100097656)), (('test', 1265), (-110.3062744140625…	['TYR', 'PHE', 'MET']	[1, 1, 1]
3zif	A	730	wide	interface	['MET', 'LEU', 'ALA', 'ASN', 'TYR', 'ASN', 'ILE']	['H', '-']	[[(('test', 5746), (-61.342899322509766, -40.38241958618164)), (('test', 5754), (-71.06856536865234, -45.79152297973633)), (('test', 5762), (-68.99386596679688, -11.252652168273926)), (('test', 5767), (-113.62985229492188, -40.79262161254883)), (('test', 5775), (-130.71400451660156, 8.004938125610352)), (('test', 5787), (54.22445297241211, 26.36394500732422)), (('test', 5795), (-104.7674484252929…	['MET', 'TYR', 'ILE']	[1, 1, 1]
3zms	A	392	wide	interface	['LEU', 'SER', 'HIS', 'GLN', 'LEU', 'ASP', 'PHE']	['H', 'T', 'S', '-']	[[(('test', 1716), (-52.528564453125, -41.39296340942383)), (('test', 1724), (-73.57396697998047, -51.22338104248047)), (('test', 1730), (-92.84869384765625, -40.17137145996094)), (('test', 1740), (-86.28492736816406, -45.92145538330078)), (('test', 1749), (-88.23400115966797, -14.771522521972656)), (('test', 1757), (57.902381896972656, 46.1147346496582)), (('test', 1765), (-90.7605209350586, 82.…	['LEU', 'LEU', 'PHE']	[1, 1, 0]
3zpc	A	278	wide		['LEU', 'SER', 'LYS', 'GLN', 'TYR', 'GLN', 'ILE']	['H', '-']	[[(('test', 2107), (-58.151424407958984, -40.5936279296875)), (('test', 2115), (-67.63796997070312, -58.469478607177734)), (('test', 2121), (-73.09590148925781, -31.943716049194336)), (('test', 2130), (-101.39495849609375, -32.07709884643555)), (('test', 2139), (-117.73892211914062, 8.492204666137695)), (('test', 2151), (56.718780517578125, 42.569515228271484)), (('test', 2160), (-106.52300262451…	['LEU', 'TYR', 'ILE']	[1, 0, 1]
3zpl	A	34	wide	interface	['LEU', 'GLN', 'ARG', 'ASP', 'ALA', 'GLY', 'MET']	['H', 'S']	[[(('test', 248), (-78.1785888671875, -29.282386779785156)), (('test', 256), (-68.1662368774414, -37.51481246948242)), (('test', 261), (-81.08766174316406, -50.76511001586914)), (('test', 266), (-79.55378723144531, -15.61998176574707)), (('test', 274), (-141.6958465576172, -4.748172283172607)), (('test', 279), (72.69654083251953, 24.403797149658203)), (('test', 283), (-157.1700439453125, 157.6795…	['LEU', 'ALA', 'MET']	[0, 1, 0]
3zr5	A	166	wide		['ALA', 'LYS', 'HIS', 'TYR', 'HIS', 'ASP', 'LEU']	['H', '-']	[[(('test', 1152), (-48.46013641357422, -44.264286041259766)), (('test', 1157), (-73.97412109375, -50.43342590332031)), (('test', 1166), (-71.92680358886719, -33.54636001586914)), (('test', 1176), (-99.4880599975586, -27.727699279785156)), (('test', 1188), (-123.89995574951172, -3.898324966430664)), (('test', 1198), (63.48305130004883, 35.150150299072266)), (('test', 1206), (-105.2709732055664, 1…	['ALA', 'HIS', 'LEU']	[1, 0, 1]
4acv	A	17	wide		['LEU', 'GLN', 'GLU', 'LYS', 'GLY', 'GLY', 'LEU']	['H', '-']	[[(('test', 119), (-61.829811096191406, -38.862735748291016)), (('test', 127), (-75.66889190673828, -44.67018127441406)), (('test', 136), (-84.02655792236328, -25.33380699157715)), (('test', 141), (-103.4611587524414, -27.274608612060547)), (('test', 147), (-115.46588897705078, -7.806930065155029)), (('test', 151), (65.81627655029297, 18.242216110229492)), (('test', 155), (-91.42198944091797, 152…	['LEU', 'GLY', 'LEU']	[0, 0, 0]
4aec	A	366	wide	interface	['LEU', 'ALA', 'LEU', 'LYS', 'GLU', 'GLY', 'LEU']	['H', '-']	[[(('test', 1983), (-62.844810485839844, -34.64453125)), (('test', 1991), (-67.73130798339844, -57.3882942199707)), (('test', 1996), (-64.428466796875, -40.732261657714844)), (('test', 2004), (-91.01243591308594, -40.87162780761719)), (('test', 2013), (-99.68956756591797, -14.084308624267578)), (('test', 2022), (68.91584014892578, 32.425453186035156)), (('test', 2026), (-117.90452575683594, 115.2…	['LEU', 'GLU', 'LEU']	[0, 1, 1]
4ags	A	173	wide		['LEU', 'MSE', 'TYR', 'TYR', 'ALA', 'GLY', 'TYR']	['H', 'S', '-']	[[(('test', 1397), (-71.37577056884766, -29.336570739746094)), (('test', 1405), (-71.3505630493164, -47.065582275390625)), (('test', 1413), (-64.74970245361328, -48.50484085083008)), (('test', 1425), (-83.64837646484375, -26.224273681640625)), (('test', 1437), (-131.73907470703125, -1.7884881496429443)), (('test', 1442), (60.849945068359375, 20.33186149597168)), (('test', 1446), (-104.86790466308…	['LEU', 'ALA', 'TYR']	[1, 0, 1]
4air	A	263	wide	interface	['LEU', 'THR', 'ARG', 'SER', 'ASP', 'GLY', 'VAL']	['H', '-']	[[(('test', 2005), (-58.6142578125, -40.13499450683594)), (('test', 2013), (-64.18779754638672, -43.93297576904297)), (('test', 2020), (-79.6526107788086, -27.828208923339844)), (('test', 2031), (-85.72223663330078, -46.06511688232422)), (('test', 2037), (-127.06707763671875, 0.7033215761184692)), (('test', 2045), (70.02852630615234, 21.946422576904297)), (('test', 2049), (-96.16378021240234, 122…	['LEU', 'ASP', 'VAL']	[1, 0, 1]
4amc	A	864	wide		['MET', 'LYS', 'GLN', 'HIS', 'GLY', 'ASN', 'LEU']	['H', 'T', '-']	[[(('test', 980), (-74.2666015625, -17.33057975769043)), (('test', 988), (-80.45541381835938, -48.64466857910156)), (('test', 997), (-75.69782257080078, -60.41411590576172)), (('test', 1006), (-85.07459259033203, -19.911935806274414)), (('test', 1016), (-103.60848236083984, -26.068836212158203)), (('test', 1020), (55.872989654541016, 40.95500183105469)), (('test', 1028), (-103.13919067382812, 10.…	['MET', 'GLY', 'LEU']	[1, 0, 0]
4amv	A	314	wide		['PHE', 'GLU', 'SER', 'LEU', 'ALA', 'GLY', 'ILE']	['H', 'S', '-']	[[(('test', 2432), (-59.097145080566406, -47.000980377197266)), (('test', 2443), (-69.71546936035156, -43.367618560791016)), (('test', 2452), (-84.933349609375, -31.209880828857422)), (('test', 2458), (-101.02555847167969, -43.49348449707031)), (('test', 2466), (-100.99202728271484, -4.053860187530518)), (('test', 2471), (60.70561599731445, 30.832212448120117)), (('test', 2475), (-109.47585296630…	['PHE', 'ALA', 'ILE']	[0, 0, 1]
4anr	A	49	wide		['MET', 'THR', 'ARG', 'ASP', 'TYR', 'GLY', 'PHE']	['H', '-']	[[(('test', 72), (-65.68092346191406, -32.53444290161133)), (('test', 80), (-74.21904754638672, -51.42609786987305)), (('test', 87), (-67.49077606201172, -48.3277702331543)), (('test', 98), (-87.81684875488281, -39.72755813598633)), (('test', 106), (-110.08522033691406, 2.694643974304199)), (('test', 118), (78.7074966430664, 15.51110553741455)), (('test', 122), (-77.09889221191406, 140.8372802734…	['MET', 'TYR', 'PHE']	[1, 1, 1]
4anr	A	132	wide		['ILE', 'GLY', 'VAL', 'GLU', 'THR', 'PHE', 'PHE']	['H', 'T']	[[(('test', 756), (-65.8178482055664, -32.37649154663086)), (('test', 764), (-72.24478149414062, -42.84974670410156)), (('test', 768), (-69.34700775146484, -39.94820022583008)), (('test', 775), (-70.91243743896484, -44.7031135559082)), (('test', 784), (-138.9601287841797, 7.858227252960205)), (('test', 791), (57.272804260253906, 44.32389450073242)), (('test', 802), (59.297306060791016, 40.1132774…	['ILE', 'THR', 'PHE']	[1, 1, 0]
4b55	A	249	wide		['LEU', 'GLY', 'ASP', 'ARG', 'PHE', 'GLY', 'ILE']	['H', 'T', 'S', '-']	[[(('test', 1860), (-62.030738830566406, -38.707820892333984)), (('test', 1868), (-77.82579803466797, -47.5927619934082)), (('test', 1872), (-81.0523681640625, -70.27764129638672)), (('test', 1880), (-60.97826385498047, -40.939109802246094)), (('test', 1885), (-93.34046936035156, -9.616848945617676)), (('test', 1896), (63.13932800292969, 31.22109603881836)), (('test', 1900), (-91.72349548339844, …	['LEU', 'PHE', 'ILE']	[1, 1, 1]
4b87	A	759	wide		['LEU', 'LYS', 'ASN', 'LYS', 'LEU', 'HIS', 'VAL']	['H', 'S', '-']	[[(('test', 502), (-57.3703498840332, -44.37761306762695)), (('test', 510), (-65.77119445800781, -52.37905502319336)), (('test', 517), (-86.11360168457031, -32.42835235595703)), (('test', 525), (-96.59315490722656, -35.75238800048828)), (('test', 534), (-104.00784301757812, -5.665899753570557)), (('test', 542), (58.886566162109375, 33.3046760559082)), (('test', 552), (-62.83705139160156, 138.2659…	['LEU', 'LEU', 'VAL']	[1, 1, 1]
4bc2	A	262	wide		['TYR', 'VAL', 'GLN', 'ARG', 'TYR', 'GLY', 'PHE']	['H', '-']	[[(('test', 3791), (-76.09025573730469, -33.6682243347168)), (('test', 3812), (-59.89313507080078, -53.067283630371094)), (('test', 3828), (-75.43770599365234, -42.21453094482422)), (('test', 3845), (-76.12054443359375, -40.88445281982422)), (('test', 3869), (-116.65686798095703, -9.885586738586426)), (('test', 3890), (86.95060729980469, 25.197118759155273)), (('test', 3897), (-66.51603698730469,…	['TYR', 'TYR', 'PHE']	[1, 1, 1]
4bgf	A	249	wide	interface	['LEU', 'SER', 'GLU', 'ARG', 'PHE', 'GLY', 'ILE']	['H', 'T', 'S', '-']	[[(('test', 3780), (-62.25313949584961, -45.489349365234375)), (('test', 3799), (-68.93338012695312, -47.31386947631836)), (('test', 3810), (-87.44207763671875, -37.04447937011719)), (('test', 3825), (-110.95586395263672, -17.935110092163086)), (('test', 3832), (-109.8298110961914, -10.306469917297363)), (('test', 3852), (76.02947998046875, 13.708050727844238)), (('test', 3859), (-72.688926696777…	['LEU', 'PHE', 'ILE']	[1, 0, 1]
4bmx	A	164	wide		['LEU', 'VAL', 'SER', 'GLU', 'PHE', 'LYS', 'ALA']	['H', '-']	[[(('test', 1287), (-63.575374603271484, -36.93813705444336)), (('test', 1295), (-69.76255798339844, -47.784568786621094)), (('test', 1302), (-71.53325653076172, -37.124229431152344)), (('test', 1308), (-81.6349105834961, -41.759620666503906)), (('test', 1317), (-120.45259857177734, -3.09395694732666)), (('test', 1328), (50.33220291137695, 41.89311981201172)), (('test', 1335), (-72.32965087890625…	['LEU', 'PHE', 'ALA']	[1, 1, 1]
4bzy	A	345	wide		['TRP', 'LEU', 'GLU', 'GLU', 'TYR', 'ARG', 'PHE']	['H', 'T', 'S', '-']	[[(('test', 2437), (-71.93968963623047, -25.7637996673584)), (('test', 2451), (-76.30217742919922, -44.93147277832031)), (('test', 2459), (-83.44720458984375, -49.74940872192383)), (('test', 2468), (-77.44259643554688, -35.41714096069336)), (('test', 2477), (-115.79155731201172, -5.6667985916137695)), (('test', 2489), (61.702091217041016, 34.43693542480469)), (('test', 2500), (-62.45118713378906,…	['TRP', 'TYR', 'PHE']	[1, 1, 1]
4c20	A	195	wide	interface	['PHE', 'GLN', 'GLU', 'TYR', 'LEU', 'GLY', 'MET']	['H', '-']	[[(('test', 1454), (-55.74878692626953, -50.73540496826172)), (('test', 1465), (-62.39064407348633, -51.010929107666016)), (('test', 1474), (-76.92955017089844, -42.568565368652344)), (('test', 1483), (-89.47319030761719, -37.17110061645508)), (('test', 1495), (-110.9864730834961, -9.55298137664795)), (('test', 1503), (69.14922332763672, 22.53940773010254)), (('test', 1507), (-104.9464340209961, …	['PHE', 'LEU', 'MET']	[1, 1, 1]
4c2c	A	318	wide		['LEU', 'LYS', 'GLU', 'ALA', 'GLY', 'HIS', 'TYR']	['H', 'T', '-']	[[(('test', 2116), (-72.59790802001953, -30.707855224609375)), (('test', 2124), (-74.77696228027344, -52.74159240722656)), (('test', 2133), (-81.73027038574219, -44.32978057861328)), (('test', 2142), (-85.4253158569336, -38.41215896606445)), (('test', 2147), (-87.70988464355469, -13.099339485168457)), (('test', 2151), (54.67108917236328, 41.45571517944336)), (('test', 2161), (-107.00643920898438,…	['LEU', 'GLY', 'TYR']	[1, 0, 0]
4cn0	A	147	wide	interface	['ALA', 'ALA', 'LYS', 'LEU', 'PHE', 'ASN', 'LEU']	['H', 'T', '-']	[[(('test', 543), (-53.19586944580078, -46.97136306762695)), (('test', 553), (-73.59623718261719, -53.07434844970703)), (('test', 563), (-78.5909194946289, -32.54887390136719)), (('test', 585), (-105.69913482666016, -34.905330657958984)), (('test', 604), (-102.15960693359375, -15.017226219177246)), (('test', 624), (49.81705856323242, 44.9186897277832)), (('test', 638), (-71.60977935791016, 140.09…	['ALA', 'PHE', 'LEU']	[1, 0, 1]
4cyf	A	223	wide		['LEU', 'VAL', 'LYS', 'ASP', 'PHE', 'HIS', 'VAL']	['H', 'T', '-']	[[(('test', 1612), (-55.94712829589844, -39.75068664550781)), (('test', 1620), (-80.7576675415039, -49.08405685424805)), (('test', 1627), (-67.11402893066406, -56.140777587890625)), (('test', 1636), (-91.2221450805664, -35.343257904052734)), (('test', 1644), (-101.2452621459961, -2.9042749404907227)), (('test', 1655), (50.23042297363281, 41.386993408203125)), (('test', 1665), (-64.89125061035156,…	['LEU', 'PHE', 'VAL']	[1, 0, 1]
4cze	A	199	wide		['MET', 'ARG', 'ARG', 'HIS', 'HIS', 'ASN', 'LEU']	['H', '-', 'E']	[[(('test', 1401), (-61.58662796020508, -41.501529693603516)), (('test', 1409), (-67.59551239013672, -45.33867645263672)), (('test', 1420), (-77.03937530517578, -38.204349517822266)), (('test', 1431), (-100.17787170410156, -17.44530487060547)), (('test', 1441), (-130.41253662109375, 10.909773826599121)), (('test', 1451), (43.68917465209961, 42.764854431152344)), (('test', 1459), (-130.27354431152…	['MET', 'HIS', 'LEU']	[1, 1, 1]
4czn	A	155	wide		['PHE', 'ASP', 'ASP', 'ALA', 'GLY', 'GLY', 'PHE']	['H', '-']	[[(('test', 2240), (-67.95899200439453, -36.81948471069336)), (('test', 2260), (-63.670230865478516, -43.96604537963867)), (('test', 2272), (-68.21186828613281, -31.569168090820312)), (('test', 2284), (-70.27349090576172, -40.06822204589844)), (('test', 2294), (-166.10391235351562, 18.289939880371094)), (('test', 2301), (70.92310333251953, 24.991865158081055)), (('test', 2308), (-67.8420104980468…	['PHE', 'GLY', 'PHE']	[1, 0, 0]
4d8v	A	76	wide	interface	['LEU', 'ILE', 'GLN', 'SER', 'TYR', 'ASP', 'VAL']	['H', 'T', '-']	[[(('test', 564), (-51.47475051879883, -40.91232681274414)), (('test', 572), (-80.75524139404297, -47.66193389892578)), (('test', 580), (-79.12321472167969, -36.241241455078125)), (('test', 589), (-104.55559539794922, -21.133121490478516)), (('test', 595), (-119.62928771972656, 7.1825852394104)), (('test', 607), (53.79201126098633, 36.18769454956055)), (('test', 615), (-66.27706146240234, 133.613…	['LEU', 'TYR', 'VAL']	[1, 0, 1]
4d97	A	275	wide	interface	['LEU', 'ALA', 'SER', 'LEU', 'GLU', 'GLY', 'VAL']	['H', '-']	[[(('test', 2065), (-66.28968048095703, -37.75840759277344)), (('test', 2073), (-66.0277099609375, -48.684322357177734)), (('test', 2078), (-74.07527923583984, -29.631839752197266)), (('test', 2084), (-94.29373168945312, -31.139413833618164)), (('test', 2092), (-125.8230972290039, -5.6211700439453125)), (('test', 2101), (66.38778686523438, 23.126220703125)), (('test', 2105), (-102.13172912597656,…	['LEU', 'GLU', 'VAL']	[1, 1, 1]
4dg8	A	246	wide		['LEU', 'ILE', 'GLY', 'GLU', 'ARG', 'GLY', 'ALA']	['H', 'T', '-']	[[(('test', 1755), (-65.01033020019531, -35.85084533691406)), (('test', 1763), (-73.81092834472656, -52.08832550048828)), (('test', 1771), (-72.62366485595703, -43.914730072021484)), (('test', 1775), (-83.7560806274414, -37.4094123840332)), (('test', 1784), (-105.38392639160156, -3.4347310066223145)), (('test', 1795), (71.34923553466797, 23.229907989501953)), (('test', 1799), (-60.52530288696289,…	['LEU', 'ARG', 'ALA']	[0, 1, 0]
4dgt	A	77	wide		['LEU', 'TYR', 'ARG', 'ARG', 'HIS', 'ASN', 'TRP']	['H', 'S', '-']	[[(('test', 637), (-63.39521408081055, -39.03384017944336)), (('test', 645), (-65.70462036132812, -49.578453063964844)), (('test', 657), (-80.98381805419922, -30.473684310913086)), (('test', 668), (-90.8329849243164, -35.7988395690918)), (('test', 679), (-118.74993133544922, 6.946276664733887)), (('test', 689), (50.98619079589844, 37.55885696411133)), (('test', 697), (-125.86469268798828, 111.853…	['LEU', 'HIS', 'TRP']	[1, 0, 1]
4dhk	A	12	wide		['MET', 'ALA', 'GLU', 'GLU', 'HIS', 'LYS', 'MET']	['H', '-']	[[(('test', 82), (-69.82568359375, -31.263607025146484)), (('test', 90), (-72.13815307617188, -50.15522384643555)), (('test', 95), (-73.5508804321289, -36.617431640625)), (('test', 104), (-92.14727783203125, -29.680194854736328)), (('test', 113), (-127.48705291748047, 12.119950294494629)), (('test', 123), (57.719181060791016, 36.551082611083984)), (('test', 128), (-62.682674407958984, -37.1479187…	['MET', 'HIS', 'MET']	[1, 1, 0]
4dmo	A	255	wide		['LEU', 'HIS', 'SER', 'LYS', 'PHE', 'GLY', 'ILE']	['H', '-']	[[(('test', 3897), (-59.77066421508789, -41.161983489990234)), (('test', 3916), (-79.12926483154297, -50.41337966918945)), (('test', 3934), (-66.77822875976562, -38.708309173583984)), (('test', 3945), (-92.19613647460938, -29.10799217224121)), (('test', 3967), (-125.6973648071289, -6.627440929412842)), (('test', 3987), (73.90129089355469, 22.384252548217773)), (('test', 3994), (-99.59373474121094…	['LEU', 'PHE', 'ILE']	[1, 0, 1]
4dq8	A	242	wide	interface	['LEU', 'TRP', 'ARG', 'THR', 'ALA', 'LYS', 'LEU']	['H', 'T', 'S', '-']	[[(('test', 1641), (-61.212059020996094, -30.666460037231445)), (('test', 1649), (-75.36668395996094, -47.36703872680664)), (('test', 1663), (-90.58283996582031, -25.19749641418457)), (('test', 1674), (-103.62132263183594, -47.69206237792969)), (('test', 1681), (-80.2008285522461, -13.547975540161133)), (('test', 1686), (53.919281005859375, 44.1032829284668)), (('test', 1695), (-91.99677276611328…	['LEU', 'ALA', 'LEU']	[1, 1, 1]
4dqn	A	256	wide		['ALA', 'GLU', 'HIS', 'ARG', 'PHE', 'GLY', 'MET']	['H', 'T', '-']	[[(('test', 2006), (-51.61263656616211, -46.25168228149414)), (('test', 2011), (-72.81669616699219, -57.88268280029297)), (('test', 2020), (-82.3680191040039, -14.049139976501465)), (('test', 2030), (-110.55168151855469, -33.55702590942383)), (('test', 2041), (-113.43547821044922, -1.8418567180633545)), (('test', 2052), (66.65594482421875, 24.63870620727539)), (('test', 2056), (-91.39418029785156…	['ALA', 'PHE', 'MET']	[1, 0, 1]
4dqv	A	242	wide		['ALA', 'ASN', 'ASP', 'LEU', 'CYS', 'ALA', 'LEU']	['H', '-']	[[(('test', 1704), (-59.77954864501953, -35.72688293457031)), (('test', 1709), (-67.53326416015625, -43.5855712890625)), (('test', 1717), (-63.36341857910156, -51.13563537597656)), (('test', 1725), (-70.75006866455078, -41.06898498535156)), (('test', 1733), (-131.76364135742188, 5.131218910217285)), (('test', 1739), (57.91505813598633, 29.9456844329834)), (('test', 1744), (-60.62549591064453, 123…	['ALA', 'CYS', 'LEU']	[1, 0, 0]
4ecd	A	154	wide		['LEU', 'ASP', 'GLN', 'ALA', 'PHE', 'GLY', 'ILE']	['H', '-']	[[(('test', 686), (-56.672142028808594, -46.77231216430664)), (('test', 694), (-68.23140716552734, -47.75916290283203)), (('test', 702), (-70.31739044189453, -37.65964126586914)), (('test', 711), (-88.47193908691406, -34.289710998535156)), (('test', 716), (-126.2421646118164, -6.9106340408325195)), (('test', 727), (66.49712371826172, 29.297239303588867)), (('test', 731), (-95.41497039794922, 131.…	['LEU', 'PHE', 'ILE']	[1, 1, 1]
4eek	A	60	wide		['LEU', 'ALA', 'GLN', 'GLN', 'HIS', 'ASP', 'PHE']	['H', '-']	[[(('test', 464), (-61.3400764465332, -40.2738037109375)), (('test', 472), (-70.61469268798828, -48.502655029296875)), (('test', 477), (-69.92174530029297, -45.11347961425781)), (('test', 486), (-89.7994155883789, -26.99201011657715)), (('test', 495), (-127.59844207763672, 7.299901485443115)), (('test', 505), (52.04711151123047, 32.707820892333984)), (('test', 513), (-121.43079376220703, 134.0672…	['LEU', 'HIS', 'PHE']	[0, 0, 1]
4eff	A	363	wide		['LEU', 'ARG', 'GLU', 'GLU', 'PHE', 'GLY', 'ILE']	['H', '-', 'E']	[[(('test', 2553), (-54.81437301635742, -43.278682708740234)), (('test', 2561), (-72.42784881591797, -51.53364944458008)), (('test', 2572), (-70.11984252929688, -44.777862548828125)), (('test', 2577), (-87.08840942382812, -28.40789794921875)), (('test', 2582), (-124.7916030883789, -7.679050922393799)), (('test', 2593), (66.67543029785156, 25.988014221191406)), (('test', 2597), (-100.0756759643554…	['LEU', 'PHE', 'ILE']	[1, 1, 1]
4egs	A	55	wide		['LEU', 'LYS', 'LYS', 'GLU', 'TYR', 'GLY', 'ILE']	['H', '-']	[[(('test', 405), (-82.50530242919922, -26.69120216369629)), (('test', 413), (-76.69481658935547, -48.68315505981445)), (('test', 422), (-69.65727996826172, -49.31682586669922)), (('test', 431), (-77.20465850830078, -43.43898010253906)), (('test', 440), (-118.0496826171875, -7.761898517608643)), (('test', 452), (76.15816497802734, 12.420257568359375)), (('test', 456), (-95.4668197631836, 155.1230…	['LEU', 'TYR', 'ILE']	[1, 1, 0]
4eqq	A	75	wide	interface	['LEU', 'VAL', 'SER', 'PHE', 'ASP', 'LYS', 'TYR']	['H', 'T', '-']	[[(('test', 278), (-60.00457000732422, -35.76061248779297)), (('test', 286), (-80.44157409667969, -54.52132034301758)), (('test', 293), (-67.26232147216797, -43.14984130859375)), (('test', 299), (-93.66443634033203, -56.194305419921875)), (('test', 310), (-78.41877746582031, -13.873477935791016)), (('test', 318), (66.6130142211914, 31.103225708007812)), (('test', 327), (-73.41425323486328, 155.73…	['LEU', 'ASP', 'TYR']	[1, 1, 1]
4eu1	A	352	wide		['LEU', 'ARG', 'SER', 'GLU', 'TYR', 'HIS', 'ILE']	['H', '-', 'E']	[[(('test', 2669), (-59.0926513671875, -44.84577941894531)), (('test', 2677), (-60.80387496948242, -57.1966667175293)), (('test', 2688), (-68.89484405517578, -51.4412841796875)), (('test', 2694), (-81.69364166259766, -27.77724838256836)), (('test', 2699), (-123.32545471191406, -8.473984718322754)), (('test', 2711), (61.47686767578125, 36.668846130371094)), (('test', 2721), (-105.43148803710938, 1…	['LEU', 'TYR', 'ILE']	[1, 1, 1]
4f1n	A	633	wide		['PHE', 'LYS', 'ARG', 'LYS', 'TYR', 'ASP', 'ILE']	['H', 'S', '-']	[[(('test', 2689), (-66.52789306640625, -35.24248123168945)), (('test', 2700), (-65.91974639892578, -47.219478607177734)), (('test', 2709), (-79.23802185058594, -63.161014556884766)), (('test', 2720), (-79.4390869140625, -3.624013900756836)), (('test', 2729), (-139.28329467773438, -3.0857839584350586)), (('test', 2741), (59.772762298583984, 45.062408447265625)), (('test', 2749), (-132.21157836914…	['PHE', 'TYR', 'ILE']	[1, 1, 1]
4f3t	A	312	wide	interface	['PHE', 'LYS', 'ASP', 'ARG', 'HIS', 'LYS', 'LEU']	['H', '-']	[[(('test', 2217), (-72.63748931884766, -26.652090072631836)), (('test', 2228), (-69.03352355957031, -49.32530975341797)), (('test', 2237), (-74.88711547851562, -52.318904876708984)), (('test', 2245), (-74.68602752685547, -42.85256576538086)), (('test', 2256), (-108.61068725585938, -0.19483356177806854)), (('test', 2266), (61.9276237487793, 21.058059692382812)), (('test', 2275), (-106.46352386474…	['PHE', 'HIS', 'LEU']	[1, 1, 1]
4f5f	A	371	wide		['LEU', 'ARG', 'GLU', 'GLU', 'PHE', 'GLY', 'VAL']	['H', '-', 'E']	[[(('test', 2861), (-60.97468185424805, -35.07829284667969)), (('test', 2869), (-75.4705810546875, -55.526912689208984)), (('test', 2880), (-61.60792541503906, -46.043888092041016)), (('test', 2889), (-87.45065307617188, -41.422874450683594)), (('test', 2898), (-112.12168884277344, 1.4671378135681152)), (('test', 2909), (62.5207633972168, 19.73549461364746)), (('test', 2913), (-96.91950225830078,…	['LEU', 'PHE', 'VAL']	[1, 1, 1]
4f9d	A	237	wide		['LEU', 'ARG', 'THR', 'LYS', 'VAL', 'GLU', 'VAL']	['H', '-']	[[(('test', 1568), (-65.19732666015625, -42.641536712646484)), (('test', 1576), (-61.09494400024414, -44.5184440612793)), (('test', 1587), (-83.53567504882812, -47.921852111816406)), (('test', 1594), (-72.88516998291016, -42.24527359008789)), (('test', 1603), (-118.42887115478516, -0.9867525100708008)), (('test', 1610), (58.05324935913086, 43.38169860839844)), (('test', 1615), (-125.2250442504882…	['LEU', 'VAL', 'VAL']	[1, 1, 1]
4fay	A	142	wide		['ALA', 'HIS', 'LEU', 'GLY', 'LEU', 'GLY', 'ALA']	['H', '-']	[[(('test', 998), (-58.165794372558594, -35.185272216796875)), (('test', 1003), (-68.16387939453125, -56.53476333618164)), (('test', 1013), (-66.7342529296875, -37.52832794189453)), (('test', 1021), (-82.78266906738281, -41.896324157714844)), (('test', 1025), (-119.05664825439453, 1.5133607387542725)), (('test', 1033), (81.4603271484375, 14.328194618225098)), (('test', 1037), (-64.66376495361328,…	['ALA', 'LEU', 'ALA']	[1, 0, 0]
4fbg	A	66	wide		['ALA', 'ALA', 'PHE', 'GLY', 'TYR', 'GLY', 'ALA']	['H', 'T', 'S', '-']	[[(('test', 490), (-59.265899658203125, -42.5546760559082)), (('test', 495), (-85.37913513183594, -34.352195739746094)), (('test', 500), (-100.91558837890625, -21.654760360717773)), (('test', 511), (-90.23847961425781, -48.15004348754883)), (('test', 515), (-111.04408264160156, 16.889097213745117)), (('test', 527), (42.31338882446289, 58.30989074707031)), (('test', 531), (-111.6244125366211, 151.…	['ALA', 'TYR', 'ALA']	[0, 0, 0]
4ffl	A	355	wide		['LEU', 'LYS', 'GLU', 'ARG', 'PHE', 'GLY', 'ALA']	['H', '-']	[[(('test', 2721), (-62.3699951171875, -39.999629974365234)), (('test', 2729), (-64.99476623535156, -59.73876190185547)), (('test', 2738), (-69.17887115478516, -44.640926361083984)), (('test', 2747), (-94.502685546875, -19.26422119140625)), (('test', 2758), (-130.34596252441406, 7.256121635437012)), (('test', 2769), (69.49225616455078, 26.270723342895508)), (('test', 2773), (-75.83355712890625, 1…	['LEU', 'PHE', 'ALA']	[1, 0, 0]
4fmn	A	627	wide	interface	['LEU', 'ASN', 'GLU', 'TYR', 'TYR', 'SER', 'ILE']	['H', '-']	[[(('test', 990), (-58.91630935668945, -36.0484733581543)), (('test', 998), (-75.40876007080078, -49.860042572021484)), (('test', 1006), (-59.56975555419922, -52.75729751586914)), (('test', 1015), (-82.9272232055664, -38.1257438659668)), (('test', 1027), (-115.55841064453125, -5.468949794769287)), (('test', 1039), (62.180110931396484, 24.745147705078125)), (('test', 1045), (-93.90008544921875, 95…	['LEU', 'TYR', 'ILE']	[1, 1, 1]
4fo0	A	216	wide		['ILE', 'GLN', 'LYS', 'TYR', 'LEU', 'GLU', 'ILE']	['H', 'T', 'S', '-']	[[(('test', 1471), (-62.228981018066406, -44.32645034790039)), (('test', 1479), (-70.83545684814453, -40.522315979003906)), (('test', 1488), (-85.41155242919922, -38.71525573730469)), (('test', 1497), (-105.61776733398438, -35.06721115112305)), (('test', 1509), (-90.406494140625, -10.773292541503906)), (('test', 1517), (49.91899490356445, 51.55131912231445)), (('test', 1526), (-119.24458312988281…	['ILE', 'LEU', 'ILE']	[1, 1, 1]
4fp9	A	328	wide		['LEU', 'ALA', 'ASN', 'GLN', 'TYR', 'SER', 'ILE']	['H', 'S', '-']	[[(('test', 2197), (-77.78211975097656, -33.966495513916016)), (('test', 2205), (-71.66592407226562, -36.58860397338867)), (('test', 2210), (-82.71733093261719, -57.23782730102539)), (('test', 2218), (-72.83220672607422, -40.81182861328125)), (('test', 2227), (-112.36189270019531, -5.510181903839111)), (('test', 2239), (57.67727279663086, 41.835060119628906)), (('test', 2245), (-110.7123947143554…	['LEU', 'TYR', 'ILE']	[1, 1, 1]
4fx9	A	71	wide		['PHE', 'ILE', 'LYS', 'LYS', 'ARG', 'GLY', 'ILE']	['H', 'T', '-']	[[(('test', 491), (-81.36333465576172, -40.61554718017578)), (('test', 502), (-79.08685302734375, -59.977378845214844)), (('test', 510), (-79.34437561035156, -41.0320930480957)), (('test', 515), (-90.51203918457031, -18.139856338500977)), (('test', 524), (-128.54217529296875, 0.3304307162761688)), (('test', 535), (66.62433624267578, 23.168920516967773)), (('test', 539), (-94.30416107177734, 124.1…	['PHE', 'ARG', 'ILE']	[1, 1, 1]
4fz2	A	148	wide	interface	['LEU', 'TYR', 'GLU', 'ASN', 'PHE', 'TRP', 'LEU']	['H', '-']	[[(('test', 1174), (-60.47609329223633, -38.503971099853516)), (('test', 1182), (-68.71643829345703, -58.76496124267578)), (('test', 1194), (-50.773433685302734, -42.75556182861328)), (('test', 1203), (-98.69508361816406, -21.792634963989258)), (('test', 1211), (-135.9287872314453, -3.056013584136963)), (('test', 1222), (57.85813522338867, 32.94071960449219)), (('test', 1236), (-85.0378646850586,…	['LEU', 'PHE', 'LEU']	[1, 0, 1]
4g3v	A	36	wide		['LEU', 'TYR', 'SER', 'TYR', 'LEU', 'GLY', 'VAL']	['H', '-']	[[(('test', 586), (-60.901885986328125, -37.4166145324707)), (('test', 605), (-69.0597152709961, -51.399105072021484)), (('test', 626), (-69.19432067871094, -37.56128692626953)), (('test', 637), (-85.82669830322266, -42.335330963134766)), (('test', 658), (-117.78592681884766, 1.219006896018982)), (('test', 677), (75.58316040039062, 24.73480796813965)), (('test', 684), (-84.27483367919922, 104.322…	['LEU', 'LEU', 'VAL']	[1, 1, 1]
4g41	A	62	wide	interface	['LEU', 'VAL', 'GLU', 'HIS', 'PHE', 'LYS', 'ALA']	['H', 'T', '-']	[[(('test', 504), (-60.122413635253906, -44.36555480957031)), (('test', 512), (-75.66300201416016, -49.696083068847656)), (('test', 519), (-74.56033325195312, -49.694576263427734)), (('test', 528), (-79.89291381835938, -48.347293853759766)), (('test', 538), (-97.49839782714844, -1.4901657104492188)), (('test', 549), (59.89073944091797, 36.7469482421875)), (('test', 558), (-58.08231735229492, 141.…	['LEU', 'PHE', 'ALA']	[1, 1, 0]
4g6x	A	20	wide		['TYR', 'THR', 'GLY', 'LYS', 'LEU', 'GLY', 'PHE']	['H', 'T', '-']	[[(('test', 170), (-70.65851593017578, -36.847476959228516)), (('test', 182), (-83.95935821533203, -48.62062072753906)), (('test', 189), (-72.56751251220703, -35.14914321899414)), (('test', 193), (-100.68748474121094, -57.88169860839844)), (('test', 202), (-74.58956909179688, -21.15795135498047)), (('test', 210), (90.40737915039062, 7.13179349899292)), (('test', 214), (-64.45259094238281, 156.732…	['TYR', 'LEU', 'PHE']	[1, 1, 1]
4g9s	A	70	wide	interface	['ILE', 'SER', 'ARG', 'GLU', 'SER', 'ARG', 'ALA']	['H', 'T']	[[(('test', 1214), (-61.1595344543457, -42.95518112182617)), (('test', 1233), (-59.73728561401367, -49.3360710144043)), (('test', 1244), (-64.80333709716797, -44.43649673461914)), (('test', 1268), (-73.56566619873047, -38.552974700927734)), (('test', 1283), (-139.63571166992188, 3.44292950630188)), (('test', 1294), (53.50630569458008, 44.44950485229492)), (('test', 1318), (52.81181335449219, 40.7…	['ILE', 'SER', 'ALA']	[1, 1, 0]
4gey	A	65	wide		['LEU', 'GLN', 'LYS', 'ILE', 'LEU', 'GLY', 'TRP']	['H', 'T', '-']	[[(('test', 488), (-70.947021484375, -8.479175567626953)), (('test', 496), (-78.54331970214844, -40.254615783691406)), (('test', 505), (-73.74122619628906, -45.483211517333984)), (('test', 514), (-73.98381042480469, -40.14908981323242)), (('test', 522), (-121.4034194946289, -9.956647872924805)), (('test', 530), (82.1214370727539, 8.296211242675781)), (('test', 534), (-81.4730224609375, 110.331245…	['LEU', 'LEU', 'TRP']	[1, 1, 1]
4gl8	A	394	wide		['TRP', 'LYS', 'LYS', 'ASN', 'LEU', 'ASN', 'ILE']	['H', '-']	[[(('test', 2865), (-58.8339729309082, -38.63993835449219)), (('test', 2879), (-66.96876525878906, -55.73445129394531)), (('test', 2888), (-59.78792953491211, -46.0436897277832)), (('test', 2897), (-93.21739196777344, -23.160369873046875)), (('test', 2905), (-120.30033874511719, -11.98426342010498)), (('test', 2913), (54.86128234863281, 38.348148345947266)), (('test', 2921), (-110.86766815185547,…	['TRP', 'LEU', 'ILE']	[1, 1, 1]
4gll	A	245	wide	interface	['TYR', 'MET', 'LYS', 'GLN', 'GLU', 'GLY', 'VAL']	['H', '-']	[[(('test', 1243), (-70.16392517089844, -28.800500869750977)), (('test', 1255), (-67.78944396972656, -46.174652099609375)), (('test', 1263), (-75.32747650146484, -35.09503936767578)), (('test', 1272), (-98.6382064819336, -25.5153865814209)), (('test', 1281), (-132.0436248779297, 14.597015380859375)), (('test', 1290), (47.79682540893555, 34.9789924621582)), (('test', 1294), (-67.65852355957031, 13…	['TYR', 'GLU', 'VAL']	[1, 1, 1]
4gll	A	368	wide		['ALA', 'LYS', 'LEU', 'MET', 'LEU', 'GLY', 'TRP']	['H', '-']	[[(('test', 2202), (-71.44879913330078, -37.36824417114258)), (('test', 2207), (-58.457149505615234, -60.70307922363281)), (('test', 2216), (-52.438724517822266, -49.730342864990234)), (('test', 2224), (-94.91679382324219, -19.813121795654297)), (('test', 2232), (-119.86331939697266, -8.800000190734863)), (('test', 2240), (59.37147521972656, 21.71747589111328)), (('test', 2244), (-100.53684234619…	['ALA', 'LEU', 'TRP']	[1, 1, 1]
4go1	A	25	wide	interface	['PHE', 'TYR', 'TYR', 'HIS', 'ASP', 'GLY', 'LEU']	['H', 'T', 'S', '-']	[[(('test', 124), (-70.95381927490234, -39.62910461425781)), (('test', 135), (-74.5269546508789, -38.711421966552734)), (('test', 147), (-97.20443725585938, -64.81504821777344)), (('test', 159), (-62.98313522338867, -21.12165641784668)), (('test', 169), (-121.95767211914062, -6.309132099151611)), (('test', 177), (60.095420837402344, 19.345714569091797)), (('test', 181), (-62.259918212890625, 156.…	['PHE', 'ASP', 'LEU']	[1, 0, 1]
4gs4	A	167	wide		['LEU', 'ASN', 'LYS', 'HIS', 'TYR', 'ASN', 'LEU']	['H', '-']	[[(('test', 1186), (-66.50765991210938, -30.45964813232422)), (('test', 1194), (-75.29825592041016, -37.37010955810547)), (('test', 1202), (-70.22563171386719, -52.95025634765625)), (('test', 1211), (-76.48116302490234, -32.24116516113281)), (('test', 1221), (-132.49900817871094, 7.353299617767334)), (('test', 1233), (57.87248611450195, 29.781404495239258)), (('test', 1241), (-79.04597473144531, …	['LEU', 'TYR', 'LEU']	[1, 1, 1]
4guz	A	255	wide		['LEU', 'ARG', 'GLU', 'ILE', 'PHE', 'GLY', 'ILE']	['H', 'T', '-']	[[(('test', 2054), (-56.134403228759766, -42.73906707763672)), (('test', 2062), (-75.67146301269531, -54.55633544921875)), (('test', 2073), (-67.11807250976562, -46.038021087646484)), (('test', 2082), (-89.26531219482422, -46.55754470825195)), (('test', 2090), (-100.08235931396484, -12.360142707824707)), (('test', 2101), (69.42973327636719, 28.26506233215332)), (('test', 2105), (-105.730102539062…	['LEU', 'PHE', 'ILE']	[1, 1, 1]
4gvb	A	4	wide		['PHE', 'CYS', 'ALA', 'GLY', 'PHE', 'GLY', 'LEU']	['H', 'S', '-']	[[(('test', 23), (-64.12939453125, -41.81684112548828)), (('test', 34), (-69.68275451660156, -57.3177604675293)), (('test', 40), (-62.32421112060547, -33.59599304199219)), (('test', 45), (-84.1449966430664, -28.2694034576416)), (('test', 49), (-142.87164306640625, -5.984548091888428)), (('test', 60), (64.10591888427734, 30.551681518554688)), (('test', 64), (-112.39906311035156, 145.18092346191406…	['PHE', 'PHE', 'LEU']	[1, 0, 1]
4gwa	A	98	wide		['TRP', 'GLY', 'ASP', 'THR', 'TYR', 'GLY', 'ILE']	['H', '-']	[[(('test', 585), (-53.5413932800293, -51.628807067871094)), (('test', 599), (-80.225341796875, -47.84939193725586)), (('test', 603), (-71.25086212158203, -28.462141036987305)), (('test', 611), (-104.36781311035156, -39.51457214355469)), (('test', 618), (-106.41914367675781, -9.675525665283203)), (('test', 630), (66.91535186767578, 27.08678436279297)), (('test', 634), (-101.0787124633789, 130.625…	['TRP', 'TYR', 'ILE']	[1, 0, 1]
4gxw	A	229	wide		['ALA', 'VAL', 'ASP', 'LEU', 'LEU', 'HIS', 'VAL']	['H', 'T', 'S', '-']	[[(('test', 1810), (-58.878055572509766, -46.76404571533203)), (('test', 1815), (-74.40058898925781, -43.35798645019531)), (('test', 1822), (-103.76240539550781, -13.382512092590332)), (('test', 1830), (-104.5277099609375, -54.77423858642578)), (('test', 1838), (-74.31584167480469, -21.105615615844727)), (('test', 1846), (62.850425720214844, 42.4002799987793)), (('test', 1856), (-63.7437515258789…	['ALA', 'LEU', 'VAL']	[1, 0, 1]
4gyg	A	284	wide		['PHE', 'GLU', 'ARG', 'ARG', 'PHE', 'HIS', 'PHE']	['H', '-']	[[(('test', 2163), (-65.3443374633789, -28.378257751464844)), (('test', 2174), (-66.74107360839844, -55.765594482421875)), (('test', 2183), (-73.08452606201172, -53.19688034057617)), (('test', 2194), (-65.92144775390625, -37.60515594482422)), (('test', 2205), (-120.15045928955078, 6.328184127807617)), (('test', 2216), (50.718475341796875, 33.7662467956543)), (('test', 2226), (-108.19290924072266,…	['PHE', 'PHE', 'PHE']	[1, 1, 1]
4gzk	A	233	wide		['PHE', 'TYR', 'ARG', 'ASP', 'TYR', 'GLU', 'ALA']	['H', '-']	[[(('test', 1769), (-60.90324020385742, -43.33233642578125)), (('test', 1780), (-63.42696762084961, -51.095176696777344)), (('test', 1792), (-65.47028350830078, -47.476409912109375)), (('test', 1803), (-91.86540985107422, -19.021495819091797)), (('test', 1811), (-130.044921875, 3.787755250930786)), (('test', 1823), (49.435237884521484, 44.76735305786133)), (('test', 1832), (-129.94984436035156, 1…	['PHE', 'TYR', 'ALA']	[1, 1, 1]
4h6u	A	161	wide		['LEU', 'GLU', 'LYS', 'ARG', 'TYR', 'ASP', 'LEU']	['H', 'S', '-']	[[(('test', 1082), (-60.1253776550293, -43.0972785949707)), (('test', 1090), (-69.8430404663086, -44.283573150634766)), (('test', 1099), (-81.80519104003906, -37.42875289916992)), (('test', 1108), (-99.62840270996094, -23.57599639892578)), (('test', 1119), (-121.04808044433594, 6.764077186584473)), (('test', 1131), (55.06840515136719, 31.485416412353516)), (('test', 1139), (-91.0400619506836, 97.…	['LEU', 'TYR', 'LEU']	[1, 0, 1]
4ha7	A	168	wide		['LEU', 'LYS', 'GLU', 'GLU', 'PHE', 'ASN', 'ILE']	['H', '-']	[[(('test', 1173), (-57.79664993286133, -40.317100524902344)), (('test', 1181), (-76.7176513671875, -46.49894714355469)), (('test', 1190), (-72.48279571533203, -42.49623489379883)), (('test', 1199), (-93.94467163085938, -31.482343673706055)), (('test', 1208), (-117.89503479003906, 9.699959754943848)), (('test', 1219), (54.46495056152344, 36.13556671142578)), (('test', 1227), (-91.31700134277344, …	['LEU', 'PHE', 'ILE']	[1, 1, 1]
4hpz	A	317	wide		['LEU', 'CYS', 'GLN', 'ASP', 'HIS', 'GLY', 'LEU']	['H', '-']	[[(('test', 1220), (-68.9524917602539, -41.78610610961914)), (('test', 1228), (-70.10411071777344, -36.74850082397461)), (('test', 1234), (-92.12837219238281, -20.331449508666992)), (('test', 1243), (-107.07699584960938, -21.797592163085938)), (('test', 1251), (-124.14002990722656, 0.7066522836685181)), (('test', 1261), (73.98188018798828, 8.1913423538208)), (('test', 1265), (-65.80608367919922, …	['LEU', 'HIS', 'LEU']	[1, 1, 1]
4hpz	A	351	wide		['LEU', 'CYS', 'GLN', 'ALA', 'HIS', 'GLY', 'LEU']	['H', '-']	[[(('test', 1467), (-73.07785034179688, -32.761817932128906)), (('test', 1475), (-73.61651611328125, -40.25099563598633)), (('test', 1481), (-81.82955932617188, -35.05897903442383)), (('test', 1490), (-97.40094757080078, -33.29239273071289)), (('test', 1495), (-118.63202667236328, 1.817038655281067)), (('test', 1505), (65.27677917480469, 30.190467834472656)), (('test', 1509), (-77.98853302001953,…	['LEU', 'HIS', 'LEU']	[1, 1, 1]
4hpz	A	419	wide		['LEU', 'CYS', 'GLN', 'ASP', 'HIS', 'GLY', 'LEU']	['H', 'T', '-']	[[(('test', 1967), (-61.79702377319336, -37.73193359375)), (('test', 1975), (-80.80684661865234, -46.9925651550293)), (('test', 1981), (-73.06256103515625, -49.54625701904297)), (('test', 1990), (-86.86743927001953, -24.04444122314453)), (('test', 1998), (-115.44141387939453, -2.953267812728882)), (('test', 2008), (75.58116149902344, 10.287019729614258)), (('test', 2012), (-70.98705291748047, 160…	['LEU', 'HIS', 'LEU']	[1, 1, 0]
4hpz	A	453	wide		['LEU', 'CYS', 'GLN', 'ASP', 'HIS', 'GLY', 'LEU']	['H', '-']	[[(('test', 2217), (-67.43843841552734, -40.21242904663086)), (('test', 2225), (-71.34939575195312, -42.279361724853516)), (('test', 2231), (-77.91195678710938, -37.5531120300293)), (('test', 2240), (-85.95846557617188, -34.28788757324219)), (('test', 2248), (-118.81033325195312, 4.473783493041992)), (('test', 2258), (67.79995727539062, 19.591297149658203)), (('test', 2262), (-65.2278060913086, 1…	['LEU', 'HIS', 'LEU']	[1, 1, 1]
4i27	A	464	wide		['ALA', 'THR', 'HIS', 'GLU', 'ARG', 'LYS', 'MET']	['H', '-', 'E']	[[(('test', 2480), (-54.25615310668945, -44.96832275390625)), (('test', 2485), (-70.0218276977539, -60.56928253173828)), (('test', 2492), (-77.53294372558594, -28.717103958129883)), (('test', 2502), (-102.4482650756836, -26.854907989501953)), (('test', 2511), (-120.55070495605469, -5.856451034545898)), (('test', 2522), (54.92634582519531, 43.97752380371094)), (('test', 2527), (-119.29236602783203…	['ALA', 'ARG', 'MET']	[1, 0, 1]
4i97	A	115	wide		['PRO', 'GLN', 'VAL', 'PHE', 'ALA', 'LYS', 'ALA']	['H', '-']	[[(('test', 916), (-59.324790954589844, -32.3679084777832)), (('test', 923), (-69.94483184814453, -58.039390563964844)), (('test', 932), (-72.36644744873047, -38.72281265258789)), (('test', 939), (-95.80554962158203, -28.214820861816406)), (('test', 950), (-112.75548553466797, -9.241312026977539)), (('test', 955), (59.32754135131836, 27.834272384643555)), (('test', 964), (-67.61247253417969, 154.…	['PRO', 'ALA', 'ALA']	[1, 0, 0]
4id9	A	294	wide		['ILE', 'ARG', 'ASN', 'THR', 'LEU', 'GLY', 'PHE']	['H', '-']	[[(('test', 2294), (-68.46795654296875, -34.38517761230469)), (('test', 2302), (-60.22478485107422, -51.27552032470703)), (('test', 2313), (-79.50848388671875, -28.375757217407227)), (('test', 2321), (-85.09082794189453, -42.68912124633789)), (('test', 2328), (-110.20305633544922, -5.2108283042907715)), (('test', 2336), (74.83638000488281, 23.62588119506836)), (('test', 2340), (-62.93374633789062…	['ILE', 'LEU', 'PHE']	[1, 1, 0]
4if8	A	154	wide		['ALA', 'LYS', 'ASN', 'PHE', 'TYR', 'SER', 'ALA']	['H', '-']	[[(('test', 969), (-64.27140808105469, -40.008785247802734)), (('test', 974), (-70.8129653930664, -47.35279083251953)), (('test', 983), (-66.43177032470703, -44.108154296875)), (('test', 991), (-86.10448455810547, -33.112850189208984)), (('test', 1002), (-120.65984344482422, -4.1267313957214355)), (('test', 1014), (57.940372467041016, 29.729251861572266)), (('test', 1020), (-85.91793823242188, 14…	['ALA', 'TYR', 'ALA']	[1, 0, 1]
4ilk	A	180	wide		['LEU', 'LYS', 'GLY', 'VAL', 'TYR', 'ASN', 'VAL']	['H', 'T', '-']	[[(('test', 1328), (-53.229793548583984, -49.556129455566406)), (('test', 1336), (-72.25428009033203, -54.17240524291992)), (('test', 1345), (-81.8552017211914, -23.369831085205078)), (('test', 1349), (-105.92085266113281, -44.46593475341797)), (('test', 1356), (-99.22188568115234, -3.6027181148529053)), (('test', 1368), (48.500362396240234, 42.571353912353516)), (('test', 1376), (-68.89180755615…	['LEU', 'TYR', 'VAL']	[1, 0, 1]
4ipl	A	179	wide		['PRO', 'PHE', 'THR', 'SER', 'GLY', 'GLY', 'ILE']	['H', '-']	[[(('test', 1459), (-61.431880950927734, -38.971248626708984)), (('test', 1466), (-76.07429504394531, -53.13664627075195)), (('test', 1477), (-61.345821380615234, -47.807212829589844)), (('test', 1484), (-83.44178771972656, -40.45772171020508)), (('test', 1490), (-105.48389434814453, -2.2456791400909424)), (('test', 1494), (64.91999816894531, 18.341060638427734)), (('test', 1498), (-84.2682037353…	['PRO', 'GLY', 'ILE']	[1, 0, 0]
4iqv	A	464	wide		['ALA', 'THR', 'HIS', 'GLU', 'ARG', 'LYS', 'MET']	['H', '-', 'E']	[[(('test', 2446), (-52.77835464477539, -45.58213424682617)), (('test', 2451), (-70.24134826660156, -60.630672454833984)), (('test', 2458), (-72.00901794433594, -36.68084716796875)), (('test', 2468), (-96.60128021240234, -32.8765983581543)), (('test', 2477), (-114.94294738769531, -3.2375495433807373)), (('test', 2488), (52.36669158935547, 42.012611389160156)), (('test', 2494), (-116.4408340454101…	['ALA', 'ARG', 'MET']	[1, 0, 1]
4ivm	B	397	wide		['ALA', 'ALA', 'THR', 'GLN', 'LEU', 'GLY', 'LEU']	['H', '-']	[[(('test', 2869), (-73.58197784423828, -43.491111755371094)), (('test', 2874), (-59.07197570800781, -51.82477951049805)), (('test', 2879), (-66.319580078125, -55.24250793457031)), (('test', 2886), (-83.32162475585938, -21.025909423828125)), (('test', 2895), (-122.0685806274414, 0.3051874339580536)), (('test', 2903), (66.33364868164062, 13.517794609069824)), (('test', 2907), (-84.41332244873047, …	['ALA', 'LEU', 'LEU']	[1, 0, 1]
4j1q	A	380	wide		['MET', 'LEU', 'LYS', 'THR', 'THR', 'GLY', 'MET']	['H', '-', 'B']	[[(('test', 2983), (-63.96442794799805, -29.54962158203125)), (('test', 2991), (-75.39154052734375, -43.678829193115234)), (('test', 2999), (-75.09302520751953, -43.67124938964844)), (('test', 3008), (-64.27310943603516, -44.002498626708984)), (('test', 3015), (-121.52298736572266, -19.38245391845703)), (('test', 3022), (78.0905532836914, 13.314735412597656)), (('test', 3026), (-91.721435546875, …	['MET', 'THR', 'MET']	[1, 1, 1]
4j3s	A	461	wide		['TRP', 'ALA', 'VAL', 'ASN', 'TYR', 'LYS', 'VAL']	['H', 'S', '-']	[[(('test', 3399), (-66.33016967773438, -39.43289566040039)), (('test', 3413), (-67.20063018798828, -42.2331657409668)), (('test', 3418), (-88.52621459960938, -50.808380126953125)), (('test', 3425), (-75.81813049316406, -24.426593780517578)), (('test', 3433), (-122.95695495605469, 2.009544849395752)), (('test', 3445), (53.1852912902832, 38.4007453918457)), (('test', 3454), (-71.35983276367188, 14…	['TRP', 'TYR', 'VAL']	[1, 1, 1]
4j7o	A	291	wide		['LEU', 'GLU', 'GLN', 'LYS', 'PHE', 'GLY', 'ALA']	['H', '-']	[[(('test', 2117), (-70.6123046875, -25.022693634033203)), (('test', 2125), (-74.75282287597656, -48.317691802978516)), (('test', 2134), (-60.14691162109375, -40.37636947631836)), (('test', 2143), (-83.64574432373047, -49.90610885620117)), (('test', 2152), (-111.56733703613281, -4.763618469238281)), (('test', 2163), (63.902198791503906, 26.98261833190918)), (('test', 2167), (-70.96566009521484, 1…	['LEU', 'PHE', 'ALA']	[1, 1, 1]
4j7r	A	440	wide		['TRP', 'VAL', 'THR', 'GLU', 'TYR', 'HIS', 'VAL']	['H', '-']	[[(('test', 2807), (-63.72172927856445, -36.48893737792969)), (('test', 2821), (-69.40316772460938, -54.80342102050781)), (('test', 2828), (-66.55926513671875, -50.086631774902344)), (('test', 2835), (-84.98665618896484, -27.182126998901367)), (('test', 2844), (-115.64878845214844, -2.8761672973632812)), (('test', 2856), (61.79401397705078, 29.90424156188965)), (('test', 2866), (-66.8396911621093…	['TRP', 'TYR', 'VAL']	[0, 1, 1]
4jrn	A	316	wide		['ALA', 'GLN', 'GLU', 'SER', 'CYS', 'ARG', 'PHE']	['H', 'T', 'S', '-', 'B']	[[(('test', 949), (-65.72801971435547, -26.416645050048828)), (('test', 954), (-86.64024353027344, -47.13102722167969)), (('test', 963), (-79.981689453125, -51.203189849853516)), (('test', 972), (-82.5259017944336, -32.000797271728516)), (('test', 978), (-109.2571029663086, -13.669966697692871)), (('test', 984), (54.41036605834961, 46.19660949707031)), (('test', 995), (-95.41749572753906, 138.038…	['ALA', 'CYS', 'PHE']	[1, 0, 1]
4jxk	A	258	wide	interface	['PRO', 'PHE', 'ILE', 'LEU', 'ARG', 'GLY', 'VAL']	['H', 'T', '-']	[[(('test', 1823), (-58.203224182128906, -31.835647583007812)), (('test', 1830), (-75.0455551147461, -58.770355224609375)), (('test', 1841), (-66.07042694091797, -41.03330612182617)), (('test', 1849), (-97.78601837158203, -33.63672637939453)), (('test', 1857), (-105.6400146484375, 2.28336238861084)), (('test', 1868), (64.5574722290039, 30.28666114807129)), (('test', 1872), (-79.95449829101562, 14…	['PRO', 'ARG', 'VAL']	[1, 0, 1]
4jz6	A	86	wide		['MET', 'ALA', 'MET', 'GLU', 'VAL', 'GLY', 'ALA']	['H', '-']	[[(('test', 685), (-62.437599182128906, -33.39154052734375)), (('test', 693), (-65.78166961669922, -38.846920013427734)), (('test', 698), (-75.02213287353516, -44.0615234375)), (('test', 706), (-81.36808776855469, -44.64940643310547)), (('test', 715), (-126.36865234375, 19.625886917114258)), (('test', 722), (55.60092544555664, 35.76250076293945)), (('test', 726), (-84.58192443847656, 131.59432983…	['MET', 'VAL', 'ALA']	[1, 1, 1]
4k03	A	147	wide		['ILE', 'GLU', 'THR', 'ASN', 'GLY', 'GLY', 'ILE']	['H', 'T', 'S']	[[(('test', 1160), (-59.1203498840332, -39.50315856933594)), (('test', 1168), (-62.83829879760742, -66.12734985351562)), (('test', 1177), (-40.5313720703125, -56.27048110961914)), (('test', 1184), (-66.45145416259766, 8.78111743927002)), (('test', 1192), (93.30529022216797, 42.273563385009766)), (('test', 1196), (87.37194061279297, -12.683566093444824)), (('test', 1200), (-127.04684448242188, 136…	['ILE', 'GLY', 'ILE']	[0, 0, 0]
4k2i	A	367	wide		['LEU', 'ASN', 'GLU', 'ASP', 'PHE', 'GLY', 'VAL']	['H', '-', 'B']	[[(('test', 2916), (-64.63809967041016, -46.33146286010742)), (('test', 2924), (-68.4863510131836, -52.78722381591797)), (('test', 2932), (-66.9769515991211, -47.7967414855957)), (('test', 2941), (-81.8577651977539, -33.812496185302734)), (('test', 2949), (-123.36422729492188, 2.2083280086517334)), (('test', 2960), (66.14111328125, 18.966976165771484)), (('test', 2964), (-91.947509765625, 114.074…	['LEU', 'PHE', 'VAL']	[1, 0, 1]
4kds	A	107	wide		['LEU', 'GLY', 'LYS', 'ALA', 'PHE', 'GLN', 'ALA']	['H', '-']	[[(('test', 789), (-59.31109619140625, -41.389034271240234)), (('test', 797), (-67.67154693603516, -43.044734954833984)), (('test', 801), (-68.54314422607422, -48.94621276855469)), (('test', 810), (-72.44635772705078, -43.098079681396484)), (('test', 815), (-126.123046875, 3.380434989929199)), (('test', 826), (50.6131477355957, 35.92378616333008)), (('test', 835), (-96.14957427978516, 104.8500900…	['LEU', 'PHE', 'ALA']	[1, 1, 1]
4kf7	A	230	wide		['LEU', 'GLN', 'GLY', 'ALA', 'PHE', 'GLY', 'PHE']	['H', '-']	[[(('test', 1715), (-59.91636657714844, -49.56309509277344)), (('test', 1723), (-70.07997131347656, -44.63572692871094)), (('test', 1732), (-67.23241424560547, -38.02489471435547)), (('test', 1736), (-103.40943145751953, -22.832595825195312)), (('test', 1741), (-132.38722229003906, 4.309571266174316)), (('test', 1752), (60.29237365722656, 24.71419906616211)), (('test', 1756), (-95.51238250732422,…	['LEU', 'PHE', 'PHE']	[1, 1, 0]
[truncated: 544 more rows]
