# Supplementary material for: Bicyclic Schellman Loop Mimics (BSMs): Rigid Synthetic C-Caps for Enforcing Peptide Helicity
Source: ACS Cent Sci. 2023 Feb 13;9(2):300–6. doi: 10.1021/acscentsci.2c01265 (PMC9951308; doi:10.1021/acscentsci.2c01265)
Supplement: Supplementary file 4 — oc2c01265_si_004.zip [file oc2c01265_si_004.zip › common Schellman loop hydrophobic patterns.csv]

pdb code	chain id	start residue id	type	interface?	sequence	secondary structure	dihedrals	[C3, Ccap, C'']	hydrophobic patterns
10mh	A	28	common		['LEU', 'GLU', 'SER', 'CYS', 'GLY', 'ALA']	['H', 'T', '-']	[[(('test', 214), (-69.4904556274414, -28.601106643676758)), (('test', 222), (-77.30339813232422, -33.13280487060547)), (('test', 231), (-59.05671691894531, -17.46839141845703)), (('test', 237), (-100.06534576416016, -2.5663585662841797)), (('test', 243), (108.06173706054688, -6.713845729827881)), (('test', 247), (-74.04342651367188, 160.72210693359375))]]	['LEU', 'CYS', 'ALA']	[0, 0, 0]
10mh	A	140	common		['MET', 'ASN', 'GLU', 'LEU', 'ASP', 'TYR']	['H', 'T', 'B']	[[(('test', 1103), (-59.42095184326172, -35.5399055480957)), (('test', 1111), (-65.29904174804688, -48.08563995361328)), (('test', 1119), (-56.10800552368164, -39.16593551635742)), (('test', 1128), (-72.14400482177734, -0.9130026698112488)), (('test', 1136), (78.88874053955078, 49.16590118408203)), (('test', 1144), (-131.40994262695312, 155.03958129882812))]]	['MET', 'LEU', 'TYR']	[1, 0, 1]
10mh	A	280	common		['ALA', 'ARG', 'VAL', 'MET', 'GLY', 'TYR']	['H', 'T', '-']	[[(('test', 2224), (-56.57584762573242, -50.55644989013672)), (('test', 2229), (-58.139015197753906, -45.100128173828125)), (('test', 2240), (-69.42674255371094, -5.567501068115234)), (('test', 2247), (-107.74134063720703, -5.01516580581665)), (('test', 2255), (89.17277526855469, 17.329126358032227)), (('test', 2259), (-85.44711303710938, 137.42391967773438))]]	['ALA', 'MET', 'TYR']	[1, 0, 1]
11as	A	81	common	interface	['LEU', 'GLY', 'GLN', 'HIS', 'ASP', 'PHE']	['H', 'T', '-']	[[(('test', 612), (-66.0709457397461, -26.66374969482422)), (('test', 620), (-75.31719207763672, -45.76182174682617)), (('test', 624), (-58.62441635131836, -33.20278549194336)), (('test', 633), (-114.82675170898438, 14.763964653015137)), (('test', 643), (47.84083557128906, 63.9593391418457)), (('test', 651), (-79.43790435791016, 132.9612579345703))]]	['LEU', 'HIS', 'PHE']	[1, 0, 1]
11ba	A	30	common	interface	['MET', 'CYS', 'CYS', 'ARG', 'LYS', 'MET']	['H', 'T', '-']	[[(('test', 264), (-59.461387634277344, -38.0938720703125)), (('test', 272), (-70.07353210449219, -51.81720733642578)), (('test', 278), (-56.36081314086914, -42.7795295715332)), (('test', 284), (-85.84910583496094, 6.3620829582214355)), (('test', 295), (72.38131713867188, 35.28513717651367)), (('test', 304), (-108.10484313964844, 16.0410099029541))]]	['MET', 'ARG', 'MET']	[1, 0, 1]
135l	A	12	common		['MET', 'LYS', 'ARG', 'LEU', 'GLY', 'LEU']	['H', 'T', '-']	[[(('test', 83), (-70.59693145751953, -35.84949493408203)), (('test', 91), (-66.0562515258789, -42.611053466796875)), (('test', 100), (-69.26475524902344, -13.846918106079102)), (('test', 111), (-101.86487579345703, 13.403345108032227)), (('test', 119), (86.56439971923828, 19.245071411132812)), (('test', 123), (-86.69741821289062, -16.24448013305664))]]	['MET', 'LEU', 'LEU']	[1, 0, 0]
13pk	A	248	common	interface	['LEU', 'LYS', 'ALA', 'GLN', 'GLY', 'TYR']	['H', 'T', '-']	[[(('test', 1845), (-57.54935073852539, -41.243309020996094)), (('test', 1853), (-68.30948638916016, -39.96299362182617)), (('test', 1862), (-60.24689865112305, -31.31199836730957)), (('test', 1867), (-78.15238952636719, -14.621415138244629)), (('test', 1876), (103.75509643554688, 18.18612289428711)), (('test', 1880), (-94.95126342773438, 166.10537719726562))]]	['LEU', 'GLN', 'TYR']	[1, 0, 1]
13pk	A	275	common	interface	['ALA', 'GLU', 'ASP', 'ARG', 'LYS', 'VAL']	['H', 'T', '-']	[[(('test', 2057), (-52.63275909423828, -48.09027099609375)), (('test', 2062), (-61.08698654174805, -48.36933517456055)), (('test', 2071), (-57.8477897644043, -37.64716720581055)), (('test', 2079), (-88.19373321533203, 10.725062370300293)), (('test', 2090), (60.912864685058594, 52.14379119873047)), (('test', 2099), (-122.25888061523438, 121.30191802978516))]]	['ALA', 'ARG', 'VAL']	[1, 0, 1]
153l	A	21	common		['ALA', 'LYS', 'PRO', 'GLU', 'GLY', 'LEU']	['H', 'G', 'T', '-']	[[(('test', 151), (-63.86526870727539, -44.651302337646484)), (('test', 156), (-55.07482147216797, -53.70322036743164)), (('test', 165), (-58.16320037841797, -25.669410705566406)), (('test', 172), (-83.78986358642578, 2.061180591583252)), (('test', 181), (89.04204559326172, 16.188140869140625)), (('test', 185), (-102.33649444580078, 153.15805053710938))]]	['ALA', 'GLU', 'LEU']	[1, 0, 0]
16vp	A	66	common		['LEU', 'ASP', 'ASP', 'LEU', 'GLY', 'PHE']	['H', 'T', '-']	[[(('test', 145), (-56.20048904418945, -38.614952087402344)), (('test', 153), (-66.10548400878906, -48.70897674560547)), (('test', 161), (-60.58212661743164, -30.380475997924805)), (('test', 169), (-96.16649627685547, -7.104288578033447)), (('test', 177), (58.565792083740234, 44.40072250366211)), (('test', 181), (-122.4163589477539, 48.77066421508789))]]	['LEU', 'LEU', 'PHE']	[1, 0, 1]
1a04	A	98	common		['ALA', 'LEU', 'LYS', 'ARG', 'GLY', 'ALA']	['H', 'T', '-']	[[(('test', 704), (-64.1174087524414, -44.971527099609375)), (('test', 709), (-63.37158966064453, -46.030242919921875)), (('test', 717), (-62.0144157409668, -28.8770809173584)), (('test', 726), (-90.34097290039062, 2.487583875656128)), (('test', 737), (117.4289321899414, 0.3195939064025879)), (('test', 741), (-86.61914825439453, 143.23336791992188))]]	['ALA', 'ARG', 'ALA']	[1, 0, 0]
1a04	A	166	common		['LEU', 'ILE', 'ALA', 'GLN', 'GLY', 'LEU']	['H', 'T', '-']	[[(('test', 1171), (-73.7564926147461, -33.29739761352539)), (('test', 1179), (-63.111541748046875, -42.53727722167969)), (('test', 1187), (-64.65637969970703, -21.438701629638672)), (('test', 1192), (-81.62346649169922, -4.468482494354248)), (('test', 1201), (78.46566772460938, 20.69574546813965)), (('test', 1205), (-78.8338394165039, 143.5759735107422))]]	['LEU', 'GLN', 'LEU']	[1, 1, 1]
1a04	A	177	common		['ALA', 'ARG', 'ARG', 'LEU', 'ASP', 'ILE']	['H', 'T', '-']	[[(('test', 1253), (-54.030757904052734, -44.50503921508789)), (('test', 1258), (-67.68721008300781, -46.349334716796875)), (('test', 1269), (-62.61334228515625, -34.475685119628906)), (('test', 1280), (-98.67158508300781, -0.49692827463150024)), (('test', 1288), (54.0341682434082, 55.988651275634766)), (('test', 1296), (-141.54226684570312, 162.79647827148438))]]	['ALA', 'LEU', 'ILE']	[0, 0, 1]
1a05	A	323	common		['VAL', 'LEU', 'ASP', 'GLN', 'GLY', 'LEU']	['H', 'T', '-']	[[(('test', 2454), (-60.7842903137207, -37.36567306518555)), (('test', 2461), (-71.49142456054688, -44.339847564697266)), (('test', 2469), (-55.69621658325195, -39.35402297973633)), (('test', 2477), (-82.3088607788086, 17.117109298706055)), (('test', 2486), (71.98503875732422, 16.413429260253906)), (('test', 2490), (-82.26764678955078, 125.16070556640625))]]	['VAL', 'GLN', 'LEU']	[1, 0, 1]
1a06	A	132	common		['LEU', 'HIS', 'ASP', 'LEU', 'GLY', 'ILE']	['H', 'T', '-']	[[(('test', 900), (-67.05538177490234, -44.10586929321289)), (('test', 908), (-61.197837829589844, -43.674373626708984)), (('test', 918), (-60.67194366455078, -32.87522506713867)), (('test', 926), (-82.89202880859375, 2.5237514972686768)), (('test', 934), (86.0582504272461, -14.352987289428711)), (('test', 938), (-82.76737976074219, 145.81614685058594))]]	['LEU', 'LEU', 'ILE']	[1, 0, 1]
1a0b	A	721	common		['ALA', 'GLY', 'SER', 'VAL', 'GLY', 'LEU']	['H', 'T', '-']	[[(('test', 483), (-65.77050018310547, -46.34687042236328)), (('test', 488), (-60.85350036621094, -31.816770553588867)), (('test', 492), (-66.63981628417969, -27.757383346557617)), (('test', 498), (-103.50934600830078, 11.574471473693848)), (('test', 505), (71.34637451171875, 21.819416046142578)), (('test', 509), (-89.82804107666016, 82.02847290039062))]]	['ALA', 'VAL', 'LEU']	[1, 0, 1]
1a0c	A	89	common		['PHE', 'ASP', 'LYS', 'ILE', 'ASN', 'ALA']	['H', 'T', '-']	[[(('test', 727), (-53.466941833496094, -43.094268798828125)), (('test', 738), (-65.43154907226562, -45.97667694091797)), (('test', 746), (-70.85923767089844, -38.982852935791016)), (('test', 755), (-80.9874038696289, -13.25959300994873)), (('test', 763), (67.091552734375, 46.30310821533203)), (('test', 771), (-90.9050064086914, 129.2566375732422))]]	['PHE', 'ILE', 'ALA']	[0, 0, 1]
1a0c	A	219	common	interface	['ALA', 'LYS', 'GLU', 'ILE', 'GLY', 'PHE']	['H', 'T', '-']	[[(('test', 1760), (-59.52411651611328, -44.916648864746094)), (('test', 1765), (-59.667747497558594, -44.99447250366211)), (('test', 1774), (-58.23442459106445, -42.98872756958008)), (('test', 1783), (-92.39653015136719, 5.323032855987549)), (('test', 1791), (63.906028747558594, 36.59372329711914)), (('test', 1795), (-78.48616790771484, 122.25817108154297))]]	['ALA', 'ILE', 'PHE']	[1, 0, 1]
1a0c	A	253	common	interface	['LEU', 'ARG', 'LYS', 'TYR', 'ASP', 'LEU']	['H', 'T', '-']	[[(('test', 2033), (-58.87765884399414, -40.68976974487305)), (('test', 2041), (-67.81744384765625, -41.00157165527344)), (('test', 2052), (-61.599220275878906, -44.54812240600586)), (('test', 2061), (-94.77105712890625, 13.919023513793945)), (('test', 2073), (58.161224365234375, 43.36185836791992)), (('test', 2081), (-114.5647201538086, -6.3288350105285645))]]	['LEU', 'TYR', 'LEU']	[1, 0, 1]
1a0c	A	285	common	interface	['ALA', 'ARG', 'ILE', 'ASN', 'GLY', 'VAL']	['H', 'T', '-']	[[(('test', 2317), (-64.06529998779297, -44.482093811035156)), (('test', 2322), (-54.4209098815918, -59.50597381591797)), (('test', 2333), (-62.90115737915039, -14.889998435974121)), (('test', 2341), (-100.37057495117188, 6.828604221343994)), (('test', 2349), (66.26409149169922, 23.37533950805664)), (('test', 2353), (-120.94999694824219, 13.775390625))]]	['ALA', 'ASN', 'VAL']	[1, 0, 1]
1a0c	A	372	common		['LEU', 'VAL', 'LYS', 'ASP', 'ARG', 'VAL']	['H', 'T']	[[(('test', 2983), (-62.054195404052734, -41.335514068603516)), (('test', 2991), (-72.35401153564453, -48.23772048950195)), (('test', 2998), (-57.69483184814453, -43.467933654785156)), (('test', 3004), (-80.44892883300781, -2.7028398513793945)), (('test', 3012), (51.86729431152344, 36.973915100097656)), (('test', 3023), (-54.891075134277344, -50.73138427734375))]]	['LEU', 'ASP', 'VAL']	[1, 0, 1]
1a0d	A	87	common		['PHE', 'GLU', 'LYS', 'LEU', 'ASN', 'ILE']	['H', 'T', '-']	[[(('test', 690), (-54.92182540893555, -46.534339904785156)), (('test', 701), (-63.59223175048828, -50.27664566040039)), (('test', 710), (-64.14746856689453, -30.38495445251465)), (('test', 719), (-94.48478698730469, -18.690277099609375)), (('test', 727), (74.56055450439453, 44.339874267578125)), (('test', 735), (-93.11790466308594, 130.42523193359375))]]	['PHE', 'LEU', 'ILE']	[0, 0, 1]
1a0d	A	174	common		['ALA', 'LYS', 'ARG', 'LEU', 'GLY', 'ALA']	['H', 'T', '-']	[[(('test', 1380), (-60.66200256347656, -50.70371627807617)), (('test', 1385), (-56.482818603515625, -44.49808120727539)), (('test', 1394), (-64.93350982666016, -46.40692138671875)), (('test', 1405), (-90.43928527832031, 0.38512179255485535)), (('test', 1413), (66.36434173583984, 44.93925857543945)), (('test', 1417), (-61.88101577758789, 141.35440063476562))]]	['ALA', 'LEU', 'ALA']	[1, 0, 0]
1a0d	A	217	common	interface	['ALA', 'LYS', 'GLU', 'ILE', 'GLY', 'PHE']	['H', 'T', '-']	[[(('test', 1733), (-55.52146911621094, -38.62214660644531)), (('test', 1738), (-72.12168884277344, -43.90388870239258)), (('test', 1747), (-56.25374984741211, -49.7408561706543)), (('test', 1756), (-82.02374267578125, -4.6163458824157715)), (('test', 1764), (69.36447143554688, 50.144527435302734)), (('test', 1768), (-67.3436279296875, -63.331275939941406))]]	['ALA', 'ILE', 'PHE']	[1, 0, 1]
1a0d	A	251	common	interface	['LEU', 'GLN', 'THR', 'TYR', 'GLY', 'LEU']	['H', 'T', '-']	[[(('test', 2006), (-58.79145431518555, -36.1237907409668)), (('test', 2014), (-69.8768310546875, -42.13496398925781)), (('test', 2023), (-57.953975677490234, -39.63242721557617)), (('test', 2030), (-104.75138854980469, 10.82040023803711)), (('test', 2042), (60.49753952026367, 33.68447494506836)), (('test', 2046), (-100.94335174560547, 2.233268976211548))]]	['LEU', 'TYR', 'LEU']	[1, 0, 1]
1a0d	A	283	common	interface	['ALA', 'ARG', 'ILE', 'HIS', 'GLY', 'MET']	['H', 'T', '-']	[[(('test', 2273), (-57.366329193115234, -52.78764724731445)), (('test', 2278), (-52.38421630859375, -50.28115463256836)), (('test', 2289), (-70.05387115478516, -5.716968536376953)), (('test', 2297), (-109.66893768310547, 7.914824962615967)), (('test', 2307), (61.119361877441406, 33.53758239746094)), (('test', 2311), (-127.74051666259766, 26.81494903564453))]]	['ALA', 'HIS', 'MET']	[0, 0, 0]
1a0d	A	370	common		['LEU', 'ILE', 'GLU', 'ASP', 'ARG', 'VAL']	['H', 'T']	[[(('test', 2937), (-53.101402282714844, -42.62016296386719)), (('test', 2945), (-71.14141845703125, -47.133724212646484)), (('test', 2953), (-68.94945526123047, -33.6101188659668)), (('test', 2962), (-80.11666870117188, 1.720445990562439)), (('test', 2970), (48.80535125732422, 37.61124038696289)), (('test', 2981), (-54.04462432861328, -51.83505630493164))]]	['LEU', 'ASP', 'VAL']	[1, 0, 1]
1a0e	A	219	common		['ALA', 'LYS', 'ARG', 'ILE', 'GLY', 'PHE']	['H', 'T', '-']	[[(('test', 1754), (-60.67694091796875, -39.73779296875)), (('test', 1759), (-64.25111389160156, -52.78372573852539)), (('test', 1768), (-56.309356689453125, -11.209815979003906)), (('test', 1773), (-121.56974792480469, 11.42287540435791)), (('test', 1781), (58.29289245605469, 36.84037399291992)), (('test', 1785), (-78.67072296142578, 133.47145080566406))]]	['ALA', 'ILE', 'PHE']	[1, 0, 1]
1a0e	A	253	common		['LEU', 'LYS', 'SER', 'HIS', 'GLY', 'LEU']	['H', 'T', '-']	[[(('test', 2026), (-63.33058547973633, -59.08231735229492)), (('test', 2034), (-50.6085319519043, -42.9581298828125)), (('test', 2043), (-62.055171966552734, -29.960519790649414)), (('test', 2049), (-112.08049774169922, 12.10787582397461)), (('test', 2059), (69.07340240478516, 22.330249786376953)), (('test', 2063), (-100.5146484375, -5.956048965454102))]]	['LEU', 'HIS', 'LEU']	[1, 0, 1]
1a0e	A	372	common		['LEU', 'VAL', 'LYS', 'ASP', 'GLY', 'VAL']	['H', 'T']	[[(('test', 2962), (-46.218116760253906, -48.8023796081543)), (('test', 2970), (-69.490234375, -35.78133773803711)), (('test', 2977), (-71.69115447998047, -55.2878532409668)), (('test', 2986), (-61.235145568847656, -16.49404525756836)), (('test', 2994), (58.502906799316406, 24.297374725341797)), (('test', 2998), (-55.22917175292969, -45.46745300292969))]]	['LEU', 'ASP', 'VAL']	[1, 0, 0]
1a0g	A	55	common	interface	['ALA', 'GLU', 'LYS', 'ILE', 'ARG', 'ILE']	['H', 'T', '-']	[[(('test', 452), (-62.10141372680664, -43.828819274902344)), (('test', 457), (-61.39474105834961, -36.281829833984375)), (('test', 466), (-63.244300842285156, -28.206195831298828)), (('test', 475), (-112.15845489501953, 17.271106719970703)), (('test', 483), (58.11245346069336, 43.73885726928711)), (('test', 494), (-99.8479232788086, 126.6175308227539))]]	['ALA', 'ILE', 'ILE']	[1, 0, 1]
1a0g	A	77	common		['VAL', 'GLU', 'LYS', 'ASN', 'GLU', 'LEU']	['H', 'T', '-']	[[(('test', 642), (-63.71416473388672, -43.727699279785156)), (('test', 649), (-63.62483596801758, -51.46531295776367)), (('test', 658), (-61.76089096069336, -33.59083938598633)), (('test', 667), (-89.78260040283203, -6.1900458335876465)), (('test', 675), (54.391971588134766, 54.57735061645508)), (('test', 684), (-82.7029800415039, 124.44940948486328))]]	['VAL', 'ASN', 'LEU']	[1, 0, 0]
1a0g	A	213	common		['ALA', 'ASN', 'GLU', 'ILE', 'ASN', 'MET']	['H', 'T', '-']	[[(('test', 1709), (-62.0317497253418, -46.59244155883789)), (('test', 1714), (-60.99868392944336, -36.38842010498047)), (('test', 1722), (-65.5207748413086, -39.79233932495117)), (('test', 1731), (-96.10282135009766, 24.300661087036133)), (('test', 1739), (51.392147064208984, 32.500511169433594)), (('test', 1747), (-90.78514099121094, 126.14067077636719))]]	['ALA', 'ILE', 'MET']	[1, 0, 1]
1a0p	A	40	common		['LEU', 'HIS', 'HIS', 'ARG', 'GLY', 'LEU']	['H', 'T', 'S', '-']	[[(('test', 317), (-65.11014556884766, -44.77322006225586)), (('test', 325), (-63.20166778564453, -43.46197509765625)), (('test', 335), (-49.72746658325195, -43.51292037963867)), (('test', 345), (-79.21625518798828, 7.8105998039245605)), (('test', 356), (100.65171813964844, -48.43914031982422)), (('test', 360), (-38.60873031616211, 165.8377685546875))]]	['LEU', 'ARG', 'LEU']	[1, 0, 1]
1a0p	A	86	common		['LEU', 'TYR', 'ARG', 'GLU', 'LYS', 'PHE']	['H', 'T', 'S']	[[(('test', 626), (-72.92125701904297, -24.057512283325195)), (('test', 634), (-73.8011245727539, -48.944637298583984)), (('test', 646), (-57.760860443115234, -31.407787322998047)), (('test', 657), (-88.48760986328125, -6.530928134918213)), (('test', 666), (68.63204956054688, 33.217063903808594)), (('test', 675), (-79.03164672851562, -26.36304473876953))]]	['LEU', 'GLU', 'PHE']	[1, 0, 0]
1a0p	A	231	common		['ALA', 'VAL', 'LEU', 'ALA', 'GLY', 'ILE']	['H', 'T', '-']	[[(('test', 1734), (-67.53385162353516, -47.89706039428711)), (('test', 1739), (-50.5411376953125, -51.691585540771484)), (('test', 1746), (-62.50434494018555, -29.98601531982422)), (('test', 1754), (-81.62139892578125, 3.8311901092529297)), (('test', 1759), (77.13069915771484, 15.42834186553955)), (('test', 1763), (-82.5445327758789, 142.74783325195312))]]	['ALA', 'ALA', 'ILE']	[1, 0, 1]
1a16	A	219	common		['PHE', 'ASN', 'ARG', 'HIS', 'GLY', 'ALA']	['H', 'T', '-']	[[(('test', 1763), (-57.6319465637207, -53.11825942993164)), (('test', 1774), (-54.723388671875, -48.6052131652832)), (('test', 1782), (-60.0156364440918, -22.157958984375)), (('test', 1793), (-96.07716369628906, 8.532855033874512)), (('test', 1803), (90.71852111816406, 10.292142868041992)), (('test', 1807), (-107.24797821044922, 87.76604461669922))]]	['PHE', 'HIS', 'ALA']	[1, 0, 0]
1a16	A	325	common		['LEU', 'VAL', 'LYS', 'LEU', 'GLY', 'ILE']	['H', 'T', 'S']	[[(('test', 2593), (-71.61193084716797, -29.78162956237793)), (('test', 2601), (-73.6944580078125, -44.3314323425293)), (('test', 2608), (-61.58962631225586, -34.36832046508789)), (('test', 2617), (-83.19252014160156, -16.20158576965332)), (('test', 2625), (98.13765716552734, -0.3748225271701813)), (('test', 2629), (-69.25516510009766, -32.62012481689453))]]	['LEU', 'LEU', 'ILE']	[1, 0, 1]
1a16	A	338	common		['LEU', 'ILE', 'ALA', 'GLN', 'ASN', 'ALA']	['H', 'T']	[[(('test', 2690), (-62.801185607910156, -44.2993278503418)), (('test', 2698), (-59.601112365722656, -41.07847213745117)), (('test', 2706), (-64.60749053955078, -27.666091918945312)), (('test', 2711), (-101.29403686523438, 15.05923843383789)), (('test', 2720), (49.87909698486328, 45.40651321411133)), (('test', 2728), (-63.90432357788086, -14.797818183898926))]]	['LEU', 'GLN', 'ALA']	[1, 0, 0]
1a19	A	77	common	interface	['ALA', 'LYS', 'ALA', 'GLU', 'GLY', 'ALA']	['H', 'T', '-']	[[(('test', 630), (-56.623809814453125, -47.90639114379883)), (('test', 635), (-53.29283905029297, -47.51820755004883)), (('test', 644), (-56.70955276489258, -59.99985122680664)), (('test', 649), (-51.38446044921875, -33.772804260253906)), (('test', 658), (156.07022094726562, -32.37031936645508)), (('test', 662), (-36.85208511352539, 139.86672973632812))]]	['ALA', 'GLU', 'ALA']	[1, 0, 0]
1a1m	A	147	common	interface	['TRP', 'GLU', 'ALA', 'ALA', 'ARG', 'VAL']	['H', 'T']	[[(('test', 1191), (-74.0730972290039, -44.89205551147461)), (('test', 1205), (-58.59975051879883, -49.016719818115234)), (('test', 1214), (-61.55280303955078, -15.131442070007324)), (('test', 1219), (-115.06116485595703, 7.232641696929932)), (('test', 1224), (48.66954803466797, 55.03791427612305)), (('test', 1235), (-73.9952392578125, -42.839359283447266))]]	['TRP', 'ALA', 'VAL']	[1, 0, 1]
1a1v	A	381	common		['LEU', 'VAL', 'ALA', 'LEU', 'GLY', 'ILE']	['H', 'T', '-']	[[(('test', 1657), (-59.92558670043945, -47.52461242675781)), (('test', 1666), (-58.37042236328125, -30.265838623046875)), (('test', 1674), (-73.18643188476562, -36.31637954711914)), (('test', 1680), (-81.7767562866211, 17.716318130493164)), (('test', 1689), (79.48869323730469, 5.2271599769592285)), (('test', 1694), (-82.1846694946289, 137.7575225830078))]]	['LEU', 'LEU', 'ILE']	[1, 0, 0]
1a2o	A	96	common		['ALA', 'LEU', 'GLU', 'LEU', 'GLY', 'ALA']	['H', 'T', '-']	[[(('test', 741), (-57.10145950317383, -43.52107238769531)), (('test', 746), (-65.48486328125, -42.96750259399414)), (('test', 754), (-69.32367706298828, -15.625384330749512)), (('test', 763), (-91.25788116455078, -28.094032287597656)), (('test', 771), (146.1320037841797, -18.602947235107422)), (('test', 775), (-46.44663619995117, 144.1675262451172))]]	['ALA', 'LEU', 'ALA']	[1, 0, 0]
1a2o	A	294	common	interface	['MET', 'TYR', 'GLN', 'ALA', 'GLY', 'ALA']	['H', 'T', '-']	[[(('test', 2210), (-70.12751770019531, -44.53046798706055)), (('test', 2218), (-58.744388580322266, -39.0545539855957)), (('test', 2230), (-71.96491241455078, -33.97357940673828)), (('test', 2239), (-77.17135620117188, -7.104343891143799)), (('test', 2244), (123.07066345214844, -10.498856544494629)), (('test', 2248), (-73.65703582763672, 144.33120727539062))]]	['MET', 'ALA', 'ALA']	[1, 0, 0]
1a2z	A	125	common	interface	['LEU', 'ARG', 'ASP', 'ASN', 'GLY', 'ILE']	['H', 'T', '-']	[[(('test', 983), (-62.46637725830078, -46.690185546875)), (('test', 991), (-65.54452514648438, -35.458274841308594)), (('test', 1002), (-64.17534637451172, -23.476625442504883)), (('test', 1010), (-99.85027313232422, 10.5138578414917)), (('test', 1018), (78.99519348144531, 24.10736846923828)), (('test', 1022), (-114.01521301269531, 115.77408599853516))]]	['LEU', 'ASN', 'ILE']	[1, 0, 0]
1a39	A	323	common		['TYR', 'MET', 'GLU', 'LEU', 'GLY', 'ALA']	['H', 'T']	[[(('test', 2524), (-51.29743576049805, -53.84874725341797)), (('test', 2536), (-64.33851623535156, -48.960906982421875)), (('test', 2544), (-58.839141845703125, -37.52089309692383)), (('test', 2553), (-86.85990142822266, 12.551161766052246)), (('test', 2561), (136.89874267578125, -15.939912796020508)), (('test', 2565), (56.22943878173828, -164.2395782470703))]]	['TYR', 'LEU', 'ALA']	[0, 0, 0]
1a3a	A	32	common		['LEU', 'VAL', 'LYS', 'GLY', 'GLY', 'TYR']	['H', 'T', 'S']	[[(('test', 221), (-70.17247772216797, -31.3752498626709)), (('test', 229), (-66.9297103881836, -55.986263275146484)), (('test', 236), (-54.01636505126953, -39.17140197753906)), (('test', 245), (-75.80220794677734, -0.5623220801353455)), (('test', 249), (83.25596618652344, 7.338742733001709)), (('test', 253), (-76.74839782714844, -36.86818313598633))]]	['LEU', 'GLY', 'TYR']	[1, 0, 0]
1a3w	A	40	common		['LEU', 'ARG', 'LYS', 'ALA', 'GLY', 'LEU']	['H', 'T', '-']	[[(('test', 254), (-64.99095153808594, -47.519405364990234)), (('test', 262), (-65.75079345703125, -31.672861099243164)), (('test', 273), (-66.68477630615234, -35.4592399597168)), (('test', 282), (-66.17546081542969, -42.015113830566406)), (('test', 287), (152.22885131835938, 13.946807861328125)), (('test', 291), (-66.3140869140625, 136.58319091796875))]]	['LEU', 'ALA', 'LEU']	[1, 0, 0]
1a3w	A	321	common	interface	['ALA', 'ILE', 'LEU', 'ASP', 'GLY', 'ALA']	['H', 'T', '-']	[[(('test', 2410), (-51.38485336303711, -44.18896484375)), (('test', 2415), (-65.91644287109375, -51.17811965942383)), (('test', 2423), (-60.0979118347168, -20.514404296875)), (('test', 2431), (-71.99657440185547, -35.529109954833984)), (('test', 2439), (138.3240966796875, 3.552201747894287)), (('test', 2443), (-51.487693786621094, 138.65628051757812))]]	['ALA', 'ASP', 'ALA']	[1, 0, 0]
1a3w	A	467	common		['ALA', 'LYS', 'GLU', 'PHE', 'GLY', 'ILE']	['H', 'T', '-']	[[(('test', 3524), (-60.032470703125, -48.5385627746582)), (('test', 3529), (-58.47002029418945, -32.334381103515625)), (('test', 3538), (-67.98617553710938, -44.852787017822266)), (('test', 3547), (-74.63727569580078, -0.5858404636383057)), (('test', 3558), (75.8371353149414, -6.929624557495117)), (('test', 3562), (-52.66848373413086, -31.646093368530273))]]	['ALA', 'PHE', 'ILE']	[1, 0, 1]
1a40	A	64	common		['LEU', 'ALA', 'GLN', 'GLU', 'GLY', 'LEU']	['H', 'T', 'E']	[[(('test', 460), (-60.782005310058594, -45.12922668457031)), (('test', 468), (-63.8618049621582, -40.35919952392578)), (('test', 473), (-63.53578567504883, -34.95907974243164)), (('test', 482), (-95.57026672363281, 0.24066272377967834)), (('test', 491), (62.02230453491211, 33.46683883666992)), (('test', 495), (-109.54476165771484, 160.42257690429688))]]	['LEU', 'GLU', 'LEU']	[1, 0, 1]
1a40	A	199	common		['ALA', 'LYS', 'GLN', 'ASN', 'ASN', 'LEU']	['H', 'T', '-']	[[(('test', 1482), (-80.01380920410156, -54.23396301269531)), (('test', 1487), (-57.76267623901367, -49.53093719482422)), (('test', 1496), (-73.720458984375, -12.515863418579102)), (('test', 1505), (-108.27954864501953, 9.401552200317383)), (('test', 1513), (50.7700080871582, 44.97806930541992)), (('test', 1521), (-98.9317626953125, 136.8800506591797))]]	['ALA', 'ASN', 'LEU']	[1, 0, 1]
1a40	A	288	common		['ALA', 'ASN', 'ASP', 'LEU', 'ASP', 'TYR']	['H', 'T', '-']	[[(('test', 2184), (-61.43086624145508, -48.792057037353516)), (('test', 2189), (-64.572509765625, -36.1866569519043)), (('test', 2197), (-63.64299392700195, -27.954090118408203)), (('test', 2205), (-97.07433319091797, 12.934481620788574)), (('test', 2213), (66.94805908203125, 30.100412368774414)), (('test', 2221), (-106.15139770507812, 135.7435302734375))]]	['ALA', 'LEU', 'TYR']	[1, 0, 1]
1a47	A	126	common		['ALA', 'HIS', 'ALA', 'HIS', 'ASN', 'ILE']	['H', 'T', '-']	[[(('test', 988), (-57.889007568359375, -45.29957580566406)), (('test', 993), (-65.3763198852539, -44.044029235839844)), (('test', 1003), (-58.12419891357422, -23.768320083618164)), (('test', 1008), (-102.61334228515625, 5.415622234344482)), (('test', 1018), (73.75230407714844, 30.394472122192383)), (('test', 1026), (-112.34053802490234, 127.87853240966797))]]	['ALA', 'HIS', 'ILE']	[1, 0, 1]
1a48	A	206	common		['ALA', 'LYS', 'GLU', 'LYS', 'GLY', 'ILE']	['H', 'T', 'E']	[[(('test', 1575), (-64.43158721923828, -39.216697692871094)), (('test', 1580), (-60.69976806640625, -35.00029754638672)), (('test', 1589), (-67.13885498046875, -25.56756019592285)), (('test', 1598), (-92.54042053222656, -3.8635094165802)), (('test', 1607), (96.63006591796875, 10.487643241882324)), (('test', 1611), (-118.69374084472656, 127.7009048461914))]]	['ALA', 'LYS', 'ILE']	[0, 0, 0]
1a48	A	267	common		['LEU', 'THR', 'ALA', 'ASN', 'LYS', 'LEU']	['H', 'T', '-']	[[(('test', 2073), (-60.130470275878906, -53.13015365600586)), (('test', 2081), (-66.4049301147461, -37.817745208740234)), (('test', 2088), (-55.774452209472656, -34.28428268432617)), (('test', 2093), (-101.62744903564453, 8.397372245788574)), (('test', 2101), (59.39990234375, 35.59135055541992)), (('test', 2110), (-109.1499252319336, 5.450860500335693))]]	['LEU', 'ASN', 'LEU']	[1, 0, 1]
1a4s	A	205	common		['PHE', 'HIS', 'GLU', 'ALA', 'GLY', 'VAL']	['H', 'T', '-']	[[(('test', 1546), (-62.63862609863281, -40.625404357910156)), (('test', 1557), (-64.73921203613281, -42.493980407714844)), (('test', 1567), (-56.74961853027344, -41.5824089050293)), (('test', 1576), (-68.59422302246094, -18.738706588745117)), (('test', 1581), (124.33502960205078, 11.648161888122559)), (('test', 1585), (-65.3537826538086, 143.13531494140625))]]	['PHE', 'ALA', 'VAL']	[1, 0, 0]
1a4s	A	355	common		['ALA', 'LYS', 'LYS', 'GLU', 'GLY', 'ALA']	['H', 'T', '-']	[[(('test', 2670), (-63.63723373413086, -41.543575286865234)), (('test', 2675), (-68.50167846679688, -30.097061157226562)), (('test', 2684), (-65.01873016357422, -29.494163513183594)), (('test', 2693), (-86.92993927001953, -11.800060272216797)), (('test', 2702), (133.83154296875, -14.567378044128418)), (('test', 2706), (-65.45379638671875, 153.06971740722656))]]	['ALA', 'GLU', 'ALA']	[1, 0, 0]
1a4z	A	208	common		['ILE', 'LYS', 'GLU', 'ALA', 'GLY', 'PHE']	['H', 'T', '-']	[[(('test', 1586), (-65.75336456298828, -42.61328887939453)), (('test', 1594), (-63.37261199951172, -49.4104118347168)), (('test', 1603), (-60.63050842285156, -30.988527297973633)), (('test', 1612), (-66.65059661865234, -21.96599578857422)), (('test', 1617), (105.6017837524414, 17.233142852783203)), (('test', 1621), (-70.29306030273438, 133.39646911621094))]]	['ILE', 'ALA', 'PHE']	[1, 0, 1]
1a59	A	327	common		['TYR', 'ASN', 'LEU', 'MET', 'GLY', 'PHE']	['H', 'T', '-']	[[(('test', 2479), (-65.9556884765625, -28.71351432800293)), (('test', 2491), (-66.44374084472656, -47.84122848510742)), (('test', 2499), (-61.23887634277344, -33.58206558227539)), (('test', 2507), (-70.24925994873047, -12.230998039245605)), (('test', 2515), (100.677490234375, 3.2537753582000732)), (('test', 2519), (-76.7396240234375, 147.75799560546875))]]	['TYR', 'MET', 'PHE']	[1, 0, 1]
1a5e	A	31	common		['LEU', 'LEU', 'GLU', 'ALA', 'GLY', 'ALA']	['H', 'T', '-']	[[(('test', 426), (-61.5625114440918, -60.18777847290039)), (('test', 445), (-42.94918441772461, -46.270294189453125)), (('test', 464), (-75.52584075927734, -14.846930503845215)), (('test', 479), (-88.35733032226562, -8.390541076660156)), (('test', 489), (123.58132934570312, 16.947139739990234)), (('test', 496), (-56.80769729614258, 135.6458282470703))]]	['LEU', 'ALA', 'ALA']	[1, 0, 0]
1a5e	A	63	common		['LEU', 'LEU', 'LEU', 'HIS', 'GLY', 'ALA']	['H', 'T', '-']	[[(('test', 907), (-66.54483032226562, -43.894432067871094)), (('test', 926), (-64.23790740966797, -55.069217681884766)), (('test', 945), (-49.17692947387695, -34.358802795410156)), (('test', 964), (-83.1384048461914, -35.02357482910156)), (('test', 981), (124.3976058959961, 58.614990234375)), (('test', 988), (-78.0474853515625, -156.5679931640625))]]	['LEU', 'HIS', 'ALA']	[1, 0, 0]
1a5e	A	85	common		['ALA', 'ALA', 'ARG', 'GLU', 'GLY', 'PHE']	['H', 'T', '-']	[[(('test', 1228), (-66.27741241455078, -65.46173858642578)), (('test', 1238), (-59.57777404785156, -48.56618118286133)), (('test', 1248), (-51.51314163208008, -35.68654251098633)), (('test', 1272), (-88.85147094726562, 4.06770133972168)), (('test', 1287), (69.56314086914062, 28.378738403320312)), (('test', 1294), (-106.21247100830078, 120.11664581298828))]]	['ALA', 'GLU', 'PHE']	[0, 0, 0]
1a6d	A	113	common		['LEU', 'LEU', 'ASP', 'GLN', 'GLY', 'VAL']	['H', 'T', '-']	[[(('test', 868), (-66.16691589355469, -36.809879302978516)), (('test', 877), (-62.987178802490234, -40.35590362548828)), (('test', 886), (-59.629573822021484, -42.30544662475586)), (('test', 895), (-67.03754425048828, -25.423385620117188)), (('test', 907), (119.4751205444336, 12.200607299804688)), (('test', 912), (-78.04073333740234, 134.9237823486328))]]	['LEU', 'GLN', 'VAL']	[1, 0, 0]
1a6d	A	302	common	interface	['LEU', 'ALA', 'LYS', 'GLU', 'GLY', 'ILE']	['H', 'T', '-']	[[(('test', 2655), (-65.53636169433594, -47.07384490966797)), (('test', 2664), (-64.15644836425781, -40.49955749511719)), (('test', 2670), (-57.25377655029297, -41.65810775756836)), (('test', 2683), (-83.67008209228516, -4.634683132171631)), (('test', 2693), (82.27550506591797, 15.93752384185791)), (('test', 2698), (-86.96572875976562, 137.63856506347656))]]	['LEU', 'GLU', 'ILE']	[1, 0, 1]
1a6d	A	449	common	interface	['ALA', 'GLU', 'ASN', 'ALA', 'GLY', 'ILE']	['H', 'T', 'S']	[[(('test', 4027), (-65.5976791381836, -52.55950927734375)), (('test', 4033), (-56.580322265625, -42.45320510864258)), (('test', 4043), (-65.64627075195312, -41.43767547607422)), (('test', 4054), (-71.93333435058594, -14.254013061523438)), (('test', 4060), (89.38180541992188, 14.01384162902832)), (('test', 4065), (-98.77731323242188, 165.99017333984375))]]	['ALA', 'ALA', 'ILE']	[1, 0, 1]
1a6f	A	107	common		['PHE', 'ARG', 'LYS', 'SER', 'SER', 'LEU']	['H', 'T', '-']	[[(('test', 880), (-57.589141845703125, -40.03194808959961)), (('test', 891), (-74.533203125, -30.360044479370117)), (('test', 902), (-67.06255340576172, -61.298973083496094)), (('test', 911), (-81.04635620117188, 31.165681838989258)), (('test', 917), (30.250282287597656, 43.29412841796875)), (('test', 923), (-86.3543701171875, 31.17398452758789))]]	['PHE', 'SER', 'LEU']	[1, 0, 1]
1a6i	A	31	common		['ALA', 'GLN', 'LYS', 'LEU', 'GLY', 'VAL']	['H', 'T', '-']	[[(('test', 225), (-57.642520904541016, -41.63480758666992)), (('test', 230), (-71.05561828613281, -29.33200454711914)), (('test', 239), (-70.56515502929688, -46.15460205078125)), (('test', 248), (-72.85826873779297, -21.474655151367188)), (('test', 256), (73.80765533447266, 57.75559616088867)), (('test', 260), (-151.73599243164062, 149.07501220703125))]]	['ALA', 'LEU', 'VAL']	[0, 0, 0]
1a6i	A	120	common		['MET', 'THR', 'GLU', 'ASN', 'GLY', 'PHE']	['H', 'T', '-']	[[(('test', 958), (-60.25803756713867, -53.799537658691406)), (('test', 966), (-56.66677474975586, -43.22098922729492)), (('test', 973), (-58.86433792114258, -22.685895919799805)), (('test', 982), (-101.54827117919922, 27.11566925048828)), (('test', 990), (84.86368560791016, 15.707625389099121)), (('test', 994), (-96.1266860961914, 135.02523803710938))]]	['MET', 'ASN', 'PHE']	[1, 0, 1]
1a6j	A	40	common		['ALA', 'LYS', 'GLN', 'LEU', 'SER', 'LEU']	['H', 'T', '-']	[[(('test', 256), (-60.6569709777832, -47.60669708251953)), (('test', 261), (-51.59697723388672, -42.72623062133789)), (('test', 270), (-72.6356201171875, -28.17814826965332)), (('test', 279), (-97.92759704589844, -7.59925651550293)), (('test', 287), (57.943992614746094, 53.29632568359375)), (('test', 293), (-133.50650024414062, 148.61392211914062))]]	['ALA', 'LEU', 'LEU']	[0, 0, 1]
1a6r	A	87	common		['LEU', 'SER', 'GLU', 'LEU', 'ASN', 'LEU']	['H', 'T', '-']	[[(('test', 717), (-47.052921295166016, -49.10935592651367)), (('test', 725), (-73.13925170898438, -48.5625)), (('test', 731), (-61.26386642456055, -44.76563262939453)), (('test', 740), (-92.50054168701172, 8.676045417785645)), (('test', 748), (51.106266021728516, 59.2432861328125)), (('test', 756), (-102.4119644165039, 143.78958129882812))]]	['LEU', 'LEU', 'LEU']	[1, 0, 1]
1a70	A	28	common		['ALA', 'GLU', 'GLU', 'GLU', 'GLY', 'ILE']	['H', 'T', '-']	[[(('test', 208), (-59.28628158569336, -42.28419876098633)), (('test', 213), (-57.42429733276367, -48.776588439941406)), (('test', 222), (-52.33176803588867, -33.40140914916992)), (('test', 231), (-84.74662017822266, -3.226100444793701)), (('test', 240), (88.42301177978516, 20.93963623046875)), (('test', 244), (-92.82305908203125, 135.52099609375))]]	['ALA', 'GLU', 'ILE']	[1, 0, 1]
1a71	A	232	common		['ALA', 'LYS', 'GLU', 'VAL', 'GLY', 'ALA']	['H', 'T', '-']	[[(('test', 1694), (-59.177879333496094, -47.89130783081055)), (('test', 1699), (-58.816322326660156, -42.30607604980469)), (('test', 1708), (-56.13800048828125, -42.2626953125)), (('test', 1717), (-89.28816986083984, -1.5565799474716187)), (('test', 1724), (143.99684143066406, -20.7110652923584)), (('test', 1728), (-58.4823112487793, 126.27287292480469))]]	['ALA', 'VAL', 'ALA']	[1, 0, 0]
1a76	A	68	common		['LEU', 'LEU', 'GLU', 'ASN', 'ASP', 'ILE']	['H', 'T', '-']	[[(('test', 528), (-66.31262969970703, -46.4532470703125)), (('test', 536), (-65.97044372558594, -28.090579986572266)), (('test', 544), (-67.63697814941406, -21.44802474975586)), (('test', 553), (-106.29830169677734, 27.65670394897461)), (('test', 561), (54.438079833984375, 29.55154037475586)), (('test', 569), (-101.28866577148438, 112.60665130615234))]]	['LEU', 'ASN', 'ILE']	[1, 0, 1]
1a76	A	139	common		['LEU', 'SER', 'LEU', 'MET', 'GLY', 'ILE']	['H', 'T', '-']	[[(('test', 1123), (-64.67410278320312, -38.55704116821289)), (('test', 1131), (-63.63523483276367, -42.06103515625)), (('test', 1137), (-64.2097396850586, -34.66861343383789)), (('test', 1145), (-78.41844177246094, -7.902713298797607)), (('test', 1153), (75.63636779785156, 15.774407386779785)), (('test', 1157), (-94.48592376708984, 125.26162719726562))]]	['LEU', 'MET', 'ILE']	[1, 0, 1]
1a76	A	204	common		['LEU', 'GLU', 'ASP', 'LEU', 'ARG', 'ILE']	['H', 'T', '-']	[[(('test', 1624), (-62.37250900268555, -43.994415283203125)), (('test', 1632), (-67.43560791015625, -44.106483459472656)), (('test', 1641), (-64.7650146484375, -41.613929748535156)), (('test', 1649), (-87.40435791015625, -10.954954147338867)), (('test', 1657), (66.48165130615234, 45.43065643310547)), (('test', 1668), (-138.5218505859375, 162.7164306640625))]]	['LEU', 'LEU', 'ILE']	[1, 0, 1]
1a76	A	241	common		['LEU', 'VAL', 'ARG', 'SER', 'GLY', 'VAL']	['H', 'T', '-']	[[(('test', 1913), (-70.21965789794922, -35.84958267211914)), (('test', 1921), (-65.4813461303711, -49.34239959716797)), (('test', 1928), (-64.06915283203125, -24.25975799560547)), (('test', 1939), (-79.87052154541016, -15.823275566101074)), (('test', 1945), (82.37108612060547, 22.28913688659668)), (('test', 1949), (-123.11884307861328, 2.75860857963562))]]	['LEU', 'SER', 'VAL']	[1, 0, 1]
1a79	A	30	common		['LEU', 'SER', 'ALA', 'ARG', 'HIS', 'TYR']	['H', 'T', '-']	[[(('test', 168), (-62.057464599609375, -46.54081726074219)), (('test', 176), (-61.02933120727539, -34.940940856933594)), (('test', 182), (-56.57558059692383, -50.163787841796875)), (('test', 187), (-87.84989166259766, 16.624975204467773)), (('test', 198), (67.47885131835938, 24.483768463134766)), (('test', 208), (-91.42442321777344, 141.5475616455078))]]	['LEU', 'ARG', 'TYR']	[1, 0, 1]
1a79	A	53	common		['LEU', 'ILE', 'ASN', 'LEU', 'GLY', 'TRP']	['H', 'T', '-']	[[(('test', 348), (-67.3095703125, -31.129512786865234)), (('test', 356), (-65.61750793457031, -46.764678955078125)), (('test', 364), (-58.19766616821289, -31.483537673950195)), (('test', 372), (-76.27891540527344, -27.609432220458984)), (('test', 380), (96.91351318359375, 7.225884437561035)), (('test', 384), (-81.77511596679688, -33.91823196411133))]]	['LEU', 'LEU', 'TRP']	[1, 1, 1]
1a79	A	95	common	interface	['LEU', 'ARG', 'THR', 'ARG', 'GLY', 'TYR']	['H', 'T', '-']	[[(('test', 715), (-74.38084411621094, -29.254703521728516)), (('test', 723), (-69.99826049804688, -34.23615646362305)), (('test', 734), (-70.88941955566406, -25.78601837158203)), (('test', 741), (-82.07267761230469, -2.753281593322754)), (('test', 752), (96.5342025756836, -3.7667601108551025)), (('test', 756), (-71.2890625, 157.15203857421875))]]	['LEU', 'ARG', 'TYR']	[1, 1, 1]
1a7d	A	62	common		['MET', 'ASP', 'ALA', 'ALA', 'LYS', 'TYR']	['H', 'T', '-']	[[(('test', 620), (-67.84400939941406, -40.025352478027344)), (('test', 629), (-67.41460418701172, -42.80234146118164)), (('test', 638), (-60.468772888183594, -40.99298095703125)), (('test', 644), (-77.15296936035156, -6.185166358947754)), (('test', 650), (57.23185729980469, 41.36576843261719)), (('test', 663), (-68.50682067871094, 122.65673065185547))]]	['MET', 'ALA', 'TYR']	[1, 0, 0]
1a7k	A	21	common		['ILE', 'CYS', 'ASP', 'GLN', 'GLY', 'LEU']	['H', 'T', '-']	[[(('test', 151), (-79.20870971679688, -37.31247329711914)), (('test', 159), (-77.31018829345703, -40.73613739013672)), (('test', 165), (-68.66735076904297, -37.692237854003906)), (('test', 173), (-74.19647979736328, -4.457993984222412)), (('test', 182), (83.83978271484375, -0.0)), (('test', 186), (-62.71566390991211, -29.227773666381836))]]	['ILE', 'GLN', 'LEU']	[1, 0, 1]
1a7k	A	99	common		['TRP', 'GLY', 'LYS', 'LEU', 'GLY', 'VAL']	['H', 'T', '-']	[[(('test', 747), (-58.54319763183594, -62.074302673339844)), (('test', 761), (-50.723941802978516, -41.113441467285156)), (('test', 765), (-63.41817855834961, -57.841796875)), (('test', 774), (-52.21921920776367, -31.715269088745117)), (('test', 782), (95.71192932128906, 42.829811096191406)), (('test', 786), (-107.05504608154297, 123.01378631591797))]]	['TRP', 'LEU', 'VAL']	[1, 1, 1]
1a7k	A	178	common		['LEU', 'THR', 'LYS', 'GLU', 'ASN', 'PHE']	['H', 'T', '-']	[[(('test', 1321), (-62.77090835571289, -35.11897659301758)), (('test', 1329), (-83.55596160888672, -48.23102569580078)), (('test', 1336), (-58.93242263793945, -32.81644058227539)), (('test', 1345), (-88.20362091064453, 12.237154960632324)), (('test', 1354), (59.069271087646484, 29.125272750854492)), (('test', 1362), (-86.40253448486328, -27.6929988861084))]]	['LEU', 'GLU', 'PHE']	[1, 0, 1]
1a7t	A	94	common		['LEU', 'GLN', 'ARG', 'LYS', 'GLY', 'VAL']	['H', 'T', '-']	[[(('test', 695), (-70.59225463867188, -36.45219421386719)), (('test', 703), (-65.36859130859375, -39.10958480834961)), (('test', 712), (-65.4468002319336, -34.31046676635742)), (('test', 723), (-72.75670623779297, -6.145322322845459)), (('test', 732), (85.40924072265625, 10.040596961975098)), (('test', 736), (-67.80207824707031, 140.915771484375))]]	['LEU', 'LYS', 'VAL']	[1, 0, 1]
1a7w	A	12	common		['ILE', 'LYS', 'ASP', 'ALA', 'GLY', 'ALA']	['H', 'T', '-']	[[(('test', 85), (-68.1982192993164, -37.710594177246094)), (('test', 93), (-66.11351013183594, -44.35685729980469)), (('test', 102), (-55.90644454956055, -36.720802307128906)), (('test', 110), (-72.07035827636719, -9.40401840209961)), (('test', 115), (119.3392105102539, 11.142050743103027)), (('test', 119), (-78.26725769042969, 141.67977905273438))]]	['ILE', 'ALA', 'ALA']	[1, 0, 0]
1a82	A	26	common		['ALA', 'LYS', 'ALA', 'ALA', 'GLY', 'TYR']	['H', 'T', '-']	[[(('test', 186), (-64.829833984375, -39.90459060668945)), (('test', 191), (-63.257667541503906, -42.84685516357422)), (('test', 200), (-61.723304748535156, -32.876380920410156)), (('test', 205), (-76.7016830444336, -9.497528076171875)), (('test', 210), (106.12078094482422, 1.2236533164978027)), (('test', 214), (-76.8468246459961, 154.08737182617188))]]	['ALA', 'ALA', 'TYR']	[1, 0, 1]
1a82	A	134	common		['VAL', 'THR', 'GLN', 'GLU', 'GLN', 'LEU']	['H', 'T', '-']	[[(('test', 1007), (-59.61569595336914, -40.359249114990234)), (('test', 1014), (-66.27064514160156, -39.13280487060547)), (('test', 1021), (-61.901729583740234, -46.284854888916016)), (('test', 1030), (-74.72665405273438, -13.544053077697754)), (('test', 1039), (55.26763916015625, 41.461360931396484)), (('test', 1048), (-80.73747253417969, 136.96681213378906))]]	['VAL', 'GLU', 'LEU']	[1, 0, 1]
1a82	A	162	common		['ILE', 'GLN', 'HIS', 'ALA', 'GLY', 'LEU']	['H', 'T', '-']	[[(('test', 1213), (-61.17938995361328, -50.14558029174805)), (('test', 1221), (-61.724609375, -39.09827423095703)), (('test', 1230), (-60.57776641845703, -39.82183837890625)), (('test', 1240), (-67.5196762084961, -0.5348573327064514)), (('test', 1245), (80.53723907470703, 12.517848014831543)), (('test', 1249), (-91.93970489501953, 159.21942138671875))]]	['ILE', 'ALA', 'LEU']	[1, 0, 1]
1a87	A	324	common		['TRP', 'ILE', 'ILE', 'GLY', 'GLY', 'VAL']	['H', 'T', '-']	[[(('test', 1850), (-41.206642150878906, -48.895999908447266)), (('test', 1864), (-62.57817459106445, -51.72720718383789)), (('test', 1872), (-58.65801239013672, -29.180213928222656)), (('test', 1880), (-83.14855194091797, 9.368924140930176)), (('test', 1884), (118.8260726928711, -21.512189865112305)), (('test', 1888), (-79.81625366210938, 128.4180908203125))]]	['TRP', 'GLY', 'VAL']	[1, 0, 0]
1a88	A	44	common	interface	['PHE', 'LEU', 'SER', 'HIS', 'GLY', 'TYR']	['H', 'T', '-']	[[(('test', 349), (-66.80497741699219, -40.065433502197266)), (('test', 360), (-54.74375915527344, -44.58942794799805)), (('test', 368), (-64.3899917602539, -18.224163055419922)), (('test', 374), (-102.44309997558594, 15.467562675476074)), (('test', 384), (81.30517578125, 20.300081253051758)), (('test', 388), (-93.12748718261719, 157.7566680908203))]]	['PHE', 'HIS', 'TYR']	[1, 0, 1]
1a8l	A	71	common		['ALA', 'LYS', 'ARG', 'TYR', 'ARG', 'ILE']	['H', 'T', '-']	[[(('test', 573), (-57.467960357666016, -47.9647331237793)), (('test', 578), (-56.522735595703125, -41.715614318847656)), (('test', 587), (-65.51311492919922, -32.650115966796875)), (('test', 598), (-98.7763671875, 15.20736026763916)), (('test', 610), (54.4136848449707, 41.18916702270508)), (('test', 621), (-104.45439147949219, 126.78579711914062))]]	['ALA', 'TYR', 'ILE']	[1, 0, 1]
1a8l	A	185	common		['ALA', 'ASP', 'GLN', 'TYR', 'ASN', 'VAL']	['H', 'T', '-']	[[(('test', 1480), (-63.70979309082031, -40.9438362121582)), (('test', 1485), (-63.430545806884766, -36.44819641113281)), (('test', 1493), (-56.016971588134766, -35.493682861328125)), (('test', 1502), (-106.36505126953125, 21.85062599182129)), (('test', 1514), (46.2900505065918, 53.01656723022461)), (('test', 1522), (-82.0222396850586, 123.11619567871094))]]	['ALA', 'TYR', 'VAL']	[1, 0, 1]
1a8p	A	232	common		['LEU', 'ASP', 'GLY', 'PHE', 'GLY', 'LEU']	['H', 'T', '-']	[[(('test', 1849), (-69.95132446289062, -34.00730514526367)), (('test', 1857), (-66.82394409179688, -27.616130828857422)), (('test', 1865), (-67.03733825683594, -31.293710708618164)), (('test', 1869), (-83.65188598632812, -5.081221580505371)), (('test', 1880), (97.02587890625, 5.793593883514404)), (('test', 1884), (-72.37417602539062, 148.24900817871094))]]	['LEU', 'PHE', 'LEU']	[1, 0, 1]
1a8q	A	42	common		['VAL', 'VAL', 'ASP', 'ALA', 'GLY', 'TYR']	['H', 'T', '-']	[[(('test', 336), (-70.42784118652344, -33.76321029663086)), (('test', 343), (-72.72664642333984, -31.9722900390625)), (('test', 350), (-69.74136352539062, -21.766237258911133)), (('test', 358), (-91.81024169921875, 5.013876438140869)), (('test', 363), (94.5864486694336, 23.438575744628906)), (('test', 367), (-110.75753021240234, 164.56768798828125))]]	['VAL', 'ALA', 'TYR']	[1, 0, 1]
1a8q	A	80	common		['LEU', 'THR', 'ASP', 'LEU', 'ASP', 'LEU']	['H', 'T', '-']	[[(('test', 638), (-67.6445541381836, -35.22275161743164)), (('test', 646), (-73.47904205322266, -42.748138427734375)), (('test', 653), (-59.838138580322266, -42.92732620239258)), (('test', 661), (-84.89424896240234, -4.580906867980957)), (('test', 669), (46.68973922729492, 56.609249114990234)), (('test', 677), (-86.2682113647461, 137.70819091796875))]]	['LEU', 'LEU', 'LEU']	[1, 0, 1]
1a8r	A	14	common	interface	['LEU', 'VAL', 'ALA', 'ARG', 'GLY', 'LEU']	['H', 'T', '-']	[[(('test', 96), (-67.2406997680664, -42.49286651611328)), (('test', 104), (-63.31808853149414, -42.579288482666016)), (('test', 111), (-55.59450912475586, -44.663639068603516)), (('test', 116), (-82.96009826660156, -0.11869406700134277)), (('test', 127), (65.49502563476562, 31.5615291595459)), (('test', 131), (-97.2906723022461, -8.466426849365234))]]	['LEU', 'ARG', 'LEU']	[1, 0, 1]
1a8r	A	47	common	interface	['MET', 'GLN', 'LEU', 'LEU', 'ASN', 'LEU']	['H', 'T', '-']	[[(('test', 354), (-59.67880630493164, -41.20885467529297)), (('test', 362), (-61.17704772949219, -42.88273239135742)), (('test', 371), (-60.38474655151367, -26.042766571044922)), (('test', 379), (-90.73799133300781, 2.214346408843994)), (('test', 387), (65.13477325439453, 27.40819549560547)), (('test', 395), (-82.99869537353516, 138.1291046142578))]]	['MET', 'LEU', 'LEU']	[1, 0, 1]
1a8s	A	42	common		['LEU', 'ALA', 'ALA', 'GLN', 'GLY', 'TYR']	['H', 'T', '-']	[[(('test', 340), (-70.013671875, -33.59706497192383)), (('test', 348), (-67.06501770019531, -34.05619812011719)), (('test', 353), (-68.70301055908203, -21.714946746826172)), (('test', 358), (-90.77375793457031, 7.688194751739502)), (('test', 367), (100.16883850097656, 22.536102294921875)), (('test', 371), (-115.71086120605469, 161.69859313964844))]]	['LEU', 'GLN', 'TYR']	[0, 0, 1]
1a8s	A	80	common		['ILE', 'GLU', 'HIS', 'LEU', 'ASP', 'LEU']	['H', 'T', '-']	[[(('test', 637), (-58.7183723449707, -47.68635559082031)), (('test', 645), (-66.71336364746094, -38.630489349365234)), (('test', 654), (-61.32273483276367, -41.02699279785156)), (('test', 664), (-83.82574462890625, -5.529283046722412)), (('test', 672), (53.07579803466797, 47.8621940612793)), (('test', 680), (-73.65125274658203, 147.3626708984375))]]	['ILE', 'LEU', 'LEU']	[1, 0, 1]
1a8y	A	185	common		['ALA', 'LYS', 'LYS', 'LEU', 'THR', 'LEU']	['H', '-']	[[(('test', 1486), (-65.4178466796875, -37.095436096191406)), (('test', 1491), (-63.57220458984375, -44.766212463378906)), (('test', 1500), (-61.29307174682617, -44.119171142578125)), (('test', 1509), (-83.74315643310547, -5.051327705383301)), (('test', 1517), (97.93672943115234, -60.63372039794922)), (('test', 1524), (-3.032348394393921, 123.9150390625))]]	['ALA', 'LEU', 'LEU']	[1, 0, 1]
1a95	A	47	common	interface	['ALA', 'ARG', 'GLU', 'LEU', 'GLY', 'ILE']	['H', 'T', '-']	[[(('test', 342), (-59.00299835205078, -35.6114501953125)), (('test', 347), (-72.92864227294922, -48.38031768798828)), (('test', 358), (-66.30978393554688, -41.688880920410156)), (('test', 367), (-86.17509460449219, -14.630328178405762)), (('test', 375), (74.2975845336914, 29.46739387512207)), (('test', 379), (-91.04700469970703, 122.38822174072266))]]	['ALA', 'LEU', 'ILE']	[0, 0, 1]
1a9o	A	103	common		['PHE', 'ARG', 'LEU', 'LEU', 'GLY', 'VAL']	['H', 'T', '-']	[[(('test', 804), (-56.83805847167969, -42.9074821472168)), (('test', 815), (-60.366920471191406, -41.60149383544922)), (('test', 826), (-71.11456298828125, -18.975494384765625)), (('test', 834), (-84.19477844238281, -7.848729133605957)), (('test', 842), (98.7342300415039, 11.671919822692871)), (('test', 846), (-69.90248107910156, 141.26809692382812))]]	['PHE', 'LEU', 'VAL']	[1, 1, 0]
1a9o	A	209	common		['LEU', 'ARG', 'ASN', 'LEU', 'GLY', 'ALA']	['H', 'T', '-']	[[(('test', 1639), (-57.69807815551758, -37.727317810058594)), (('test', 1647), (-69.7708740234375, -40.669593811035156)), (('test', 1658), (-62.5432014465332, -35.15772247314453)), (('test', 1666), (-70.4383316040039, -1.2317821979522705)), (('test', 1674), (96.58088684082031, 0.8413968086242676)), (('test', 1678), (-72.01530456542969, 142.0785675048828))]]	['LEU', 'LEU', 'ALA']	[0, 0, 0]
1a9o	A	228	common		['ALA', 'ARG', 'HIS', 'CYS', 'GLY', 'LEU']	['H', 'T', '-']	[[(('test', 1773), (-60.629920959472656, -47.32661819458008)), (('test', 1778), (-67.93267059326172, -28.76275634765625)), (('test', 1789), (-68.05157470703125, -35.09944534301758)), (('test', 1799), (-96.73953247070312, 7.924614906311035)), (('test', 1805), (94.41555786132812, 10.049367904663086)), (('test', 1809), (-79.18211364746094, 137.50662231445312))]]	['ALA', 'CYS', 'LEU']	[1, 0, 0]
1a9x	A	37	common		['LEU', 'ARG', 'GLU', 'GLU', 'GLY', 'TYR']	['H', 'T', '-']	[[(('test', 263), (-74.29927825927734, -43.81093215942383)), (('test', 271), (-58.421531677246094, -42.276798248291016)), (('test', 282), (-61.716346740722656, -37.44258499145508)), (('test', 291), (-76.2376708984375, -4.281118869781494)), (('test', 300), (94.51386260986328, -0.3774236738681793)), (('test', 304), (-73.62859344482422, 158.37220764160156))]]	['LEU', 'GLU', 'TYR']	[1, 0, 1]
1a9x	A	102	common		['LEU', 'GLU', 'ARG', 'GLN', 'GLY', 'VAL']	['H', 'T']	[[(('test', 773), (-54.1334114074707, -37.20962905883789)), (('test', 781), (-68.06209564208984, -51.541297912597656)), (('test', 790), (-57.199012756347656, -55.04096221923828)), (('test', 801), (-60.274383544921875, -14.277726173400879)), (('test', 810), (80.65213012695312, 13.569548606872559)), (('test', 814), (-62.96881103515625, -33.274471282958984))]]	['LEU', 'GLN', 'VAL']	[1, 0, 1]
1a9x	A	108	common		['LEU', 'GLU', 'GLU', 'PHE', 'GLY', 'VAL']	['H', 'T', '-']	[[(('test', 821), (-67.80243682861328, -45.27342224121094)), (('test', 829), (-56.709922790527344, -54.05481719970703)), (('test', 838), (-43.49346160888672, -52.67802810668945)), (('test', 847), (-104.1575698852539, 11.215137481689453)), (('test', 858), (61.67805099487305, 42.98603820800781)), (('test', 862), (-93.29020690917969, 120.35926818847656))]]	['LEU', 'PHE', 'VAL']	[1, 0, 1]
1a9x	A	136	common		['MET', 'LYS', 'LYS', 'ILE', 'GLY', 'LEU']	['H', 'T', '-']	[[(('test', 1037), (-63.242347717285156, -42.329078674316406)), (('test', 1045), (-61.38239288330078, -41.88018798828125)), (('test', 1054), (-58.305904388427734, -32.21029281616211)), (('test', 1063), (-101.1230239868164, 14.74545955657959)), (('test', 1071), (65.12812805175781, 33.836116790771484)), (('test', 1075), (-106.29488372802734, 148.213623046875))]]	['MET', 'ILE', 'LEU']	[1, 1, 1]
1a9x	A	272	common		['LEU', 'ARG', 'GLU', 'ILE', 'GLY', 'VAL']	['H', 'T', '-']	[[(('test', 2069), (-61.92549514770508, -43.10299301147461)), (('test', 2077), (-59.82038116455078, -43.39056396484375)), (('test', 2088), (-69.25654602050781, -42.774566650390625)), (('test', 2097), (-72.41871643066406, -26.115510940551758)), (('test', 2105), (95.73833465576172, 24.610904693603516)), (('test', 2109), (-81.3702392578125, 119.34171295166016))]]	['LEU', 'ILE', 'VAL']	[1, 0, 1]
1a9x	A	442	common	interface	['ALA', 'PHE', 'ARG', 'ALA', 'GLY', 'LEU']	['H', 'T', 'B']	[[(('test', 3365), (-64.32710266113281, -43.213233947753906)), (('test', 3370), (-67.87699127197266, -33.56617736816406)), (('test', 3381), (-74.56981658935547, -22.015846252441406)), (('test', 3392), (-90.52996063232422, -1.656703233718872)), (('test', 3397), (108.30543518066406, -7.6409010887146)), (('test', 3401), (-74.97402954101562, 151.51544189453125))]]	['ALA', 'ALA', 'LEU']	[1, 0, 0]
1a9x	A	492	common	interface	['LEU', 'LYS', 'ARG', 'LYS', 'GLY', 'PHE']	['H', 'T', '-']	[[(('test', 3772), (-60.99496841430664, -44.094905853271484)), (('test', 3780), (-63.192283630371094, -39.74365997314453)), (('test', 3789), (-63.71690368652344, -25.6077938079834)), (('test', 3800), (-93.2760238647461, 9.377542495727539)), (('test', 3809), (79.38286590576172, 15.518726348876953)), (('test', 3813), (-67.26026916503906, 141.4649200439453))]]	['LEU', 'LYS', 'PHE']	[1, 0, 1]
1a9x	A	503	common		['ALA', 'LYS', 'LEU', 'ALA', 'GLY', 'VAL']	['H', 'T', 'S']	[[(('test', 3861), (-59.15834426879883, -39.865787506103516)), (('test', 3866), (-69.00395202636719, -39.046478271484375)), (('test', 3875), (-66.6255874633789, -41.76118469238281)), (('test', 3883), (-84.39395904541016, -0.62807297706604)), (('test', 3888), (62.5793342590332, 35.88352966308594)), (('test', 3892), (-127.75511932373047, -179.4956512451172))]]	['ALA', 'ALA', 'VAL']	[1, 0, 1]
1a9x	A	589	common		['LEU', 'ARG', 'GLU', 'ASP', 'GLY', 'TYR']	['H', 'T', '-']	[[(('test', 4543), (-62.4038200378418, -34.836734771728516)), (('test', 4551), (-68.75963592529297, -45.60747146606445)), (('test', 4562), (-55.22433090209961, -38.92558288574219)), (('test', 4571), (-74.65966796875, -15.56727123260498)), (('test', 4579), (116.36296844482422, -5.513097763061523)), (('test', 4583), (-81.65557098388672, 157.8699188232422))]]	['LEU', 'ASP', 'TYR']	[1, 0, 1]
1a9x	A	654	common		['LEU', 'GLU', 'ALA', 'ALA', 'GLY', 'VAL']	['H', 'T', '-']	[[(('test', 5061), (-63.68235397338867, -42.03355407714844)), (('test', 5069), (-69.03179168701172, -40.701332092285156)), (('test', 5078), (-53.832313537597656, -45.90310287475586)), (('test', 5083), (-74.0233154296875, 6.120131969451904)), (('test', 5088), (80.87879943847656, 12.830459594726562)), (('test', 5092), (-71.33081817626953, 134.71119689941406))]]	['LEU', 'ALA', 'VAL']	[1, 0, 0]
1a9x	A	682	common		['VAL', 'GLU', 'ARG', 'LEU', 'LYS', 'LEU']	['H', 'T', '-']	[[(('test', 5273), (-58.90142822265625, -50.90898513793945)), (('test', 5280), (-54.92093276977539, -47.85444641113281)), (('test', 5289), (-55.19907760620117, -44.57502746582031)), (('test', 5300), (-73.59000396728516, -14.415535926818848)), (('test', 5308), (69.84132385253906, 26.7716121673584)), (('test', 5317), (-84.5218276977539, 179.2883758544922))]]	['VAL', 'LEU', 'LEU']	[1, 0, 1]
1a9x	A	817	common		['ALA', 'PHE', 'GLU', 'LEU', 'GLN', 'VAL']	['H', 'T', '-']	[[(('test', 6205), (-55.16502380371094, -55.319149017333984)), (('test', 6210), (-61.725975036621094, -46.521366119384766)), (('test', 6221), (-59.75275421142578, -42.03055191040039)), (('test', 6230), (-88.74516296386719, 8.205448150634766)), (('test', 6238), (53.81278610229492, 42.435157775878906)), (('test', 6252), (-66.62136840820312, 140.85008239746094))]]	['ALA', 'LEU', 'VAL']	[0, 0, 1]
1a9x	A	874	common		['LEU', 'ALA', 'GLU', 'GLN', 'GLY', 'VAL']	['H', 'T', '-']	[[(('test', 6642), (-57.666255950927734, -45.92933654785156)), (('test', 6650), (-59.73710632324219, -51.76002883911133)), (('test', 6655), (-57.09206771850586, -34.41205978393555)), (('test', 6664), (-85.4478530883789, -12.627887725830078)), (('test', 6673), (82.30424499511719, 30.250852584838867)), (('test', 6677), (-126.56291198730469, 91.4662094116211))]]	['LEU', 'GLN', 'VAL']	[0, 0, 1]
1a9x	A	964	common		['LEU', 'LEU', 'LYS', 'GLN', 'GLY', 'PHE']	['H', 'T', '-']	[[(('test', 7330), (-72.16643524169922, -33.963619232177734)), (('test', 7338), (-67.25174713134766, -51.62744903564453)), (('test', 7346), (-54.897247314453125, -24.645856857299805)), (('test', 7355), (-88.98861694335938, -10.701621055603027)), (('test', 7364), (111.15654754638672, 0.23323051631450653)), (('test', 7368), (-85.33258056640625, 156.4622039794922))]]	['LEU', 'GLN', 'PHE']	[1, 0, 1]
1a9x	A	981	common	interface	['LEU', 'GLY', 'GLU', 'ALA', 'GLY', 'ILE']	['H', 'T', '-']	[[(('test', 7457), (-66.83618927001953, -43.08706283569336)), (('test', 7465), (-52.835384368896484, -52.63899230957031)), (('test', 7469), (-61.0731201171875, -11.474628448486328)), (('test', 7478), (-107.3958969116211, -4.818206310272217)), (('test', 7483), (109.13455200195312, -6.471114635467529)), (('test', 7487), (-99.15744018554688, 127.36852264404297))]]	['LEU', 'ALA', 'ILE']	[1, 0, 0]
1a9x	A	1033	common		['ALA', 'LEU', 'GLN', 'TYR', 'LYS', 'VAL']	['H', 'T', '-']	[[(('test', 7881), (-54.57044219970703, -42.650665283203125)), (('test', 7886), (-70.60900115966797, -46.26472854614258)), (('test', 7894), (-56.66904830932617, -43.300025939941406)), (('test', 7903), (-86.11266326904297, 2.4789135456085205)), (('test', 7915), (67.30661010742188, 28.480342864990234)), (('test', 7924), (-94.3077392578125, 129.90953063964844))]]	['ALA', 'TYR', 'VAL']	[1, 0, 0]
1aa1	L	257	common	interface	['ALA', 'ARG', 'GLU', 'LEU', 'GLY', 'VAL']	['H', 'T', '-']	[[(('test', 16089), (-61.5157585144043, -41.41260528564453)), (('test', 16094), (-61.62178039550781, -47.50409698486328)), (('test', 16105), (-57.618526458740234, -37.89285659790039)), (('test', 16114), (-73.73126220703125, -13.126886367797852)), (('test', 16122), (73.96463012695312, 17.5501651763916)), (('test', 16126), (-78.5694351196289, 156.74996948242188))]]	['ALA', 'LEU', 'VAL']	[1, 0, 1]
1aa6	A	191	common		['ALA', 'LYS', 'ARG', 'ASN', 'GLY', 'ALA']	['H', 'T', '-']	[[(('test', 1460), (-62.242530822753906, -48.192901611328125)), (('test', 1465), (-61.57054901123047, -38.96406936645508)), (('test', 1474), (-64.0925521850586, -38.407466888427734)), (('test', 1485), (-76.98241424560547, -3.792921543121338)), (('test', 1493), (108.99535369873047, 17.78435707092285)), (('test', 1497), (-84.09664916992188, 148.15318298339844))]]	['ALA', 'ASN', 'ALA']	[1, 0, 0]
1aa6	A	234	common		['ILE', 'ILE', 'GLU', 'GLU', 'ASN', 'LEU']	['H', 'T', '-']	[[(('test', 1781), (-56.72323226928711, -43.26942443847656)), (('test', 1789), (-76.06327819824219, -45.26296615600586)), (('test', 1797), (-54.30738067626953, -40.73826217651367)), (('test', 1806), (-97.9246826171875, 13.695117950439453)), (('test', 1815), (55.71806335449219, 49.1846809387207)), (('test', 1823), (-104.45086669921875, -2.3079168796539307))]]	['ILE', 'GLU', 'LEU']	[1, 0, 1]
1aa6	A	341	common		['ALA', 'CYS', 'ASP', 'MET', 'GLY', 'ALA']	['H', 'T', '-']	[[(('test', 2601), (-53.41099166870117, -31.3972225189209)), (('test', 2606), (-78.908935546875, -45.15611267089844)), (('test', 2612), (-56.38182830810547, -32.69364547729492)), (('test', 2620), (-83.79476165771484, 0.10835236310958862)), (('test', 2628), (81.25619506835938, 24.45275115966797)), (('test', 2632), (-83.88434600830078, 53.392982482910156))]]	['ALA', 'MET', 'ALA']	[1, 0, 0]
1aa6	A	367	common		['ALA', 'LYS', 'ALA', 'TRP', 'GLY', 'VAL']	['H', 'T', '-']	[[(('test', 2807), (-56.665618896484375, -37.85209274291992)), (('test', 2812), (-67.23064422607422, -52.94668197631836)), (('test', 2821), (-53.202064514160156, -39.73016357421875)), (('test', 2826), (-86.71929168701172, 1.1095932722091675)), (('test', 2840), (59.43981170654297, 50.17319107055664)), (('test', 2844), (-133.3516387939453, 146.52984619140625))]]	['ALA', 'TRP', 'VAL']	[1, 0, 0]
1aa6	A	486	common		['ALA', 'THR', 'ARG', 'MET', 'GLY', 'TYR']	['H', 'T', '-']	[[(('test', 3746), (-60.65269470214844, -43.428802490234375)), (('test', 3751), (-64.94791412353516, -43.20097732543945)), (('test', 3758), (-68.65080261230469, -18.705778121948242)), (('test', 3769), (-91.74951171875, 3.198064088821411)), (('test', 3777), (103.13525390625, 0.1170339286327362)), (('test', 3781), (-112.62035369873047, 107.78792572021484))]]	['ALA', 'MET', 'TYR']	[0, 0, 0]
1aa6	A	615	common		['ALA', 'LYS', 'ARG', 'LEU', 'GLY', 'ILE']	['H', 'T', '-']	[[(('test', 4774), (-51.89995574951172, -57.472320556640625)), (('test', 4779), (-43.35014343261719, -59.856956481933594)), (('test', 4788), (-48.044315338134766, -52.18568420410156)), (('test', 4799), (-76.52714538574219, -5.556225299835205)), (('test', 4807), (68.76946258544922, 49.10984420776367)), (('test', 4811), (-114.41808319091797, 127.98778533935547))]]	['ALA', 'LEU', 'ILE']	[1, 0, 1]
1ab8	A	1049	common		['LEU', 'GLN', 'THR', 'LEU', 'GLY', 'TYR']	['H', 'T', '-']	[[(('test', 1351), (-67.19307708740234, -38.887855529785156)), (('test', 1359), (-66.13556671142578, -36.8138427734375)), (('test', 1368), (-60.3906135559082, -26.54297637939453)), (('test', 1375), (-91.24053955078125, -33.80121994018555)), (('test', 1383), (138.68833923339844, -1.6637756824493408)), (('test', 1387), (-78.95001220703125, 122.4902114868164))]]	['LEU', 'LEU', 'TYR']	[1, 1, 1]
1abe	A	53	common		['LEU', 'ALA', 'ALA', 'SER', 'GLY', 'ALA']	['H', 'T', '-']	[[(('test', 406), (-60.38066101074219, -42.424293518066406)), (('test', 414), (-61.369503021240234, -46.421363830566406)), (('test', 419), (-60.156715393066406, -31.229724884033203)), (('test', 424), (-86.71025085449219, -7.934591293334961)), (('test', 430), (86.21338653564453, 21.975160598754883)), (('test', 434), (-67.8516616821289, 146.12025451660156))]]	['LEU', 'SER', 'ALA']	[1, 0, 0]
1abe	A	78	common		['ALA', 'ARG', 'GLY', 'TYR', 'ASP', 'MET']	['H', 'T', '-']	[[(('test', 574), (-67.23739624023438, -40.19746780395508)), (('test', 579), (-61.98488235473633, -37.483741760253906)), (('test', 590), (-58.80009460449219, -32.4993782043457)), (('test', 594), (-103.56498718261719, 14.373720169067383)), (('test', 606), (56.37546157836914, 49.646793365478516)), (('test', 614), (-117.30470275878906, 140.7056121826172))]]	['ALA', 'TYR', 'MET']	[1, 0, 1]
1abe	A	159	common		['LEU', 'LYS', 'ALA', 'ALA', 'GLY', 'PHE']	['H', 'T', '-']	[[(('test', 1200), (-65.56063842773438, -40.089115142822266)), (('test', 1208), (-69.42583465576172, -34.87053298950195)), (('test', 1217), (-67.66130828857422, -35.74012756347656)), (('test', 1222), (-76.50151824951172, -6.527294158935547)), (('test', 1227), (107.73197174072266, 2.073676109313965)), (('test', 1231), (-70.23616027832031, 132.4739990234375))]]	['LEU', 'ALA', 'PHE']	[1, 0, 0]
1abe	A	298	common		['LEU', 'GLU', 'LYS', 'LYS', 'GLY', 'LEU']	['H', 'T', '-']	[[(('test', 2259), (-65.37554168701172, -38.51746368408203)), (('test', 2267), (-64.19735717773438, -44.949668884277344)), (('test', 2276), (-57.53056716918945, -26.057161331176758)), (('test', 2285), (-100.56958770751953, 6.533629894256592)), (('test', 2294), (79.37385559082031, 4.333184719085693)), (('test', 2298), (-95.60834503173828, 38.589393615722656))]]	['LEU', 'LYS', 'LEU']	[1, 0, 1]
1ac5	A	228	common		['ALA', 'MET', 'GLU', 'LYS', 'LYS', 'LEU']	['H', 'T', 'S']	[[(('test', 2120), (-59.80181121826172, -35.05608367919922)), (('test', 2126), (-70.42276000976562, -48.090782165527344)), (('test', 2135), (-57.80036544799805, -39.708309173583984)), (('test', 2145), (-89.02066802978516, 10.463430404663086)), (('test', 2158), (56.14604568481445, 33.98855972290039)), (('test', 2171), (-85.4908447265625, -25.67413330078125))]]	['ALA', 'LYS', 'LEU']	[1, 0, 1]
1ac5	A	329	common		['ILE', 'ASP', 'SER', 'LEU', 'HIS', 'LEU']	['H', 'T', '-']	[[(('test', 3095), (-53.5814208984375, -33.192054748535156)), (('test', 3104), (-77.13552856445312, -39.137977600097656)), (('test', 3113), (-63.569862365722656, -24.908615112304688)), (('test', 3121), (-90.21088409423828, 9.975946426391602)), (('test', 3130), (69.06352233886719, 40.581172943115234)), (('test', 3143), (-117.84783935546875, 156.39515686035156))]]	['ILE', 'LEU', 'LEU']	[1, 0, 0]
1ac5	A	368	common		['LEU', 'LEU', 'GLU', 'SER', 'GLY', 'ILE']	['H', 'T', '-']	[[(('test', 3463), (-63.48219680786133, -44.34954833984375)), (('test', 3472), (-62.96016311645508, -43.07586669921875)), (('test', 3481), (-69.428466796875, -28.686098098754883)), (('test', 3491), (-76.3709945678711, -10.08270263671875)), (('test', 3499), (102.92806243896484, -1.6156786680221558)), (('test', 3504), (-74.65933227539062, 119.80479431152344))]]	['LEU', 'SER', 'ILE']	[1, 0, 0]
1aco	A	376	common		['ALA', 'LEU', 'ALA', 'HIS', 'GLY', 'LEU']	['H', 'T', '-']	[[(('test', 2839), (-67.9155502319336, -45.014404296875)), (('test', 2844), (-57.53978729248047, -42.8551025390625)), (('test', 2852), (-55.903564453125, -27.33970069885254)), (('test', 2857), (-100.91632080078125, 14.065505981445312)), (('test', 2867), (69.96049499511719, 29.706392288208008)), (('test', 2871), (-107.18952941894531, 159.6282958984375))]]	['ALA', 'HIS', 'LEU']	[1, 0, 0]
1aco	A	400	common		['ILE', 'GLU', 'ARG', 'ASP', 'GLY', 'TYR']	['H', 'T']	[[(('test', 3017), (-72.98982238769531, -21.74547004699707)), (('test', 3025), (-70.20025634765625, -49.85867691040039)), (('test', 3034), (-60.563533782958984, -45.01213073730469)), (('test', 3045), (-86.9153823852539, 8.939471244812012)), (('test', 3053), (88.38658905029297, 0.919197142124176)), (('test', 3057), (-76.64532470703125, -35.32097244262695))]]	['ILE', 'ASP', 'TYR']	[1, 0, 0]
1aco	A	623	common		['TYR', 'LYS', 'GLN', 'HIS', 'GLY', 'ILE']	['H', 'T', '-']	[[(('test', 4754), (-61.54673767089844, -43.35465621948242)), (('test', 4766), (-62.90266799926758, -42.64775466918945)), (('test', 4775), (-56.96276092529297, -38.09482192993164)), (('test', 4784), (-98.591064453125, 12.519455909729004)), (('test', 4794), (67.43421173095703, 28.557401657104492)), (('test', 4798), (-96.59144592285156, 115.9496078491211))]]	['TYR', 'HIS', 'ILE']	[1, 0, 1]
1aco	A	672	common		['LEU', 'LYS', 'LYS', 'GLN', 'GLY', 'LEU']	['H', 'T', '-']	[[(('test', 5149), (-62.10445022583008, -47.564857482910156)), (('test', 5157), (-62.163551330566406, -41.55207443237305)), (('test', 5166), (-57.0313720703125, -33.17094802856445)), (('test', 5175), (-97.65105438232422, 13.105937957763672)), (('test', 5184), (82.76856231689453, 13.581537246704102)), (('test', 5188), (-94.63810729980469, 164.44076538085938))]]	['LEU', 'GLN', 'LEU']	[1, 0, 0]
1ado	A	137	common		['TYR', 'LYS', 'LYS', 'ASP', 'GLY', 'ALA']	['H', 'T', '-']	[[(('test', 1275), (-59.12002182006836, -39.6297492980957)), (('test', 1289), (-62.139312744140625, -44.92219924926758)), (('test', 1302), (-59.93399429321289, -35.52248764038086)), (('test', 1315), (-84.57608795166016, 5.554426193237305)), (('test', 1324), (106.32516479492188, 6.730068206787109)), (('test', 1329), (-94.998291015625, 130.72772216796875))]]	['TYR', 'ASP', 'ALA']	[1, 0, 0]
1ado	A	216	common	interface	['LEU', 'SER', 'ASP', 'HIS', 'HIS', 'ILE']	['H', 'T', '-']	[[(('test', 2027), (-62.474891662597656, -37.043724060058594)), (('test', 2036), (-67.69439697265625, -44.302555084228516)), (('test', 2044), (-60.09035873413086, -35.78662872314453)), (('test', 2053), (-90.53718566894531, 8.576041221618652)), (('test', 2066), (61.735389709472656, 39.627044677734375)), (('test', 2079), (-78.13423156738281, 139.12841796875))]]	['LEU', 'HIS', 'ILE']	[1, 0, 1]
1adu	A	192	common		['MET', 'ASP', 'LYS', 'TYR', 'HIS', 'VAL']	['H', 'T', '-']	[[(('test', 94), (-70.14668273925781, -28.97231101989746)), (('test', 102), (-73.58829498291016, -65.28972625732422)), (('test', 110), (-44.797080993652344, -48.774356842041016)), (('test', 119), (-91.99851989746094, 24.769603729248047)), (('test', 131), (31.490915298461914, 78.43869018554688)), (('test', 141), (-88.82747650146484, 150.07745361328125))]]	['MET', 'TYR', 'VAL']	[1, 0, 0]
1ae1	A	41	common		['LEU', 'ALA', 'GLY', 'LEU', 'GLY', 'ALA']	['H', 'T', '-']	[[(('test', 184), (-63.16901779174805, -37.27359390258789)), (('test', 192), (-79.12577056884766, -33.611610412597656)), (('test', 197), (-67.36763000488281, -21.90888214111328)), (('test', 201), (-97.76404571533203, 7.818837642669678)), (('test', 209), (116.20801544189453, -8.335173606872559)), (('test', 213), (-72.55713653564453, 151.04832458496094))]]	['LEU', 'LEU', 'ALA']	[1, 0, 0]
1ae1	A	65	common		['TRP', 'ARG', 'GLU', 'LYS', 'GLY', 'LEU']	['H', 'T', '-']	[[(('test', 369), (-72.67696380615234, -32.942481994628906)), (('test', 383), (-71.37142944335938, -37.46114730834961)), (('test', 394), (-62.02634048461914, -34.95052719116211)), (('test', 403), (-91.71408081054688, 17.490449905395508)), (('test', 412), (78.52500915527344, 20.308908462524414)), (('test', 416), (-89.18547058105469, 141.54940795898438))]]	['TRP', 'LYS', 'LEU']	[1, 1, 1]
1ae1	A	189	common	interface	['TRP', 'ALA', 'LYS', 'ASP', 'ASN', 'ILE']	['H', 'G', 'T', 'E']	[[(('test', 1321), (-99.72566223144531, 1.9950790405273438)), (('test', 1335), (-63.40726852416992, -31.497343063354492)), (('test', 1340), (-72.68746948242188, -21.690528869628906)), (('test', 1349), (-95.54669189453125, 16.297039031982422)), (('test', 1357), (48.221099853515625, 54.90201187133789)), (('test', 1365), (-124.540771484375, 129.1328887939453))]]	['TRP', 'ASP', 'ILE']	[1, 0, 1]
1af2	A	247	common		['LEU', 'ASN', 'LEU', 'LYS', 'GLY', 'TYR']	['H', 'T', '-']	[[(('test', 1853), (-52.62061309814453, -43.59469223022461)), (('test', 1861), (-75.35244750976562, -43.972721099853516)), (('test', 1869), (-62.475486755371094, -34.49624252319336)), (('test', 1877), (-79.27713012695312, 9.096797943115234)), (('test', 1886), (95.80494689941406, -3.878129720687866)), (('test', 1890), (-87.32732391357422, 177.59832763671875))]]	['LEU', 'LYS', 'TYR']	[1, 0, 1]
1af7	A	58	common		['LEU', 'ARG', 'ALA', 'LEU', 'GLY', 'LEU']	['H', 'T', '-']	[[(('test', 395), (-55.942447662353516, -51.30766677856445)), (('test', 403), (-59.47880935668945, -53.30845260620117)), (('test', 414), (-55.37806701660156, -33.205406188964844)), (('test', 419), (-92.16506958007812, -4.120414733886719)), (('test', 427), (74.47062683105469, 27.025142669677734)), (('test', 431), (-101.6292495727539, 157.59205627441406))]]	['LEU', 'LEU', 'LEU']	[1, 0, 1]
1afh	A	72	common		['PRO', 'SER', 'LYS', 'CYS', 'GLY', 'VAL']	['H', '-']	[[(('test', 926), (-53.75014877319336, -52.09651184082031)), (('test', 940), (-44.626548767089844, -70.62265014648438)), (('test', 951), (-64.05968475341797, -39.36525344848633)), (('test', 973), (-47.49730682373047, -35.14251708984375)), (('test', 983), (135.16189575195312, 46.6935920715332)), (('test', 990), (-119.12857818603516, 86.32878112792969))]]	['PRO', 'CYS', 'VAL']	[1, 0, 0]
1afs	A	41	common		['ALA', 'ILE', 'ASP', 'ASN', 'GLY', 'PHE']	['H', 'T', '-']	[[(('test', 302), (-63.4078369140625, -41.99466323852539)), (('test', 307), (-63.9985237121582, -42.1890869140625)), (('test', 315), (-62.86960983276367, -28.981691360473633)), (('test', 323), (-89.52401733398438, 3.0561416149139404)), (('test', 331), (102.0263900756836, 6.593325138092041)), (('test', 335), (-78.50848388671875, 129.46664428710938))]]	['ALA', 'ASN', 'PHE']	[1, 0, 0]
1afw	A	194	common		['ALA', 'ALA', 'ASN', 'PHE', 'LYS', 'ILE']	['H', 'T', '-']	[[(('test', 1281), (-64.98959350585938, -42.50448989868164)), (('test', 1286), (-66.97676849365234, -49.39153289794922)), (('test', 1291), (-57.374488830566406, -29.96927261352539)), (('test', 1299), (-124.08174133300781, 23.19821548461914)), (('test', 1310), (45.5120964050293, 73.84610748291016)), (('test', 1319), (-99.53827667236328, 108.89571380615234))]]	['ALA', 'PHE', 'ILE']	[1, 0, 0]
1afw	A	218	common		['ALA', 'LYS', 'ASN', 'GLU', 'GLY', 'LEU']	['H', 'T', 'S']	[[(('test', 1478), (-60.62882995605469, -32.25977325439453)), (('test', 1483), (-64.88980865478516, -56.14923858642578)), (('test', 1492), (-54.904903411865234, -38.79905319213867)), (('test', 1500), (-72.62519836425781, -1.1882798671722412)), (('test', 1509), (76.31841278076172, 25.944726943969727)), (('test', 1513), (-74.9161376953125, -13.546707153320312))]]	['ALA', 'GLU', 'LEU']	[1, 0, 1]
1afw	A	291	common		['ALA', 'ASN', 'GLN', 'LEU', 'ASN', 'LEU']	['H', 'T', '-']	[[(('test', 1984), (-64.99397277832031, -38.51626205444336)), (('test', 1989), (-64.78546142578125, -44.23880386352539)), (('test', 1997), (-60.43659973144531, -38.814659118652344)), (('test', 2006), (-89.80281066894531, 0.9452258348464966)), (('test', 2014), (54.02399826049805, 55.780113220214844)), (('test', 2022), (-100.35542297363281, 138.1713409423828))]]	['ALA', 'LEU', 'LEU']	[1, 0, 1]
1afw	A	327	common		['LEU', 'GLU', 'ALA', 'THR', 'GLY', 'LEU']	['H', 'T', '-']	[[(('test', 2254), (-69.61296081542969, -45.142887115478516)), (('test', 2262), (-63.60502243041992, -43.0549430847168)), (('test', 2271), (-65.15528869628906, -28.939401626586914)), (('test', 2276), (-101.59793090820312, -2.2548117637634277)), (('test', 2283), (69.05870056152344, 36.72987747192383)), (('test', 2287), (-114.8353271484375, 167.4774932861328))]]	['LEU', 'THR', 'LEU']	[1, 0, 1]
1afw	A	354	common		['ILE', 'HIS', 'LYS', 'LEU', 'GLY', 'ILE']	['H', 'T', '-']	[[(('test', 2463), (-65.39513397216797, -39.62300109863281)), (('test', 2471), (-71.21416473388672, -52.485713958740234)), (('test', 2481), (-53.384033203125, -33.589725494384766)), (('test', 2490), (-90.78435516357422, -11.323190689086914)), (('test', 2498), (76.60527038574219, 34.033180236816406)), (('test', 2502), (-83.91239166259766, 138.7156219482422))]]	['ILE', 'LEU', 'ILE']	[1, 0, 1]
1ag1	O	83	common	interface	['LEU', 'LYS', 'ASP', 'PHE', 'GLY', 'VAL']	['H', 'T', '-']	[[(('test', 610), (-72.83534240722656, -40.32323455810547)), (('test', 618), (-54.11685562133789, -48.57912826538086)), (('test', 627), (-64.83161926269531, -30.802684783935547)), (('test', 635), (-78.46023559570312, -6.276198387145996)), (('test', 646), (88.4267349243164, 18.054574966430664)), (('test', 650), (-96.79784393310547, 127.27783966064453))]]	['LEU', 'PHE', 'VAL']	[1, 0, 1]
1ag1	O	116	common		['ALA', 'VAL', 'ALA', 'SER', 'GLY', 'PHE']	['H', 'T', '-']	[[(('test', 873), (-60.0455322265625, -52.15923309326172)), (('test', 878), (-54.39130401611328, -49.40563201904297)), (('test', 885), (-50.93679428100586, -33.45014953613281)), (('test', 890), (-91.4275894165039, 9.878125190734863)), (('test', 896), (90.05189514160156, -1.8873039484024048)), (('test', 900), (-77.16572570800781, 150.102783203125))]]	['ALA', 'SER', 'PHE']	[1, 0, 1]
1agi	A	31	common		['MET', 'LYS', 'ASN', 'ARG', 'ARG', 'LEU']	['H', 'T', '-']	[[(('test', 265), (-67.79777526855469, -36.13786315917969)), (('test', 273), (-69.81306457519531, -48.26614761352539)), (('test', 282), (-60.87296676635742, -42.87986755371094)), (('test', 290), (-83.72268676757812, 7.5268120765686035)), (('test', 301), (58.63798141479492, 52.24195098876953)), (('test', 312), (-119.9758071899414, 30.415061950683594))]]	['MET', 'ARG', 'LEU']	[1, 0, 1]
1agx	A	235	common		['PHE', 'ALA', 'LYS', 'ALA', 'GLY', 'VAL']	['H', 'T', '-']	[[(('test', 1736), (-61.417667388916016, -42.54290008544922)), (('test', 1747), (-59.48506164550781, -54.180633544921875)), (('test', 1752), (-59.04316711425781, -16.858930587768555)), (('test', 1761), (-95.80712127685547, -17.257585525512695)), (('test', 1766), (91.27494812011719, 46.421817779541016)), (('test', 1770), (-93.43215942382812, 145.27914428710938))]]	['PHE', 'ALA', 'VAL']	[1, 0, 0]
1ah0	A	34	common		['ALA', 'ILE', 'ASP', 'LEU', 'GLY', 'TYR']	['H', 'T', '-']	[[(('test', 298), (-57.12437438964844, -45.91341781616211)), (('test', 304), (-67.24353790283203, -37.120697021484375)), (('test', 313), (-64.63282012939453, -28.32948112487793)), (('test', 322), (-81.22400665283203, -5.6048994064331055)), (('test', 331), (106.38960266113281, -7.2210493087768555)), (('test', 336), (-61.497562408447266, 132.5050811767578))]]	['ALA', 'LEU', 'TYR']	[1, 0, 1]
1ah0	A	96	common		['LEU', 'ARG', 'ASP', 'LEU', 'LYS', 'LEU']	['H', 'T', '-']	[[(('test', 908), (-63.78799819946289, -41.83662033081055)), (('test', 917), (-64.65263366699219, -49.303802490234375)), (('test', 934), (-63.61005783081055, -32.8531494140625)), (('test', 943), (-82.47132110595703, -11.80842399597168)), (('test', 952), (59.45465087890625, 48.58280944824219)), (('test', 965), (-130.39846801757812, 148.0602264404297))]]	['LEU', 'LEU', 'LEU']	[1, 0, 1]
1ah0	A	147	common		['LEU', 'VAL', 'ASP', 'GLU', 'GLY', 'LEU']	['H', 'T', 'S']	[[(('test', 1398), (-60.59661102294922, -38.69148254394531)), (('test', 1407), (-62.42585372924805, -51.94758987426758)), (('test', 1415), (-54.41267395019531, -34.16168975830078)), (('test', 1424), (-90.24613952636719, -4.332732677459717)), (('test', 1434), (81.37918090820312, 15.290563583374023)), (('test', 1439), (-77.3346939086914, -31.214445114135742))]]	['LEU', 'GLU', 'LEU']	[1, 0, 1]
1ah0	A	252	common		['PRO', 'MET', 'GLN', 'ARG', 'ASN', 'LEU']	['H', 'T', '-']	[[(('test', 2420), (-61.56273651123047, -35.476253509521484)), (('test', 2427), (-56.468017578125, -49.3345947265625)), (('test', 2436), (-62.60573196411133, -24.166738510131836)), (('test', 2448), (-90.01422119140625, 12.950309753417969)), (('test', 2465), (58.884639739990234, 47.887020111083984)), (('test', 2476), (-124.291015625, 140.2770538330078))]]	['PRO', 'ARG', 'LEU']	[1, 0, 1]
1ah2	A	140	common		['ALA', 'THR', 'SER', 'ARG', 'GLY', 'VAL']	['H', 'T', '-']	[[(('test', 1903), (-83.51668548583984, -38.109378814697266)), (('test', 1913), (-80.92716979980469, -25.13288688659668)), (('test', 1927), (-61.74135971069336, -25.3219051361084)), (('test', 1938), (-112.61536407470703, -16.582489013671875)), (('test', 1962), (87.46403503417969, 84.98509216308594)), (('test', 1969), (-129.9451904296875, 105.23003387451172))]]	['ALA', 'ARG', 'VAL']	[1, 0, 0]
1ah5	A	174	common		['LEU', 'LYS', 'ARG', 'LEU', 'GLY', 'LEU']	['H', 'T', '-']	[[(('test', 1218), (-67.17455291748047, -40.72818374633789)), (('test', 1226), (-64.83690643310547, -48.79428482055664)), (('test', 1235), (-54.53029251098633, -43.06733322143555)), (('test', 1246), (-81.7762222290039, 8.975552558898926)), (('test', 1254), (68.92742156982422, 20.405088424682617)), (('test', 1258), (-109.41267395019531, 32.8477668762207))]]	['LEU', 'LEU', 'LEU']	[1, 0, 1]
1ah5	A	294	common		['LEU', 'LEU', 'ASN', 'ASN', 'GLY', 'ALA']	['H', 'I']	[[(('test', 2122), (-67.85851287841797, -42.200950622558594)), (('test', 2130), (-57.889930725097656, -49.67594909667969)), (('test', 2138), (-73.89734649658203, 3.8334381580352783)), (('test', 2146), (-116.27393341064453, 11.834529876708984)), (('test', 2154), (116.4123764038086, -13.389283180236816)), (('test', 2158), (-59.84574890136719, -36.994075775146484))]]	['LEU', 'ASN', 'ALA']	[1, 0, 0]
1ahd	P	35	common		['ALA', 'HIS', 'ALA', 'LEU', 'SER', 'LEU']	['H', 'T', '-']	[[(('test', 1553), (-51.38652420043945, -43.3370361328125)), (('test', 1563), (-71.65526580810547, -50.201560974121094)), (('test', 1580), (-48.71137619018555, -36.429447174072266)), (('test', 1590), (-106.30836486816406, -8.351130485534668)), (('test', 1609), (66.5101318359375, 53.934452056884766)), (('test', 1620), (-120.5357894897461, -172.26246643066406))]]	['ALA', 'LEU', 'LEU']	[0, 0, 1]
1ahh	A	31	common		['PHE', 'ALA', 'THR', 'ALA', 'GLY', 'ALA']	['H', 'T', '-']	[[(('test', 213), (-74.86144256591797, -42.744171142578125)), (('test', 224), (-65.82518005371094, -36.40170669555664)), (('test', 229), (-71.0448989868164, -11.873266220092773)), (('test', 236), (-106.80756378173828, 11.98284912109375)), (('test', 241), (101.03742980957031, 4.482443332672119)), (('test', 245), (-103.24315643310547, 145.94432067871094))]]	['PHE', 'ALA', 'ALA']	[0, 0, 0]
1ahh	A	177	common	interface	['LEU', 'GLY', 'GLU', 'LYS', 'ASN', 'ILE']	['H', 'T', 'E']	[[(('test', 1294), (-73.26043701171875, -26.40155601501465)), (('test', 1302), (-51.99237060546875, -35.80036926269531)), (('test', 1306), (-64.68770599365234, -34.86188507080078)), (('test', 1315), (-86.24729919433594, 12.506814002990723)), (('test', 1324), (56.731689453125, 38.414249420166016)), (('test', 1332), (-110.14000701904297, 130.47840881347656))]]	['LEU', 'LYS', 'ILE']	[1, 1, 1]
1ahj	A	30	common	interface	['LEU', 'ASP', 'GLY', 'LYS', 'GLY', 'LEU']	['H', 'T', '-']	[[(('test', 151), (-69.91795349121094, -40.64833450317383)), (('test', 159), (-64.40985870361328, -40.613441467285156)), (('test', 167), (-63.03097915649414, -17.463977813720703)), (('test', 171), (-106.84527587890625, 9.451949119567871)), (('test', 180), (56.22209548950195, 34.424861907958984)), (('test', 184), (-86.88482666015625, -17.065052032470703))]]	['LEU', 'LYS', 'LEU']	[1, 0, 1]
1ahj	A	82	common	interface	['VAL', 'ALA', 'GLN', 'TYR', 'GLY', 'TYR']	['H', 'T', '-']	[[(('test', 562), (-73.93995666503906, -35.92856979370117)), (('test', 569), (-61.1557731628418, -37.66439437866211)), (('test', 574), (-54.23839569091797, -20.66421890258789)), (('test', 583), (-108.08380889892578, -8.273649215698242)), (('test', 595), (70.47168731689453, 29.38416290283203)), (('test', 599), (-96.6891860961914, 26.798471450805664))]]	['VAL', 'TYR', 'TYR']	[1, 0, 1]
1ahp	A	18	common	interface	['TRP', 'GLN', 'ARG', 'TYR', 'GLY', 'LEU']	['H', 'T', '-']	[[(('test', 145), (-64.87557983398438, -16.719514846801758)), (('test', 159), (-80.1505355834961, -27.41383934020996)), (('test', 168), (-77.89232635498047, -30.5703182220459)), (('test', 179), (-76.45931243896484, -19.015230178833008)), (('test', 191), (83.53917694091797, 45.07020568847656)), (('test', 195), (-114.05359649658203, 175.9647216796875))]]	['TRP', 'TYR', 'LEU']	[1, 1, 1]
1ahp	A	78	common		['LEU', 'LEU', 'ASN', 'LEU', 'GLY', 'TRP']	['H', 'T']	[[(('test', 633), (-68.71858978271484, -36.17589569091797)), (('test', 641), (-65.12105560302734, -53.88107681274414)), (('test', 649), (-66.32353973388672, -7.762277603149414)), (('test', 657), (-105.85726928710938, -26.053529739379883)), (('test', 665), (89.63986206054688, 3.2119300365448)), (('test', 669), (-78.67454528808594, -5.992208003997803))]]	['LEU', 'LEU', 'TRP']	[1, 0, 1]
1ahp	A	91	common		['LEU', 'LYS', 'ALA', 'TYR', 'ASP', 'ILE']	['H', 'T', '-']	[[(('test', 742), (-73.87567138671875, -24.110546112060547)), (('test', 750), (-61.401405334472656, -35.057655334472656)), (('test', 759), (-60.75245666503906, -31.102041244506836)), (('test', 764), (-97.05065155029297, 10.959391593933105)), (('test', 776), (65.54003143310547, 33.52295684814453)), (('test', 784), (-110.94222259521484, 130.48521423339844))]]	['LEU', 'TYR', 'ILE']	[1, 1, 1]
1ahp	A	646	common		['LEU', 'ALA', 'LEU', 'ASN', 'GLY', 'ALA']	['H', 'T', '-']	[[(('test', 5182), (-58.931785583496094, -35.6514892578125)), (('test', 5190), (-66.46416473388672, -60.42185974121094)), (('test', 5195), (-52.45002746582031, -22.374664306640625)), (('test', 5203), (-93.79063415527344, -4.776473045349121)), (('test', 5211), (111.0423583984375, 32.536170959472656)), (('test', 5215), (-118.65898895263672, 131.14779663085938))]]	['LEU', 'ASN', 'ALA']	[1, 0, 0]
1ahu	A	90	common		['ALA', 'ASN', 'LYS', 'PHE', 'SER', 'PHE']	['H', 'T', '-']	[[(('test', 660), (-57.122642517089844, -38.46822738647461)), (('test', 665), (-73.2096176147461, -37.770233154296875)), (('test', 673), (-58.15878677368164, -50.048404693603516)), (('test', 682), (-91.55030822753906, -3.143359422683716)), (('test', 693), (64.13401794433594, 35.547508239746094)), (('test', 699), (-93.86656188964844, 127.78856658935547))]]	['ALA', 'PHE', 'PHE']	[0, 0, 1]
1ahu	A	155	common		['LEU', 'GLU', 'ALA', 'ASN', 'ASN', 'LEU']	['H', 'T', 'G']	[[(('test', 1156), (-62.100242614746094, -39.5840950012207)), (('test', 1164), (-60.13982391357422, -57.97929000854492)), (('test', 1173), (-64.0049819946289, 2.122739791870117)), (('test', 1178), (-129.4883270263672, 16.965900421142578)), (('test', 1186), (48.42155075073242, 22.104455947875977)), (('test', 1194), (-77.4264144897461, -20.11109733581543))]]	['LEU', 'ASN', 'LEU']	[1, 0, 1]
1ahu	A	299	common	interface	['LEU', 'ARG', 'LEU', 'GLY', 'MET', 'ALA']	['H', 'T', '-']	[[(('test', 2267), (-73.52616882324219, -42.787994384765625)), (('test', 2275), (-64.88994598388672, -50.105125427246094)), (('test', 2286), (-59.881004333496094, -37.64575958251953)), (('test', 2294), (-76.3873062133789, -8.036633491516113)), (('test', 2298), (76.10883331298828, 11.444684982299805)), (('test', 2306), (-67.43746185302734, -39.90644836425781))]]	['LEU', 'GLY', 'ALA']	[1, 0, 0]
1ahu	A	343	common		['ALA', 'LYS', 'GLN', 'LEU', 'ASN', 'LEU']	['H', 'T', '-']	[[(('test', 2612), (-51.825016021728516, -38.50102996826172)), (('test', 2617), (-78.26725006103516, -41.107276916503906)), (('test', 2626), (-50.76191711425781, -28.20567512512207)), (('test', 2635), (-101.59725952148438, -18.463499069213867)), (('test', 2643), (82.6609115600586, 12.028883934020996)), (('test', 2651), (-98.45831298828125, -179.43077087402344))]]	['ALA', 'LEU', 'LEU']	[0, 0, 1]
1ai2	A	364	common		['LEU', 'ARG', 'HIS', 'MET', 'GLY', 'TRP']	['H', 'T', '-']	[[(('test', 2787), (-57.81913757324219, -44.790889739990234)), (('test', 2795), (-63.36103439331055, -36.71427917480469)), (('test', 2806), (-62.21158218383789, -28.86298179626465)), (('test', 2816), (-79.6681900024414, -4.733130931854248)), (('test', 2824), (88.04801940917969, -7.900005340576172)), (('test', 2828), (-79.76294708251953, 65.23751068115234))]]	['LEU', 'MET', 'TRP']	[1, 0, 1]
1aih	A	266	common		['VAL', 'LEU', 'ARG', 'ALA', 'GLU', 'ILE']	['H', 'T', '-']	[[(('test', 804), (-51.81978988647461, -41.020660400390625)), (('test', 811), (-64.28931427001953, -44.176090240478516)), (('test', 819), (-64.48361206054688, -26.87398338317871)), (('test', 830), (-83.81554412841797, 6.781047344207764)), (('test', 835), (58.28248977661133, 42.834228515625)), (('test', 844), (-101.88078308105469, 114.80184936523438))]]	['VAL', 'ALA', 'ILE']	[1, 0, 1]
1ail	A	22	common		['VAL', 'VAL', 'ASP', 'GLN', 'GLU', 'LEU']	['H', 'T', '-']	[[(('test', 178), (-62.65175247192383, -45.57049560546875)), (('test', 185), (-62.872657775878906, -39.63037109375)), (('test', 192), (-67.72026824951172, -21.091449737548828)), (('test', 200), (-88.69378662109375, 6.018224239349365)), (('test', 209), (62.13333511352539, 38.39385986328125)), (('test', 218), (-108.44214630126953, 0.5460806488990784))]]	['VAL', 'GLN', 'LEU']	[1, 0, 1]
1air	A	289	common		['PHE', 'SER', 'THR', 'TYR', 'SER', 'ILE']	['H', 'T', 'E']	[[(('test', 2688), (-56.61103439331055, -48.190433502197266)), (('test', 2700), (-61.528106689453125, -41.32926559448242)), (('test', 2708), (-57.86598587036133, -45.90421676635742)), (('test', 2717), (-101.62579345703125, 13.115543365478516)), (('test', 2731), (54.27770233154297, 59.93766784667969)), (('test', 2739), (-107.1761474609375, 119.12244415283203))]]	['PHE', 'TYR', 'ILE']	[1, 0, 1]
1aiv	A	132	common		['LEU', 'LEU', 'HIS', 'ARG', 'GLY', 'ALA']	['H', 'T', 'S']	[[(('test', 993), (-67.5638198852539, -33.11164093017578)), (('test', 1001), (-69.25839233398438, -41.520389556884766)), (('test', 1009), (-78.34132385253906, -16.068349838256836)), (('test', 1019), (-97.12459564208984, 26.569076538085938)), (('test', 1030), (54.4710807800293, -11.278402328491211)), (('test', 1034), (-34.07244110107422, -54.7789192199707))]]	['LEU', 'ARG', 'ALA']	[1, 1, 1]
1aiv	A	402	common		['ALA', 'GLY', 'VAL', 'CYS', 'GLY', 'LEU']	['H', 'T', '-']	[[(('test', 3091), (-52.50812911987305, -63.15727615356445)), (('test', 3096), (-49.79312515258789, -30.46442985534668)), (('test', 3100), (-71.43660736083984, -32.5128288269043)), (('test', 3107), (-76.74002838134766, -16.704906463623047)), (('test', 3113), (112.35987854003906, -3.3163516521453857)), (('test', 3117), (-94.07238006591797, 153.17974853515625))]]	['ALA', 'CYS', 'LEU']	[1, 0, 1]
1aj8	A	319	common		['PHE', 'TYR', 'GLY', 'MET', 'LYS', 'ILE']	['H', 'T', '-']	[[(('test', 2504), (-66.8020248413086, -37.62575912475586)), (('test', 2515), (-63.251949310302734, -38.64065933227539)), (('test', 2527), (-70.18352508544922, -12.631199836730957)), (('test', 2531), (-103.65914916992188, 21.527923583984375)), (('test', 2539), (56.57474899291992, 47.1588020324707)), (('test', 2548), (-112.67879486083984, 128.98422241210938))]]	['PHE', 'MET', 'ILE']	[1, 1, 1]
1ak1	A	100	common		['MET', 'HIS', 'LYS', 'ASP', 'GLY', 'ILE']	['H', 'T', '-']	[[(('test', 802), (-57.7104606628418, -47.93133544921875)), (('test', 810), (-59.233306884765625, -41.5401725769043)), (('test', 820), (-61.8372802734375, -36.152015686035156)), (('test', 829), (-82.36422729492188, -0.9598115682601929)), (('test', 837), (89.6072006225586, 19.40752601623535)), (('test', 841), (-80.4472427368164, 133.1394500732422))]]	['MET', 'ASP', 'ILE']	[1, 0, 0]
1ak1	A	208	common		['ALA', 'GLU', 'GLY', 'ALA', 'GLY', 'VAL']	['H', 'T', '-']	[[(('test', 1671), (-57.570640563964844, -47.168663024902344)), (('test', 1676), (-62.90959930419922, -43.43686294555664)), (('test', 1685), (-66.5467529296875, -31.00393295288086)), (('test', 1689), (-92.84667205810547, -1.918976902961731)), (('test', 1694), (71.83802032470703, 32.11286163330078)), (('test', 1698), (-97.53143310546875, 121.49906921386719))]]	['ALA', 'ALA', 'VAL']	[1, 0, 1]
1ak2	A	202	common		['TYR', 'SER', 'LYS', 'ARG', 'GLY', 'ILE']	['H', 'T', '-']	[[(('test', 1465), (-72.21847534179688, -25.441619873046875)), (('test', 1477), (-73.31769561767578, -38.92076873779297)), (('test', 1483), (-66.84628295898438, -21.543432235717773)), (('test', 1492), (-87.69548797607422, -5.19282341003418)), (('test', 1503), (68.02392578125, 17.42024803161621)), (('test', 1507), (-119.07026672363281, -1.567978858947754))]]	['TYR', 'ARG', 'ILE']	[1, 1, 1]
1ak5	A	250	common		['LEU', 'VAL', 'GLU', 'ALA', 'GLY', 'ALA']	['H', 'T', '-']	[[(('test', 1216), (-67.06886291503906, -43.027645111083984)), (('test', 1225), (-61.71600341796875, -51.1904182434082)), (('test', 1233), (-57.35645294189453, -39.9228401184082)), (('test', 1243), (-66.36907958984375, -19.751630783081055)), (('test', 1249), (110.84523010253906, 12.040857315063477)), (('test', 1254), (-55.48625564575195, 131.00794982910156))]]	['LEU', 'ALA', 'ALA']	[1, 0, 0]
1ak5	A	301	common		['LEU', 'ALA', 'ASP', 'ALA', 'GLY', 'ALA']	['H', 'T', '-']	[[(('test', 1695), (-71.26972961425781, -29.36704444885254)), (('test', 1704), (-64.35692596435547, -48.54098129272461)), (('test', 1710), (-65.81255340576172, -32.157047271728516)), (('test', 1719), (-65.7379150390625, -23.82834243774414)), (('test', 1725), (115.49317169189453, 6.814602375030518)), (('test', 1730), (-58.59889602661133, 137.89129638671875))]]	['LEU', 'ALA', 'ALA']	[1, 0, 0]
1ak5	A	370	common		['ALA', 'LEU', 'ALA', 'MET', 'GLY', 'ALA']	['H', 'T', '-']	[[(('test', 2195), (-58.956825256347656, -46.44234848022461)), (('test', 2201), (-64.16827392578125, -45.93857192993164)), (('test', 2210), (-57.7088623046875, -39.055755615234375)), (('test', 2216), (-71.29045104980469, -7.401731014251709)), (('test', 2225), (120.75405883789062, -9.56961441040039)), (('test', 2230), (-70.07422637939453, 137.5938262939453))]]	['ALA', 'MET', 'ALA']	[0, 0, 0]
1ak5	A	458	common		['MET', 'CYS', 'ASN', 'CYS', 'GLY', 'ALA']	['H', 'T', '-']	[[(('test', 2855), (-56.649681091308594, -45.7629508972168)), (('test', 2864), (-65.62454986572266, -28.679851531982422)), (('test', 2871), (-68.04886627197266, -22.52970314025879)), (('test', 2882), (-96.03324127197266, -0.8645666837692261)), (('test', 2889), (68.23584747314453, 43.87173080444336)), (('test', 2894), (-129.9040985107422, 133.96517944335938))]]	['MET', 'CYS', 'ALA']	[0, 0, 0]
1aka	A	147	common	interface	['PHE', 'ARG', 'ASP', 'ALA', 'GLY', 'LEU']	['H', 'T', '-']	[[(('test', 1083), (-72.01472473144531, -37.22336196899414)), (('test', 1094), (-63.239410400390625, -48.124141693115234)), (('test', 1105), (-68.22013092041016, -27.92250633239746)), (('test', 1113), (-72.00291442871094, -18.683273315429688)), (('test', 1118), (109.5379867553711, 8.636336326599121)), (('test', 1122), (-99.41173553466797, 164.82127380371094))]]	['PHE', 'ALA', 'LEU']	[1, 0, 0]
1aka	A	212	common	interface	['VAL', 'LYS', 'LYS', 'ARG', 'ASN', 'LEU']	['H', 'T', '-']	[[(('test', 1593), (-70.64923095703125, -30.986928939819336)), (('test', 1600), (-66.6089096069336, -46.74111557006836)), (('test', 1609), (-64.31913757324219, -41.331520080566406)), (('test', 1618), (-88.8329849243164, 1.2628456354141235)), (('test', 1629), (50.93167495727539, 53.07207489013672)), (('test', 1637), (-92.6959228515625, 150.24607849121094))]]	['VAL', 'ARG', 'LEU']	[1, 0, 1]
1aka	A	243	common	interface	['PHE', 'ILE', 'GLU', 'GLN', 'GLY', 'ILE']	['H', 'T', '-']	[[(('test', 1849), (-51.36391830444336, -48.4427375793457)), (('test', 1860), (-68.20892333984375, -30.87508773803711)), (('test', 1868), (-66.66129302978516, -37.97654342651367)), (('test', 1877), (-73.77543640136719, -2.8097918033599854)), (('test', 1886), (91.17206573486328, 19.62257194519043)), (('test', 1890), (-94.84864807128906, 112.21581268310547))]]	['PHE', 'GLN', 'ILE']	[1, 0, 1]
1ake	A	96	common		['MET', 'LYS', 'GLU', 'ALA', 'GLY', 'ILE']	['H', 'T', '-']	[[(('test', 711), (-62.5054931640625, -40.0333251953125)), (('test', 719), (-59.65379333496094, -68.25487518310547)), (('test', 728), (-38.620853424072266, -39.129249572753906)), (('test', 737), (-86.63145446777344, 5.294093608856201)), (('test', 742), (73.22624969482422, 26.229753494262695)), (('test', 746), (-107.04462432861328, 97.73822784423828))]]	['MET', 'ALA', 'ILE']	[1, 0, 1]
1akm	A	66	common	interface	['ALA', 'TYR', 'ASP', 'GLN', 'GLY', 'ALA']	['H', 'T', '-']	[[(('test', 516), (-54.676048278808594, -52.73678970336914)), (('test', 521), (-58.2862663269043, -42.02985763549805)), (('test', 533), (-60.0380859375, -32.99303436279297)), (('test', 541), (-89.1760482788086, 2.2278287410736084)), (('test', 550), (96.1609115600586, 7.3364434242248535)), (('test', 554), (-95.95149230957031, 157.4593505859375))]]	['ALA', 'GLN', 'ALA']	[1, 0, 0]
1akm	A	289	common		['ALA', 'GLU', 'GLU', 'PHE', 'GLY', 'LEU']	['H', 'T', '-']	[[(('test', 2155), (-53.44989776611328, -38.445762634277344)), (('test', 2160), (-67.30830383300781, -81.24913787841797)), (('test', 2169), (-28.918102264404297, -61.740386962890625)), (('test', 2178), (-95.53437042236328, 8.252120018005371)), (('test', 2189), (72.03326416015625, -9.730841636657715)), (('test', 2193), (-61.213905334472656, 72.43677520751953))]]	['ALA', 'PHE', 'LEU']	[0, 0, 1]
1ako	A	47	common		['VAL', 'ALA', 'LYS', 'LEU', 'GLY', 'TYR']	['H', 'T', '-']	[[(('test', 378), (-65.5943832397461, -38.7393798828125)), (('test', 385), (-62.636741638183594, -42.121822357177734)), (('test', 390), (-60.62818908691406, -32.290279388427734)), (('test', 399), (-74.31092834472656, -8.095024108886719)), (('test', 407), (94.16360473632812, 20.112489700317383)), (('test', 411), (-120.70042419433594, 145.8818817138672))]]	['VAL', 'LEU', 'TYR']	[1, 0, 1]
1aky	A	191	common		['TYR', 'LYS', 'LYS', 'THR', 'GLY', 'ILE']	['H', 'T', '-']	[[(('test', 1775), (-78.8325424194336, -24.706462860107422)), (('test', 1789), (-63.272727966308594, -43.949554443359375)), (('test', 1802), (-68.31842041015625, -29.40066909790039)), (('test', 1815), (-83.37645721435547, -12.183837890625)), (('test', 1824), (87.85420989990234, 11.936820030212402)), (('test', 1829), (-112.71147155761719, 4.994575023651123))]]	['TYR', 'THR', 'ILE']	[1, 0, 0]
1al0	1	63	common	interface	['LEU', 'ASP', 'PHE', 'VAL', 'GLY', 'TYR']	['H', 'T', '-']	[[(('test', 451), (-50.61299514770508, -44.601959228515625)), (('test', 459), (-66.127197265625, -56.101348876953125)), (('test', 467), (-46.55413055419922, -44.173492431640625)), (('test', 478), (-86.96311950683594, -29.06005096435547)), (('test', 485), (118.21742248535156, 13.469071388244629)), (('test', 489), (-93.37529754638672, 151.2084503173828))]]	['LEU', 'VAL', 'TYR']	[1, 0, 0]
1al6	A	157	common		['ALA', 'TYR', 'ALA', 'GLU', 'GLY', 'ILE']	['H', 'T', '-']	[[(('test', 1190), (-63.19478988647461, -40.48545455932617)), (('test', 1195), (-58.878841400146484, -47.9849739074707)), (('test', 1207), (-60.35289001464844, -24.952131271362305)), (('test', 1212), (-81.63388061523438, -10.521472930908203)), (('test', 1221), (95.24601745605469, 20.229808807373047)), (('test', 1225), (-48.73128128051758, 141.87881469726562))]]	['ALA', 'GLU', 'ILE']	[1, 0, 0]
1al6	A	382	common		['LEU', 'GLN', 'TYR', 'TYR', 'GLY', 'MET']	['H', 'T', '-']	[[(('test', 2962), (-60.334815979003906, -47.9405517578125)), (('test', 2970), (-53.8137321472168, -41.1122932434082)), (('test', 2979), (-58.84950256347656, -33.667335510253906)), (('test', 2991), (-90.122314453125, 3.1975741386413574)), (('test', 3003), (103.82906341552734, -2.6626369953155518)), (('test', 3007), (-88.59835815429688, 85.39840698242188))]]	['LEU', 'TYR', 'MET']	[1, 0, 0]
1ala	A	182	common		['ALA', 'GLY', 'GLU', 'LEU', 'LYS', 'TRP']	['H', 'T']	[[(('test', 1409), (-72.2872543334961, -29.021623611450195)), (('test', 1414), (-62.12067794799805, -44.837738037109375)), (('test', 1418), (-66.7533187866211, -29.58130645751953)), (('test', 1427), (-89.71713256835938, 9.208206176757812)), (('test', 1435), (66.57495880126953, 31.510210037231445)), (('test', 1444), (53.44029998779297, 28.982940673828125))]]	['ALA', 'LEU', 'TRP']	[1, 0, 0]
1am5	A	140	common		['MET', 'GLY', 'SER', 'GLN', 'SER', 'LEU']	['H', 'T', '-']	[[(('test', 1026), (-59.60228729248047, -35.03169250488281)), (('test', 1034), (-55.19721603393555, -77.46993255615234)), (('test', 1038), (-51.036521911621094, -37.617244720458984)), (('test', 1044), (-88.47850036621094, 4.126351833343506)), (('test', 1053), (47.865020751953125, 59.24999237060547)), (('test', 1059), (-92.06722259521484, -23.63898277282715))]]	['MET', 'GLN', 'LEU']	[1, 0, 1]
1am7	A	99	common	interface	['ILE', 'LYS', 'GLU', 'ARG', 'GLY', 'ALA']	['H', 'T', '-']	[[(('test', 804), (-65.19589233398438, -39.37732696533203)), (('test', 812), (-62.187957763671875, -45.79208755493164)), (('test', 821), (-65.52798461914062, -16.609067916870117)), (('test', 830), (-96.62554931640625, 3.7139384746551514)), (('test', 841), (67.17449951171875, 22.227584838867188)), (('test', 845), (-90.54434967041016, -10.174962997436523))]]	['ILE', 'ARG', 'ALA']	[1, 0, 0]
1amk	A	83	common		['LEU', 'LYS', 'ASP', 'ILE', 'GLY', 'VAL']	['H', 'T', '-']	[[(('test', 619), (-78.61752319335938, -32.91389465332031)), (('test', 627), (-62.50567626953125, -51.122989654541016)), (('test', 636), (-47.51746368408203, -34.86237335205078)), (('test', 644), (-88.17626190185547, 2.7658371925354004)), (('test', 652), (81.85978698730469, 3.1239302158355713)), (('test', 656), (-89.91020202636719, 123.42317199707031))]]	['LEU', 'ILE', 'VAL']	[1, 1, 1]
1amk	A	116	common		['ALA', 'CYS', 'LYS', 'GLN', 'GLY', 'PHE']	['H', 'T', '-']	[[(('test', 889), (-60.785179138183594, -38.50624465942383)), (('test', 894), (-56.2286262512207, -56.33583068847656)), (('test', 900), (-51.11412048339844, -38.75830078125)), (('test', 909), (-77.89019775390625, 5.76534366607666)), (('test', 918), (77.4843978881836, 18.228017807006836)), (('test', 922), (-78.74258422851562, 156.64349365234375))]]	['ALA', 'GLN', 'PHE']	[1, 0, 1]
1amu	A	81	common		['PHE', 'ILE', 'GLU', 'LYS', 'GLY', 'ILE']	['H', 'T', '-']	[[(('test', 524), (-61.34255599975586, -41.66752624511719)), (('test', 535), (-58.561283111572266, -41.491512298583984)), (('test', 543), (-72.74800872802734, -29.64828109741211)), (('test', 552), (-87.20944213867188, 14.34083080291748)), (('test', 561), (89.44064331054688, 11.427943229675293)), (('test', 565), (-78.14908599853516, 114.8702163696289))]]	['PHE', 'LYS', 'ILE']	[1, 0, 0]
1amy	A	77	common		['LEU', 'HIS', 'GLY', 'LYS', 'GLY', 'VAL']	['H', 'T', '-']	[[(('test', 600), (-61.13347244262695, -46.071685791015625)), (('test', 608), (-66.75776672363281, -33.143470764160156)), (('test', 618), (-64.72306823730469, -26.6969051361084)), (('test', 622), (-115.72114562988281, 39.72093200683594)), (('test', 631), (74.376953125, -0.16192549467086792)), (('test', 635), (-106.31625366210938, 146.82017517089844))]]	['LEU', 'LYS', 'VAL']	[1, 0, 0]
1ann	A	180	common		['ALA', 'GLY', 'GLU', 'LYS', 'LYS', 'TRP']	['H', 'T']	[[(('test', 1373), (-57.86235809326172, -46.517818450927734)), (('test', 1378), (-60.05411148071289, -44.383934020996094)), (('test', 1382), (-58.4052619934082, -33.13665771484375)), (('test', 1391), (-93.94393920898438, 28.128625869750977)), (('test', 1400), (55.01337814331055, 33.75602340698242)), (('test', 1409), (48.90721130371094, 42.923423767089844))]]	['ALA', 'LYS', 'TRP']	[1, 0, 0]
1aoa	A	281	common		['LEU', 'GLU', 'ASN', 'SER', 'GLY', 'TRP']	['H', 'T', '-']	[[(('test', 1163), (-59.95787811279297, -40.6866340637207)), (('test', 1171), (-81.81538391113281, -32.77162170410156)), (('test', 1180), (-62.54486083984375, -13.38417911529541)), (('test', 1188), (-108.76860809326172, 4.186661243438721)), (('test', 1194), (74.45297241210938, 17.553359985351562)), (('test', 1198), (-98.90431213378906, 158.70045471191406))]]	['LEU', 'SER', 'TRP']	[1, 0, 0]
1aod	A	264	common		['LEU', 'THR', 'SER', 'GLU', 'LYS', 'VAL']	['H', 'T', '-']	[[(('test', 1942), (-59.70558547973633, -28.964616775512695)), (('test', 1950), (-68.57300567626953, -33.43461227416992)), (('test', 1957), (-69.43536376953125, -39.63970947265625)), (('test', 1963), (-78.59613800048828, 6.431266784667969)), (('test', 1972), (66.29896545410156, 24.194435119628906)), (('test', 1981), (-92.87730407714844, 116.977783203125))]]	['LEU', 'GLU', 'VAL']	[1, 0, 1]
1aof	A	493	common		['ALA', 'GLU', 'TRP', 'ALA', 'GLY', 'ILE']	['H', 'T', '-']	[[(('test', 3532), (-62.102020263671875, -39.85155487060547)), (('test', 3537), (-63.19146728515625, -43.422813415527344)), (('test', 3546), (-60.14381790161133, -36.3796501159668)), (('test', 3560), (-73.15159606933594, -11.101312637329102)), (('test', 3565), (69.5213623046875, 37.075721740722656)), (('test', 3569), (-119.9384765625, 120.15168762207031))]]	['ALA', 'ALA', 'ILE']	[0, 0, 1]
1aor	A	102	common		['LEU', 'LYS', 'PHE', 'ALA', 'GLY', 'TYR']	['H', 'T', '-']	[[(('test', 772), (-62.007781982421875, -38.07832336425781)), (('test', 780), (-70.72200775146484, -36.421730041503906)), (('test', 789), (-65.16276550292969, -28.472658157348633)), (('test', 800), (-76.07234191894531, -13.207589149475098)), (('test', 805), (95.88452911376953, 20.936073303222656)), (('test', 809), (-127.06072235107422, 152.47216796875))]]	['LEU', 'ALA', 'TYR']	[1, 0, 1]
1aor	A	166	common		['ALA', 'GLY', 'GLU', 'ASN', 'LEU', 'VAL']	['H', 'T', '-']	[[(('test', 1276), (-62.60190200805664, -43.295143127441406)), (('test', 1281), (-68.0124282836914, -45.138553619384766)), (('test', 1285), (-58.235435485839844, -33.74763870239258)), (('test', 1294), (-92.65693664550781, 9.315382957458496)), (('test', 1302), (58.84135055541992, 37.832035064697266)), (('test', 1310), (-66.95105743408203, 124.9655532836914))]]	['ALA', 'ASN', 'VAL']	[1, 0, 0]
1aor	A	193	common		['MET', 'GLY', 'SER', 'LYS', 'ASN', 'LEU']	['H', 'T', 'E']	[[(('test', 1460), (-55.37114334106445, -46.91270065307617)), (('test', 1468), (-66.0466537475586, -26.962507247924805)), (('test', 1472), (-73.51534271240234, -11.369277954101562)), (('test', 1478), (-103.62942504882812, 7.939908981323242)), (('test', 1487), (60.22746658325195, 23.282470703125)), (('test', 1495), (-96.02130889892578, 109.10328674316406))]]	['MET', 'LYS', 'LEU']	[1, 0, 1]
1aor	A	250	common		['ILE', 'ASN', 'GLU', 'ASN', 'GLY', 'LEU']	['H', 'T', '-']	[[(('test', 1884), (-63.97141647338867, -32.52877426147461)), (('test', 1892), (-69.73495483398438, -43.48918914794922)), (('test', 1900), (-70.662353515625, -23.341135025024414)), (('test', 1909), (-80.6412353515625, -5.40562629699707)), (('test', 1917), (71.02305603027344, 36.463775634765625)), (('test', 1921), (-138.5148468017578, 33.36809158325195))]]	['ILE', 'ASN', 'LEU']	[1, 0, 1]
1aor	A	488	common		['ILE', 'ASP', 'SER', 'ALA', 'GLY', 'LEU']	['H', 'T', '-']	[[(('test', 3734), (-54.08321762084961, -41.221290588378906)), (('test', 3742), (-62.4881706237793, -46.12981033325195)), (('test', 3750), (-65.32991027832031, -35.24342346191406)), (('test', 3756), (-66.35459899902344, -31.833465576171875)), (('test', 3761), (100.8541259765625, 14.903786659240723)), (('test', 3765), (-99.49874877929688, 170.91941833496094))]]	['ILE', 'ALA', 'LEU']	[1, 0, 1]
1aor	A	580	common		['TYR', 'LYS', 'LEU', 'ARG', 'GLY', 'TRP']	['H', 'T', '-']	[[(('test', 4474), (-60.121360778808594, -46.806705474853516)), (('test', 4486), (-59.094852447509766, -45.88164138793945)), (('test', 4495), (-66.15990447998047, -28.987356185913086)), (('test', 4503), (-74.89791107177734, -15.875945091247559)), (('test', 4514), (86.45723724365234, 23.309307098388672)), (('test', 4518), (-102.60313415527344, 172.65228271484375))]]	['TYR', 'ARG', 'TRP']	[1, 0, 1]
1aor	A	596	common		['LEU', 'GLU', 'GLU', 'LEU', 'GLY', 'ILE']	['H', 'T', '-']	[[(('test', 4611), (-58.125675201416016, -41.277530670166016)), (('test', 4619), (-64.93689727783203, -40.854251861572266)), (('test', 4628), (-60.16936492919922, -37.498050689697266)), (('test', 4637), (-85.04484558105469, -16.883594512939453)), (('test', 4645), (83.91324615478516, 26.59992218017578)), (('test', 4649), (-123.02368927001953, 16.694555282592773))]]	['LEU', 'LEU', 'ILE']	[1, 0, 1]
1aos	A	49	common		['LEU', 'GLU', 'LYS', 'ALA', 'GLY', 'LEU']	['H', 'T', 'S']	[[(('test', 235), (-58.8217887878418, -36.1983528137207)), (('test', 243), (-69.06277465820312, -36.67888259887695)), (('test', 252), (-64.03752136230469, -24.60872459411621)), (('test', 261), (-87.1899642944336, -17.655637741088867)), (('test', 266), (93.02838134765625, 21.61831283569336)), (('test', 270), (-85.01771545410156, -20.6012020111084))]]	['LEU', 'ALA', 'LEU']	[1, 0, 1]
1aos	A	377	common		['LEU', 'VAL', 'ARG', 'LYS', 'GLY', 'MET']	['H', 'T', '-']	[[(('test', 2725), (-65.65943145751953, -23.487783432006836)), (('test', 2733), (-66.84983825683594, -37.927734375)), (('test', 2740), (-82.8173828125, -20.03459930419922)), (('test', 2751), (-90.12557220458984, 13.78665828704834)), (('test', 2760), (85.92085266113281, 32.58207702636719)), (('test', 2764), (-116.80313110351562, 150.0507049560547))]]	['LEU', 'LYS', 'MET']	[1, 0, 0]
1aos	A	398	common		['ALA', 'GLU', 'THR', 'LYS', 'GLY', 'VAL']	['H', '-', 'S']	[[(('test', 2889), (-68.7083511352539, -34.01143264770508)), (('test', 2894), (-55.6687126159668, -61.83701705932617)), (('test', 2903), (-70.8785400390625, -23.853984832763672)), (('test', 2910), (-80.55722045898438, -23.269826889038086)), (('test', 2919), (85.41561889648438, -33.642921447753906)), (('test', 2923), (-91.46516418457031, 115.5381851196289))]]	['ALA', 'LYS', 'VAL']	[0, 0, 1]
1aov	A	402	common		['ALA', 'GLY', 'VAL', 'CYS', 'GLY', 'LEU']	['H', 'T', '-']	[[(('test', 3096), (-48.58125305175781, -41.84128952026367)), (('test', 3101), (-61.959014892578125, -35.28177261352539)), (('test', 3105), (-69.45807647705078, -47.78304672241211)), (('test', 3112), (-72.21165466308594, 17.729768753051758)), (('test', 3118), (82.35525512695312, 11.804969787597656)), (('test', 3122), (-92.30738067626953, 134.2700653076172))]]	['ALA', 'CYS', 'LEU']	[1, 0, 1]
1aoy	A	50	common		['LEU', 'THR', 'LYS', 'PHE', 'GLY', 'ALA']	['H', 'T', '-']	[[(('test', 785), (-62.43205261230469, -47.008724212646484)), (('test', 804), (-71.00069427490234, -40.328067779541016)), (('test', 818), (-63.15576934814453, -56.1834716796875)), (('test', 840), (-70.7814712524414, -32.768272399902344)), (('test', 860), (85.32302856445312, 54.93504333496094)), (('test', 867), (-79.97028350830078, 162.85418701171875))]]	['LEU', 'PHE', 'ALA']	[1, 0, 0]
1aoz	A	379	common		['ALA', 'MET', 'LYS', 'TYR', 'ASN', 'LEU']	['H', 'T', '-']	[[(('test', 2993), (-57.96315002441406, -42.49591064453125)), (('test', 2998), (-79.42671203613281, -35.60919952392578)), (('test', 3006), (-63.81466293334961, -39.521881103515625)), (('test', 3015), (-94.75790405273438, 10.007675170898438)), (('test', 3027), (53.41783905029297, 47.547882080078125)), (('test', 3035), (-85.17414093017578, 88.78101348876953))]]	['ALA', 'TYR', 'LEU']	[1, 0, 1]
1aps	A	30	common		['ALA', 'ARG', 'LYS', 'ILE', 'GLY', 'VAL']	['H', 'T', '-']	[[(('test', 292), (-62.64496612548828, -41.39092254638672)), (('test', 298), (-53.069244384765625, -51.68997573852539)), (('test', 315), (-61.27456283569336, -40.04339599609375)), (('test', 328), (-61.645565032958984, -34.040802001953125)), (('test', 337), (99.30428314208984, 36.87602615356445)), (('test', 342), (-123.00431823730469, 158.56149291992188))]]	['ALA', 'ILE', 'VAL']	[1, 0, 1]
1apy	A	113	common	interface	['ALA', 'GLN', 'SER', 'MET', 'GLY', 'PHE']	['H', 'T', '-']	[[(('test', 807), (-60.22370529174805, -39.07500457763672)), (('test', 812), (-65.82181549072266, -36.092559814453125)), (('test', 821), (-64.88966369628906, -34.889400482177734)), (('test', 827), (-83.59418487548828, 9.401970863342285)), (('test', 835), (90.9321060180664, 7.394463539123535)), (('test', 839), (-82.63671875, 148.8732452392578))]]	['ALA', 'MET', 'PHE']	[1, 0, 1]
1aq0	A	22	common		['PHE', 'LYS', 'SER', 'ASN', 'GLY', 'ILE']	['H', 'T', '-']	[[(('test', 144), (-62.73886489868164, -48.082061767578125)), (('test', 155), (-62.000755310058594, -52.68744659423828)), (('test', 164), (-64.44711303710938, -22.58901596069336)), (('test', 170), (-96.98942565917969, -4.996340274810791)), (('test', 178), (80.23681640625, 21.714126586914062)), (('test', 182), (-82.15119171142578, 117.94056701660156))]]	['PHE', 'ASN', 'ILE']	[1, 0, 1]
1aq0	A	113	common		['LEU', 'VAL', 'ALA', 'ALA', 'GLY', 'LEU']	['H', 'T', '-']	[[(('test', 797), (-62.793487548828125, -44.78429412841797)), (('test', 805), (-59.7319450378418, -52.63743209838867)), (('test', 812), (-56.04267120361328, -28.713916778564453)), (('test', 817), (-86.81906127929688, -4.549455642700195)), (('test', 822), (83.94558715820312, 22.919734954833984)), (('test', 826), (-118.06122589111328, 30.3287353515625))]]	['LEU', 'ALA', 'LEU']	[1, 0, 1]
1aq0	A	158	common	interface	['LEU', 'ALA', 'ARG', 'THR', 'ASN', 'ALA']	['H', 'T', '-']	[[(('test', 1108), (-64.50060272216797, -40.85049819946289)), (('test', 1116), (-61.23143005371094, -45.73855209350586)), (('test', 1121), (-66.74102020263672, -29.5450382232666)), (('test', 1132), (-99.82469940185547, 2.1669952869415283)), (('test', 1139), (59.49566650390625, 41.860233306884766)), (('test', 1147), (-113.07842254638672, 148.3894805908203))]]	['LEU', 'THR', 'ALA']	[1, 0, 0]
1aq6	A	70	common	interface	['LEU', 'GLY', 'THR', 'LEU', 'GLY', 'LEU']	['H', 'T', '-']	[[(('test', 570), (-64.09844207763672, -33.00947952270508)), (('test', 578), (-60.975311279296875, -35.73162841796875)), (('test', 582), (-61.05710983276367, -34.01744079589844)), (('test', 589), (-78.81729888916016, -2.5552756786346436)), (('test', 597), (99.03255462646484, 4.948507308959961)), (('test', 601), (-89.27407836914062, 160.4403839111328))]]	['LEU', 'LEU', 'LEU']	[1, 0, 1]
1aq6	A	125	common		['VAL', 'ALA', 'ASN', 'ALA', 'GLY', 'LEU']	['H', 'T', '-']	[[(('test', 979), (-66.44319152832031, -43.88899612426758)), (('test', 986), (-68.18440246582031, -48.122962951660156)), (('test', 991), (-54.67372131347656, -34.87472915649414)), (('test', 999), (-78.51417541503906, -7.399981498718262)), (('test', 1004), (76.86717987060547, 24.11408233642578)), (('test', 1008), (-111.83692932128906, 16.199480056762695))]]	['VAL', 'ALA', 'LEU']	[1, 0, 1]
1aq6	A	180	common	interface	['ALA', 'LYS', 'ASN', 'PHE', 'GLY', 'PHE']	['H', 'T', '-']	[[(('test', 1382), (-61.469818115234375, -44.5739631652832)), (('test', 1387), (-62.12504959106445, -49.04462432861328)), (('test', 1396), (-52.102577209472656, -45.4871826171875)), (('test', 1404), (-66.64950561523438, -28.67516326904297)), (('test', 1415), (119.33023834228516, 7.910955429077148)), (('test', 1419), (-78.9338607788086, 162.2224578857422))]]	['ALA', 'PHE', 'PHE']	[1, 0, 1]
1aqh	A	163	common		['LEU', 'GLN', 'ALA', 'ILE', 'GLY', 'VAL']	['H', 'T', '-']	[[(('test', 1558), (-65.99687194824219, -36.96012496948242)), (('test', 1567), (-66.863037109375, -37.70994567871094)), (('test', 1579), (-63.13650131225586, -33.27511978149414)), (('test', 1585), (-74.63417053222656, -21.96434211730957)), (('test', 1594), (121.5938720703125, -3.0086276531219482)), (('test', 1599), (-63.42456817626953, 130.87095642089844))]]	['LEU', 'ILE', 'VAL']	[1, 0, 0]
1ar1	A	117	common		['PRO', 'LEU', 'HIS', 'ILE', 'GLY', 'ALA']	['H', 'T', '-']	[[(('test', 796), (-60.01300048828125, -50.14918518066406)), (('test', 803), (-53.86058044433594, -45.19139862060547)), (('test', 811), (-62.29379653930664, -26.4888858795166)), (('test', 821), (-109.42144012451172, 9.198213577270508)), (('test', 829), (74.19677734375, 31.266618728637695)), (('test', 833), (-108.64177703857422, 141.0452423095703))]]	['PRO', 'ILE', 'ALA']	[0, 0, 1]
1ar1	A	466	common	interface	['LEU', 'GLY', 'ARG', 'GLN', 'GLY', 'MET']	['H', 'T', '-']	[[(('test', 3517), (-49.09441375732422, -41.55948257446289)), (('test', 3525), (-64.32722473144531, -40.56982421875)), (('test', 3529), (-66.80684661865234, -41.80404281616211)), (('test', 3540), (-68.38706970214844, -6.313481330871582)), (('test', 3549), (90.52506256103516, 9.259008407592773)), (('test', 3553), (-69.2714614868164, 116.2813491821289))]]	['LEU', 'GLN', 'MET']	[1, 0, 0]
1arp	A	167	common		['MET', 'GLY', 'ASP', 'ALA', 'GLY', 'PHE']	['H', 'T', '-']	[[(('test', 1147), (-67.34224700927734, -37.07300567626953)), (('test', 1155), (-62.397342681884766, -41.852149963378906)), (('test', 1159), (-68.58658599853516, -35.281593322753906)), (('test', 1167), (-66.51599884033203, -27.036550521850586)), (('test', 1172), (130.12728881835938, 6.389391899108887)), (('test', 1176), (-103.67374420166016, 136.54168701171875))]]	['MET', 'ALA', 'PHE']	[1, 0, 1]
1asy	A	262	common		['LEU', 'ALA', 'THR', 'LYS', 'LYS', 'PHE']	['H', 'T', '-']	[[(('test', 1531), (-57.30433654785156, -26.344650268554688)), (('test', 1539), (-67.59803771972656, -41.09156036376953)), (('test', 1544), (-60.24802780151367, -25.822803497314453)), (('test', 1551), (-99.1257553100586, 25.531715393066406)), (('test', 1560), (50.93239974975586, 58.30065155029297)), (('test', 1569), (-101.5882568359375, 144.0610809326172))]]	['LEU', 'LYS', 'PHE']	[1, 0, 1]
1asy	A	309	common	interface	['LEU', 'ILE', 'VAL', 'ALA', 'ASP', 'PHE']	['H', 'T', '-']	[[(('test', 1896), (-88.53351593017578, -17.526264190673828)), (('test', 1904), (-79.67898559570312, -50.517330169677734)), (('test', 1912), (-61.77366638183594, -30.046640396118164)), (('test', 1919), (-77.398681640625, 19.347116470336914)), (('test', 1924), (61.82078170776367, 34.08205795288086)), (('test', 1932), (-86.76763916015625, -24.233985900878906))]]	['LEU', 'ALA', 'PHE']	[1, 0, 1]
1asy	A	496	common		['MET', 'LYS', 'ALA', 'HIS', 'GLY', 'LEU']	['H', 'T', '-']	[[(('test', 3462), (-48.73202896118164, -37.53075408935547)), (('test', 3470), (-70.43128204345703, -39.85322570800781)), (('test', 3479), (-59.668739318847656, -29.550765991210938)), (('test', 3484), (-103.43953704833984, 40.26313781738281)), (('test', 3494), (45.42819595336914, 23.057466506958008)), (('test', 3498), (-95.78980255126953, 175.64913940429688))]]	['MET', 'HIS', 'LEU']	[1, 0, 1]
1asy	A	534	common		['MET', 'PHE', 'TYR', 'LEU', 'ASP', 'LEU']	['H', 'T', '-']	[[(('test', 3736), (-55.04553985595703, -58.268821716308594)), (('test', 3744), (-71.58619689941406, -22.38749122619629)), (('test', 3755), (-73.0381088256836, -39.29875564575195)), (('test', 3767), (-94.9338607788086, -3.2790684700012207)), (('test', 3775), (52.153289794921875, 71.3674545288086)), (('test', 3783), (-96.70672607421875, 3.4449193477630615))]]	['MET', 'LEU', 'LEU']	[0, 0, 1]
1atg	A	64	common		['LEU', 'ASP', 'ASN', 'GLN', 'GLY', 'PHE']	['H', 'T', '-']	[[(('test', 464), (-62.021697998046875, -40.760223388671875)), (('test', 472), (-63.99235534667969, -48.80483627319336)), (('test', 480), (-61.59953689575195, -37.23334884643555)), (('test', 488), (-85.13258361816406, -1.1032261848449707)), (('test', 497), (85.0057601928711, 12.970911026000977)), (('test', 501), (-90.46446990966797, -19.53639793395996))]]	['LEU', 'GLN', 'PHE']	[1, 0, 1]
1atg	A	126	common		['LEU', 'THR', 'HIS', 'LEU', 'GLY', 'LEU']	['H', 'T', '-']	[[(('test', 940), (-61.048885345458984, -38.91592788696289)), (('test', 948), (-64.24505615234375, -41.9558219909668)), (('test', 955), (-58.26427459716797, -38.42019271850586)), (('test', 965), (-84.59632873535156, -5.518426895141602)), (('test', 973), (70.69539642333984, 30.120820999145508)), (('test', 977), (-113.23786926269531, -4.8455328941345215))]]	['LEU', 'LEU', 'LEU']	[1, 0, 1]
1atg	A	223	common		['ILE', 'LYS', 'ALA', 'ALA', 'GLY', 'TYR']	['H', 'T', '-']	[[(('test', 1676), (-62.12550354003906, -45.180694580078125)), (('test', 1684), (-67.23676300048828, -34.95881652832031)), (('test', 1693), (-64.52837371826172, -25.971277236938477)), (('test', 1698), (-84.90409851074219, 4.055019855499268)), (('test', 1703), (93.65721130371094, 1.2135366201400757)), (('test', 1707), (-78.56200408935547, 158.23068237304688))]]	['ILE', 'ALA', 'TYR']	[1, 0, 1]
1ati	A	264	common		['TRP', 'GLN', 'GLU', 'MET', 'GLY', 'LEU']	['H', 'T', '-']	[[(('test', 1623), (-51.44306945800781, -35.430625915527344)), (('test', 1637), (-72.62420654296875, -38.401458740234375)), (('test', 1646), (-59.96910858154297, -32.70180130004883)), (('test', 1655), (-71.08213806152344, -11.587723731994629)), (('test', 1663), (115.6307601928711, 0.8670527338981628)), (('test', 1667), (-85.53081512451172, 138.8788299560547))]]	['TRP', 'MET', 'LEU']	[1, 0, 0]
1att	A	104	common		['MET', 'GLU', 'VAL', 'PHE', 'LYS', 'PHE']	['H', 'T', '-', 'G']	[[(('test', 726), (-66.40092468261719, -40.04429626464844)), (('test', 734), (-73.55142211914062, -43.6742057800293)), (('test', 743), (-72.9417724609375, -45.16816329956055)), (('test', 750), (-80.27710723876953, 15.452713966369629)), (('test', 761), (56.1045036315918, 9.736315727233887)), (('test', 770), (-54.88468933105469, -24.162168502807617))]]	['MET', 'PHE', 'PHE']	[1, 0, 1]
1att	A	336	common		['LEU', 'GLN', 'ASP', 'MET', 'GLY', 'LEU']	['H', 'T', '-']	[[(('test', 2633), (-69.48343658447266, -30.642072677612305)), (('test', 2641), (-64.24057006835938, -47.155128479003906)), (('test', 2650), (-60.8510856628418, -31.01304054260254)), (('test', 2658), (-73.52183532714844, -22.15790367126465)), (('test', 2666), (130.31265258789062, -16.091590881347656)), (('test', 2670), (-75.134033203125, 102.1514663696289))]]	['LEU', 'MET', 'LEU']	[1, 1, 0]
1au1	A	133	common		['LEU', 'LYS', 'ALA', 'LYS', 'GLU', 'TYR']	['H', 'T']	[[(('test', 1412), (-59.36497116088867, -49.22481155395508)), (('test', 1421), (-62.59632110595703, -46.56291198730469)), (('test', 1434), (-59.396724700927734, -35.72687530517578)), (('test', 1440), (-88.6469497680664, 12.100188255310059)), (('test', 1453), (50.6545524597168, 39.203025817871094)), (('test', 1463), (51.01344680786133, 39.94380187988281))]]	['LEU', 'LYS', 'TYR']	[1, 0, 0]
1aui	A	269	common		['LEU', 'GLN', 'HIS', 'ASN', 'ASN', 'LEU']	['H', 'T', '-']	[[(('test', 2067), (-61.48588943481445, -54.76719665527344)), (('test', 2075), (-59.73459243774414, -40.591163635253906)), (('test', 2084), (-69.44239807128906, -27.821849822998047)), (('test', 2094), (-107.68473815917969, 12.310330390930176)), (('test', 2102), (51.49934005737305, 46.76460647583008)), (('test', 2110), (-112.25411987304688, 158.412353515625))]]	['LEU', 'ASN', 'LEU']	[1, 0, 1]
1auk	A	111	common		['LEU', 'ALA', 'ALA', 'ARG', 'GLY', 'TYR']	['H', 'T', '-']	[[(('test', 676), (-81.44454956054688, -27.477258682250977)), (('test', 684), (-66.82803344726562, -47.64559555053711)), (('test', 689), (-62.7272834777832, -3.989241600036621)), (('test', 694), (-111.13027954101562, 4.456411838531494)), (('test', 705), (90.45124816894531, 19.98493766784668)), (('test', 709), (-79.70467376708984, 144.95823669433594))]]	['LEU', 'ARG', 'TYR']	[1, 0, 0]
1auk	A	265	common		['ILE', 'GLY', 'ASP', 'LEU', 'GLY', 'LEU']	['H', 'T', '-']	[[(('test', 1845), (-71.93018341064453, -34.141845703125)), (('test', 1853), (-63.18251419067383, -75.17095184326172)), (('test', 1857), (-27.714845657348633, -43.88874053955078)), (('test', 1865), (-87.03021240234375, 10.776288032531738)), (('test', 1873), (59.179996490478516, 38.40312957763672)), (('test', 1877), (-113.40564727783203, 9.814398765563965))]]	['ILE', 'LEU', 'LEU']	[1, 0, 1]
1auk	A	341	common		['ALA', 'ALA', 'LEU', 'ALA', 'GLY', 'ALA']	['H', 'T', '-']	[[(('test', 2402), (-51.68423843383789, -63.013031005859375)), (('test', 2407), (-44.993831634521484, -48.12577819824219)), (('test', 2412), (-61.528831481933594, -30.20423698425293)), (('test', 2420), (-99.9439926147461, -0.5970886945724487)), (('test', 2425), (66.8079605102539, 32.6722412109375)), (('test', 2429), (-101.00230407714844, 141.9024200439453))]]	['ALA', 'ALA', 'ALA']	[0, 0, 0]
1auo	A	183	common		['LEU', 'LYS', 'SER', 'ARG', 'GLY', 'VAL']	['H', 'T', '-']	[[(('test', 1397), (-89.95507049560547, -43.6572151184082)), (('test', 1405), (-53.35978317260742, -45.427146911621094)), (('test', 1414), (-70.90255737304688, -10.80907917022705)), (('test', 1420), (-111.03746795654297, 11.71460247039795)), (('test', 1431), (94.02540588378906, 8.760130882263184)), (('test', 1435), (-82.55219268798828, 128.25164794921875))]]	['LEU', 'ARG', 'VAL']	[1, 0, 0]
1aup	A	42	common		['TYR', 'GLU', 'GLU', 'VAL', 'ALA', 'LEU']	['H', 'T']	[[(('test', 326), (-65.94635009765625, -48.97728729248047)), (('test', 338), (-60.36436462402344, -38.53714370727539)), (('test', 347), (-53.232662200927734, -32.82020950317383)), (('test', 356), (-110.67292022705078, 23.770828247070312)), (('test', 363), (43.820091247558594, 52.20737838745117)), (('test', 368), (-65.8454818725586, -50.46753692626953))]]	['TYR', 'VAL', 'LEU']	[1, 0, 1]
1aup	A	417	common		['ALA', 'GLU', 'ARG', 'TYR', 'GLY', 'LEU']	['H', 'T', '-']	[[(('test', 3031), (-52.078025817871094, -45.653404235839844)), (('test', 3036), (-57.21327209472656, -65.18653106689453)), (('test', 3045), (-35.22994613647461, -43.490901947021484)), (('test', 3056), (-86.32888793945312, 8.247359275817871)), (('test', 3068), (65.32994842529297, 52.60512924194336)), (('test', 3072), (-118.7347412109375, -1.775639533996582))]]	['ALA', 'TYR', 'LEU']	[1, 0, 1]
1aw0	A	61	common		['ILE', 'GLU', 'ASP', 'MET', 'GLY', 'PHE']	['H', 'T', '-']	[[(('test', 896), (-60.98200607299805, -41.994564056396484)), (('test', 915), (-62.929386138916016, -41.32454299926758)), (('test', 930), (-62.68007278442383, -42.047454833984375)), (('test', 942), (-58.67542266845703, -46.816551208496094)), (('test', 959), (127.05625915527344, 59.13379669189453)), (('test', 966), (-140.2059783935547, 146.55010986328125))]]	['ILE', 'MET', 'PHE']	[1, 0, 1]
1aw1	A	85	common	interface	['LEU', 'LYS', 'GLU', 'PHE', 'GLY', 'ALA']	['H', 'G', 'T', '-']	[[(('test', 602), (-62.31735610961914, -45.02711868286133)), (('test', 610), (-58.4637336730957, -22.85413932800293)), (('test', 619), (-73.5024642944336, -18.44455337524414)), (('test', 628), (-100.88790130615234, 4.031140327453613)), (('test', 639), (79.1015853881836, 6.391539573669434)), (('test', 643), (-67.56660461425781, 131.84906005859375))]]	['LEU', 'PHE', 'ALA']	[1, 0, 0]
1aw1	A	118	common		['LEU', 'LYS', 'GLU', 'ASN', 'GLY', 'LEU']	['H', 'T', '-']	[[(('test', 876), (-63.09560012817383, -50.8690071105957)), (('test', 884), (-55.57676315307617, -48.8456916809082)), (('test', 893), (-53.09611892700195, -33.452003479003906)), (('test', 902), (-89.00665283203125, 2.524527072906494)), (('test', 910), (80.50030517578125, 15.565374374389648)), (('test', 914), (-98.4591064453125, 165.94459533691406))]]	['LEU', 'ASN', 'LEU']	[1, 0, 1]
1aw9	A	22	common		['LEU', 'ASN', 'GLU', 'LYS', 'GLY', 'LEU']	['H', 'T', '-']	[[(('test', 182), (-67.70775604248047, -38.22599792480469)), (('test', 191), (-70.4019546508789, -36.780418395996094)), (('test', 202), (-59.18158721923828, -46.46272659301758)), (('test', 212), (-73.90341186523438, -4.572903633117676)), (('test', 225), (57.67087173461914, 29.2860164642334)), (('test', 230), (-80.82767486572266, 156.69798278808594))]]	['LEU', 'LYS', 'LEU']	[1, 0, 1]
1awd	A	26	common		['ALA', 'GLU', 'GLU', 'ALA', 'GLY', 'LEU']	['H', 'T', '-']	[[(('test', 206), (-63.1993293762207, -40.22382354736328)), (('test', 211), (-67.58662414550781, -41.63434982299805)), (('test', 220), (-60.80544662475586, -26.387083053588867)), (('test', 229), (-88.92832946777344, 5.481048583984375)), (('test', 234), (87.47006225585938, 11.143747329711914)), (('test', 238), (-90.70407104492188, 157.649169921875))]]	['ALA', 'ALA', 'LEU']	[1, 0, 0]
1ax3	A	33	common		['VAL', 'PHE', 'SER', 'GLY', 'LYS', 'MET']	['H', 'T', '-']	[[(('test', 487), (-51.6839599609375, -57.00421142578125)), (('test', 503), (-64.9488525390625, -53.5405158996582)), (('test', 523), (-51.993141174316406, -43.047119140625)), (('test', 534), (-90.91291046142578, 13.362577438354492)), (('test', 541), (69.44037628173828, -34.68189239501953)), (('test', 563), (26.164260864257812, -76.30944061279297))]]	['VAL', 'GLY', 'MET']	[1, 0, 0]
1ax4	A	29	common		['LEU', 'LYS', 'GLU', 'ALA', 'GLY', 'TYR']	['H', 'T', 'S']	[[(('test', 228), (-67.33441925048828, -42.343353271484375)), (('test', 236), (-52.97824478149414, -61.25550842285156)), (('test', 245), (-50.44668960571289, -34.73601150512695)), (('test', 254), (-76.06040954589844, -6.29587984085083)), (('test', 259), (78.44784545898438, 35.501651763916016)), (('test', 263), (55.03500747680664, 24.672826766967773))]]	['LEU', 'ALA', 'TYR']	[1, 0, 0]
1ax4	A	213	common		['ALA', 'LYS', 'GLN', 'HIS', 'GLY', 'ILE']	['H', 'T', '-']	[[(('test', 1668), (-58.18173599243164, -47.16598892211914)), (('test', 1673), (-65.31507873535156, -31.460678100585938)), (('test', 1682), (-65.74568939208984, -34.46100616455078)), (('test', 1691), (-94.42313385009766, -2.3434314727783203)), (('test', 1701), (73.6837387084961, 24.55379295349121)), (('test', 1705), (-89.69325256347656, 131.5496368408203))]]	['ALA', 'HIS', 'ILE']	[1, 0, 1]
1ax4	A	339	common		['LEU', 'ARG', 'GLU', 'ALA', 'GLY', 'ILE']	['H', 'T', '-']	[[(('test', 2684), (-69.6592025756836, -50.327796936035156)), (('test', 2692), (-59.71994400024414, -46.488258361816406)), (('test', 2703), (-58.452430725097656, -27.61730194091797)), (('test', 2712), (-91.46574401855469, 9.167954444885254)), (('test', 2717), (82.99390411376953, 14.43248176574707)), (('test', 2721), (-88.82008361816406, 128.03369140625))]]	['LEU', 'ALA', 'ILE']	[1, 0, 0]
1axk	A	309	common		['TRP', 'LYS', 'SER', 'HIS', 'GLY', 'MET']	['H', 'T', '-']	[[(('test', 2437), (-59.95942306518555, -48.5919075012207)), (('test', 2451), (-50.72395324707031, -49.159332275390625)), (('test', 2460), (-55.14917755126953, -25.0368595123291)), (('test', 2466), (-106.83341217041016, 24.793134689331055)), (('test', 2476), (76.13375854492188, 11.376724243164062)), (('test', 2480), (-101.92344665527344, 108.03512573242188))]]	['TRP', 'HIS', 'MET']	[1, 0, 0]
1ay0	A	78	common		['LEU', 'HIS', 'LEU', 'THR', 'GLY', 'TYR']	['H', 'T', '-']	[[(('test', 576), (-56.61396789550781, -44.25164794921875)), (('test', 584), (-71.13111877441406, -44.59715270996094)), (('test', 594), (-66.75215911865234, -36.18998718261719)), (('test', 602), (-80.13796997070312, -3.146907091140747)), (('test', 609), (99.80017852783203, 18.596010208129883)), (('test', 613), (-79.70393371582031, 169.0042266845703))]]	['LEU', 'THR', 'TYR']	[1, 0, 1]
1ay0	A	172	common	interface	['ALA', 'GLY', 'HIS', 'LEU', 'LYS', 'LEU']	['H', 'T', '-']	[[(('test', 1276), (-60.318084716796875, -42.508670806884766)), (('test', 1281), (-67.31242370605469, -38.849632263183594)), (('test', 1285), (-61.4593620300293, -46.3438835144043)), (('test', 1295), (-76.33599853515625, -4.2291083335876465)), (('test', 1303), (58.27189636230469, 38.999080657958984)), (('test', 1312), (-63.444950103759766, 74.43144226074219))]]	['ALA', 'LEU', 'LEU']	[1, 0, 1]
1ay0	A	207	common	interface	['TYR', 'GLU', 'ALA', 'TYR', 'GLY', 'TRP']	['H', 'T', '-']	[[(('test', 1541), (-64.34586334228516, -31.342395782470703)), (('test', 1553), (-66.14007568359375, -36.41244125366211)), (('test', 1562), (-65.86143493652344, -28.450408935546875)), (('test', 1567), (-74.32605743408203, -24.042865753173828)), (('test', 1579), (111.86986541748047, 5.464289665222168)), (('test', 1583), (-80.5728759765625, 174.36875915527344))]]	['TYR', 'TYR', 'TRP']	[1, 1, 1]
1ay0	A	576	common		['LEU', 'ALA', 'ALA', 'LYS', 'ASN', 'ILE']	['H', 'T', '-']	[[(('test', 4365), (-67.11054992675781, -33.25022888183594)), (('test', 4373), (-63.35356903076172, -39.86048126220703)), (('test', 4378), (-56.59346389770508, -26.3334903717041)), (('test', 4383), (-101.60184478759766, 20.47532081604004)), (('test', 4392), (59.180931091308594, 38.2265625)), (('test', 4400), (-115.85299682617188, 123.708984375))]]	['LEU', 'LYS', 'ILE']	[1, 0, 0]
1ay0	A	646	common	interface	['PHE', 'LYS', 'PHE', 'PHE', 'GLY', 'PHE']	['H', 'T', '-']	[[(('test', 4911), (-64.3973159790039, -49.61558151245117)), (('test', 4922), (-61.31575393676758, -32.16474533081055)), (('test', 4931), (-70.86624145507812, -26.141403198242188)), (('test', 4942), (-98.82782745361328, -0.770501971244812)), (('test', 4953), (94.5648422241211, 3.025432825088501)), (('test', 4957), (-87.1807632446289, 77.82879638671875))]]	['PHE', 'PHE', 'PHE']	[1, 0, 1]
1ay4	A	147	common	interface	['MET', 'ASN', 'PHE', 'MET', 'GLY', 'LEU']	['H', 'T', '-']	[[(('test', 1001), (-64.207275390625, -39.06698989868164)), (('test', 1009), (-64.51834869384766, -42.23903274536133)), (('test', 1017), (-61.41522979736328, -38.90568542480469)), (('test', 1028), (-77.70694732666016, -18.765466690063477)), (('test', 1036), (80.43537902832031, 31.87976837158203)), (('test', 1040), (-90.14750671386719, 137.2347869873047))]]	['MET', 'MET', 'LEU']	[1, 0, 1]
1az5	A	90	common		['LEU', 'THR', 'ALA', 'LEU', 'GLY', 'MET']	['H', 'T', '-']	[[(('test', 797), (-58.58941650390625, -39.900856018066406)), (('test', 806), (-70.95136260986328, -41.013431549072266)), (('test', 815), (-63.65235137939453, -25.15829849243164)), (('test', 821), (-90.1631851196289, 2.0782957077026367)), (('test', 830), (67.39266967773438, 34.92214584350586)), (('test', 835), (-95.60189056396484, 144.24693298339844))]]	['LEU', 'LEU', 'MET']	[1, 0, 1]
1azo	A	33	common		['ALA', 'ALA', 'LEU', 'VAL', 'GLY', 'LEU']	['H', 'T', '-']	[[(('test', 225), (-67.19522857666016, -41.571231842041016)), (('test', 230), (-64.80503845214844, -39.068878173828125)), (('test', 235), (-63.74451446533203, -19.042022705078125)), (('test', 243), (-116.59281921386719, 27.229263305664062)), (('test', 250), (55.81840133666992, 39.11687469482422)), (('test', 254), (-120.18661499023438, 137.55848693847656))]]	['ALA', 'VAL', 'LEU']	[1, 0, 1]
1azy	A	228	common		['ALA', 'ASN', 'GLY', 'ALA', 'GLY', 'VAL']	['H', 'T', '-']	[[(('test', 1708), (-66.03602600097656, -54.504764556884766)), (('test', 1713), (-60.30071258544922, -27.906661987304688)), (('test', 1721), (-73.79796600341797, -32.922061920166016)), (('test', 1725), (-84.8600082397461, 4.470629692077637)), (('test', 1730), (102.33863067626953, -10.899321556091309)), (('test', 1734), (-98.41433715820312, 114.07428741455078))]]	['ALA', 'ALA', 'VAL']	[0, 0, 0]
1azy	A	284	common		['LEU', 'ILE', 'SER', 'GLY', 'LYS', 'LEU']	['H', 'T', 'S']	[[(('test', 2125), (-64.45283508300781, -48.21442794799805)), (('test', 2133), (-63.11881637573242, -50.0941047668457)), (('test', 2141), (-62.69647979736328, -36.972347259521484)), (('test', 2147), (-75.59862518310547, -11.878244400024414)), (('test', 2151), (82.52236938476562, 11.635740280151367)), (('test', 2160), (-78.78729248046875, -0.4869846999645233))]]	['LEU', 'GLY', 'LEU']	[1, 0, 0]
1b00	A	22	common	interface	['LEU', 'GLU', 'GLN', 'ASN', 'GLY', 'PHE']	['H', 'T', '-']	[[(('test', 164), (-65.7161636352539, -51.85222244262695)), (('test', 172), (-58.7133903503418, -46.85661697387695)), (('test', 181), (-60.905479431152344, -26.5422420501709)), (('test', 190), (-93.28447723388672, 12.98599624633789)), (('test', 198), (84.88416290283203, 14.586618423461914)), (('test', 202), (-98.24931335449219, 163.43191528320312))]]	['LEU', 'ASN', 'PHE']	[1, 0, 1]
1b01	A	21	common	interface	['ALA', 'ARG', 'GLU', 'MET', 'GLY', 'LEU']	['H', 'T', '-']	[[(('test', 164), (-58.212276458740234, -44.19551467895508)), (('test', 169), (-52.59181594848633, -55.859737396240234)), (('test', 180), (-65.64234161376953, -24.604671478271484)), (('test', 189), (-93.78975677490234, 1.2867919206619263)), (('test', 197), (54.53948211669922, 40.62028503417969)), (('test', 201), (-114.2574234008789, 163.33164978027344))]]	['ALA', 'MET', 'LEU']	[1, 0, 1]
1b02	A	86	common		['LEU', 'ASN', 'MET', 'MET', 'GLY', 'VAL']	['H', 'T', '-']	[[(('test', 699), (-69.452392578125, -41.04750061035156)), (('test', 707), (-60.77009963989258, -37.35186004638672)), (('test', 715), (-54.473567962646484, -40.7059211730957)), (('test', 723), (-76.94001007080078, -6.31459903717041)), (('test', 731), (91.00322723388672, 26.184553146362305)), (('test', 735), (-115.19164276123047, 134.91348266601562))]]	['LEU', 'MET', 'VAL']	[1, 1, 0]
1b04	A	241	common		['LEU', 'GLN', 'ALA', 'LEU', 'GLY', 'PHE']	['H', 'T', '-']	[[(('test', 1877), (-63.992820739746094, -39.1489372253418)), (('test', 1885), (-67.14659118652344, -50.68981170654297)), (('test', 1894), (-48.673095703125, -29.906475067138672)), (('test', 1899), (-79.3630599975586, -16.270658493041992)), (('test', 1907), (120.31148529052734, 4.603513717651367)), (('test', 1911), (-80.48844146728516, 162.71084594726562))]]	['LEU', 'LEU', 'PHE']	[1, 0, 1]
1b05	A	113	common		['LEU', 'GLN', 'TYR', 'GLY', 'HIS', 'ILE']	['H', 'T', 'B']	[[(('test', 885), (-78.80803680419922, -20.755796432495117)), (('test', 893), (-74.31639099121094, -40.33602523803711)), (('test', 902), (-63.8868522644043, -34.319908142089844)), (('test', 914), (-86.42046356201172, -9.548596382141113)), (('test', 918), (61.59278106689453, 38.074913024902344)), (('test', 928), (-59.548301696777344, 139.95529174804688))]]	['LEU', 'GLY', 'ILE']	[1, 0, 0]
1b05	A	348	common		['LEU', 'ALA', 'GLU', 'ALA', 'GLY', 'PHE']	['H', 'T', '-']	[[(('test', 2806), (-68.81969451904297, -36.03580856323242)), (('test', 2814), (-67.00418090820312, -38.02167510986328)), (('test', 2819), (-63.95137023925781, -36.97069549560547)), (('test', 2828), (-71.79206848144531, -4.103889465332031)), (('test', 2833), (102.02340698242188, 14.099947929382324)), (('test', 2837), (-93.95323181152344, 139.97802734375))]]	['LEU', 'ALA', 'PHE']	[1, 0, 1]
1b05	A	473	common		['LEU', 'ASP', 'LYS', 'ASP', 'SER', 'ALA']	['H', 'T', '-']	[[(('test', 3787), (-57.134971618652344, -51.83855438232422)), (('test', 3795), (-60.01959228515625, -44.781219482421875)), (('test', 3803), (-54.31129837036133, -47.408199310302734)), (('test', 3812), (-77.77513122558594, -12.710555076599121)), (('test', 3820), (53.23960494995117, 54.18447494506836)), (('test', 3826), (-65.37284851074219, -38.131046295166016))]]	['LEU', 'ASP', 'ALA']	[1, 0, 0]
1b0n	A	21	common		['ALA', 'GLU', 'LYS', 'ALA', 'GLY', 'VAL']	['H', 'T', '-']	[[(('test', 174), (-58.23234939575195, -40.55984115600586)), (('test', 179), (-66.46442413330078, -47.82038879394531)), (('test', 188), (-63.05570602416992, -40.064414978027344)), (('test', 197), (-79.41951751708984, -17.41778564453125)), (('test', 202), (78.41033935546875, 39.42627716064453)), (('test', 206), (-121.33492279052734, 155.8360137939453))]]	['ALA', 'ALA', 'VAL']	[1, 0, 1]
1b0p	A	74	common	interface	['ALA', 'LEU', 'ALA', 'ALA', 'GLY', 'ALA']	['H', 'T', '-']	[[(('test', 524), (-60.397518157958984, -44.77450942993164)), (('test', 529), (-66.23645782470703, -45.06996154785156)), (('test', 537), (-61.30113983154297, -31.339242935180664)), (('test', 542), (-91.56112670898438, 20.235754013061523)), (('test', 547), (81.48943328857422, 20.444643020629883)), (('test', 551), (-118.69728088378906, 132.9674835205078))]]	['ALA', 'ALA', 'ALA']	[0, 0, 0]
1b0p	A	100	common	interface	['ILE', 'SER', 'GLY', 'GLU', 'LEU', 'LEU']	['H', 'T', '-']	[[(('test', 711), (-62.30324935913086, -51.841468811035156)), (('test', 719), (-70.78729248046875, -33.52812194824219)), (('test', 725), (-66.37629699707031, -31.507471084594727)), (('test', 729), (-89.73406982421875, 11.125178337097168)), (('test', 738), (46.46479034423828, 60.887203216552734)), (('test', 746), (-105.59520721435547, 137.9417724609375))]]	['ILE', 'GLU', 'LEU']	[1, 0, 1]
1b0p	A	534	common		['ILE', 'ALA', 'ASN', 'LYS', 'LYS', 'LEU']	['H', 'T', '-']	[[(('test', 4036), (-59.379207611083984, -41.339195251464844)), (('test', 4044), (-75.75643157958984, -42.38051986694336)), (('test', 4049), (-78.376953125, -30.703842163085938)), (('test', 4057), (-88.91481018066406, 5.552908897399902)), (('test', 4066), (47.46916580200195, 48.92108154296875)), (('test', 4075), (-78.75689697265625, 142.23880004882812))]]	['ILE', 'LYS', 'LEU']	[1, 0, 1]
1b0p	A	550	common		['ALA', 'THR', 'ASP', 'VAL', 'GLY', 'LEU']	['H', 'T', 'S']	[[(('test', 4168), (-58.29792404174805, -34.9547119140625)), (('test', 4173), (-82.98494720458984, -40.429656982421875)), (('test', 4180), (-60.74009323120117, -28.75361442565918)), (('test', 4188), (-98.47300720214844, 3.634103298187256)), (('test', 4195), (83.56092071533203, 8.226836204528809)), (('test', 4199), (-82.18890380859375, -0.22899730503559113))]]	['ALA', 'VAL', 'LEU']	[0, 0, 1]
1b0p	A	1090	common		['ALA', 'VAL', 'LYS', 'SER', 'GLY', 'TYR']	['H', 'T', 'S']	[[(('test', 8271), (-59.96614456176758, -30.62737464904785)), (('test', 8276), (-83.2484359741211, -48.05921173095703)), (('test', 8283), (-61.120994567871094, -34.451683044433594)), (('test', 8292), (-79.52500915527344, -7.205111026763916)), (('test', 8298), (83.76980590820312, 8.146108627319336)), (('test', 8302), (-69.05513763427734, -37.20610427856445))]]	['ALA', 'SER', 'TYR']	[1, 0, 0]
1b0u	A	137	common		['LEU', 'ALA', 'LYS', 'VAL', 'GLY', 'ILE']	['H', 'T', '-']	[[(('test', 1043), (-65.30815887451172, -38.42390060424805)), (('test', 1051), (-64.10491180419922, -39.65167236328125)), (('test', 1056), (-59.312931060791016, -36.905029296875)), (('test', 1065), (-93.2043228149414, 7.869335174560547)), (('test', 1072), (74.21292877197266, 32.74917221069336)), (('test', 1076), (-109.60712432861328, 107.46166229248047))]]	['LEU', 'VAL', 'ILE']	[1, 0, 1]
1b0x	A	920	common		['LEU', 'GLN', 'ALA', 'ILE', 'LYS', 'MET']	['H', 'T', '-']	[[(('test', 143), (-60.888214111328125, -42.10993194580078)), (('test', 152), (-65.93433380126953, -38.002952575683594)), (('test', 164), (-64.17479705810547, -31.71920394897461)), (('test', 170), (-104.3670654296875, 16.857717514038086)), (('test', 179), (53.20465850830078, 33.37918472290039)), (('test', 192), (-115.69941711425781, 22.963848114013672))]]	['LEU', 'ILE', 'MET']	[1, 1, 1]
1b0x	A	932	common		['PHE', 'THR', 'ALA', 'ALA', 'GLY', 'TYR']	['H', 'T', '-']	[[(('test', 274), (-68.97527313232422, -48.8736686706543)), (('test', 286), (-57.748435974121094, -50.02720260620117)), (('test', 295), (-58.174407958984375, -27.44367218017578)), (('test', 301), (-97.22698211669922, 9.970661163330078)), (('test', 307), (85.8733901977539, 1.8814880847930908)), (('test', 312), (-83.69073486328125, 81.51069641113281))]]	['PHE', 'ALA', 'TYR']	[1, 0, 1]
1b0x	A	951	common		['LEU', 'ALA', 'ARG', 'ILE', 'GLY', 'ILE']	['H', 'T', '-']	[[(('test', 445), (-65.83824157714844, -40.25932312011719)), (('test', 454), (-65.12120819091797, -45.765342712402344)), (('test', 460), (-60.23887252807617, -27.4837703704834)), (('test', 477), (-82.41464233398438, -14.241344451904297)), (('test', 486), (112.09683990478516, 0.7478196620941162)), (('test', 491), (-95.94737243652344, 87.93828582763672))]]	['LEU', 'ILE', 'ILE']	[1, 0, 1]
1b0z	A	214	common		['ILE', 'ALA', 'VAL', 'ALA', 'GLY', 'LEU']	['H', 'T', '-']	[[(('test', 1691), (-76.05377197265625, -29.011690139770508)), (('test', 1699), (-69.43864440917969, -34.07951736450195)), (('test', 1704), (-64.5826644897461, -36.789695739746094)), (('test', 1711), (-63.669151306152344, -17.622482299804688)), (('test', 1716), (107.21500396728516, 9.693471908569336)), (('test', 1720), (-90.86698913574219, 151.1914825439453))]]	['ILE', 'ALA', 'LEU']	[1, 0, 1]
1b25	A	101	common		['LEU', 'ARG', 'ARG', 'ALA', 'GLY', 'TYR']	['H', 'T', '-']	[[(('test', 756), (-62.297760009765625, -44.81150817871094)), (('test', 764), (-72.54700469970703, -40.58448028564453)), (('test', 775), (-70.35015869140625, -13.976759910583496)), (('test', 786), (-85.0257797241211, -10.204208374023438)), (('test', 791), (106.99980926513672, 16.211816787719727)), (('test', 795), (-129.49334716796875, 149.11277770996094))]]	['LEU', 'ALA', 'TYR']	[1, 0, 1]
1b25	A	164	common		['ALA', 'GLY', 'GLU', 'ASN', 'LEU', 'VAL']	['H', 'T', '-']	[[(('test', 1249), (-61.9308967590332, -39.41584396362305)), (('test', 1254), (-69.6913833618164, -45.76785659790039)), (('test', 1258), (-56.39330291748047, -40.35252380371094)), (('test', 1267), (-87.34761810302734, 10.285030364990234)), (('test', 1275), (56.89010238647461, 37.12457275390625)), (('test', 1283), (-60.607486724853516, 132.79042053222656))]]	['ALA', 'ASN', 'VAL']	[1, 0, 0]
1b25	A	191	common		['MET', 'GLY', 'SER', 'LYS', 'LYS', 'LEU']	['H', 'T', 'E']	[[(('test', 1437), (-61.22996139526367, -43.36322021484375)), (('test', 1445), (-65.74393463134766, -34.233951568603516)), (('test', 1449), (-66.54922485351562, -19.0783634185791)), (('test', 1455), (-95.23394775390625, 0.8444147109985352)), (('test', 1464), (63.84003829956055, 26.616527557373047)), (('test', 1473), (-95.3210678100586, 109.79501342773438))]]	['MET', 'LYS', 'LEU']	[1, 0, 1]
1b25	A	332	common		['ALA', 'ASP', 'GLU', 'MET', 'GLY', 'MET']	['H', 'T', 'B']	[[(('test', 2539), (-59.55266571044922, -45.6995849609375)), (('test', 2544), (-64.87886810302734, -46.31814956665039)), (('test', 2552), (-60.57625198364258, -44.153202056884766)), (('test', 2561), (-79.99516296386719, -18.632129669189453)), (('test', 2569), (75.03982543945312, 52.96112060546875)), (('test', 2573), (-134.89833068847656, 142.4382781982422))]]	['ALA', 'MET', 'MET']	[0, 0, 1]
1b25	A	352	common		['ALA', 'VAL', 'GLU', 'ARG', 'GLY', 'ILE']	['H', 'T', 'S']	[[(('test', 2682), (-63.71363067626953, -35.00276565551758)), (('test', 2687), (-70.50704193115234, -43.6330680847168)), (('test', 2694), (-64.3031005859375, -36.54804611206055)), (('test', 2703), (-82.24982452392578, 0.5124369263648987)), (('test', 2714), (78.61190032958984, 1.5171061754226685)), (('test', 2718), (-66.8143539428711, -40.7361946105957))]]	['ALA', 'ARG', 'ILE']	[1, 0, 1]
1b25	A	584	common		['TYR', 'ARG', 'ILE', 'ARG', 'GLY', 'TRP']	['H', 'T', 'B']	[[(('test', 4481), (-61.07895278930664, -44.0762825012207)), (('test', 4493), (-56.98575210571289, -47.23847579956055)), (('test', 4504), (-62.41545867919922, -39.38444900512695)), (('test', 4512), (-82.59222412109375, -14.637045860290527)), (('test', 4523), (79.15331268310547, 38.950408935546875)), (('test', 4527), (-112.01696014404297, 153.11920166015625))]]	['TYR', 'ARG', 'TRP']	[1, 0, 1]
1b25	A	600	common		['LEU', 'LYS', 'GLU', 'LEU', 'ASP', 'LEU']	['H', 'T', '-']	[[(('test', 4622), (-62.42251968383789, -42.08682632446289)), (('test', 4630), (-65.38206481933594, -37.95654296875)), (('test', 4639), (-61.439640045166016, -40.94933319091797)), (('test', 4648), (-89.2755355834961, 8.067888259887695)), (('test', 4656), (67.08428192138672, 38.433677673339844)), (('test', 4664), (-117.56199645996094, 38.25820541381836))]]	['LEU', 'LEU', 'LEU']	[1, 0, 1]
1b26	A	200	common		['MET', 'ASP', 'VAL', 'LEU', 'GLY', 'ILE']	['H', 'T', '-']	[[(('test', 1527), (-60.54910659790039, -39.63056182861328)), (('test', 1535), (-60.4658203125, -48.62852478027344)), (('test', 1543), (-67.48103332519531, -26.125469207763672)), (('test', 1550), (-93.1406021118164, 1.7971117496490479)), (('test', 1558), (64.89078521728516, 18.84638214111328)), (('test', 1562), (-85.36393737792969, 131.93833923339844))]]	['MET', 'LEU', 'ILE']	[1, 0, 1]
1b26	A	327	common		['LEU', 'SER', 'ARG', 'ARG', 'GLY', 'ILE']	['H', 'T', '-']	[[(('test', 2473), (-58.47249221801758, -44.142738342285156)), (('test', 2481), (-66.28665924072266, -40.098140716552734)), (('test', 2487), (-61.396636962890625, -39.569759368896484)), (('test', 2498), (-82.27750396728516, 1.7437210083007812)), (('test', 2509), (75.61561584472656, 14.09921932220459)), (('test', 2513), (-82.32351684570312, 119.91309356689453))]]	['LEU', 'ARG', 'ILE']	[1, 0, 1]
1b28	A	26	common	interface	['ALA', 'GLU', 'GLU', 'ASN', 'GLY', 'MET']	['H', 'T', '-']	[[(('test', 445), (-64.08955383300781, -32.968875885009766)), (('test', 455), (-72.47403717041016, -41.20610427856445)), (('test', 470), (-60.85430908203125, -48.82023239135742)), (('test', 485), (-75.35147857666016, -13.77087116241455)), (('test', 499), (63.45490264892578, 58.30204391479492)), (('test', 506), (-145.32608032226562, 147.6270751953125))]]	['ALA', 'ASN', 'MET']	[0, 0, 0]
1b2r	A	278	common		['ALA', 'ALA', 'LYS', 'GLU', 'GLY', 'VAL']	['H', 'T', '-']	[[(('test', 2122), (-62.723388671875, -35.369388580322266)), (('test', 2127), (-59.59002685546875, -28.769790649414062)), (('test', 2132), (-64.83924865722656, -21.98384666442871)), (('test', 2141), (-111.85829162597656, 22.689525604248047)), (('test', 2150), (70.84552764892578, 24.446504592895508)), (('test', 2154), (-111.65023803710938, 130.56517028808594))]]	['ALA', 'GLU', 'VAL']	[1, 0, 0]
1b2y	A	186	common		['LEU', 'ILE', 'ASP', 'ILE', 'GLY', 'VAL']	['H', 'T', '-']	[[(('test', 1471), (-69.5090103149414, -42.26723861694336)), (('test', 1479), (-58.61460876464844, -47.26411819458008)), (('test', 1487), (-64.91399383544922, -30.423072814941406)), (('test', 1495), (-67.62316131591797, -28.50459098815918)), (('test', 1503), (128.45896911621094, 11.241533279418945)), (('test', 1507), (-70.82976531982422, 145.90089416503906))]]	['LEU', 'ILE', 'VAL']	[1, 0, 0]
1b30	A	195	common		['TRP', 'LEU', 'ALA', 'ALA', 'GLY', 'ILE']	['H', 'T', '-']	[[(('test', 1547), (-61.47282409667969, -39.27406692504883)), (('test', 1561), (-69.11785888671875, -37.11494827270508)), (('test', 1569), (-67.99032592773438, -24.97368812561035)), (('test', 1574), (-86.29778289794922, -3.6850929260253906)), (('test', 1579), (91.56572723388672, 9.096689224243164)), (('test', 1583), (-71.72929382324219, 123.71546173095703))]]	['TRP', 'ALA', 'ILE']	[1, 0, 0]
1b43	A	67	common		['LEU', 'MET', 'GLU', 'ALA', 'GLY', 'ILE']	['H', 'T', '-']	[[(('test', 524), (-64.57646179199219, -37.776214599609375)), (('test', 532), (-73.10628509521484, -34.883358001708984)), (('test', 540), (-65.23863220214844, -26.091371536254883)), (('test', 549), (-88.4211196899414, 8.745251655578613)), (('test', 554), (86.20880889892578, 0.14127419888973236)), (('test', 558), (-76.24532318115234, 142.16676330566406))]]	['LEU', 'ALA', 'ILE']	[1, 0, 0]
1b43	A	138	common	interface	['LEU', 'GLU', 'LEU', 'MET', 'GLY', 'ILE']	['H', 'T', '-']	[[(('test', 1118), (-61.963050842285156, -35.32460403442383)), (('test', 1126), (-69.05774688720703, -44.230655670166016)), (('test', 1135), (-61.773582458496094, -34.91930389404297)), (('test', 1143), (-74.24647521972656, -16.533248901367188)), (('test', 1151), (88.29938507080078, 6.929737567901611)), (('test', 1155), (-81.04580688476562, 129.55958557128906))]]	['LEU', 'MET', 'ILE']	[1, 0, 1]
1b43	A	215	common		['LEU', 'LYS', 'GLU', 'LEU', 'LYS', 'LEU']	['H', 'T', '-']	[[(('test', 1703), (-64.49917602539062, -47.9183349609375)), (('test', 1711), (-56.34504699707031, -51.459747314453125)), (('test', 1720), (-61.72067642211914, -39.09381103515625)), (('test', 1729), (-84.13391876220703, -6.944808483123779)), (('test', 1737), (51.7382698059082, 52.761322021484375)), (('test', 1746), (-137.15940856933594, 165.01272583007812))]]	['LEU', 'LEU', 'LEU']	[0, 0, 1]
1b4a	A	29	common		['LEU', 'ARG', 'GLU', 'ALA', 'GLY', 'PHE']	['H', 'T', '-']	[[(('test', 211), (-72.07967376708984, -38.53694534301758)), (('test', 219), (-69.54788208007812, -35.423492431640625)), (('test', 230), (-69.8077163696289, -29.069948196411133)), (('test', 239), (-77.7738037109375, -2.514038324356079)), (('test', 244), (99.36973571777344, 9.879518508911133)), (('test', 248), (-101.13128662109375, 110.0787582397461))]]	['LEU', 'ALA', 'PHE']	[1, 0, 0]
1b4a	A	45	common	interface	['ILE', 'LYS', 'GLU', 'MET', 'GLN', 'LEU']	['H', 'T', '-']	[[(('test', 334), (-55.17539596557617, -41.86420440673828)), (('test', 342), (-71.17345428466797, -46.03524398803711)), (('test', 351), (-58.857460021972656, -45.508880615234375)), (('test', 360), (-82.35381317138672, -0.07401874661445618)), (('test', 368), (48.728153228759766, 45.98770523071289)), (('test', 377), (-62.72814178466797, 155.7844696044922))]]	['ILE', 'MET', 'LEU']	[1, 0, 1]
1b4f	A	18	common		['LEU', 'GLU', 'ALA', 'ILE', 'LYS', 'MET']	['H', 'T', '-']	[[(('test', 106), (-58.39728927612305, -46.58255386352539)), (('test', 114), (-61.048858642578125, -44.69956588745117)), (('test', 123), (-56.419891357421875, -40.58200454711914)), (('test', 128), (-91.40483856201172, 15.15539264678955)), (('test', 136), (64.18412017822266, 27.905494689941406)), (('test', 145), (-114.71510314941406, 26.906940460205078))]]	['LEU', 'ILE', 'MET']	[1, 1, 1]
1b4f	A	30	common	interface	['PHE', 'ALA', 'ASN', 'ALA', 'GLY', 'PHE']	['H', 'T', '-']	[[(('test', 202), (-58.555992126464844, -51.1527214050293)), (('test', 213), (-56.53178024291992, -47.623451232910156)), (('test', 218), (-69.81700897216797, -20.628711700439453)), (('test', 226), (-90.7283935546875, -1.7312184572219849)), (('test', 231), (91.46366882324219, 7.579216957092285)), (('test', 235), (-86.18205261230469, 81.41758728027344))]]	['PHE', 'ALA', 'PHE']	[1, 0, 1]
1b4f	A	49	common	interface	['ILE', 'LEU', 'ARG', 'VAL', 'GLY', 'VAL']	['H', 'T', '-']	[[(('test', 348), (-56.260765075683594, -48.42612075805664)), (('test', 356), (-64.23556518554688, -35.523460388183594)), (('test', 364), (-65.45991516113281, -37.74781036376953)), (('test', 375), (-83.27252960205078, 19.161773681640625)), (('test', 382), (76.67848205566406, 22.356687545776367)), (('test', 386), (-96.22947692871094, 102.40699005126953))]]	['ILE', 'VAL', 'VAL']	[1, 0, 1]
1b4k	A	75	common		['TRP', 'VAL', 'ALA', 'LEU', 'GLY', 'ILE']	['H', 'T', '-']	[[(('test', 542), (-63.595760345458984, -39.73488235473633)), (('test', 556), (-68.57455444335938, -44.823692321777344)), (('test', 563), (-58.991756439208984, -33.654937744140625)), (('test', 568), (-75.71530151367188, -12.448014259338379)), (('test', 576), (89.59645080566406, 16.312026977539062)), (('test', 580), (-65.53668975830078, 126.03402709960938))]]	['TRP', 'LEU', 'ILE']	[1, 0, 0]
1b4k	A	295	common	interface	['ALA', 'ILE', 'GLN', 'ASN', 'GLY', 'TRP']	['H', 'T', 'S']	[[(('test', 2206), (-69.93255615234375, -37.47014617919922)), (('test', 2211), (-66.26654815673828, -44.31182861328125)), (('test', 2219), (-64.4014892578125, -29.799131393432617)), (('test', 2228), (-78.8934555053711, -14.037359237670898)), (('test', 2236), (85.1927719116211, 16.165660858154297)), (('test', 2240), (-84.55117797851562, -28.469091415405273))]]	['ALA', 'ASN', 'TRP']	[1, 0, 1]
1b4k	A	313	common	interface	['PHE', 'LYS', 'ARG', 'ALA', 'GLY', 'ALA']	['H', 'T', '-']	[[(('test', 2340), (-64.22382354736328, -39.56777572631836)), (('test', 2351), (-65.68125915527344, -43.63707733154297)), (('test', 2360), (-58.833282470703125, -39.27727508544922)), (('test', 2371), (-72.98402404785156, -13.836640357971191)), (('test', 2376), (117.8660888671875, 7.379456043243408)), (('test', 2380), (-82.20918273925781, 142.6839599609375))]]	['PHE', 'ALA', 'ALA']	[1, 0, 0]
1b4m	A	21	common		['MET', 'LYS', 'ALA', 'LEU', 'ASP', 'ILE']	['H', 'T', 'S']	[[(('test', 309), (-77.23014831542969, -20.945819854736328)), (('test', 326), (-75.0899429321289, -38.41621398925781)), (('test', 348), (-63.003509521484375, -36.3932991027832)), (('test', 358), (-94.58317565917969, -2.4807288646698)), (('test', 377), (45.70264434814453, 79.5331802368164)), (('test', 389), (-83.99649810791016, -50.14645004272461))]]	['MET', 'LEU', 'ILE']	[1, 0, 1]
1b4s	A	32	common	interface	['TYR', 'GLU', 'LYS', 'LYS', 'GLY', 'PHE']	['H', 'T', '-']	[[(('test', 199), (-81.8709945678711, -31.278926849365234)), (('test', 211), (-68.0927505493164, -41.98590850830078)), (('test', 220), (-67.01557922363281, -39.023284912109375)), (('test', 229), (-66.05192565917969, -24.924835205078125)), (('test', 238), (105.34567260742188, 17.45810317993164)), (('test', 242), (-90.75699615478516, 139.91607666015625))]]	['TYR', 'LYS', 'PHE']	[1, 0, 1]
1b54	A	59	common		['LEU', 'TYR', 'ASP', 'HIS', 'GLY', 'VAL']	['H', 'T', '-']	[[(('test', 397), (-64.44229125976562, -41.568824768066406)), (('test', 405), (-52.10896301269531, -59.73358154296875)), (('test', 417), (-50.52756118774414, -30.270967483520508)), (('test', 425), (-74.0481948852539, -13.209620475769043)), (('test', 435), (116.38484191894531, -0.2980513572692871)), (('test', 439), (-78.73699188232422, 137.64248657226562))]]	['LEU', 'HIS', 'VAL']	[1, 0, 1]
1b5f	A	140	common	interface	['MET', 'LEU', 'ASN', 'GLN', 'GLY', 'LEU']	['H', 'T', '-']	[[(('test', 1073), (-52.873023986816406, -51.316585540771484)), (('test', 1081), (-63.056949615478516, -49.99269104003906)), (('test', 1089), (-53.042057037353516, -38.13579559326172)), (('test', 1097), (-89.23371124267578, 3.8359405994415283)), (('test', 1106), (67.77051544189453, 27.423126220703125)), (('test', 1110), (-82.25855255126953, -14.398310661315918))]]	['MET', 'GLN', 'LEU']	[1, 0, 1]
1b5l	A	131	common		['LEU', 'GLN', 'GLU', 'LYS', 'GLY', 'TYR']	['H', 'T']	[[(('test', 966), (-65.82312774658203, -42.51512908935547)), (('test', 974), (-61.955833435058594, -45.07304382324219)), (('test', 983), (-70.11705780029297, -17.03807830810547)), (('test', 992), (-103.66720581054688, 7.800139427185059)), (('test', 1001), (59.221031188964844, 33.47588348388672)), (('test', 1005), (51.537818908691406, 36.157588958740234))]]	['LEU', 'LYS', 'TYR']	[1, 0, 0]
1b5o	A	307	common		['LEU', 'THR', 'ALA', 'LEU', 'GLY', 'LEU']	['H', 'T', '-']	[[(('test', 2367), (-65.46568298339844, -48.984771728515625)), (('test', 2375), (-56.21352005004883, -47.77197265625)), (('test', 2382), (-61.80974197387695, -27.978748321533203)), (('test', 2387), (-83.14263153076172, -10.407111167907715)), (('test', 2395), (83.16848754882812, 19.02415657043457)), (('test', 2399), (-94.25587463378906, 146.03038024902344))]]	['LEU', 'LEU', 'LEU']	[1, 0, 1]
1b5o	A	341	common		['LEU', 'LEU', 'GLU', 'ALA', 'GLY', 'VAL']	['H', 'T', 'E']	[[(('test', 2620), (-63.773502349853516, -35.62827682495117)), (('test', 2628), (-60.14581298828125, -44.95217514038086)), (('test', 2636), (-69.34819793701172, -23.224193572998047)), (('test', 2645), (-84.2094955444336, -4.824179172515869)), (('test', 2650), (97.45452880859375, 16.27613067626953)), (('test', 2654), (-126.94649505615234, 125.76316833496094))]]	['LEU', 'ALA', 'VAL']	[0, 0, 0]
1b6a	A	435	common		['LEU', 'CYS', 'ASP', 'LEU', 'GLY', 'ILE']	['H', 'T', 'S']	[[(('test', 2442), (-67.733642578125, -30.926071166992188)), (('test', 2450), (-70.4901351928711, -42.55994415283203)), (('test', 2456), (-67.34471893310547, -31.061391830444336)), (('test', 2464), (-74.30802154541016, -12.015636444091797)), (('test', 2472), (76.9501953125, 12.620793342590332)), (('test', 2476), (-77.84031677246094, -39.286624908447266))]]	['LEU', 'LEU', 'ILE']	[1, 0, 1]
1b6g	A	110	common		['ILE', 'GLU', 'ARG', 'LEU', 'ASP', 'LEU']	['H', 'T', '-']	[[(('test', 947), (-59.31886672973633, -43.55173873901367)), (('test', 955), (-69.18848419189453, -40.76679611206055)), (('test', 969), (-63.52352523803711, -45.21270751953125)), (('test', 987), (-82.84166717529297, -7.736570835113525)), (('test', 995), (48.92899703979492, 53.67181396484375)), (('test', 1003), (-76.1187973022461, 130.19432067871094))]]	['ILE', 'LEU', 'LEU']	[1, 0, 1]
1b6r	A	87	common		['PHE', 'ASP', 'LYS', 'LEU', 'HIS', 'LEU']	['H', 'T', '-']	[[(('test', 666), (-65.35428619384766, -41.074886322021484)), (('test', 677), (-60.699302673339844, -46.870113372802734)), (('test', 685), (-57.926116943359375, -36.50808334350586)), (('test', 694), (-89.97843933105469, -0.5808087587356567)), (('test', 702), (64.42689514160156, 40.85148620605469)), (('test', 712), (-98.51539611816406, 142.99905395507812))]]	['PHE', 'LEU', 'LEU']	[0, 0, 1]
1b6r	A	214	common		['MET', 'GLN', 'GLU', 'LEU', 'GLY', 'TYR']	['H', 'T', '-']	[[(('test', 1623), (-53.09436798095703, -42.48301696777344)), (('test', 1631), (-65.33927154541016, -48.194400787353516)), (('test', 1640), (-56.233306884765625, -41.50080108642578)), (('test', 1649), (-80.79141235351562, -13.176358222961426)), (('test', 1657), (65.7063217163086, 36.592647552490234)), (('test', 1661), (-76.98027038574219, 134.124267578125))]]	['MET', 'LEU', 'TYR']	[1, 0, 1]
1b6v	A	30	common		['MET', 'LYS', 'SER', 'ARG', 'ASN', 'LEU']	['H', 'T', 'S']	[[(('test', 221), (-58.679378509521484, -35.48103713989258)), (('test', 229), (-75.49423217773438, -48.92240524291992)), (('test', 238), (-62.34370422363281, -32.001487731933594)), (('test', 244), (-84.9127426147461, 2.8181395530700684)), (('test', 255), (67.47705078125, 37.56013870239258)), (('test', 263), (-99.22602844238281, 2.1380815505981445))]]	['MET', 'ARG', 'LEU']	[1, 0, 1]
1b70	A	114	common	interface	['PHE', 'ARG', 'ALA', 'LEU', 'GLY', 'TYR']	['H', 'T', '-']	[[(('test', 210), (-65.12635803222656, -26.688276290893555)), (('test', 221), (-62.38947677612305, -36.37462615966797)), (('test', 232), (-68.56817626953125, -11.09565258026123)), (('test', 237), (-107.22623443603516, 14.349431991577148)), (('test', 245), (82.72940826416016, 17.46197509765625)), (('test', 249), (-86.96467590332031, 143.89479064941406))]]	['PHE', 'LEU', 'TYR']	[1, 1, 1]
1b71	A	34	common		['ALA', 'LYS', 'LYS', 'ASP', 'GLY', 'PHE']	['H', 'T', '-']	[[(('test', 272), (-67.68706512451172, -39.115821838378906)), (('test', 277), (-56.89743423461914, -41.94814682006836)), (('test', 290), (-66.19657135009766, -32.8405876159668)), (('test', 299), (-74.72358703613281, -12.95236587524414)), (('test', 307), (97.19676208496094, 17.14705467224121)), (('test', 311), (-117.02143859863281, 85.74234008789062))]]	['ALA', 'ASP', 'PHE']	[1, 0, 1]
1b71	A	109	common		['ALA', 'ARG', 'GLU', 'GLU', 'GLY', 'TYR']	['H', 'T', '-']	[[(('test', 864), (-52.295387268066406, -56.623130798339844)), (('test', 869), (-44.72502899169922, -57.769554138183594)), (('test', 880), (-75.63619995117188, 15.313145637512207)), (('test', 889), (-132.26358032226562, 0.9240804314613342)), (('test', 898), (91.69314575195312, 15.063312530517578)), (('test', 902), (-105.5756607055664, 68.38255310058594))]]	['ALA', 'GLU', 'TYR']	[1, 0, 1]
1b72	A	237	common		['ALA', 'ALA', 'THR', 'LEU', 'GLU', 'LEU']	['H', 'T', '-']	[[(('test', 343), (-56.66123962402344, -50.7059440612793)), (('test', 348), (-56.832130432128906, -48.966304779052734)), (('test', 353), (-59.5811882019043, -44.228675842285156)), (('test', 360), (-86.07899475097656, -3.0442683696746826)), (('test', 368), (68.7553939819336, 44.19023132324219)), (('test', 377), (-134.3038330078125, 173.32191467285156))]]	['ALA', 'LEU', 'LEU']	[0, 0, 1]
1b73	A	127	common		['LEU', 'GLU', 'GLU', 'GLY', 'GLY', 'ALA']	['H', 'T', 'S', '-']	[[(('test', 969), (-86.9490737915039, -42.891048431396484)), (('test', 977), (-61.63658142089844, -52.4500732421875)), (('test', 986), (-65.7640151977539, 4.3457770347595215)), (('test', 995), (-112.1421127319336, 2.8971216678619385)), (('test', 999), (78.01387786865234, 72.23009490966797)), (('test', 1003), (-160.63558959960938, 134.1790313720703))]]	['LEU', 'GLY', 'ALA']	[0, 0, 0]
1b76	A	264	common		['TRP', 'GLN', 'GLU', 'MET', 'GLY', 'LEU']	['H', 'T', '-']	[[(('test', 2049), (-48.5714225769043, -28.59759521484375)), (('test', 2065), (-71.08893585205078, -47.208980560302734)), (('test', 2077), (-59.225746154785156, -23.409805297851562)), (('test', 2087), (-81.1929931640625, -8.96019458770752)), (('test', 2096), (127.78556060791016, -28.965991973876953)), (('test', 2101), (-61.48909378051758, 119.8763198852539))]]	['TRP', 'MET', 'LEU']	[1, 0, 0]
1b7b	A	98	common	interface	['LEU', 'ASN', 'LYS', 'ALA', 'GLY', 'ILE']	['H', 'T', '-']	[[(('test', 747), (-67.26278686523438, -50.707576751708984)), (('test', 755), (-53.15576934814453, -48.5383415222168)), (('test', 765), (-61.029502868652344, -42.73245620727539)), (('test', 774), (-77.13404083251953, -0.10835236310958862)), (('test', 779), (73.42686462402344, 4.5630412101745605)), (('test', 783), (-85.02544403076172, 131.70388793945312))]]	['LEU', 'ALA', 'ILE']	[1, 0, 1]
1b7b	A	178	common	interface	['LEU', 'ILE', 'LYS', 'ASN', 'ASP', 'ILE']	['H', 'T', 'E']	[[(('test', 1366), (-60.4069938659668, -39.47510528564453)), (('test', 1374), (-64.15950775146484, -43.95737075805664)), (('test', 1382), (-62.169010162353516, -22.655921936035156)), (('test', 1391), (-95.94523620605469, 17.36069679260254)), (('test', 1401), (58.12354278564453, 44.20848846435547)), (('test', 1409), (-112.83261108398438, 130.8470916748047))]]	['LEU', 'ASN', 'ILE']	[1, 0, 1]
1b7b	A	217	common		['ALA', 'GLU', 'LEU', 'VAL', 'ASP', 'ALA']	['H', 'T', '-']	[[(('test', 1651), (-53.9443473815918, -40.305938720703125)), (('test', 1656), (-65.52720642089844, -64.57109069824219)), (('test', 1665), (-56.979881286621094, -25.579387664794922)), (('test', 1673), (-95.52220916748047, -11.842470169067383)), (('test', 1680), (58.39949035644531, 50.78900146484375)), (('test', 1688), (-74.55973815917969, 162.109619140625))]]	['ALA', 'VAL', 'ALA']	[1, 0, 1]
1b7g	O	43	common	interface	['ALA', 'HIS', 'ARG', 'ARG', 'GLY', 'ILE']	['H', 'T', '-']	[[(('test', 315), (-64.50587463378906, -50.926780700683594)), (('test', 320), (-51.78404235839844, -48.264461517333984)), (('test', 330), (-61.80012512207031, -29.723251342773438)), (('test', 341), (-83.58406829833984, 3.9784767627716064)), (('test', 352), (87.9177474975586, 6.700190544128418)), (('test', 356), (-76.074462890625, 128.42002868652344))]]	['ALA', 'ARG', 'ILE']	[1, 0, 1]
1b8a	A	151	common	interface	['PHE', 'HIS', 'GLU', 'ASN', 'GLY', 'PHE']	['H', 'T', '-']	[[(('test', 1218), (-59.24535369873047, -45.501686096191406)), (('test', 1229), (-62.8438606262207, -42.02522277832031)), (('test', 1239), (-66.56544494628906, -19.347673416137695)), (('test', 1248), (-103.55964660644531, 15.893325805664062)), (('test', 1256), (81.48712158203125, 17.188579559326172)), (('test', 1260), (-86.88656616210938, 145.80429077148438))]]	['PHE', 'ASN', 'PHE']	[1, 0, 1]
1b8a	A	266	common		['LEU', 'ASP', 'ILE', 'LEU', 'ASN', 'PHE']	['H', 'T', '-']	[[(('test', 2160), (-61.73314666748047, -41.59908676147461)), (('test', 2168), (-62.977867126464844, -45.38459396362305)), (('test', 2176), (-57.13892364501953, -35.54303741455078)), (('test', 2184), (-84.58061981201172, 1.765913963317871)), (('test', 2192), (48.725379943847656, 44.56594467163086)), (('test', 2200), (-123.6053466796875, 136.5922088623047))]]	['LEU', 'LEU', 'PHE']	[0, 0, 1]
1b8a	A	379	common		['ILE', 'LYS', 'GLU', 'LYS', 'GLY', 'LEU']	['H', 'T', '-']	[[(('test', 3099), (-62.402732849121094, -45.619117736816406)), (('test', 3107), (-60.10498046875, -46.77827072143555)), (('test', 3116), (-57.57111740112305, -27.428752899169922)), (('test', 3125), (-86.79973602294922, 10.242634773254395)), (('test', 3134), (72.58273315429688, 21.627544403076172)), (('test', 3138), (-107.23645782470703, 165.19908142089844))]]	['ILE', 'LYS', 'LEU']	[1, 0, 1]
1b8d	A	117	common		['TYR', 'ARG', 'ALA', 'LEU', 'ASN', 'LEU']	['H', 'T', '-']	[[(('test', 1077), (-69.41231536865234, -31.2733154296875)), (('test', 1091), (-70.1426010131836, -46.68144989013672)), (('test', 1108), (-65.14149475097656, -37.62337112426758)), (('test', 1114), (-96.40335083007812, 8.396320343017578)), (('test', 1123), (58.73513412475586, 46.21794509887695)), (('test', 1134), (-106.84019470214844, 106.25181579589844))]]	['TYR', 'LEU', 'LEU']	[1, 0, 1]
1b8f	A	125	common		['LEU', 'VAL', 'ASN', 'ALA', 'GLU', 'VAL']	['H', 'T', '-']	[[(('test', 921), (-68.16192626953125, -39.66030502319336)), (('test', 929), (-64.13800048828125, -50.188133239746094)), (('test', 936), (-60.91534423828125, -35.25868225097656)), (('test', 944), (-78.83076477050781, -9.972121238708496)), (('test', 949), (68.73542022705078, 45.3572998046875)), (('test', 958), (-113.98778533935547, 109.38516235351562))]]	['LEU', 'ALA', 'VAL']	[1, 0, 1]
1b8f	A	175	common		['LEU', 'ALA', 'VAL', 'ALA', 'GLY', 'LEU']	['H', 'T', '-']	[[(('test', 1286), (-57.8372917175293, -38.333168029785156)), (('test', 1294), (-67.87467956542969, -35.37053680419922)), (('test', 1299), (-56.51683807373047, -37.27727508544922)), (('test', 1306), (-88.92842102050781, -3.033123016357422)), (('test', 1311), (78.2059555053711, 35.67265319824219)), (('test', 1315), (-121.75531005859375, 166.94740295410156))]]	['LEU', 'ALA', 'LEU']	[1, 0, 1]
1b8x	A	75	common		['ALA', 'ASP', 'LYS', 'HIS', 'ASN', 'MET']	['H', 'T', '-']	[[(('test', 637), (-78.97653198242188, -8.563872337341309)), (('test', 642), (-86.63902282714844, -50.7989616394043)), (('test', 650), (-45.64284133911133, -27.014009475708008)), (('test', 659), (-112.97038269042969, 15.583806037902832)), (('test', 669), (66.23503112792969, 39.337554931640625)), (('test', 677), (-103.16329956054688, -18.44757652282715))]]	['ALA', 'HIS', 'MET']	[1, 0, 1]
1b8z	A	11	common	interface	['ALA', 'LYS', 'LYS', 'ALA', 'GLY', 'ALA']	['H', 'T', '-']	[[(('test', 87), (-60.16310501098633, -38.793949127197266)), (('test', 92), (-69.80452728271484, -46.35124206542969)), (('test', 101), (-64.4005355834961, -41.831871032714844)), (('test', 110), (-84.85210418701172, -9.230949401855469)), (('test', 115), (65.9376449584961, 37.957603454589844)), (('test', 119), (-113.58297729492188, 157.31715393066406))]]	['ALA', 'ALA', 'ALA']	[0, 0, 1]
1b90	A	38	common		['ALA', 'LYS', 'GLN', 'ASN', 'GLY', 'PHE']	['H', 'T', 'E']	[[(('test', 307), (-68.60636901855469, -50.73123550415039)), (('test', 312), (-60.65095901489258, -28.627134323120117)), (('test', 321), (-69.04340362548828, -21.865631103515625)), (('test', 330), (-101.87615203857422, 10.650151252746582)), (('test', 338), (99.18157958984375, 6.101203918457031)), (('test', 342), (-84.4780044555664, 136.5692138671875))]]	['ALA', 'ASN', 'PHE']	[1, 0, 0]
1b90	A	75	common		['VAL', 'LYS', 'ASN', 'ALA', 'GLY', 'MET']	['H', 'T', '-']	[[(('test', 619), (-61.84587478637695, -42.48421096801758)), (('test', 626), (-65.74298095703125, -39.12974548339844)), (('test', 635), (-65.03116607666016, -34.01125717163086)), (('test', 643), (-78.8095474243164, -11.388940811157227)), (('test', 648), (66.1523208618164, 49.93278884887695)), (('test', 652), (-129.0412139892578, 172.51222229003906))]]	['VAL', 'ALA', 'MET']	[1, 0, 0]
1b90	A	320	common		['PHE', 'LYS', 'SER', 'ALA', 'LYS', 'LEU']	['H', 'T', '-']	[[(('test', 2546), (-77.28849792480469, -35.692020416259766)), (('test', 2557), (-72.33818817138672, -34.3775749206543)), (('test', 2566), (-71.5246353149414, -31.752466201782227)), (('test', 2572), (-84.21587371826172, -9.927016258239746)), (('test', 2577), (61.67672348022461, 61.84150314331055)), (('test', 2586), (-128.34909057617188, 142.81314086914062))]]	['PHE', 'ALA', 'LEU']	[1, 0, 1]
1b90	A	357	common		['ALA', 'ASN', 'GLU', 'LYS', 'GLY', 'ILE']	['H', 'T', '-']	[[(('test', 2836), (-53.56377410888672, -41.04573440551758)), (('test', 2841), (-77.94463348388672, -28.07624626159668)), (('test', 2849), (-69.52491760253906, -28.951955795288086)), (('test', 2858), (-94.850341796875, -12.380451202392578)), (('test', 2867), (79.11508178710938, 33.521080017089844)), (('test', 2871), (-100.07965087890625, 134.74026489257812))]]	['ALA', 'LYS', 'ILE']	[1, 0, 1]
1b93	A	109	common	interface	['ALA', 'THR', 'VAL', 'TRP', 'ASN', 'ILE']	['H', 'T', '-']	[[(('test', 835), (-64.31781768798828, -31.632747650146484)), (('test', 840), (-72.80272674560547, -46.07323455810547)), (('test', 847), (-60.459510803222656, -44.14445114135742)), (('test', 854), (-85.3229751586914, 7.731647968292236)), (('test', 868), (50.098167419433594, 47.54112243652344)), (('test', 876), (-106.02535247802734, 153.76988220214844))]]	['ALA', 'TRP', 'ILE']	[1, 0, 0]
1b9b	A	84	common	interface	['LEU', 'GLN', 'GLU', 'ILE', 'GLY', 'VAL']	['H', 'T', '-']	[[(('test', 645), (-75.4081039428711, -43.90179443359375)), (('test', 653), (-57.88558578491211, -57.75444793701172)), (('test', 662), (-47.7679557800293, -23.977005004882812)), (('test', 671), (-92.09121704101562, -8.834578514099121)), (('test', 679), (86.16838073730469, 31.982210159301758)), (('test', 683), (-81.80577087402344, 127.38285064697266))]]	['LEU', 'ILE', 'VAL']	[1, 0, 1]
1b9b	A	117	common		['VAL', 'LEU', 'GLU', 'LYS', 'GLY', 'MET']	['H', 'T', '-']	[[(('test', 925), (-67.50302124023438, -36.50233840942383)), (('test', 932), (-72.83352661132812, -36.65277862548828)), (('test', 940), (-49.903594970703125, -52.21870803833008)), (('test', 949), (-82.05059051513672, 25.64514923095703)), (('test', 958), (53.08649444580078, 39.230072021484375)), (('test', 962), (-109.23700714111328, 165.20538330078125))]]	['VAL', 'LYS', 'MET']	[1, 0, 1]
1b9h	A	48	common		['ALA', 'ALA', 'HIS', 'HIS', 'GLY', 'ALA']	['H', 'T', '-']	[[(('test', 364), (-64.30989074707031, -48.920005798339844)), (('test', 369), (-52.574790954589844, -49.15557861328125)), (('test', 374), (-58.04495620727539, -25.40445327758789)), (('test', 384), (-106.2953109741211, 14.681159973144531)), (('test', 394), (52.14443588256836, 30.27933120727539)), (('test', 398), (-90.96368408203125, 158.1932830810547))]]	['ALA', 'HIS', 'ALA']	[1, 0, 0]
1b9h	A	70	common		['LEU', 'GLN', 'VAL', 'MET', 'GLY', 'VAL']	['H', 'T', '-']	[[(('test', 514), (-54.395484924316406, -38.06060791015625)), (('test', 522), (-67.4773941040039, -43.1342887878418)), (('test', 531), (-74.55618286132812, -11.744269371032715)), (('test', 538), (-99.20758056640625, 15.286664962768555)), (('test', 546), (87.41290283203125, 9.654451370239258)), (('test', 550), (-68.65071105957031, 139.88368225097656))]]	['LEU', 'MET', 'VAL']	[1, 0, 0]
1b9h	A	95	common		['ALA', 'GLN', 'ARG', 'LEU', 'GLY', 'ALA']	['H', 'T', '-']	[[(('test', 691), (-71.64781188964844, -45.700645446777344)), (('test', 696), (-61.8087158203125, -28.888538360595703)), (('test', 705), (-72.47908020019531, -19.853965759277344)), (('test', 716), (-89.69508361816406, -7.6880927085876465)), (('test', 724), (96.24398040771484, 12.783268928527832)), (('test', 728), (-98.41381072998047, 173.60107421875))]]	['ALA', 'LEU', 'ALA']	[1, 0, 0]
1b9h	A	312	common		['LEU', 'VAL', 'GLU', 'ALA', 'GLY', 'LEU']	['H', 'T', '-']	[[(('test', 2355), (-71.0620346069336, -35.65058135986328)), (('test', 2363), (-65.60488891601562, -34.5441780090332)), (('test', 2370), (-73.99634552001953, -21.816375732421875)), (('test', 2379), (-89.90089416503906, 4.320555686950684)), (('test', 2384), (104.52562713623047, 14.500423431396484)), (('test', 2388), (-102.53084564208984, 142.71617126464844))]]	['LEU', 'ALA', 'LEU']	[1, 0, 0]
1b9m	A	38	common		['ALA', 'LYS', 'ASP', 'ALA', 'GLY', 'ILE']	['H', 'T', '-']	[[(('test', 304), (-63.187164306640625, -44.415672302246094)), (('test', 309), (-61.67294692993164, -46.3842658996582)), (('test', 318), (-65.05789947509766, -26.762218475341797)), (('test', 326), (-91.33924865722656, -5.8077521324157715)), (('test', 331), (81.90352630615234, 31.03140640258789)), (('test', 335), (-131.8556671142578, 155.9954071044922))]]	['ALA', 'ALA', 'ILE']	[1, 0, 0]
1bag	A	29	common		['ILE', 'HIS', 'ASP', 'ALA', 'GLY', 'TYR']	['H', 'T', '-']	[[(('test', 228), (-62.100852966308594, -33.58110427856445)), (('test', 236), (-69.26617431640625, -47.379207611083984)), (('test', 246), (-58.49769592285156, -41.29623031616211)), (('test', 254), (-67.27632141113281, -6.2626261711120605)), (('test', 259), (83.85720825195312, 26.277542114257812)), (('test', 263), (-92.33070373535156, 143.0552978515625))]]	['ILE', 'ALA', 'TYR']	[1, 0, 1]
1bag	A	87	common		['ALA', 'GLU', 'GLU', 'TYR', 'GLY', 'ILE']	['H', 'T', '-']	[[(('test', 696), (-64.75285339355469, -47.258724212646484)), (('test', 701), (-60.44743347167969, -25.61029815673828)), (('test', 710), (-62.375144958496094, -24.69442367553711)), (('test', 719), (-115.7727279663086, 19.21583366394043)), (('test', 731), (68.06903839111328, 21.351057052612305)), (('test', 735), (-91.83122253417969, 137.74899291992188))]]	['ALA', 'TYR', 'ILE']	[1, 0, 1]
1bag	A	165	common		['ALA', 'LEU', 'ASN', 'ASP', 'GLY', 'ALA']	['H', 'T', '-']	[[(('test', 1344), (-67.78901672363281, -46.94130325317383)), (('test', 1349), (-57.89870834350586, -44.356876373291016)), (('test', 1357), (-69.5909423828125, -22.54026222229004)), (('test', 1365), (-81.41809844970703, -11.475074768066406)), (('test', 1373), (130.2903594970703, -18.135404586791992)), (('test', 1377), (-60.83165740966797, 157.72637939453125))]]	['ALA', 'ASP', 'ALA']	[1, 0, 0]
1bai	A	114	common	interface	['LEU', 'GLN', 'GLY', 'LEU', 'GLY', 'LEU']	['H', 'T', '-']	[[(('test', 1062), (-47.06559371948242, -44.385406494140625)), (('test', 1071), (-63.35672378540039, -40.67105484008789)), (('test', 1083), (-65.11817932128906, -37.876914978027344)), (('test', 1088), (-72.71247100830078, -7.841148376464844)), (('test', 1097), (77.80160522460938, 36.55303955078125)), (('test', 1102), (-91.60025024414062, 126.3126449584961))]]	['LEU', 'LEU', 'LEU']	[0, 0, 1]
1bb6	A	12	common		['LEU', 'LYS', 'ALA', 'SER', 'GLY', 'MET']	['H', 'T', '-']	[[(('test', 93), (-73.38426971435547, -41.1502571105957)), (('test', 101), (-60.14480972290039, -43.768516540527344)), (('test', 110), (-65.21944427490234, -25.03821563720703)), (('test', 115), (-93.17528533935547, 1.0204832553863525)), (('test', 121), (81.72367095947266, 23.924331665039062)), (('test', 125), (-79.00121307373047, -17.380107879638672))]]	['LEU', 'SER', 'MET']	[1, 0, 1]
1bbu	A	197	common		['MET', 'VAL', 'ASN', 'ARG', 'GLY', 'PHE']	['H', 'T', '-']	[[(('test', 1389), (-59.167484283447266, -56.247344970703125)), (('test', 1397), (-53.04866409301758, -33.833221435546875)), (('test', 1404), (-64.35150146484375, -17.511844635009766)), (('test', 1412), (-112.30479431152344, 23.859745025634766)), (('test', 1423), (67.572021484375, 21.699621200561523)), (('test', 1427), (-84.30448913574219, 142.68594360351562))]]	['MET', 'ARG', 'PHE']	[1, 0, 1]
1bbu	A	246	common		['LEU', 'VAL', 'VAL', 'GLY', 'GLY', 'PHE']	['H', 'T', '-']	[[(('test', 1771), (-65.23106384277344, -29.44076156616211)), (('test', 1779), (-73.85903930664062, -39.10419845581055)), (('test', 1786), (-56.52347946166992, -49.194793701171875)), (('test', 1793), (-65.03205108642578, -8.235209465026855)), (('test', 1797), (107.6251449584961, -0.40638232231140137)), (('test', 1801), (-81.18790435791016, 100.35628509521484))]]	['LEU', 'GLY', 'PHE']	[1, 0, 0]
1bbu	A	354	common		['ALA', 'GLU', 'SER', 'ILE', 'GLY', 'ILE']	['H', 'T', '-']	[[(('test', 2632), (-55.50289535522461, -45.38037872314453)), (('test', 2637), (-74.22862243652344, -27.63357925415039)), (('test', 2646), (-69.62987518310547, -24.831008911132812)), (('test', 2652), (-97.66069030761719, 15.023762702941895)), (('test', 2660), (80.42596435546875, 36.91709899902344)), (('test', 2664), (-108.63497924804688, 129.14102172851562))]]	['ALA', 'ILE', 'ILE']	[1, 0, 1]
1bcc	A	79	common	interface	['VAL', 'GLU', 'SER', 'MET', 'GLY', 'ALA']	['H', 'T', '-']	[[(('test', 574), (-79.8874740600586, -53.539188385009766)), (('test', 581), (-48.131797790527344, -51.61543273925781)), (('test', 590), (-54.088932037353516, -25.312152862548828)), (('test', 596), (-103.6201171875, 11.127761840820312)), (('test', 604), (63.87389373779297, 20.970346450805664)), (('test', 608), (-92.83585357666016, 149.98336791992188))]]	['VAL', 'MET', 'ALA']	[1, 0, 1]
1bcr	A	192	common	interface	['TRP', 'TRP', 'ASN', 'HIS', 'GLY', 'ILE']	['H', 'T', '-']	[[(('test', 1552), (-64.56783294677734, -52.40127944946289)), (('test', 1566), (-58.680381774902344, -35.46961212158203)), (('test', 1580), (-77.98753356933594, 1.9756594896316528)), (('test', 1588), (-120.57145690917969, 14.500110626220703)), (('test', 1598), (69.52101135253906, 25.81264305114746)), (('test', 1602), (-97.05746459960938, -8.9657621383667))]]	['TRP', 'HIS', 'ILE']	[1, 0, 1]
1bd3	D	180	common		['LEU', 'LEU', 'ARG', 'LEU', 'GLY', 'VAL']	['H', 'T', '-']	[[(('test', 6976), (-58.26270294189453, -46.869529724121094)), (('test', 6984), (-60.72423553466797, -43.2260856628418)), (('test', 6992), (-58.93113708496094, -32.174705505371094)), (('test', 7003), (-78.9964599609375, -10.181302070617676)), (('test', 7011), (112.94052124023438, 3.4312520027160645)), (('test', 7015), (-70.42168426513672, 135.28907775878906))]]	['LEU', 'LEU', 'VAL']	[1, 0, 0]
1bdb	A	25	common		['PHE', 'VAL', 'ALA', 'GLU', 'GLY', 'ALA']	['H', 'T', '-']	[[(('test', 169), (-64.36007690429688, -36.07128143310547)), (('test', 180), (-65.37220001220703, -41.14699172973633)), (('test', 187), (-63.783748626708984, -24.208372116088867)), (('test', 192), (-89.09712982177734, 0.23323051631450653)), (('test', 201), (101.6364517211914, 0.9389946460723877)), (('test', 205), (-81.3239517211914, 162.1165008544922))]]	['PHE', 'GLU', 'ALA']	[1, 0, 0]
1bdb	A	270	common		['LEU', 'GLU', 'GLN', 'LEU', 'ASN', 'ILE']	['H', 'T', '-']	[[(('test', 1911), (-59.99681854248047, -48.52939224243164)), (('test', 1919), (-63.896240234375, -43.51345443725586)), (('test', 1928), (-64.780029296875, -29.97890853881836)), (('test', 1937), (-104.47820281982422, 1.064408302307129)), (('test', 1945), (65.26114654541016, 38.63535690307617)), (('test', 1953), (-92.56900024414062, 149.90292358398438))]]	['LEU', 'LEU', 'ILE']	[1, 0, 1]
1bdg	A	138	common		['LEU', 'GLU', 'ASN', 'ASN', 'GLY', 'MET']	['H', 'T', '-']	[[(('test', 940), (-61.89887619018555, -40.55828857421875)), (('test', 948), (-68.41968536376953, -60.1537971496582)), (('test', 953), (-49.31486511230469, -41.3703727722168)), (('test', 961), (-80.31419372558594, -1.8464199304580688)), (('test', 969), (62.79290008544922, 47.77680969238281)), (('test', 973), (-148.7929229736328, 52.577125549316406))]]	['LEU', 'ASN', 'MET']	[1, 0, 1]
1bdg	A	193	common		['LEU', 'ASP', 'LYS', 'ARG', 'GLU', 'LEU']	['H', 'T', '-']	[[(('test', 1354), (-60.9373893737793, -42.9007453918457)), (('test', 1362), (-65.12085723876953, -42.03621292114258)), (('test', 1370), (-66.76081085205078, 2.5637640953063965)), (('test', 1376), (-126.26827239990234, 20.476755142211914)), (('test', 1387), (46.84282684326172, 36.499359130859375)), (('test', 1396), (-97.4728775024414, 129.8907928466797))]]	['LEU', 'ARG', 'LEU']	[0, 0, 1]
1bdg	A	313	common		['LEU', 'VAL', 'GLU', 'GLN', 'LYS', 'ILE']	['H', 'T', 'S']	[[(('test', 2255), (-58.95107650756836, -31.67486572265625)), (('test', 2263), (-73.0596923828125, -34.14613342285156)), (('test', 2270), (-79.5406265258789, -14.339258193969727)), (('test', 2279), (-93.54764556884766, 11.273860931396484)), (('test', 2288), (60.57843017578125, 19.334930419921875)), (('test', 2297), (-91.30286407470703, -8.2784423828125))]]	['LEU', 'GLN', 'ILE']	[1, 0, 1]
1bdh	A	8	common	interface	['ALA', 'LYS', 'ARG', 'ALA', 'ASN', 'VAL']	['H', 'T', 'S']	[[(('test', 41), (-46.62623596191406, -55.6052360534668)), (('test', 46), (-65.88137817382812, -28.162073135375977)), (('test', 55), (-67.78902435302734, -40.8416633605957)), (('test', 66), (-87.3053207397461, -1.8642463684082031)), (('test', 71), (50.18299865722656, 58.549861907958984)), (('test', 79), (-147.89602661132812, 168.2875518798828))]]	['ALA', 'ALA', 'VAL']	[1, 0, 1]
1bdh	A	40	common		['ILE', 'LYS', 'GLU', 'LEU', 'HIS', 'TYR']	['H', 'T', '-']	[[(('test', 289), (-51.32674026489258, -44.48368835449219)), (('test', 297), (-67.03813934326172, -52.079952239990234)), (('test', 306), (-59.5284538269043, -54.62049102783203)), (('test', 315), (-56.37854766845703, -12.930132865905762)), (('test', 323), (56.796295166015625, 61.47237777709961)), (('test', 333), (-90.71863555908203, 132.97071838378906))]]	['ILE', 'LEU', 'TYR']	[1, 0, 0]
1bdh	A	204	common		['MET', 'GLU', 'GLU', 'ALA', 'MET', 'ILE']	['H', 'T', '-']	[[(('test', 1565), (-66.7064208984375, -52.63248062133789)), (('test', 1573), (-56.51469421386719, -41.40884780883789)), (('test', 1582), (-62.36714172363281, -27.972850799560547)), (('test', 1591), (-96.52841186523438, 2.865598440170288)), (('test', 1596), (63.81888198852539, 32.90669250488281)), (('test', 1604), (-104.6937026977539, 138.32301330566406))]]	['MET', 'ALA', 'ILE']	[1, 0, 1]
1bdh	A	258	common		['ALA', 'ASP', 'GLU', 'MET', 'GLY', 'LEU']	['H', 'T', '-']	[[(('test', 1975), (-55.76410675048828, -52.86357116699219)), (('test', 1980), (-55.0939826965332, -42.59988021850586)), (('test', 1988), (-65.7606430053711, -37.09010314941406)), (('test', 1997), (-78.8574447631836, 9.312026977539062)), (('test', 2005), (67.5235366821289, 29.557661056518555)), (('test', 2009), (-92.93995666503906, 147.36184692382812))]]	['ALA', 'MET', 'LEU']	[1, 0, 1]
1bf2	A	66	common		['ILE', 'LYS', 'ALA', 'ALA', 'GLY', 'ILE']	['H', 'T', '-']	[[(('test', 483), (-69.97946166992188, -45.686641693115234)), (('test', 491), (-66.96749114990234, -34.3741340637207)), (('test', 500), (-65.74211120605469, -30.767601013183594)), (('test', 505), (-76.07321166992188, -7.950483798980713)), (('test', 510), (109.52401733398438, -0.6620474457740784)), (('test', 514), (-98.21365356445312, 98.27788543701172))]]	['ILE', 'ALA', 'ILE']	[1, 0, 0]
1bf2	A	214	common		['LEU', 'ALA', 'SER', 'LEU', 'GLY', 'VAL']	['H', 'T', '-']	[[(('test', 1615), (-65.11317443847656, -36.900569915771484)), (('test', 1623), (-66.51564025878906, -34.953819274902344)), (('test', 1628), (-75.01318359375, -35.861480712890625)), (('test', 1634), (-66.98094940185547, -34.76728057861328)), (('test', 1642), (106.2179183959961, -3.4214236736297607)), (('test', 1646), (-68.008544921875, 153.8719482421875))]]	['LEU', 'LEU', 'VAL']	[1, 0, 1]
1bf2	A	282	common		['PHE', 'HIS', 'ASN', 'ALA', 'GLY', 'ILE']	['H', 'T', '-']	[[(('test', 2144), (-74.75895690917969, -45.71247100830078)), (('test', 2155), (-60.05997848510742, -33.38526153564453)), (('test', 2165), (-68.35030364990234, -31.891740798950195)), (('test', 2173), (-82.87307739257812, -1.5947093963623047)), (('test', 2178), (81.87022399902344, 17.129009246826172)), (('test', 2182), (-101.20072937011719, 134.9709930419922))]]	['PHE', 'ALA', 'ILE']	[1, 0, 1]
1bfn	A	42	common		['LEU', 'ARG', 'ALA', 'ALA', 'GLY', 'VAL']	['H', 'T', '-']	[[(('test', 288), (-66.02521514892578, -43.086299896240234)), (('test', 296), (-60.52533721923828, -39.17515563964844)), (('test', 307), (-73.44286346435547, -25.86691665649414)), (('test', 312), (-80.25390625, -3.629251003265381)), (('test', 317), (96.39873504638672, 3.8246421813964844)), (('test', 321), (-63.63336181640625, 137.53170776367188))]]	['LEU', 'ALA', 'VAL']	[1, 0, 0]
1bfn	A	79	common		['VAL', 'GLN', 'GLU', 'CYS', 'GLY', 'LEU']	['H', 'T', '-']	[[(('test', 592), (-62.2152214050293, -41.98271560668945)), (('test', 599), (-64.0976333618164, -42.875518798828125)), (('test', 608), (-62.170658111572266, -31.829317092895508)), (('test', 617), (-82.74263763427734, -0.22728192806243896)), (('test', 623), (77.96451568603516, 28.231901168823242)), (('test', 627), (-115.55372619628906, 147.8622283935547))]]	['VAL', 'CYS', 'LEU']	[1, 0, 1]
1bfn	A	168	common		['PHE', 'LEU', 'GLU', 'SER', 'GLY', 'LEU']	['H', 'T', '-']	[[(('test', 1300), (-73.91656494140625, -27.121196746826172)), (('test', 1311), (-72.39436340332031, -43.3359375)), (('test', 1319), (-63.32395935058594, -46.84896469116211)), (('test', 1328), (-73.95269775390625, 5.661227703094482)), (('test', 1334), (69.96053314208984, 27.627946853637695)), (('test', 1338), (-71.7037582397461, -42.82145309448242))]]	['PHE', 'SER', 'LEU']	[1, 0, 0]
1bfn	A	332	common		['LEU', 'SER', 'ARG', 'HIS', 'HIS', 'ALA']	['H', 'T', '-']	[[(('test', 2617), (-66.76625061035156, -26.60800552368164)), (('test', 2625), (-64.28018188476562, -30.751768112182617)), (('test', 2631), (-73.61846160888672, -20.704574584960938)), (('test', 2642), (-94.37222290039062, 0.6749268174171448)), (('test', 2652), (55.386802673339844, 34.80109786987305)), (('test', 2662), (-97.78699493408203, 161.58279418945312))]]	['LEU', 'HIS', 'ALA']	[1, 0, 1]
1bg3	A	138	common		['MET', 'GLU', 'LYS', 'LYS', 'LYS', 'ILE']	['H', 'T', '-']	[[(('test', 982), (-57.689697265625, -30.174020767211914)), (('test', 990), (-71.07575225830078, -68.27706146240234)), (('test', 995), (-37.02323913574219, -53.53923797607422)), (('test', 1004), (-71.95276641845703, -14.179186820983887)), (('test', 1013), (59.53191375732422, 58.21550369262695)), (('test', 1018), (-135.97305297851562, -4.5991291999816895))]]	['MET', 'LYS', 'ILE']	[1, 0, 1]
1bg3	A	313	common	interface	['MET', 'ALA', 'LYS', 'GLU', 'GLY', 'LEU']	['H', 'T', 'S']	[[(('test', 2326), (-70.63333129882812, -47.84123611450195)), (('test', 2334), (-53.55878829956055, -49.89768600463867)), (('test', 2339), (-55.028160095214844, -35.22676086425781)), (('test', 2348), (-89.3153076171875, 9.835332870483398)), (('test', 2357), (68.8772964477539, 12.04580020904541)), (('test', 2361), (-87.35975646972656, -0.15825878083705902))]]	['MET', 'GLU', 'LEU']	[1, 0, 1]
1bg3	A	586	common	interface	['LEU', 'ASP', 'TYR', 'MET', 'GLY', 'ILE']	['H', 'T', '-']	[[(('test', 4405), (-62.0103874206543, -39.0675048828125)), (('test', 4413), (-68.07283020019531, -51.95836639404297)), (('test', 4421), (-53.472877502441406, -34.411590576171875)), (('test', 4433), (-89.19666290283203, -25.763673782348633)), (('test', 4441), (86.37909698486328, 14.406067848205566)), (('test', 4445), (-93.2812271118164, -12.792527198791504))]]	['LEU', 'MET', 'ILE']	[1, 0, 1]
1bg3	A	761	common		['PHE', 'THR', 'LYS', 'LYS', 'GLY', 'PHE']	['H', 'T', 'S']	[[(('test', 5729), (-52.9465446472168, -38.91001892089844)), (('test', 5740), (-64.19786071777344, -46.2965087890625)), (('test', 5747), (-56.39427185058594, -38.19723892211914)), (('test', 5756), (-73.40376281738281, -1.1286523342132568)), (('test', 5765), (75.3755111694336, 1.561976671218872)), (('test', 5769), (-73.10907745361328, -14.318490982055664))]]	['PHE', 'LYS', 'PHE']	[1, 1, 1]
1bg3	A	804	common		['LEU', 'GLN', 'GLN', 'LEU', 'GLY', 'LEU']	['H', 'T', '-']	[[(('test', 6058), (-62.40495300292969, -33.44561767578125)), (('test', 6066), (-76.89878845214844, -34.4990348815918)), (('test', 6075), (-61.79318618774414, -42.562950134277344)), (('test', 6081), (-66.93562316894531, -6.829667091369629)), (('test', 6089), (97.95734405517578, -6.932199954986572)), (('test', 6093), (-83.67555236816406, 126.07877349853516))]]	['LEU', 'LEU', 'LEU']	[1, 0, 0]
1bg6	A	122	common		['LEU', 'ARG', 'GLU', 'ASN', 'GLY', 'ALA']	['H', 'T', '-']	[[(('test', 858), (-62.268375396728516, -42.00652313232422)), (('test', 866), (-70.63593292236328, -37.31203842163086)), (('test', 877), (-65.01319885253906, -24.380908966064453)), (('test', 886), (-101.2175521850586, 16.83582305908203)), (('test', 894), (60.5920295715332, 41.811790466308594)), (('test', 898), (-86.89022064208984, 158.29940795898438))]]	['LEU', 'ASN', 'ALA']	[1, 0, 0]
1bg6	A	245	common		['ALA', 'LYS', 'ALA', 'PHE', 'ASP', 'LEU']	['H', 'T', '-']	[[(('test', 1774), (-60.61758804321289, -45.13987350463867)), (('test', 1779), (-61.160770416259766, -36.37403106689453)), (('test', 1788), (-62.384010314941406, -10.93752670288086)), (('test', 1793), (-111.60810089111328, 11.312210083007812)), (('test', 1804), (68.47488403320312, 33.30763626098633)), (('test', 1812), (-112.0856704711914, 152.34185791015625))]]	['ALA', 'PHE', 'LEU']	[1, 0, 1]
1bg7	A	151	common		['LEU', 'LYS', 'ARG', 'LEU', 'GLY', 'LEU']	['H', 'T']	[[(('test', 1057), (-67.55693054199219, -38.230674743652344)), (('test', 1065), (-67.54503631591797, -39.80966567993164)), (('test', 1074), (-58.14548110961914, -38.76288604736328)), (('test', 1085), (-78.70140075683594, -2.741525888442993)), (('test', 1093), (91.20940399169922, 19.273174285888672)), (('test', 1097), (-64.47528076171875, 145.92257690429688))]]	['LEU', 'LEU', 'LEU']	[1, 0, 1]
1bgd	A	122	common		['MET', 'GLU', 'ASP', 'LEU', 'GLY', 'MET']	['H', 'T', '-']	[[(('test', 1005), (-59.055686950683594, -43.522071838378906)), (('test', 1014), (-61.88751220703125, -45.30400085449219)), (('test', 1024), (-54.51193618774414, -29.789060592651367)), (('test', 1033), (-97.78325653076172, 5.696258544921875)), (('test', 1042), (64.60514831542969, 5.922317981719971)), (('test', 1047), (-104.515869140625, 32.444801330566406))]]	['MET', 'LEU', 'MET']	[1, 0, 1]
1bgg	A	108	common		['LEU', 'ASN', 'ASP', 'ASN', 'GLY', 'ILE']	['H', 'T', '-']	[[(('test', 870), (-59.13202667236328, -55.585357666015625)), (('test', 878), (-57.20267105102539, -38.00415802001953)), (('test', 886), (-63.07667922973633, -28.75714111328125)), (('test', 894), (-96.59724426269531, 11.650750160217285)), (('test', 902), (69.81511688232422, 18.346954345703125)), (('test', 906), (-102.072998046875, 117.98394012451172))]]	['LEU', 'ASN', 'ILE']	[1, 0, 1]
1bgg	A	267	common		['PHE', 'ALA', 'GLU', 'GLN', 'GLY', 'ALA']	['H', 'T', '-']	[[(('test', 2146), (-66.87875366210938, -34.74748611450195)), (('test', 2157), (-60.110843658447266, -39.65674591064453)), (('test', 2162), (-59.81541442871094, -28.065889358520508)), (('test', 2171), (-95.53868103027344, 11.2449312210083)), (('test', 2180), (76.9652099609375, 19.05245590209961)), (('test', 2184), (-116.11015319824219, 142.07098388671875))]]	['PHE', 'GLN', 'ALA']	[1, 0, 0]
1bgp	A	162	common		['LEU', 'GLY', 'ARG', 'LEU', 'GLY', 'LEU']	['H', 'T', '-']	[[(('test', 1213), (-63.90545654296875, -31.422834396362305)), (('test', 1221), (-62.17789077758789, -43.28904724121094)), (('test', 1225), (-63.196556091308594, -35.771240234375)), (('test', 1236), (-87.38587951660156, 3.3424601554870605)), (('test', 1244), (88.58160400390625, 22.56729507446289)), (('test', 1248), (-121.2297134399414, 140.9146270751953))]]	['LEU', 'LEU', 'LEU']	[1, 0, 0]
1bgx	T	273	common		['LEU', 'GLU', 'ARG', 'LEU', 'GLU', 'PHE']	['H', 'T', '-']	[[(('test', 5551), (-75.0855712890625, -20.175567626953125)), (('test', 5559), (-76.62649536132812, -28.26074981689453)), (('test', 5568), (-77.6836166381836, -11.643527030944824)), (('test', 5579), (-104.61251831054688, -2.046792507171631)), (('test', 5587), (66.59575653076172, 17.76601219177246)), (('test', 5596), (-119.43766021728516, 34.37711715698242))]]	['LEU', 'LEU', 'PHE']	[0, 1, 0]
1bh6	A	8	common		['ILE', 'PRO', 'LEU', 'ILE', 'LYS', 'ALA']	['H', 'T']	[[(('test', 53), (-62.66099548339844, -56.50188446044922)), (('test', 61), (-67.16397857666016, -33.56117248535156)), (('test', 68), (-58.852325439453125, -36.80210494995117)), (('test', 76), (-96.9720230102539, 6.5680251121521)), (('test', 84), (66.75785827636719, 27.64979362487793)), (('test', 93), (-72.22865295410156, -28.937114715576172))]]	['ILE', 'ILE', 'ALA']	[1, 0, 1]
1bh6	A	16	common		['VAL', 'GLN', 'ALA', 'GLN', 'GLY', 'TYR']	['H', 'T', '-']	[[(('test', 115), (-70.6116714477539, -39.478511810302734)), (('test', 122), (-61.776493072509766, -37.929351806640625)), (('test', 131), (-65.71524810791016, -26.79781150817871)), (('test', 136), (-70.8016586303711, -10.33804988861084)), (('test', 145), (99.72503662109375, 9.026761054992676)), (('test', 149), (-103.6231460571289, 112.89151763916016))]]	['VAL', 'GLN', 'TYR']	[1, 0, 1]
1bh6	A	114	common		['ALA', 'THR', 'GLN', 'ASN', 'GLY', 'LEU']	['H', 'T', '-']	[[(('test', 795), (-60.061458587646484, -39.433319091796875)), (('test', 800), (-66.9144058227539, -46.0438117980957)), (('test', 807), (-68.09385681152344, -25.649898529052734)), (('test', 816), (-94.3232192993164, 7.234106063842773)), (('test', 824), (67.55655670166016, 33.42243194580078)), (('test', 828), (-71.52284240722656, 158.95570373535156))]]	['ALA', 'ASN', 'LEU']	[1, 0, 1]
1bh6	A	142	common		['ALA', 'TYR', 'ALA', 'SER', 'GLY', 'ILE']	['H', 'T', '-']	[[(('test', 987), (-62.85324478149414, -45.88762664794922)), (('test', 992), (-66.33512115478516, -41.27252960205078)), (('test', 1004), (-63.439151763916016, -31.249696731567383)), (('test', 1009), (-76.00920104980469, -6.685216903686523)), (('test', 1017), (104.52098846435547, 16.015851974487305)), (('test', 1021), (-91.7676773071289, 134.67117309570312))]]	['ALA', 'SER', 'ILE']	[1, 0, 0]
1bhe	A	141	common		['ALA', 'LYS', 'VAL', 'LYS', 'LYS', 'LEU']	['H', 'T', '-']	[[(('test', 1002), (-59.7327766418457, -44.298179626464844)), (('test', 1007), (-64.31578063964844, -51.836612701416016)), (('test', 1016), (-64.45747375488281, -35.370330810546875)), (('test', 1023), (-85.6044921875, -11.50228500366211)), (('test', 1032), (67.69432067871094, 31.194623947143555)), (('test', 1041), (-117.84922790527344, -167.33587646484375))]]	['ALA', 'LYS', 'LEU']	[0, 0, 1]
1bhg	A	373	common	interface	['LEU', 'ARG', 'TRP', 'LEU', 'GLY', 'ALA']	['H', 'T', '-']	[[(('test', 2849), (-58.68141174316406, -46.83937072753906)), (('test', 2857), (-70.10454559326172, -34.574867248535156)), (('test', 2868), (-59.38089370727539, -44.768924713134766)), (('test', 2882), (-70.23884582519531, -47.46353530883789)), (('test', 2890), (110.8188247680664, 17.77885627746582)), (('test', 2894), (-85.07865905761719, 121.64981842041016))]]	['LEU', 'LEU', 'ALA']	[0, 0, 0]
1bhw	A	43	common		['LEU', 'ALA', 'GLU', 'ILE', 'GLY', 'ALA']	['H', 'T', '-']	[[(('test', 319), (-69.3094253540039, -39.09033203125)), (('test', 327), (-57.988258361816406, -43.15378952026367)), (('test', 332), (-63.83110809326172, -41.85377502441406)), (('test', 341), (-80.39178466796875, 0.4343124032020569)), (('test', 349), (107.87081146240234, 4.8882012367248535)), (('test', 353), (-70.04283142089844, 148.65638732910156))]]	['LEU', 'ILE', 'ALA']	[1, 1, 0]
1bhw	A	335	common	interface	['LEU', 'ALA', 'ALA', 'SER', 'LYS', 'VAL']	['H', 'T', 'G']	[[(('test', 2616), (-60.405052185058594, -39.70322799682617)), (('test', 2624), (-64.44865417480469, -50.126251220703125)), (('test', 2629), (-59.85550308227539, -34.9052734375)), (('test', 2634), (-83.68633270263672, -2.471242666244507)), (('test', 2640), (58.924800872802734, 29.828123092651367)), (('test', 2649), (-56.94593811035156, -43.73975372314453))]]	['LEU', 'SER', 'VAL']	[1, 0, 1]
1bi0	A	18	common		['LEU', 'GLU', 'GLU', 'GLU', 'GLY', 'VAL']	['H', 'T', '-']	[[(('test', 120), (-57.363494873046875, -45.678157806396484)), (('test', 128), (-53.253822326660156, -43.794677734375)), (('test', 137), (-63.15032958984375, -34.99171447753906)), (('test', 146), (-80.8622817993164, -3.537675619125366)), (('test', 155), (81.06529235839844, 21.479747772216797)), (('test', 159), (-98.6022720336914, 142.16348266601562))]]	['LEU', 'GLU', 'VAL']	[1, 0, 1]
1bi0	A	48	common		['MET', 'GLU', 'ARG', 'ASP', 'GLY', 'LEU']	['H', 'T', 'S']	[[(('test', 350), (-53.22305679321289, -33.82761001586914)), (('test', 358), (-63.31597137451172, -44.925846099853516)), (('test', 367), (-63.89895248413086, -31.619722366333008)), (('test', 378), (-76.77133178710938, -7.786513805389404)), (('test', 386), (68.7000503540039, 38.64144515991211)), (('test', 390), (-109.0298080444336, -16.238388061523438))]]	['MET', 'ASP', 'LEU']	[1, 0, 1]
1bi0	A	135	common		['LEU', 'ASP', 'GLU', 'LEU', 'GLY', 'VAL']	['H', 'T', '-']	[[(('test', 1027), (-64.41621398925781, -36.97364807128906)), (('test', 1035), (-63.43775939941406, -44.063720703125)), (('test', 1043), (-70.8561782836914, -23.52222442626953)), (('test', 1052), (-69.32577514648438, -30.13214874267578)), (('test', 1060), (89.94339752197266, 47.40034484863281))]]	['LEU', 'LEU', 'VAL']	[1, 0, 1]
1bi0	A	182	common		['LEU', 'LEU', 'ASP', 'ALA', 'ASP', 'ILE']	['H', 'T', '-']	[[(('test', 1337), (-58.06254196166992, -44.37105941772461)), (('test', 1345), (-64.40552520751953, -40.20598220825195)), (('test', 1353), (-69.87950897216797, -34.728389739990234)), (('test', 1361), (-85.76254272460938, 8.40284252166748)), (('test', 1366), (49.293975830078125, 37.062618255615234)), (('test', 1374), (-100.09193420410156, 103.84442138671875))]]	['LEU', 'ALA', 'ILE']	[0, 0, 1]
1bi7	A	136	common		['LEU', 'HIS', 'SER', 'HIS', 'ARG', 'VAL']	['H', 'T', '-']	[[(('test', 833), (-75.96589660644531, -46.090187072753906)), (('test', 841), (-56.84058380126953, -41.47139358520508)), (('test', 851), (-54.027610778808594, -16.576528549194336)), (('test', 857), (-130.54617309570312, 54.78483200073242)), (('test', 867), (58.254356384277344, -8.021645545959473)), (('test', 878), (-75.91810607910156, 124.73925018310547))]]	['LEU', 'HIS', 'VAL']	[1, 0, 0]
1bif	A	62	common		['LEU', 'ASN', 'PHE', 'ILE', 'GLY', 'VAL']	['H', 'T', '-']	[[(('test', 197), (-55.40334701538086, -41.13816452026367)), (('test', 205), (-67.38226318359375, -39.32342529296875)), (('test', 213), (-58.09668731689453, -43.00967025756836)), (('test', 224), (-82.38406372070312, 13.547479629516602)), (('test', 232), (78.22677612304688, 29.695674896240234)), (('test', 236), (-113.29164123535156, 108.4504165649414))]]	['LEU', 'ILE', 'VAL']	[1, 1, 1]
1bii	A	147	common	interface	['TRP', 'GLU', 'GLN', 'ALA', 'GLY', 'ALA']	['H', 'T']	[[(('test', 1208), (-66.32051086425781, -37.23552322387695)), (('test', 1222), (-61.0728759765625, -42.364463806152344)), (('test', 1231), (-59.93603515625, -41.472145080566406)), (('test', 1240), (-75.07845306396484, -18.567974090576172)), (('test', 1245), (82.42106628417969, 32.96147537231445)), (('test', 1249), (-57.93516540527344, -51.361419677734375))]]	['TRP', 'ALA', 'ALA']	[1, 0, 0]
1biy	A	402	common		['ALA', 'GLY', 'LYS', 'CYS', 'GLY', 'LEU']	['H', 'T', '-']	[[(('test', 3125), (-69.85803985595703, -36.77793884277344)), (('test', 3130), (-68.71939086914062, -45.6235237121582)), (('test', 3134), (-62.27314376831055, -23.588544845581055)), (('test', 3143), (-86.4731216430664, -9.475854873657227)), (('test', 3149), (107.36982727050781, 13.612987518310547)), (('test', 3153), (-83.59139251708984, -171.9111328125))]]	['ALA', 'CYS', 'LEU']	[1, 0, 0]
1bkj	A	119	common	interface	['ALA', 'GLU', 'SER', 'MET', 'GLY', 'LEU']	['H', 'T', '-']	[[(('test', 876), (-61.41593933105469, -47.912445068359375)), (('test', 881), (-61.83699417114258, -34.26953125)), (('test', 890), (-68.79469299316406, -20.189693450927734)), (('test', 896), (-94.23084259033203, 1.6443724632263184)), (('test', 904), (91.29534912109375, 5.0425543785095215)), (('test', 908), (-85.17369842529297, 164.33888244628906))]]	['ALA', 'MET', 'LEU']	[1, 0, 0]
1bkj	A	232	common	interface	['LEU', 'ASN', 'SER', 'LYS', 'GLY', 'LEU']	['H', 'T', '-']	[[(('test', 1633), (-59.73649215698242, -44.229164123535156)), (('test', 1641), (-62.225162506103516, -34.88764953613281)), (('test', 1649), (-67.84977722167969, -22.608522415161133)), (('test', 1655), (-97.43685150146484, 1.94712233543396)), (('test', 1664), (84.66197967529297, 18.489694595336914)), (('test', 1668), (-108.09137725830078, 155.06480407714844))]]	['LEU', 'LYS', 'LEU']	[1, 0, 0]
1ble	A	134	common		['LEU', 'SER', 'ASP', 'LYS', 'GLY', 'VAL']	['H', 'T', '-']	[[(('test', 1033), (-73.90340423583984, -29.167835235595703)), (('test', 1041), (-84.02132415771484, -20.493511199951172)), (('test', 1047), (-74.42868041992188, -35.365962982177734)), (('test', 1055), (-82.41725158691406, 6.074024677276611)), (('test', 1064), (78.12216186523438, 10.205211639404297)), (('test', 1068), (-73.31135559082031, 124.5984115600586))]]	['LEU', 'LYS', 'VAL']	[1, 0, 1]
1bli	A	32	common		['LEU', 'ALA', 'GLU', 'HIS', 'GLY', 'ILE']	['H', 'T', '-']	[[(('test', 256), (-63.41202163696289, -46.80958938598633)), (('test', 264), (-60.34614181518555, -43.6563720703125)), (('test', 269), (-60.71016311645508, -36.56591796875)), (('test', 278), (-88.91592407226562, 9.516571998596191)), (('test', 288), (86.98893737792969, 14.561090469360352)), (('test', 292), (-80.18998718261719, 124.72167205810547))]]	['LEU', 'HIS', 'ILE']	[1, 0, 1]
1bli	A	90	common		['LEU', 'HIS', 'SER', 'ARG', 'ASP', 'ILE']	['H', 'T', '-']	[[(('test', 701), (-68.027099609375, -42.156097412109375)), (('test', 709), (-66.08515930175781, -33.51133728027344)), (('test', 719), (-62.84054946899414, -26.899885177612305)), (('test', 725), (-101.42514038085938, 19.347190856933594)), (('test', 736), (64.86986541748047, 25.845735549926758)), (('test', 744), (-99.00938415527344, 130.69461059570312))]]	['LEU', 'ARG', 'ILE']	[1, 0, 1]
1bli	A	220	common		['ALA', 'ASN', 'GLU', 'LEU', 'GLN', 'LEU']	['H', 'T', '-']	[[(('test', 1798), (-60.443321228027344, -44.09418487548828)), (('test', 1803), (-73.21585083007812, -38.82071304321289)), (('test', 1811), (-63.71832275390625, -35.62226486206055)), (('test', 1820), (-107.7332534790039, -5.581423282623291)), (('test', 1828), (59.83926773071289, 47.991878509521484)), (('test', 1837), (-72.51119995117188, 154.92974853515625))]]	['ALA', 'LEU', 'LEU']	[0, 0, 1]
1bli	A	274	common		['LEU', 'ASN', 'LYS', 'THR', 'ASN', 'PHE']	['H', 'T']	[[(('test', 2255), (-62.22378921508789, -41.64418411254883)), (('test', 2263), (-64.57950592041016, -44.86658477783203)), (('test', 2271), (-66.8210678100586, -21.403682708740234)), (('test', 2280), (-105.07542419433594, 14.62687873840332)), (('test', 2287), (49.59406661987305, 43.917259216308594)), (('test', 2295), (47.338069915771484, 27.67460060119629))]]	['LEU', 'THR', 'PHE']	[1, 0, 0]
1bll	E	100	common		['ILE', 'GLN', 'ASP', 'LEU', 'GLU', 'ILE']	['H', 'T', '-']	[[(('test', 736), (-66.65083312988281, -43.616031646728516)), (('test', 744), (-63.58302307128906, -38.51961135864258)), (('test', 753), (-69.59667205810547, -23.921815872192383)), (('test', 761), (-78.68477630615234, 2.0235207080841064)), (('test', 769), (59.79263687133789, 25.23155975341797)), (('test', 778), (-81.27955627441406, 120.30301666259766))]]	['ILE', 'LEU', 'ILE']	[1, 0, 1]
1bll	E	208	common		['ILE', 'GLU', 'GLU', 'GLN', 'GLU', 'MET']	['H', 'T', '-']	[[(('test', 1577), (-57.568782806396484, -37.055992126464844)), (('test', 1585), (-66.7912826538086, -43.06814193725586)), (('test', 1594), (-64.69469451904297, -32.880062103271484)), (('test', 1603), (-82.78804779052734, 3.634049415588379)), (('test', 1612), (58.60691452026367, 30.284000396728516)), (('test', 1621), (-83.7339859008789, 58.56255340576172))]]	['ILE', 'GLN', 'MET']	[1, 0, 1]
1bll	E	287	common		['ALA', 'ALA', 'LYS', 'LEU', 'ASP', 'LEU']	['H', 'T', '-']	[[(('test', 2147), (-66.36083221435547, -42.235965728759766)), (('test', 2152), (-65.95211791992188, -36.416114807128906)), (('test', 2157), (-67.3512954711914, -35.99508285522461)), (('test', 2166), (-78.5504150390625, -13.664474487304688)), (('test', 2174), (42.43913650512695, 54.84284973144531)), (('test', 2182), (-60.230262756347656, 137.71453857421875))]]	['ALA', 'LEU', 'LEU']	[1, 0, 1]
1bm9	A	45	common		['PHE', 'LYS', 'GLU', 'ILE', 'GLY', 'PHE']	['H', 'T', '-']	[[(('test', 439), (-120.02893829345703, 3.744549512863159)), (('test', 451), (-52.84001159667969, -35.70417022705078)), (('test', 464), (-65.9250259399414, -45.18716049194336)), (('test', 474), (-77.01336669921875, -22.879924774169922)), (('test', 483), (100.6737060546875, 13.857003211975098)), (('test', 488), (-93.34017944335938, 125.56879425048828))]]	['PHE', 'ILE', 'PHE']	[1, 0, 0]
1bm9	A	64	common		['LEU', 'LEU', 'ASP', 'ASP', 'GLY', 'ILE']	['H', 'T', 'S']	[[(('test', 642), (-66.93729400634766, -30.886398315429688)), (('test', 651), (-74.7079086303711, -46.55891799926758)), (('test', 660), (-75.79991912841797, -26.202377319335938)), (('test', 669), (-77.82437133789062, -8.914647102355957)), (('test', 678), (85.3730239868164, 22.645999908447266)), (('test', 683), (-92.833740234375, -38.29148864746094))]]	['LEU', 'ASP', 'ILE']	[1, 0, 1]
1bmo	A	270	common		['ALA', 'GLY', 'CYS', 'PHE', 'GLY', 'ILE']	['H', 'T', '-']	[[(('test', 1769), (-56.06778335571289, -55.99696731567383)), (('test', 1774), (-58.035194396972656, -30.175291061401367)), (('test', 1778), (-69.86538696289062, -26.00305938720703)), (('test', 1784), (-98.06141662597656, 9.00804328918457)), (('test', 1795), (90.60833740234375, -6.246074199676514)), (('test', 1799), (-69.47064971923828, 125.2266845703125))]]	['ALA', 'PHE', 'ILE']	[1, 0, 0]
1bmp	A	47	common		['PHE', 'ARG', 'ASP', 'LEU', 'GLY', 'TRP']	['H', 'T']	[[(('test', 92), (-43.15098190307617, -33.067604064941406)), (('test', 103), (-52.44077682495117, -47.63062286376953)), (('test', 114), (-57.60664367675781, -44.44552230834961)), (('test', 122), (-81.94760131835938, -12.225065231323242)), (('test', 130), (95.05195617675781, -15.188704490661621)), (('test', 134), (-64.51235961914062, 19.69546890258789))]]	['PHE', 'LEU', 'TRP']	[1, 0, 1]
1bo7	A	241	common		['ALA', 'HIS', 'GLU', 'CYS', 'GLY', 'LEU']	['H', 'T', '-']	[[(('test', 1985), (-66.57579040527344, -34.34419250488281)), (('test', 1990), (-61.41624069213867, -52.57554244995117)), (('test', 2000), (-60.74337387084961, -39.902305603027344)), (('test', 2009), (-83.2698974609375, 2.5876262187957764)), (('test', 2015), (64.18878936767578, 29.680194854736328)), (('test', 2019), (-106.27259063720703, 162.27780151367188))]]	['ALA', 'CYS', 'LEU']	[1, 0, 1]
1bob	A	273	common		['LEU', 'ARG', 'LYS', 'LEU', 'GLY', 'TYR']	['H', 'T']	[[(('test', 2153), (-63.603965759277344, -39.0390625)), (('test', 2161), (-65.3955307006836, -41.72517395019531)), (('test', 2172), (-66.3697738647461, -17.146533966064453)), (('test', 2181), (-95.1564712524414, 3.1944501399993896)), (('test', 2189), (84.07535552978516, 1.554818868637085)), (('test', 2193), (-60.35030746459961, -15.847517967224121))]]	['LEU', 'LEU', 'TYR']	[1, 0, 1]
1boh	A	84	common		['VAL', 'GLY', 'SER', 'LEU', 'GLY', 'ILE']	['H', 'T', '-']	[[(('test', 663), (-67.85923767089844, -36.536338806152344)), (('test', 670), (-60.144466400146484, -39.364681243896484)), (('test', 674), (-71.61625671386719, -14.08677864074707)), (('test', 680), (-93.2223892211914, 9.080842018127441)), (('test', 688), (76.83142852783203, 25.121505737304688)), (('test', 692), (-99.86707305908203, 118.96487426757812))]]	['VAL', 'LEU', 'ILE']	[1, 0, 1]
1boh	A	232	common		['PHE', 'GLU', 'ALA', 'LYS', 'LYS', 'VAL']	['H', 'T', '-']	[[(('test', 1842), (-58.435909271240234, -46.041778564453125)), (('test', 1853), (-61.64236068725586, -36.42795181274414)), (('test', 1862), (-67.00372314453125, -37.277732849121094)), (('test', 1867), (-80.92858123779297, -0.048456642776727676)), (('test', 1876), (60.50980758666992, 29.805273056030273)), (('test', 1885), (-85.80998992919922, 118.19475555419922))]]	['PHE', 'LYS', 'VAL']	[1, 0, 1]
1bol	A	150	common		['PHE', 'SER', 'SER', 'ASN', 'GLY', 'ILE']	['H', 'T', '-']	[[(('test', 1148), (-74.77079010009766, -49.48356246948242)), (('test', 1159), (-58.87582778930664, -41.510162353515625)), (('test', 1165), (-63.35710906982422, -18.291288375854492)), (('test', 1171), (-114.91213989257812, 27.235105514526367)), (('test', 1179), (67.10066986083984, 33.38254165649414)), (('test', 1183), (-118.27886199951172, 107.18037414550781))]]	['PHE', 'ASN', 'ILE']	[1, 0, 0]
1boq	A	188	common		['LEU', 'SER', 'GLN', 'TYR', 'GLY', 'LEU']	['H', 'T', '-']	[[(('test', 1314), (-59.66628646850586, -41.14194869995117)), (('test', 1322), (-81.87104034423828, -36.635746002197266)), (('test', 1328), (-59.439876556396484, -39.26530838012695)), (('test', 1337), (-99.5560073852539, 7.603826999664307)), (('test', 1349), (61.769081115722656, 42.08418655395508)), (('test', 1353), (-96.23015594482422, 153.78427124023438))]]	['LEU', 'TYR', 'LEU']	[1, 0, 1]
1bqb	A	295	common		['TRP', 'ASN', 'GLU', 'VAL', 'GLY', 'VAL']	['H', 'T', '-']	[[(('test', 2297), (-85.62222290039062, -30.46538543701172)), (('test', 2311), (-58.77626419067383, -39.903968811035156)), (('test', 2319), (-61.254024505615234, -21.096925735473633)), (('test', 2328), (-101.86772155761719, 10.096990585327148)), (('test', 2335), (86.62285614013672, 12.797029495239258)), (('test', 2339), (-94.77041625976562, 107.0190200805664))]]	['TRP', 'VAL', 'VAL']	[1, 1, 1]
1bqc	A	41	common		['ILE', 'LYS', 'SER', 'HIS', 'GLY', 'ALA']	['H', 'T', '-']	[[(('test', 326), (-64.2877426147461, -42.42228698730469)), (('test', 334), (-64.06827545166016, -38.470272064208984)), (('test', 343), (-59.85565185546875, -25.29785919189453)), (('test', 349), (-93.41678619384766, 6.185673236846924)), (('test', 359), (103.03105163574219, -4.5569844245910645)), (('test', 363), (-61.20588684082031, 153.6326141357422))]]	['ILE', 'HIS', 'ALA']	[1, 0, 0]
1bqc	A	151	common		['LEU', 'ARG', 'ALA', 'ALA', 'GLY', 'PHE']	['H', 'T', '-']	[[(('test', 1161), (-59.59471893310547, -44.39613723754883)), (('test', 1169), (-64.09916687011719, -41.388916015625)), (('test', 1180), (-70.15321350097656, -25.67609405517578)), (('test', 1185), (-82.01300811767578, 0.19683189690113068)), (('test', 1190), (94.30624389648438, 9.472203254699707)), (('test', 1194), (-78.49715423583984, 130.6608428955078))]]	['LEU', 'ALA', 'PHE']	[1, 0, 1]
1bqc	A	214	common		['PHE', 'VAL', 'ASN', 'ALA', 'GLY', 'LEU']	['H', 'T', '-']	[[(('test', 1658), (-66.29144287109375, -46.52570724487305)), (('test', 1669), (-61.50205612182617, -48.061492919921875)), (('test', 1676), (-61.030582427978516, -32.934444427490234)), (('test', 1684), (-86.95909118652344, -9.912861824035645)), (('test', 1689), (78.9051284790039, 20.110700607299805)), (('test', 1693), (-88.50199127197266, 117.39575958251953))]]	['PHE', 'ALA', 'LEU']	[1, 0, 1]
1bqc	A	244	common		['ALA', 'GLU', 'ARG', 'LEU', 'LYS', 'LEU']	['H', 'T', '-']	[[(('test', 1881), (-60.897579193115234, -42.00559997558594)), (('test', 1886), (-66.74022674560547, -44.84196472167969)), (('test', 1895), (-61.79520034790039, -43.06132888793945)), (('test', 1906), (-88.92236328125, 1.7835572957992554)), (('test', 1914), (54.63475036621094, 54.99465560913086)), (('test', 1923), (-113.17294311523438, 145.12742614746094))]]	['ALA', 'LEU', 'LEU']	[1, 0, 1]
1brl	A	183	common		['ALA', 'ALA', 'GLU', 'ARG', 'GLY', 'LEU']	['H', 'T', '-']	[[(('test', 1430), (-57.102684020996094, -61.589393615722656)), (('test', 1435), (-45.46501922607422, -46.660404205322266)), (('test', 1440), (-51.9445915222168, -27.238821029663086)), (('test', 1449), (-116.39202117919922, 2.6799302101135254)), (('test', 1460), (51.49723815917969, 59.950469970703125)), (('test', 1464), (-96.68023681640625, 149.3657989501953))]]	['ALA', 'ARG', 'LEU']	[0, 0, 1]
1brl	A	212	common		['ALA', 'THR', 'GLU', 'HIS', 'GLY', 'TYR']	['H', 'T', '-']	[[(('test', 1665), (-47.38327407836914, -42.38026809692383)), (('test', 1670), (-73.40571594238281, -49.03089904785156)), (('test', 1677), (-51.032196044921875, -23.861169815063477)), (('test', 1682), (-105.46440124511719, 14.248936653137207)), (('test', 1692), (70.98246002197266, 19.597692489624023)), (('test', 1696), (-82.41829681396484, 159.4982147216797))]]	['ALA', 'HIS', 'TYR']	[1, 0, 1]
1brm	A	85	common		['LEU', 'ARG', 'GLU', 'SER', 'GLY', 'TRP']	['H', 'T', '-']	[[(('test', 647), (-76.78401947021484, -51.862674713134766)), (('test', 655), (-60.26051330566406, -44.426605224609375)), (('test', 666), (-67.26315307617188, -18.47279167175293)), (('test', 675), (-91.00287628173828, 1.2397000789642334)), (('test', 681), (95.611083984375, -7.28992223739624)), (('test', 685), (-55.02033615112305, 123.81893920898438))]]	['LEU', 'SER', 'TRP']	[1, 0, 0]
1brm	A	147	common		['LEU', 'PHE', 'ALA', 'ASN', 'ASP', 'LEU']	['H', 'T', '-']	[[(('test', 1114), (-73.92449951171875, -42.12844467163086)), (('test', 1122), (-72.9900131225586, -41.46989440917969)), (('test', 1133), (-63.20281219482422, -7.735784530639648)), (('test', 1138), (-119.48098754882812, 16.727596282958984)), (('test', 1146), (49.7362174987793, 49.648155212402344)), (('test', 1154), (-110.26905822753906, -2.413299560546875))]]	['LEU', 'ASN', 'LEU']	[1, 0, 1]
1brw	A	99	common		['VAL', 'ALA', 'SER', 'VAL', 'GLY', 'VAL']	['H', 'T', '-']	[[(('test', 747), (-78.40744018554688, -22.554744720458984)), (('test', 754), (-80.83293914794922, -18.658193588256836)), (('test', 759), (-75.079345703125, -12.847596168518066)), (('test', 765), (-112.549072265625, 11.941129684448242)), (('test', 772), (102.01701354980469, 8.560890197753906)), (('test', 776), (-86.46984100341797, 129.20477294921875))]]	['VAL', 'VAL', 'VAL']	[1, 0, 1]
1brw	A	299	common		['ALA', 'ILE', 'ARG', 'SER', 'GLY', 'ALA']	['H', 'T']	[[(('test', 2230), (-62.99649429321289, -33.047847747802734)), (('test', 2235), (-75.32368469238281, -49.54381561279297)), (('test', 2243), (-62.49861526489258, -35.875003814697266)), (('test', 2254), (-73.69326782226562, -40.33588409423828)), (('test', 2260), (115.87297058105469, 2.957308530807495)), (('test', 2264), (-69.46429443359375, -32.303714752197266))]]	['ALA', 'SER', 'ALA']	[0, 0, 0]
1brw	A	358	common		['ALA', 'MET', 'TRP', 'LEU', 'GLY', 'ALA']	['H', 'I']	[[(('test', 2637), (-64.75206756591797, -39.96483612060547)), (('test', 2642), (-61.142364501953125, -42.0792121887207)), (('test', 2650), (-66.39322662353516, -30.145465850830078)), (('test', 2664), (-69.52774047851562, -19.99938201904297)), (('test', 2672), (114.51862335205078, 1.1755311489105225)), (('test', 2676), (-87.73079681396484, 11.974852561950684))]]	['ALA', 'LEU', 'ALA']	[1, 0, 0]
1bs2	A	11	common		['LEU', 'LYS', 'LYS', 'LEU', 'SER', 'ILE']	['H', 'T', '-']	[[(('test', 46), (-62.512447357177734, -37.39808654785156)), (('test', 54), (-65.13530731201172, -53.25834274291992)), (('test', 63), (-50.501407623291016, -56.1538200378418)), (('test', 72), (-64.31625366210938, -8.765242576599121)), (('test', 80), (60.550106048583984, 59.72845458984375)), (('test', 86), (-127.46940612792969, 128.49757385253906))]]	['LEU', 'LEU', 'ILE']	[1, 0, 1]
1bs2	A	176	common		['TYR', 'GLU', 'LYS', 'LEU', 'GLY', 'TRP']	['H', 'T', '-']	[[(('test', 1348), (-57.0985221862793, -30.19422721862793)), (('test', 1360), (-74.59269714355469, -52.519920349121094)), (('test', 1369), (-58.423458099365234, -9.476207733154297)), (('test', 1378), (-107.35221862792969, 15.602266311645508)), (('test', 1386), (96.02116394042969, -12.873357772827148)), (('test', 1390), (-74.87162017822266, 158.80911254882812))]]	['TYR', 'LEU', 'TRP']	[1, 0, 1]
1bs2	A	281	common		['TYR', 'ALA', 'ARG', 'LEU', 'ASN', 'ILE']	['H', 'T', '-']	[[(('test', 2236), (-59.408111572265625, -30.139787673950195)), (('test', 2248), (-58.96812438964844, -28.162277221679688)), (('test', 2253), (-70.31202697753906, -23.303871154785156)), (('test', 2264), (-101.7361831665039, 17.040559768676758)), (('test', 2272), (52.90780258178711, 45.88752365112305)), (('test', 2280), (-126.65050506591797, 130.08056640625))]]	['TYR', 'LEU', 'ILE']	[1, 0, 1]
1bs2	A	309	common		['PHE', 'LYS', 'GLU', 'LYS', 'GLY', 'LEU']	['H', 'T', '-']	[[(('test', 2461), (-55.80025100708008, -49.52450942993164)), (('test', 2472), (-74.49920654296875, -41.83058547973633)), (('test', 2481), (-53.16556930541992, -25.103464126586914)), (('test', 2490), (-102.20508575439453, -17.239423751831055)), (('test', 2499), (72.15974426269531, 66.95772552490234)), (('test', 2503), (-120.60057830810547, -26.06952667236328))]]	['PHE', 'LYS', 'LEU']	[0, 0, 1]
1bs2	A	596	common		['MET', 'ARG', 'LEU', 'LEU', 'GLY', 'LEU']	['H', 'T', '-']	[[(('test', 4779), (-66.38590240478516, -45.999359130859375)), (('test', 4787), (-57.800716400146484, -47.03721618652344)), (('test', 4798), (-52.38316345214844, -44.09905242919922)), (('test', 4806), (-70.26185607910156, -14.016083717346191)), (('test', 4814), (106.8419189453125, 3.0959179401397705)), (('test', 4818), (-81.08282470703125, 163.2062225341797))]]	['MET', 'LEU', 'LEU']	[1, 0, 1]
1bsv	A	94	common		['ALA', 'HIS', 'GLN', 'ASN', 'ASP', 'VAL']	['H', 'T', '-']	[[(('test', 714), (-55.9420166015625, -51.39363098144531)), (('test', 719), (-60.03508758544922, -46.337188720703125)), (('test', 729), (-58.44420623779297, -26.748586654663086)), (('test', 738), (-110.73979187011719, 24.447010040283203)), (('test', 746), (62.12841033935547, 26.412691116333008)), (('test', 754), (-83.6314926147461, 118.41577911376953))]]	['ALA', 'ASN', 'VAL']	[1, 0, 0]
1bsv	A	191	common		['ALA', 'THR', 'ALA', 'GLN', 'ASN', 'ALA']	['H', 'T', '-']	[[(('test', 1485), (-64.81334686279297, -35.373313903808594)), (('test', 1490), (-68.99691772460938, -43.643638610839844)), (('test', 1497), (-67.15192413330078, -36.00503158569336)), (('test', 1502), (-93.73892211914062, 0.21214208006858826)), (('test', 1511), (55.19581985473633, 41.29936981201172)), (('test', 1519), (-66.62271118164062, 134.970947265625))]]	['ALA', 'GLN', 'ALA']	[1, 0, 0]
1bsv	A	261	common		['ALA', 'LYS', 'VAL', 'VAL', 'GLY', 'TYR']	['H', 'T', '-']	[[(('test', 2017), (-55.354034423828125, -45.989463806152344)), (('test', 2022), (-64.2289810180664, -48.76910400390625)), (('test', 2031), (-56.349876403808594, -40.54970932006836)), (('test', 2038), (-80.69551849365234, -17.504682540893555)), (('test', 2045), (84.64067077636719, 26.23411750793457)), (('test', 2049), (-76.20008850097656, 129.63421630859375))]]	['ALA', 'VAL', 'TYR']	[1, 0, 0]
1bsv	A	290	common		['LEU', 'HIS', 'GLN', 'LEU', 'GLY', 'TRP']	['H', 'T', '-']	[[(('test', 2240), (-66.43140411376953, -42.28108596801758)), (('test', 2248), (-63.995887756347656, -41.97368240356445)), (('test', 2258), (-63.87130355834961, -20.2058162689209)), (('test', 2267), (-85.72364807128906, 5.349215984344482)), (('test', 2275), (78.2123031616211, 25.224042892456055)), (('test', 2279), (-119.05194854736328, 139.48379516601562))]]	['LEU', 'LEU', 'TRP']	[1, 0, 0]
1bsw	A	44	common		['TYR', 'SER', 'TYR', 'LEU', 'LYS', 'ILE']	['H', 'T', 'E']	[[(('test', 333), (-75.00971984863281, -26.650461196899414)), (('test', 345), (-60.73094177246094, -29.111980438232422)), (('test', 351), (-76.39160919189453, -13.05302906036377)), (('test', 363), (-98.77043914794922, 5.6010518074035645)), (('test', 371), (64.46587371826172, 38.75108337402344)), (('test', 380), (-124.80360412597656, 117.64152526855469))]]	['TYR', 'LEU', 'ILE']	[1, 1, 1]
1bsw	A	145	common		['ALA', 'HIS', 'ASN', 'LEU', 'GLY', 'VAL']	['H', 'T', '-']	[[(('test', 1108), (-66.44702911376953, -35.742794036865234)), (('test', 1113), (-62.99589920043945, -36.94546127319336)), (('test', 1123), (-62.26212692260742, -32.027320861816406)), (('test', 1131), (-87.72461700439453, 17.249433517456055)), (('test', 1139), (73.12518310546875, 15.982622146606445)), (('test', 1143), (-94.97721099853516, 141.6829833984375))]]	['ALA', 'LEU', 'VAL']	[1, 0, 1]
1btm	A	82	common	interface	['LEU', 'LYS', 'ASP', 'LEU', 'GLY', 'VAL']	['H', 'T', '-']	[[(('test', 618), (-69.25296783447266, -52.480010986328125)), (('test', 626), (-59.046485900878906, -47.62528991699219)), (('test', 635), (-52.07587432861328, -30.086467742919922)), (('test', 643), (-85.8882827758789, -17.286928176879883)), (('test', 651), (104.9098892211914, 6.498480796813965)), (('test', 655), (-72.80278015136719, 134.05960083007812))]]	['LEU', 'LEU', 'VAL']	[1, 0, 1]
1btm	A	115	common		['ALA', 'PHE', 'THR', 'ARG', 'GLY', 'LEU']	['H', 'T', '-']	[[(('test', 881), (-60.0667610168457, -52.626136779785156)), (('test', 886), (-58.92350387573242, -45.40106964111328)), (('test', 897), (-71.8690414428711, -12.188594818115234)), (('test', 904), (-112.24830627441406, 0.02797645516693592)), (('test', 915), (81.73413848876953, 31.350168228149414)), (('test', 919), (-119.38963317871094, 145.20704650878906))]]	['ALA', 'ARG', 'LEU']	[1, 0, 1]
1bu3	A	30	common		['PHE', 'ALA', 'LYS', 'VAL', 'GLY', 'LEU']	['H', 'T', 'G']	[[(('test', 212), (-60.02056121826172, -40.53705978393555)), (('test', 223), (-63.86211013793945, -49.24464797973633)), (('test', 228), (-64.31697082519531, -41.843929290771484)), (('test', 237), (-75.08283233642578, -14.434563636779785)), (('test', 244), (93.240234375, 1.676080584526062)), (('test', 248), (-63.0877799987793, -36.23301315307617))]]	['PHE', 'VAL', 'LEU']	[1, 0, 1]
1bu9	A	89	common		['LEU', 'LEU', 'GLU', 'PHE', 'GLN', 'ALA']	['H', 'T', '-']	[[(('test', 1337), (-73.98635864257812, -49.89272689819336)), (('test', 1356), (-61.43682098388672, -53.441162109375)), (('test', 1375), (-43.98176193237305, -47.009159088134766)), (('test', 1390), (-89.03429412841797, 27.526290893554688)), (('test', 1410), (58.68415832519531, 55.39327621459961)), (('test', 1427), (-83.41500091552734, 131.74612426757812))]]	['LEU', 'PHE', 'ALA']	[1, 0, 0]
1buo	A	106	common		['ALA', 'GLU', 'ILE', 'LEU', 'GLU', 'ILE']	['H', 'T', '-']	[[(('test', 798), (-59.33122253417969, -41.27455139160156)), (('test', 803), (-69.84374237060547, -45.17805099487305)), (('test', 812), (-64.2939224243164, -43.79640579223633)), (('test', 820), (-74.5194091796875, -13.297938346862793)), (('test', 828), (57.91011428833008, 55.849056243896484)), (('test', 837), (-108.00801086425781, 98.30083465576172))]]	['ALA', 'LEU', 'ILE']	[0, 0, 1]
1bvn	P	186	common		['LEU', 'ILE', 'ASP', 'ILE', 'GLY', 'VAL']	['H', 'T', '-']	[[(('test', 1456), (-61.03004837036133, -32.19865417480469)), (('test', 1464), (-60.366004943847656, -46.649269104003906)), (('test', 1472), (-62.529273986816406, -36.75556182861328)), (('test', 1480), (-63.613826751708984, -25.382633209228516)), (('test', 1488), (126.57402038574219, 7.482911109924316)), (('test', 1492), (-67.3184814453125, 143.25196838378906))]]	['LEU', 'ILE', 'VAL']	[1, 0, 0]
1bvp	1	70	common		['LEU', 'SER', 'ALA', 'ALA', 'GLY', 'ILE']	['H', 'T', '-']	[[(('test', 535), (-61.42720413208008, -40.49668502807617)), (('test', 543), (-67.27986907958984, -40.240604400634766)), (('test', 549), (-68.28280639648438, -33.750328063964844)), (('test', 554), (-81.20048522949219, -15.276572227478027)), (('test', 559), (79.57079315185547, 21.785505294799805)), (('test', 563), (-100.19672393798828, 146.84149169921875))]]	['LEU', 'ALA', 'ILE']	[1, 0, 1]
1bvq	A	39	common		['PHE', 'ILE', 'LYS', 'CYS', 'GLY', 'LEU']	['H', 'T', '-']	[[(('test', 312), (-66.58145904541016, -40.668670654296875)), (('test', 323), (-61.691436767578125, -49.542884826660156)), (('test', 331), (-62.749507904052734, -20.140626907348633)), (('test', 340), (-84.19601440429688, -21.669822692871094)), (('test', 346), (127.62967681884766, -13.848958969116211)), (('test', 350), (-58.7883186340332, 155.54144287109375))]]	['PHE', 'CYS', 'LEU']	[1, 0, 0]
1bvu	A	202	common		['ALA', 'LYS', 'ALA', 'LEU', 'GLY', 'MET']	['H', 'T', '-']	[[(('test', 1571), (-47.94034194946289, -52.497257232666016)), (('test', 1576), (-43.52549362182617, -61.868167877197266)), (('test', 1585), (-51.14952850341797, -38.4150276184082)), (('test', 1590), (-79.98133087158203, 32.604393005371094)), (('test', 1598), (24.191802978515625, 58.26930618286133)), (('test', 1602), (-138.68582153320312, 164.7095489501953))]]	['ALA', 'LEU', 'MET']	[1, 0, 1]
1bvu	A	329	common		['LEU', 'TYR', 'GLU', 'LYS', 'GLY', 'ILE']	['H', 'T', '-']	[[(('test', 2517), (-56.08013916015625, -36.544761657714844)), (('test', 2525), (-56.160274505615234, -53.56791305541992)), (('test', 2537), (-69.50643920898438, -38.076988220214844)), (('test', 2546), (-51.934661865234375, -22.896221160888672)), (('test', 2555), (96.6456527709961, 14.350451469421387)), (('test', 2559), (-83.60648345947266, 126.40275573730469))]]	['LEU', 'LYS', 'ILE']	[1, 0, 1]
1bvu	A	410	common	interface	['MET', 'LYS', 'ASP', 'ARG', 'GLY', 'TRP']	['H', 'T', 'S']	[[(('test', 3182), (-62.34672546386719, -26.137542724609375)), (('test', 3190), (-73.0495834350586, -47.795169830322266)), (('test', 3199), (-64.56416320800781, -27.24988555908203)), (('test', 3207), (-80.14623260498047, -25.49947166442871)), (('test', 3218), (90.98597717285156, 20.53787612915039)), (('test', 3222), (-65.0947494506836, -42.392982482910156))]]	['MET', 'ARG', 'TRP']	[1, 0, 1]
1bvz	A	182	common		['LEU', 'GLU', 'GLU', 'LEU', 'GLY', 'VAL']	['H', 'T', '-']	[[(('test', 1455), (-62.31449890136719, -43.06950378417969)), (('test', 1463), (-62.349586486816406, -36.776554107666016)), (('test', 1472), (-59.30744934082031, -54.73196029663086)), (('test', 1481), (-54.231163024902344, -42.20554733276367)), (('test', 1489), (106.46568298339844, 14.501978874206543)), (('test', 1493), (-64.3885726928711, 163.25851440429688))]]	['LEU', 'LEU', 'VAL']	[1, 0, 1]
1bvz	A	229	common		['ALA', 'HIS', 'ARG', 'ARG', 'GLY', 'ILE']	['H', 'T', '-']	[[(('test', 1836), (-64.11778259277344, -52.33427047729492)), (('test', 1841), (-55.339111328125, -31.488555908203125)), (('test', 1851), (-65.39448547363281, -26.22468376159668)), (('test', 1862), (-95.73191833496094, -13.508222579956055)), (('test', 1873), (101.41015625, 18.396448135375977)), (('test', 1877), (-108.93441009521484, 143.8545684814453))]]	['ALA', 'ARG', 'ILE']	[1, 0, 1]
1bvz	A	314	common		['TRP', 'MET', 'GLU', 'GLN', 'GLY', 'ILE']	['H', 'T', '-']	[[(('test', 2551), (-71.51631164550781, -29.586545944213867)), (('test', 2565), (-72.66283416748047, -24.784345626831055)), (('test', 2573), (-60.14080047607422, -46.19972229003906)), (('test', 2582), (-55.884765625, -26.56952667236328)), (('test', 2591), (104.43624114990234, 32.422523498535156)), (('test', 2595), (-81.08287048339844, 154.37734985351562))]]	['TRP', 'GLN', 'ILE']	[1, 1, 0]
1bw0	A	206	common	interface	['ALA', 'GLU', 'GLU', 'LEU', 'ARG', 'LEU']	['H', 'T', '-']	[[(('test', 1572), (-61.72783279418945, -44.69819259643555)), (('test', 1577), (-53.38241958618164, -55.26710510253906)), (('test', 1586), (-57.443626403808594, -43.68650817871094)), (('test', 1595), (-79.85734558105469, -13.395284652709961)), (('test', 1603), (64.65447998046875, 44.2554817199707)), (('test', 1614), (-115.17342376708984, 134.2147216796875))]]	['ALA', 'LEU', 'LEU']	[0, 0, 1]
1bw9	A	67	common		['MET', 'ALA', 'VAL', 'SER', 'ASN', 'LEU']	['H', 'T', '-']	[[(('test', 492), (-62.51908493041992, -46.638484954833984)), (('test', 500), (-57.98912048339844, -53.712684631347656)), (('test', 505), (-70.3206558227539, -19.7385196685791)), (('test', 512), (-94.8102035522461, 6.678378105163574)), (('test', 518), (60.40740966796875, 35.101436614990234)), (('test', 526), (-103.65754699707031, 130.970703125))]]	['MET', 'SER', 'LEU']	[1, 0, 1]
1bw9	A	165	common		['VAL', 'ALA', 'HIS', 'ARG', 'GLY', 'LEU']	['H', 'T', '-']	[[(('test', 1233), (-63.44808578491211, -42.556182861328125)), (('test', 1240), (-65.1109390258789, -45.86463928222656)), (('test', 1245), (-62.92559051513672, -32.11205291748047)), (('test', 1255), (-75.3202133178711, -5.424010753631592)), (('test', 1266), (81.47639465332031, 22.044525146484375)), (('test', 1270), (-94.54893493652344, -3.544752597808838))]]	['VAL', 'ARG', 'LEU']	[1, 0, 1]
1bw9	A	194	common		['ALA', 'ALA', 'GLU', 'ALA', 'GLY', 'ALA']	['H', 'T', '-']	[[(('test', 1423), (-65.49730682373047, -42.43427658081055)), (('test', 1428), (-62.53610610961914, -36.08964920043945)), (('test', 1433), (-69.19695281982422, -32.548179626464844)), (('test', 1442), (-80.11417388916016, 4.791378498077393)), (('test', 1447), (94.2987060546875, 3.472205400466919)), (('test', 1451), (-72.92989349365234, 154.49270629882812))]]	['ALA', 'ALA', 'ALA']	[1, 0, 0]
1bw9	A	274	common		['LEU', 'HIS', 'ALA', 'ARG', 'GLY', 'ILE']	['H', 'T', '-']	[[(('test', 1977), (-58.777923583984375, -43.47553634643555)), (('test', 1985), (-62.04517364501953, -47.475250244140625)), (('test', 1995), (-63.86829376220703, -35.825218200683594)), (('test', 2000), (-79.07897186279297, -2.542604923248291)), (('test', 2011), (81.50045776367188, 16.626026153564453)), (('test', 2015), (-95.48631286621094, 111.4465103149414))]]	['LEU', 'ARG', 'ILE']	[1, 0, 1]
1bwd	A	72	common		['LEU', 'THR', 'LYS', 'LEU', 'GLY', 'VAL']	['H', 'T', '-']	[[(('test', 554), (-67.32947540283203, -37.94562530517578)), (('test', 562), (-58.754241943359375, -47.57270431518555)), (('test', 569), (-55.10197067260742, -39.92936325073242)), (('test', 578), (-72.27449035644531, -5.024142742156982)), (('test', 586), (92.09384155273438, 8.894392967224121)), (('test', 590), (-82.96044158935547, 149.80386352539062))]]	['LEU', 'LEU', 'VAL']	[1, 0, 1]
1bwd	A	308	common		['LEU', 'GLU', 'LYS', 'HIS', 'GLY', 'MET']	['H', 'T', '-']	[[(('test', 2409), (-53.461463928222656, -45.57688522338867)), (('test', 2417), (-62.67470932006836, -38.939884185791016)), (('test', 2426), (-52.449527740478516, -35.53508758544922)), (('test', 2435), (-96.2093734741211, 28.910995483398438)), (('test', 2445), (54.808528900146484, 52.73370361328125)), (('test', 2449), (-125.60198974609375, 109.03221893310547))]]	['LEU', 'HIS', 'MET']	[1, 0, 0]
1bwo	A	70	common		['PRO', 'PRO', 'LYS', 'CYS', 'GLY', 'VAL']	['H', 'T', '-']	[[(('test', 518), (-54.997520446777344, -53.397003173828125)), (('test', 525), (-62.83760452270508, -37.18581771850586)), (('test', 532), (-72.70774841308594, -22.881567001342773)), (('test', 541), (-94.08727264404297, -1.4298501014709473)), (('test', 547), (81.60546875, 14.43090534210205)), (('test', 551), (-100.47087860107422, 108.22132110595703))]]	['PRO', 'CYS', 'VAL']	[1, 0, 1]
1bwv	A	192	common	interface	['ALA', 'LEU', 'LYS', 'GLY', 'GLY', 'LEU']	['H', 'T', '-']	[[(('test', 1465), (-66.34454345703125, -43.15324020385742)), (('test', 1470), (-68.01935577392578, -46.037593841552734)), (('test', 1478), (-59.804603576660156, -40.21402359008789)), (('test', 1487), (-64.86321258544922, -18.811220169067383)), (('test', 1491), (135.4418487548828, -0.8067284822463989)), (('test', 1495), (-84.10855102539062, 151.30430603027344))]]	['ALA', 'GLY', 'LEU']	[1, 0, 0]
1bwz	A	84	common		['VAL', 'THR', 'LEU', 'LYS', 'GLY', 'LEU']	['H', 'T', 'S']	[[(('test', 662), (-55.755306243896484, -32.65821838378906)), (('test', 669), (-86.10260009765625, -42.996246337890625)), (('test', 676), (-57.68305969238281, -47.62334060668945)), (('test', 684), (-75.92595672607422, -4.450518608093262)), (('test', 693), (68.64707946777344, 44.26495361328125)), (('test', 697), (-86.96514129638672, -12.44343376159668))]]	['VAL', 'LYS', 'LEU']	[1, 0, 0]
1bx0	A	289	common		['ALA', 'ALA', 'ALA', 'GLU', 'GLY', 'ILE']	['H', 'T', '-']	[[(('test', 2135), (-69.59270477294922, -43.38577651977539)), (('test', 2140), (-61.84421920776367, -39.171695709228516)), (('test', 2145), (-53.52323532104492, -20.56438636779785)), (('test', 2150), (-114.86334228515625, 13.810914039611816)), (('test', 2159), (75.64669799804688, 25.378623962402344)), (('test', 2163), (-111.99708557128906, 136.74240112304688))]]	['ALA', 'GLU', 'ILE']	[1, 0, 0]
1bxb	A	42	common		['LEU', 'ALA', 'GLU', 'LEU', 'GLY', 'ALA']	['H', 'T', '-']	[[(('test', 343), (-57.77758026123047, -41.7144889831543)), (('test', 351), (-61.49161911010742, -45.04778289794922)), (('test', 356), (-60.49270248413086, -32.6301383972168)), (('test', 365), (-82.4779281616211, -17.754850387573242)), (('test', 373), (108.86295318603516, 5.9686079025268555)), (('test', 377), (-65.72101593017578, 155.4608612060547))]]	['LEU', 'LEU', 'ALA']	[1, 0, 0]
1bxb	A	168	common	interface	['ALA', 'GLU', 'ASP', 'GLN', 'GLY', 'TYR']	['H', 'T', '-']	[[(('test', 1333), (-64.1993408203125, -41.84907531738281)), (('test', 1338), (-58.060699462890625, -50.361629486083984)), (('test', 1347), (-61.387908935546875, -36.04419708251953)), (('test', 1355), (-85.06790161132812, -15.247758865356445)), (('test', 1364), (82.54016876220703, 17.502761840820312)), (('test', 1368), (-73.78008270263672, 142.0718536376953))]]	['ALA', 'GLN', 'TYR']	[1, 0, 1]
1bxc	A	42	common		['LEU', 'ALA', 'GLU', 'LEU', 'GLY', 'VAL']	['H', 'T', '-']	[[(('test', 340), (-70.87550354003906, -31.497621536254883)), (('test', 348), (-63.39547348022461, -45.309959411621094)), (('test', 353), (-58.3733024597168, -40.059356689453125)), (('test', 362), (-72.86085510253906, -21.888032913208008)), (('test', 370), (103.60870361328125, 31.29576301574707)), (('test', 374), (-84.77915954589844, 138.6757354736328))]]	['LEU', 'LEU', 'VAL']	[1, 0, 1]
1bxc	A	168	common	interface	['ALA', 'GLU', 'ASP', 'GLN', 'GLY', 'TYR']	['H', 'T', '-']	[[(('test', 1338), (-68.55512237548828, -44.167606353759766)), (('test', 1343), (-72.8033218383789, -25.729656219482422)), (('test', 1352), (-69.38602447509766, -37.82859802246094)), (('test', 1360), (-88.30363464355469, -7.093152046203613)), (('test', 1369), (71.56829071044922, 27.242874145507812)), (('test', 1373), (-75.50126647949219, 151.91473388671875))]]	['ALA', 'GLN', 'TYR']	[1, 0, 1]
1bxc	A	274	common	interface	['LEU', 'GLU', 'SER', 'SER', 'GLY', 'TYR']	['H', 'T', '-']	[[(('test', 2178), (-62.0931282043457, -50.3282356262207)), (('test', 2186), (-65.66860961914062, -46.30875015258789)), (('test', 2195), (-78.77169036865234, -4.8319292068481445)), (('test', 2201), (-94.23725128173828, -13.913926124572754)), (('test', 2207), (76.20606994628906, 25.48137855529785)), (('test', 2211), (-58.719478607177734, 133.24510192871094))]]	['LEU', 'SER', 'TYR']	[1, 0, 0]
1bxn	A	320	common		['LEU', 'ARG', 'LEU', 'ALA', 'GLY', 'VAL']	['H', 'T', '-']	[[(('test', 2349), (-56.511539459228516, -34.691619873046875)), (('test', 2357), (-69.50895690917969, -44.795921325683594)), (('test', 2368), (-60.825435638427734, -39.70492935180664)), (('test', 2376), (-60.54431915283203, -37.43348693847656)), (('test', 2381), (114.03520202636719, 25.152450561523438)), (('test', 2385), (-75.1194839477539, 148.01690673828125))]]	['LEU', 'ALA', 'VAL']	[1, 0, 0]
1bxs	A	208	common		['ILE', 'LYS', 'GLU', 'ALA', 'GLY', 'PHE']	['H', 'T', '-']	[[(('test', 1564), (-69.74568176269531, -37.314422607421875)), (('test', 1572), (-73.22840118408203, -39.78470993041992)), (('test', 1581), (-67.77882385253906, -32.84019088745117)), (('test', 1590), (-66.77569580078125, -24.983238220214844)), (('test', 1595), (109.5593490600586, 11.99935245513916)), (('test', 1599), (-68.17288208007812, 136.1112518310547))]]	['ILE', 'ALA', 'PHE']	[1, 0, 1]
1bxy	A	23	common		['LEU', 'LYS', 'ALA', 'LEU', 'GLY', 'LEU']	['H', 'T', '-']	[[(('test', 174), (-65.81192016601562, -37.28142166137695)), (('test', 182), (-60.30435562133789, -50.83148193359375)), (('test', 191), (-65.37117767333984, -23.81817054748535)), (('test', 196), (-92.67273712158203, -5.5026726722717285)), (('test', 204), (72.7931900024414, 19.59140968322754)), (('test', 208), (-89.6130142211914, 112.38846588134766))]]	['LEU', 'LEU', 'LEU']	[1, 0, 1]
1by7	A	55	common		['ALA', 'LYS', 'VAL', 'LEU', 'GLN', 'PHE']	['H', 'T']	[[(('test', 404), (-60.396236419677734, -38.98343276977539)), (('test', 409), (-71.03467559814453, -44.10955810546875)), (('test', 418), (-72.62320709228516, -36.55753707885742)), (('test', 425), (-67.21122741699219, -9.744268417358398)), (('test', 433), (75.79742431640625, 19.63175392150879)), (('test', 442), (-65.17141723632812, -40.20487594604492))]]	['ALA', 'LEU', 'PHE']	[1, 0, 1]
1by7	A	324	common		['LEU', 'ARG', 'SER', 'MET', 'GLY', 'MET']	['H', 'T', '-']	[[(('test', 2239), (-64.69849395751953, -35.46014404296875)), (('test', 2247), (-64.63578033447266, -41.15462112426758)), (('test', 2258), (-66.33916473388672, -28.03710174560547)), (('test', 2264), (-71.0295639038086, -12.891141891479492)), (('test', 2272), (117.87699127197266, 3.292950391769409)), (('test', 2276), (-96.94085693359375, 78.88723754882812))]]	['LEU', 'MET', 'MET']	[1, 0, 0]
1byr	A	49	common		['ALA', 'LYS', 'LYS', 'ARG', 'GLY', 'VAL']	['H', 'T', '-']	[[(('test', 357), (-66.10091400146484, -47.88902282714844)), (('test', 362), (-55.03266525268555, -47.98007583618164)), (('test', 371), (-58.070472717285156, -30.005615234375)), (('test', 380), (-74.00518035888672, -9.319832801818848)), (('test', 395), (102.14359283447266, -1.8409000635147095)), (('test', 399), (-66.76423645019531, 136.94876098632812))]]	['ALA', 'ARG', 'VAL']	[1, 1, 1]
1c0b	A	30	common		['MET', 'LYS', 'SER', 'ARG', 'ASN', 'LEU']	['H', 'T', '-']	[[(('test', 231), (-54.5556526184082, -38.20526123046875)), (('test', 239), (-69.1810073852539, -51.584415435791016)), (('test', 248), (-49.74952697753906, -62.32579040527344)), (('test', 254), (-69.54718780517578, 24.013200759887695)), (('test', 265), (35.37696838378906, 36.97648620605469)), (('test', 273), (-76.2755355834961, -10.807458877563477))]]	['MET', 'ARG', 'LEU']	[1, 0, 1]
1c0i	A	1023	common		['LEU', 'ALA', 'ARG', 'LYS', 'GLY', 'TYR']	['H', 'T', '-']	[[(('test', 174), (-64.92998504638672, -42.65912628173828)), (('test', 182), (-61.91828155517578, -42.87419891357422)), (('test', 187), (-64.14057159423828, -31.323692321777344)), (('test', 198), (-76.1587905883789, -4.275671482086182)), (('test', 207), (104.40707397460938, -2.258974313735962)), (('test', 211), (-68.38666534423828, 151.8050994873047))]]	['LEU', 'LYS', 'TYR']	[1, 0, 1]
1c0i	A	1150	common		['LEU', 'GLN', 'LYS', 'LEU', 'GLY', 'ALA']	['H', 'T', '-']	[[(('test', 1193), (-60.37174987792969, -46.778926849365234)), (('test', 1201), (-46.54539489746094, -52.965858459472656)), (('test', 1210), (-63.43693923950195, -34.644256591796875)), (('test', 1219), (-83.32233428955078, 4.9601731300354)), (('test', 1227), (89.20858001708984, 7.750308513641357)), (('test', 1231), (-67.9369125366211, 151.4749298095703))]]	['LEU', 'LEU', 'ALA']	[1, 0, 0]
1c0m	A	135	common	interface	['LEU', 'ALA', 'ARG', 'TRP', 'GLY', 'ILE']	['H', 'T', '-']	[[(('test', 662), (-53.44930648803711, -48.166141510009766)), (('test', 670), (-53.8726692199707, -43.87638854980469)), (('test', 675), (-63.13417053222656, -39.936676025390625)), (('test', 686), (-75.73690032958984, -8.152252197265625)), (('test', 700), (66.4500503540039, 34.18901062011719)), (('test', 704), (-107.788818359375, 122.1797103881836))]]	['LEU', 'TRP', 'ILE']	[1, 0, 1]
1c0m	A	171	common		['ALA', 'GLU', 'GLY', 'ASP', 'GLY', 'PHE']	['H', 'T', '-']	[[(('test', 942), (-71.0960922241211, -57.327327728271484)), (('test', 947), (-63.2109489440918, -32.59272003173828)), (('test', 956), (-63.22028732299805, -28.054353713989258)), (('test', 960), (-97.28709411621094, 10.098490715026855)), (('test', 968), (84.3760757446289, 8.409640312194824)), (('test', 972), (-97.59844970703125, 78.68690490722656))]]	['ALA', 'ASP', 'PHE']	[1, 0, 1]
1c1k	A	150	common		['LEU', 'LEU', 'GLN', 'SER', 'ASN', 'ILE']	['H', 'T', 'S']	[[(('test', 1272), (-67.12364196777344, -36.060306549072266)), (('test', 1280), (-67.94757843017578, -43.80078125)), (('test', 1288), (-56.652793884277344, -42.16069793701172)), (('test', 1297), (-78.78749084472656, 1.9216265678405762)), (('test', 1303), (62.209716796875, 28.2236385345459)), (('test', 1311), (-80.4429931640625, -29.21055793762207))]]	['LEU', 'SER', 'ILE']	[1, 0, 1]
1c2n	A	60	common		['LEU', 'GLY', 'ALA', 'SER', 'GLY', 'PHE']	['H', 'T', '-']	[[(('test', 876), (-55.95998001098633, -52.58174514770508)), (('test', 895), (-53.36980438232422, -54.63144302368164)), (('test', 902), (-54.02983474731445, -30.675792694091797)), (('test', 912), (-71.14723205566406, 2.120710611343384)), (('test', 923), (89.92388153076172, 34.07078552246094)), (('test', 930), (-97.53972625732422, 117.40409088134766))]]	['LEU', 'SER', 'PHE']	[1, 0, 0]
1c2t	A	46	common		['ALA', 'ARG', 'GLN', 'ALA', 'GLY', 'ILE']	['H', 'T', '-']	[[(('test', 335), (-66.16873931884766, -42.11458969116211)), (('test', 340), (-53.28453826904297, -51.609161376953125)), (('test', 351), (-64.81201934814453, -19.587976455688477)), (('test', 360), (-95.19090270996094, 6.397763729095459)), (('test', 365), (72.08297729492188, 24.290668487548828)), (('test', 369), (-102.0711898803711, 143.56468200683594))]]	['ALA', 'ALA', 'ILE']	[1, 0, 1]
1c2y	A	39	common		['PHE', 'LYS', 'LYS', 'TYR', 'SER', 'VAL']	['H', 'T', '-']	[[(('test', 311), (-54.695533752441406, -59.60546875)), (('test', 322), (-55.804527282714844, -47.92980194091797)), (('test', 331), (-50.058868408203125, -35.435733795166016)), (('test', 340), (-96.15653228759766, 41.61632537841797)), (('test', 352), (51.500492095947266, 2.9776268005371094)), (('test', 358), (-69.14708709716797, 139.25747680664062))]]	['PHE', 'TYR', 'VAL']	[1, 0, 0]
1c3p	A	154	common		['LEU', 'ARG', 'LYS', 'LYS', 'GLY', 'PHE']	['H', 'T', '-']	[[(('test', 1202), (-67.21309661865234, -40.24421310424805)), (('test', 1210), (-59.77946090698242, -40.92801284790039)), (('test', 1221), (-64.5750961303711, -28.674251556396484)), (('test', 1230), (-76.59196472167969, -7.643315315246582)), (('test', 1239), (106.15253448486328, 1.553055763244629)), (('test', 1243), (-72.76996612548828, 135.73020935058594))]]	['LEU', 'LYS', 'PHE']	[1, 0, 1]
1c3q	A	36	common	interface	['LEU', 'LEU', 'ALA', 'LEU', 'GLY', 'ALA']	['H', 'T', '-']	[[(('test', 360), (-65.31208801269531, -42.19527816772461)), (('test', 368), (-61.761016845703125, -45.64371871948242)), (('test', 376), (-59.474884033203125, -43.94068145751953)), (('test', 381), (-60.59528732299805, -37.49427032470703)), (('test', 389), (124.21731567382812, 5.045234680175781)), (('test', 393), (-92.64929962158203, 176.77122497558594))]]	['LEU', 'LEU', 'ALA']	[1, 0, 0]
1c3u	A	34	common		['TYR', 'GLU', 'GLU', 'LEU', 'GLY', 'MET']	['H', 'T', 'S']	[[(('test', 272), (-58.52946853637695, -41.8341178894043)), (('test', 284), (-67.68458557128906, -42.80023193359375)), (('test', 293), (-67.37808227539062, -24.03340721130371)), (('test', 302), (-88.72764587402344, -1.9842591285705566)), (('test', 310), (87.05332946777344, 14.679327964782715)), (('test', 314), (-95.04586029052734, -15.771907806396484))]]	['TYR', 'LEU', 'MET']	[1, 0, 1]
1c3u	A	199	common		['LEU', 'SER', 'TYR', 'LEU', 'GLY', 'LEU']	['H', 'T', '-']	[[(('test', 1538), (-71.52999877929688, -30.857526779174805)), (('test', 1546), (-68.29073333740234, -36.38300323486328)), (('test', 1552), (-56.021446228027344, -33.42200469970703)), (('test', 1564), (-85.43677520751953, -2.6292731761932373)), (('test', 1572), (83.59371948242188, 15.648594856262207)), (('test', 1576), (-113.99954223632812, 162.74322509765625))]]	['LEU', 'LEU', 'LEU']	[1, 1, 1]
1c3u	A	361	common		['LEU', 'ILE', 'GLU', 'LYS', 'GLY', 'LEU']	['H', 'T', '-']	[[(('test', 2793), (-71.87840270996094, -34.57609176635742)), (('test', 2801), (-68.79988098144531, -38.906494140625)), (('test', 2809), (-54.90354537963867, -50.377323150634766)), (('test', 2818), (-76.25109100341797, 20.741065979003906)), (('test', 2827), (121.68582916259766, -40.8807258605957)), (('test', 2831), (-63.290977478027344, 157.7334442138672))]]	['LEU', 'LYS', 'LEU']	[1, 0, 0]
1c3x	A	30	common		['ALA', 'GLN', 'ALA', 'THR', 'GLY', 'VAL']	['H', 'S', '-']	[[(('test', 157), (-66.09173583984375, -30.951740264892578)), (('test', 162), (-75.38995361328125, -56.2492561340332)), (('test', 171), (-58.02395248413086, -35.179649353027344)), (('test', 176), (-95.36347961425781, -24.637413024902344)), (('test', 183), (86.03238677978516, 2.9013078212738037)), (('test', 187), (-105.45684051513672, 115.56431579589844))]]	['ALA', 'THR', 'VAL']	[0, 0, 1]
1c3x	A	122	common		['ALA', 'ALA', 'ALA', 'THR', 'GLY', 'ALA']	['H', 'T', '-']	[[(('test', 771), (-58.99243927001953, -47.66563034057617)), (('test', 776), (-54.67701721191406, -44.064361572265625)), (('test', 781), (-59.40019989013672, -28.99681282043457)), (('test', 786), (-79.94416809082031, -7.355007171630859)), (('test', 793), (101.57389831542969, 3.8037471771240234)), (('test', 797), (-62.822811126708984, 138.673828125))]]	['ALA', 'THR', 'ALA']	[0, 0, 0]
1c3x	A	212	common	interface	['ALA', 'GLY', 'ILE', 'LEU', 'GLY', 'ALA']	['H', 'T', '-']	[[(('test', 1450), (-61.8314208984375, -33.30452346801758)), (('test', 1455), (-65.91497802734375, -52.541908264160156)), (('test', 1459), (-52.66166687011719, -38.87788009643555)), (('test', 1467), (-77.52167510986328, -4.840597629547119)), (('test', 1475), (101.66587829589844, 15.226303100585938)), (('test', 1479), (-90.18289184570312, 150.9523162841797))]]	['ALA', 'LEU', 'ALA']	[1, 0, 0]
1c3x	A	231	common		['ALA', 'ARG', 'HIS', 'CYS', 'GLY', 'LEU']	['H', 'T', '-']	[[(('test', 1574), (-58.349971771240234, -51.333030700683594)), (('test', 1579), (-58.41782760620117, -41.15523910522461)), (('test', 1590), (-60.83835983276367, -25.603153228759766)), (('test', 1600), (-92.33462524414062, 8.936548233032227)), (('test', 1606), (77.06804656982422, 12.156071662902832)), (('test', 1610), (-87.86799621582031, 154.9573211669922))]]	['ALA', 'CYS', 'LEU']	[1, 0, 1]
1c3y	A	47	common		['LEU', 'LYS', 'ARG', 'ALA', 'GLY', 'PHE']	['H', 'T', 'S']	[[(('test', 730), (-59.02310562133789, -42.72134017944336)), (('test', 749), (-65.53218078613281, -53.37314224243164)), (('test', 771), (-61.74208068847656, -36.15358352661133)), (('test', 795), (-59.67815017700195, -29.30035400390625)), (('test', 805), (90.5942153930664, 33.23759078979492)), (('test', 812), (-100.89347839355469, -65.18939208984375))]]	['LEU', 'ALA', 'PHE']	[1, 0, 1]
1c41	A	41	common		['LEU', 'LEU', 'ALA', 'CYS', 'GLY', 'VAL']	['H', 'T', '-']	[[(('test', 275), (-64.8829116821289, -56.39550018310547)), (('test', 283), (-56.79166793823242, -47.0836296081543)), (('test', 291), (-50.81662368774414, -22.921558380126953)), (('test', 296), (-98.388427734375, 4.47955846786499)), (('test', 302), (96.67633056640625, 1.6293081045150757)), (('test', 306), (-67.75732421875, 129.12933349609375))]]	['LEU', 'CYS', 'VAL']	[1, 0, 0]
1c4k	A	524	common		['LEU', 'ARG', 'ASP', 'HIS', 'GLY', 'ILE']	['H', 'T', '-']	[[(('test', 4139), (-63.01417922973633, -34.42406463623047)), (('test', 4147), (-66.29354095458984, -31.457286834716797)), (('test', 4158), (-79.34540557861328, -21.646595001220703)), (('test', 4166), (-102.03497314453125, 23.861921310424805)), (('test', 4176), (82.22840881347656, -21.40620994567871)), (('test', 4180), (-80.2288818359375, 112.65168762207031))]]	['LEU', 'HIS', 'ILE']	[1, 0, 0]
1c4k	A	565	common		['LEU', 'ILE', 'GLU', 'GLU', 'ASP', 'ALA']	['H', 'T', '-']	[[(('test', 4465), (-72.52569580078125, -16.902587890625)), (('test', 4473), (-95.51617431640625, -42.34697341918945)), (('test', 4481), (-73.29386901855469, -9.127224922180176)), (('test', 4490), (-114.3636474609375, -7.1475653648376465)), (('test', 4499), (61.627540588378906, 85.27519989013672)), (('test', 4507), (-98.80258178710938, 152.85885620117188))]]	['LEU', 'GLU', 'ALA']	[1, 0, 0]
1c4x	A	96	common		['MET', 'ASN', 'HIS', 'PHE', 'GLY', 'ILE']	['H', 'T', '-']	[[(('test', 703), (-69.78736114501953, -39.873531341552734)), (('test', 711), (-59.03340530395508, -50.698760986328125)), (('test', 719), (-49.63789367675781, -46.08711624145508)), (('test', 729), (-80.9388427734375, -3.075744152069092)), (('test', 740), (71.92451477050781, 18.40395736694336)), (('test', 744), (-83.00967407226562, 112.2594223022461))]]	['MET', 'PHE', 'ILE']	[1, 0, 1]
1c5g	A	313	common		['LEU', 'GLU', 'ASN', 'LEU', 'GLY', 'MET']	['H', 'T', '-']	[[(('test', 2317), (-65.09575653076172, -38.75822830200195)), (('test', 2325), (-64.11974334716797, -48.43208312988281)), (('test', 2334), (-58.196468353271484, -31.91690444946289)), (('test', 2342), (-76.5494384765625, -15.950639724731445)), (('test', 2350), (120.5401611328125, 6.396537780761719)), (('test', 2354), (-102.58740234375, 78.09786987304688))]]	['LEU', 'LEU', 'MET']	[0, 0, 0]
1c6v	A	130	common	interface	['ALA', 'TRP', 'TRP', 'ALA', 'GLY', 'ILE']	['H', 'T', '-']	[[(('test', 581), (-40.220977783203125, -58.448448181152344)), (('test', 586), (-59.4639892578125, -55.817989349365234)), (('test', 600), (-47.387882232666016, -29.755786895751953)), (('test', 614), (-106.5450668334961, -10.114507675170898)), (('test', 619), (80.13434600830078, 51.047672271728516)), (('test', 623), (-117.31501770019531, 102.24554443359375))]]	['ALA', 'ALA', 'ILE']	[1, 0, 1]
1c72	A	80	common	interface	['ALA', 'ARG', 'LYS', 'HIS', 'ASN', 'MET']	['H', 'T', '-']	[[(('test', 651), (-62.103824615478516, -40.762603759765625)), (('test', 656), (-63.04412841796875, -38.16448211669922)), (('test', 667), (-66.99371337890625, -16.6416072845459)), (('test', 676), (-130.0533905029297, 18.5997257232666)), (('test', 686), (52.0895881652832, 41.207244873046875)), (('test', 694), (-108.70774841308594, 28.41010093688965))]]	['ALA', 'HIS', 'MET']	[1, 0, 0]
1c7g	A	28	common		['MET', 'GLN', 'GLU', 'ALA', 'GLY', 'TYR']	['H', 'T']	[[(('test', 225), (-63.93354797363281, -39.36015319824219)), (('test', 233), (-58.87352752685547, -57.07639694213867)), (('test', 242), (-57.765804290771484, -24.975095748901367)), (('test', 251), (-84.11669921875, 1.7560231685638428)), (('test', 256), (68.19920349121094, 26.03038787841797)), (('test', 260), (64.13665008544922, 19.5808162689209))]]	['MET', 'ALA', 'TYR']	[1, 0, 0]
1c7g	A	329	common		['LEU', 'ARG', 'GLU', 'ALA', 'GLY', 'VAL']	['H', 'T', '-']	[[(('test', 2574), (-69.00257110595703, -42.66090774536133)), (('test', 2582), (-64.01599884033203, -34.45191192626953)), (('test', 2593), (-64.47058868408203, -24.0262451171875)), (('test', 2602), (-100.58222961425781, 7.581107139587402)), (('test', 2607), (70.896484375, 28.6551570892334)), (('test', 2611), (-85.00707244873047, 132.8976593017578))]]	['LEU', 'ALA', 'VAL']	[1, 0, 1]
1c7i	A	234	common		['LEU', 'GLN', 'VAL', 'LEU', 'GLY', 'ILE']	['H', 'T', '-']	[[(('test', 1763), (-58.21409225463867, -38.775604248046875)), (('test', 1771), (-58.494388580322266, -53.032752990722656)), (('test', 1780), (-52.51876449584961, -24.93463134765625)), (('test', 1787), (-93.00667572021484, -8.104912757873535)), (('test', 1795), (72.9651107788086, 22.121658325195312)), (('test', 1799), (-104.23089599609375, 140.7510223388672))]]	['LEU', 'LEU', 'ILE']	[1, 0, 1]
1c7p	A	12	common		['LEU', 'LYS', 'ARG', 'LEU', 'GLY', 'MET']	['H', 'T', '-']	[[(('test', 114), (-58.17020797729492, -41.60289001464844)), (('test', 122), (-64.24327087402344, -46.4434700012207)), (('test', 131), (-57.50618362426758, -34.91855239868164)), (('test', 142), (-87.7349853515625, 15.949285507202148)), (('test', 150), (76.082275390625, 17.055389404296875)), (('test', 154), (-77.68709564208984, -21.66633415222168))]]	['LEU', 'LEU', 'MET']	[1, 0, 0]
1c7s	A	256	common		['PHE', 'ALA', 'LEU', 'LEU', 'GLY', 'VAL']	['H', 'T', '-']	[[(('test', 1791), (-58.22760772705078, -43.32954788208008)), (('test', 1802), (-65.5976333618164, -43.918243408203125)), (('test', 1807), (-55.49678039550781, -39.156829833984375)), (('test', 1815), (-83.4957275390625, 7.819064140319824)), (('test', 1823), (83.47991180419922, 14.745407104492188)), (('test', 1827), (-105.42496490478516, 109.21501922607422))]]	['PHE', 'LEU', 'VAL']	[1, 0, 0]
1c7s	A	364	common		['MET', 'ALA', 'ALA', 'TYR', 'LYS', 'LEU']	['H', 'T', '-']	[[(('test', 2621), (-63.2982177734375, -42.09346008300781)), (('test', 2629), (-64.97222900390625, -40.005157470703125)), (('test', 2634), (-60.275203704833984, -32.23184585571289)), (('test', 2639), (-111.29235076904297, 17.2995548248291)), (('test', 2651), (71.06605529785156, 12.778313636779785)), (('test', 2660), (-69.85260009765625, 123.70098114013672))]]	['MET', 'TYR', 'LEU']	[1, 0, 0]
1c7s	A	436	common		['ALA', 'GLN', 'ALA', 'ARG', 'GLN', 'ILE']	['H', 'T', '-']	[[(('test', 3205), (-69.84656524658203, -37.13721466064453)), (('test', 3210), (-71.5976791381836, -35.97105407714844)), (('test', 3219), (-63.31600570678711, -24.99492835998535)), (('test', 3224), (-101.30371856689453, 18.458904266357422)), (('test', 3235), (64.18435668945312, 24.031822204589844)), (('test', 3244), (-108.47395324707031, 131.03530883789062))]]	['ALA', 'ARG', 'ILE']	[1, 0, 1]
1c7s	A	605	common		['VAL', 'LYS', 'ALA', 'HIS', 'GLY', 'ILE']	['H', 'T', '-']	[[(('test', 4533), (-56.83188247680664, -48.78664779663086)), (('test', 4540), (-63.94670486450195, -44.22577667236328)), (('test', 4549), (-56.92940139770508, -25.547096252441406)), (('test', 4554), (-93.52450561523438, 14.34627628326416)), (('test', 4564), (74.6402816772461, 23.371593475341797)), (('test', 4568), (-108.46430206298828, 127.1532211303711))]]	['VAL', 'HIS', 'ILE']	[1, 0, 0]
1c7s	A	653	common		['TRP', 'ALA', 'ASN', 'LYS', 'GLY', 'TYR']	['H', 'T', '-']	[[(('test', 4913), (-70.49365997314453, -44.604225158691406)), (('test', 4927), (-66.68588256835938, -42.2136344909668)), (('test', 4932), (-63.868431091308594, -16.81980323791504)), (('test', 4940), (-94.49813079833984, 6.164529323577881)), (('test', 4949), (91.87887573242188, 3.2208774089813232)), (('test', 4953), (-81.41960906982422, 153.62644958496094))]]	['TRP', 'LYS', 'TYR']	[1, 0, 1]
1c7s	A	810	common		['LEU', 'ASP', 'LYS', 'GLY', 'GLY', 'VAL']	['H', 'T', '-']	[[(('test', 6219), (-63.40461730957031, -34.44746017456055)), (('test', 6227), (-58.9195671081543, -48.1800537109375)), (('test', 6235), (-66.83007049560547, -25.07712745666504)), (('test', 6244), (-78.38091278076172, -16.212696075439453)), (('test', 6248), (77.45870208740234, 28.005517959594727)), (('test', 6252), (-103.83354949951172, 133.91696166992188))]]	['LEU', 'GLY', 'VAL']	[1, 0, 0]
1c8b	A	504	common		['ILE', 'LYS', 'SER', 'LEU', 'ASN', 'ILE']	['H', 'T', '-']	[[(('test', 683), (-75.59080505371094, -43.5589599609375)), (('test', 691), (-55.69704055786133, -58.768653869628906)), (('test', 700), (-43.56938171386719, -37.906124114990234)), (('test', 706), (-72.0679931640625, -2.212843418121338)), (('test', 714), (59.03612518310547, 65.73807525634766)), (('test', 722), (-124.14855194091797, 128.27883911132812))]]	['ILE', 'LEU', 'ILE']	[1, 0, 1]
1c8s	A	98	common		['ALA', 'LEU', 'LEU', 'VAL', 'ASP', 'ALA']	['H', 'T', '-']	[[(('test', 734), (-67.33995056152344, -30.886180877685547)), (('test', 739), (-74.77516174316406, -36.511905670166016)), (('test', 747), (-57.12069320678711, -66.9822998046875)), (('test', 755), (-76.4910888671875, 5.108103275299072)), (('test', 762), (35.665584564208984, 80.73231506347656)), (('test', 770), (-91.74321746826172, 138.38743591308594))]]	['ALA', 'VAL', 'ALA']	[1, 0, 1]
1c9w	A	34	common		['ALA', 'ILE', 'ASP', 'ALA', 'GLY', 'TYR']	['H', 'T', '-']	[[(('test', 248), (-56.541046142578125, -48.720062255859375)), (('test', 253), (-62.395103454589844, -40.66950607299805)), (('test', 261), (-67.78214263916016, -33.13761520385742)), (('test', 269), (-76.28753662109375, -11.159868240356445)), (('test', 274), (121.25804138183594, -9.260812759399414)), (('test', 278), (-62.706417083740234, 138.9995880126953))]]	['ALA', 'ALA', 'TYR']	[1, 0, 1]
1c9w	A	96	common		['LEU', 'THR', 'ASP', 'LEU', 'LYS', 'LEU']	['H', 'T', '-']	[[(('test', 767), (-66.04609680175781, -36.02690124511719)), (('test', 775), (-74.35946655273438, -44.96721267700195)), (('test', 782), (-62.31437683105469, -39.23467254638672)), (('test', 790), (-82.91315460205078, -13.375869750976562)), (('test', 798), (63.72315216064453, 41.64271926879883)), (('test', 807), (-119.0047378540039, 164.67095947265625))]]	['LEU', 'LEU', 'LEU']	[0, 0, 1]
1c9w	A	147	common		['LEU', 'VAL', 'ASP', 'GLU', 'GLY', 'LEU']	['H', 'T', 'S']	[[(('test', 1189), (-56.4910774230957, -40.96162796020508)), (('test', 1197), (-63.9388542175293, -47.91813659667969)), (('test', 1204), (-68.1523666381836, -20.76081657409668)), (('test', 1212), (-93.4246597290039, 6.892131805419922)), (('test', 1221), (71.24365234375, 13.735878944396973)), (('test', 1225), (-87.62456512451172, -14.981690406799316))]]	['LEU', 'GLU', 'LEU']	[1, 0, 0]
1cb2	A	337	common		['LEU', 'ALA', 'ASN', 'HIS', 'GLY', 'TRP']	['H', 'T', '-']	[[(('test', 1905), (-63.28101348876953, -41.8980827331543)), (('test', 1913), (-60.645904541015625, -41.06715393066406)), (('test', 1918), (-63.523189544677734, -26.039546966552734)), (('test', 1926), (-99.98637390136719, 13.321555137634277)), (('test', 1936), (106.06385803222656, -11.343366622924805)), (('test', 1940), (-107.39190673828125, 90.06045532226562))]]	['LEU', 'HIS', 'TRP']	[1, 0, 0]
1cb5	A	87	common		['MET', 'LYS', 'LYS', 'LEU', 'ASN', 'ILE']	['H', 'T', '-']	[[(('test', 662), (-66.83385467529297, -36.4917106628418)), (('test', 670), (-67.3246841430664, -39.70576477050781)), (('test', 679), (-66.59684753417969, -42.06399154663086)), (('test', 688), (-88.0655746459961, -0.01978234015405178)), (('test', 696), (54.83950424194336, 51.56425857543945)), (('test', 704), (-119.21745300292969, 141.5770721435547))]]	['MET', 'LEU', 'ILE']	[1, 0, 1]
1cb5	A	195	common		['LEU', 'VAL', 'HIS', 'SER', 'GLY', 'ALA']	['H', 'T', '-']	[[(('test', 1576), (-69.5480728149414, -52.499671936035156)), (('test', 1584), (-57.026275634765625, -51.619102478027344)), (('test', 1591), (-53.56801986694336, -32.51545715332031)), (('test', 1601), (-97.9616470336914, 27.748796463012695)), (('test', 1607), (47.590728759765625, 51.60141372680664)), (('test', 1611), (-73.41815185546875, 158.5050811767578))]]	['LEU', 'SER', 'ALA']	[1, 0, 0]
1cbf	A	117	common		['LEU', 'LYS', 'ARG', 'GLU', 'GLY', 'VAL']	['H', 'T', '-']	[[(('test', 780), (-71.314208984375, -40.582977294921875)), (('test', 788), (-64.77621459960938, -33.12819290161133)), (('test', 797), (-61.753475189208984, -20.605213165283203)), (('test', 808), (-100.96847534179688, 17.39326286315918)), (('test', 817), (68.3869857788086, 32.648963928222656)), (('test', 821), (-94.88539123535156, 141.1116485595703))]]	['LEU', 'GLU', 'VAL']	[1, 0, 0]
1cbf	A	137	common		['ALA', 'ALA', 'ALA', 'ALA', 'GLU', 'ALA']	['H', 'T', '-']	[[(('test', 931), (-51.76673126220703, -46.59255599975586)), (('test', 936), (-60.0899543762207, -50.49827575683594)), (('test', 941), (-59.452003479003906, -34.47611618041992)), (('test', 946), (-83.63402557373047, -3.163968801498413)), (('test', 951), (58.339420318603516, 41.95563888549805)), (('test', 960), (-123.1601791381836, 141.17713928222656))]]	['ALA', 'ALA', 'ALA']	[0, 0, 1]
1cbf	A	196	common		['PHE', 'ILE', 'ASN', 'ALA', 'GLY', 'TRP']	['H', 'T', '-']	[[(('test', 1381), (-67.8988037109375, -42.10910415649414)), (('test', 1392), (-70.50633239746094, -38.58685302734375)), (('test', 1400), (-65.20275115966797, -27.21224021911621)), (('test', 1408), (-75.15597534179688, -10.442744255065918)), (('test', 1413), (100.40645599365234, 10.119134902954102)), (('test', 1417), (-66.31239318847656, 147.18394470214844))]]	['PHE', 'ALA', 'TRP']	[1, 0, 1]
1cbf	A	232	common		['MET', 'ARG', 'THR', 'ASN', 'GLY', 'ILE']	['H', 'T', '-']	[[(('test', 1669), (-58.59960174560547, -52.60920715332031)), (('test', 1677), (-65.50736236572266, -45.496551513671875)), (('test', 1688), (-59.738433837890625, -37.269920349121094)), (('test', 1695), (-90.34142303466797, 2.795543670654297)), (('test', 1703), (64.96649932861328, 32.16194534301758)), (('test', 1707), (-97.3239974975586, 114.74142456054688))]]	['MET', 'ASN', 'ILE']	[1, 0, 1]
1cbg	A	82	common		['MET', 'LYS', 'ASP', 'MET', 'ASN', 'LEU']	['H', 'T', '-']	[[(('test', 653), (-55.3304557800293, -47.89932632446289)), (('test', 661), (-61.486106872558594, -45.27259826660156)), (('test', 670), (-60.272342681884766, -35.71875762939453)), (('test', 678), (-76.44388580322266, -3.9736499786376953)), (('test', 686), (69.2149429321289, 27.70016098022461)), (('test', 694), (-73.50157165527344, 156.0482635498047))]]	['MET', 'MET', 'LEU']	[1, 0, 1]
1cbg	A	124	common		['VAL', 'LEU', 'ALA', 'ASN', 'GLY', 'MET']	['H', 'T', '-']	[[(('test', 995), (-54.55017852783203, -55.06098556518555)), (('test', 1002), (-64.10374450683594, -34.59157180786133)), (('test', 1010), (-68.6673355102539, -21.8228702545166)), (('test', 1015), (-102.28754425048828, 25.429462432861328)), (('test', 1023), (57.609134674072266, 38.584556579589844)), (('test', 1027), (-130.06272888183594, 157.16807556152344))]]	['VAL', 'ASN', 'MET']	[1, 0, 1]
1cbg	A	433	common		['ALA', 'ILE', 'GLY', 'ASP', 'GLY', 'VAL']	['H', 'T', '-']	[[(('test', 3510), (-66.4095687866211, -41.917572021484375)), (('test', 3515), (-61.47052764892578, -41.149261474609375)), (('test', 3523), (-60.2649040222168, -36.080299377441406)), (('test', 3527), (-90.01380920410156, 14.112838745117188)), (('test', 3535), (93.20218658447266, 9.321836471557617)), (('test', 3539), (-76.83824157714844, 137.07449340820312))]]	['ALA', 'ASP', 'VAL']	[1, 0, 0]
1cbi	A	19	common	interface	['LEU', 'LYS', 'ALA', 'LEU', 'GLY', 'VAL']	['H', 'T', '-']	[[(('test', 186), (-53.138450622558594, -35.18202590942383)), (('test', 195), (-69.81720733642578, -38.77241516113281)), (('test', 208), (-56.977840423583984, -45.048011779785156)), (('test', 214), (-77.12974548339844, 9.783074378967285)), (('test', 223), (73.62483215332031, 11.477992057800293)), (('test', 228), (-72.04784393310547, 128.23179626464844))]]	['LEU', 'LEU', 'VAL']	[1, 0, 0]
1cc1	S	149	common		['PHE', 'ALA', 'ASP', 'GLU', 'LYS', 'ILE']	['H', 'T', '-']	[[(('test', 5022), (-58.34676742553711, -46.1351203918457)), (('test', 5033), (-61.64079666137695, -49.65333938598633)), (('test', 5038), (-58.47685623168945, -41.22982406616211)), (('test', 5046), (-83.03448486328125, -9.215246200561523)), (('test', 5055), (65.08904266357422, 36.43006896972656)), (('test', 5064), (-85.31549835205078, 123.73461151123047))]]	['PHE', 'GLU', 'ILE']	[1, 0, 1]
1cdg	A	66	common		['LEU', 'THR', 'GLY', 'MET', 'GLY', 'VAL']	['H', 'T', '-']	[[(('test', 500), (-78.38288116455078, -46.21501159667969)), (('test', 508), (-64.76129913330078, -38.67978286743164)), (('test', 515), (-60.236045837402344, -29.22702407836914)), (('test', 519), (-79.82402801513672, -18.671607971191406)), (('test', 527), (93.34574127197266, 8.508100509643555)), (('test', 531), (-68.99571228027344, 144.04087829589844))]]	['LEU', 'MET', 'VAL']	[0, 1, 0]
1cdg	A	125	common		['ALA', 'HIS', 'ALA', 'LYS', 'ASN', 'ILE']	['H', 'T', '-']	[[(('test', 963), (-59.05123519897461, -53.946781158447266)), (('test', 968), (-57.643409729003906, -41.96415710449219)), (('test', 978), (-60.47529983520508, -27.856630325317383)), (('test', 983), (-104.42974853515625, 23.376646041870117)), (('test', 992), (66.05770874023438, 29.358457565307617)), (('test', 1000), (-112.64608001708984, 128.75552368164062))]]	['ALA', 'LYS', 'ILE']	[1, 0, 1]
1cdo	A	233	common		['ALA', 'LYS', 'VAL', 'PHE', 'GLY', 'ALA']	['H', 'T', '-']	[[(('test', 1718), (-61.933860778808594, -39.9018669128418)), (('test', 1723), (-66.48312377929688, -40.9192008972168)), (('test', 1732), (-56.533443450927734, -41.16142654418945)), (('test', 1739), (-83.0520248413086, 4.633795261383057)), (('test', 1750), (108.91127014160156, 6.2212910652160645)), (('test', 1754), (-69.7877426147461, 147.07534790039062))]]	['ALA', 'PHE', 'ALA']	[1, 0, 0]
1cdp	A	30	common		['PHE', 'ALA', 'LYS', 'VAL', 'GLY', 'LEU']	['H', 'T', 'G']	[[(('test', 212), (-55.51294708251953, -46.115657806396484)), (('test', 223), (-62.22187042236328, -52.69554138183594)), (('test', 228), (-62.18764114379883, -46.54218673706055)), (('test', 237), (-68.99746704101562, -19.45534324645996)), (('test', 244), (92.28168487548828, 16.809354782104492)), (('test', 248), (-78.10453796386719, -27.449392318725586))]]	['PHE', 'VAL', 'LEU']	[1, 0, 1]
1cec	A	37	common		['ILE', 'ALA', 'GLU', 'ALA', 'GLY', 'PHE']	['H', 'T', '-']	[[(('test', 288), (-63.44041061401367, -46.23343276977539)), (('test', 296), (-60.04887008666992, -46.720340728759766)), (('test', 301), (-61.2016487121582, -38.137821197509766)), (('test', 310), (-66.48436737060547, -16.6214656829834)), (('test', 315), (107.54486846923828, -4.035946846008301)), (('test', 319), (-64.74785614013672, 150.67645263671875))]]	['ILE', 'ALA', 'PHE']	[1, 0, 1]
1cec	A	303	common		['LEU', 'GLU', 'GLU', 'TYR', 'ASP', 'ILE']	['H', 'T', '-']	[[(('test', 2459), (-63.147647857666016, -41.718021392822266)), (('test', 2467), (-65.01143646240234, -41.924644470214844)), (('test', 2476), (-59.03240203857422, -40.78966522216797)), (('test', 2485), (-98.59217071533203, 9.358177185058594)), (('test', 2497), (51.17377471923828, 58.43560028076172)), (('test', 2505), (-118.23175048828125, 127.16683959960938))]]	['LEU', 'TYR', 'ILE']	[1, 0, 1]
1cef	A	18	common		['ALA', 'LEU', 'SER', 'GLN', 'GLY', 'ALA']	['H', 'T', '-']	[[(('test', 123), (-62.21333312988281, -36.8288459777832)), (('test', 128), (-64.68633270263672, -44.09947204589844)), (('test', 136), (-64.20845794677734, -22.083717346191406)), (('test', 142), (-90.94075775146484, 1.2359058856964111)), (('test', 151), (125.7345199584961, -16.39606475830078)), (('test', 155), (-73.60859680175781, 124.66319274902344))]]	['ALA', 'GLN', 'ALA']	[1, 0, 0]
1cer	O	84	common		['TRP', 'ALA', 'GLU', 'ALA', 'GLY', 'VAL']	['H', 'T', 'E']	[[(('test', 10742), (-54.01408767700195, -63.17218017578125)), (('test', 10756), (-55.08265686035156, -47.78799057006836)), (('test', 10761), (-60.75475311279297, -17.213743209838867)), (('test', 10770), (-95.42153930664062, -18.381628036499023)), (('test', 10775), (94.54988098144531, 15.904894828796387)), (('test', 10779), (-84.22251892089844, 105.8573226928711))]]	['TRP', 'ALA', 'VAL']	[1, 0, 1]
1cev	A	27	common		['MET', 'ARG', 'TYR', 'ALA', 'GLY', 'VAL']	['H', 'T']	[[(('test', 189), (-65.543212890625, -30.592632293701172)), (('test', 197), (-70.8526840209961, -41.9764404296875)), (('test', 208), (-60.80195999145508, -37.06913757324219)), (('test', 220), (-72.06182861328125, -2.792390823364258)), (('test', 225), (85.23638916015625, 38.56999588012695)), (('test', 229), (-59.426448822021484, -42.77351760864258))]]	['MET', 'ALA', 'VAL']	[0, 0, 0]
1cev	A	36	common		['LEU', 'GLU', 'ARG', 'LEU', 'HIS', 'TYR']	['H', 'T', '-']	[[(('test', 264), (-71.94404602050781, -34.104942321777344)), (('test', 272), (-62.904258728027344, -39.241798400878906)), (('test', 281), (-62.86835479736328, -25.99488639831543)), (('test', 292), (-82.47129821777344, 1.7482044696807861)), (('test', 300), (76.21450805664062, 29.827388763427734)), (('test', 310), (-89.4935073852539, 149.6314239501953))]]	['LEU', 'LEU', 'TYR']	[0, 1, 1]
1cev	A	144	common		['ALA', 'ALA', 'SER', 'LEU', 'GLY', 'PHE']	['H', 'T', '-']	[[(('test', 1090), (-55.0089111328125, -53.052337646484375)), (('test', 1095), (-52.72559356689453, -43.52806091308594)), (('test', 1100), (-66.62950134277344, -25.790475845336914)), (('test', 1106), (-83.17225646972656, -4.649873733520508)), (('test', 1114), (94.48683166503906, 0.01978234015405178)), (('test', 1118), (-102.809326171875, 130.92872619628906))]]	['ALA', 'LEU', 'PHE']	[0, 0, 1]
1cev	A	185	common	interface	['ILE', 'ARG', 'GLU', 'LYS', 'GLY', 'ILE']	['H', 'T', '-']	[[(('test', 1397), (-51.455711364746094, -47.784358978271484)), (('test', 1405), (-60.59278869628906, -58.157283782958984)), (('test', 1416), (-65.87792205810547, -35.641849517822266)), (('test', 1425), (-81.575927734375, -10.627490997314453)), (('test', 1434), (66.99571228027344, 41.68947219848633)), (('test', 1438), (-82.2286605834961, 130.11061096191406))]]	['ILE', 'LYS', 'ILE']	[1, 0, 1]
1cf2	P	43	common	interface	['ALA', 'LEU', 'LYS', 'LYS', 'GLY', 'TYR']	['H', 'T', '-']	[[(('test', 3199), (-63.89814758300781, -40.89302062988281)), (('test', 3204), (-65.91510772705078, -41.990020751953125)), (('test', 3212), (-60.08831787109375, -27.02544403076172)), (('test', 3221), (-88.61421203613281, 3.974931001663208)), (('test', 3230), (89.2587890625, -0.20935672521591187)), (('test', 3234), (-81.43550872802734, 134.14242553710938))]]	['ALA', 'LYS', 'TYR']	[0, 0, 1]
1cf2	P	61	common		['PHE', 'GLU', 'LYS', 'ALA', 'GLY', 'ILE']	['H', 'T', '-']	[[(('test', 3345), (-62.90005874633789, -40.118370056152344)), (('test', 3356), (-65.0748291015625, -34.811275482177734)), (('test', 3365), (-90.71089172363281, -2.1759185791015625)), (('test', 3374), (-87.64108276367188, -4.417166233062744)), (('test', 3379), (86.46868896484375, 15.731914520263672)), (('test', 3383), (-105.30640411376953, 117.0512466430664))]]	['PHE', 'ALA', 'ILE']	[1, 0, 1]
1cf2	P	98	common		['TYR', 'LYS', 'GLU', 'LYS', 'GLY', 'ILE']	['H', 'T', '-']	[[(('test', 3615), (-59.356510162353516, -46.030845642089844)), (('test', 3627), (-61.24559783935547, -47.13277816772461)), (('test', 3636), (-60.423828125, -33.58107376098633)), (('test', 3645), (-77.31841278076172, -25.098939895629883)), (('test', 3654), (84.67420196533203, 30.723806381225586)), (('test', 3658), (-111.95357513427734, 136.64630126953125))]]	['TYR', 'LYS', 'ILE']	[1, 0, 1]
1cf3	A	193	common		['VAL', 'GLU', 'ASP', 'ARG', 'GLY', 'VAL']	['H', 'T', '-']	[[(('test', 1413), (-82.41297149658203, -28.952293395996094)), (('test', 1420), (-61.08176040649414, -37.1718864440918)), (('test', 1429), (-59.48965072631836, -24.95508575439453)), (('test', 1437), (-99.6947021484375, 10.62465763092041)), (('test', 1448), (78.04586029052734, 27.280494689941406)), (('test', 1452), (-98.6457748413086, 137.31240844726562))]]	['VAL', 'ARG', 'VAL']	[1, 0, 1]
1cf3	A	298	common		['LEU', 'GLU', 'TYR', 'SER', 'GLY', 'ILE']	['H', 'T', 'B']	[[(('test', 2216), (-57.855369567871094, -49.33781051635742)), (('test', 2224), (-60.96121597290039, -40.395687103271484)), (('test', 2233), (-60.74211502075195, -32.15800094604492)), (('test', 2245), (-85.48961639404297, 0.7072058916091919)), (('test', 2251), (87.16899108886719, 21.80925941467285)), (('test', 2255), (-114.89834594726562, 104.98411560058594))]]	['LEU', 'SER', 'ILE']	[1, 0, 0]
1cf3	A	309	common		['LEU', 'GLU', 'PRO', 'LEU', 'GLY', 'ILE']	['H', 'G', 'T', '-']	[[(('test', 2298), (-76.8516845703125, -37.6518669128418)), (('test', 2306), (-59.13811492919922, -50.95759963989258)), (('test', 2315), (-58.95444869995117, -19.329225540161133)), (('test', 2322), (-91.1515121459961, -3.454680919647217)), (('test', 2330), (79.51292419433594, 30.646699905395508)), (('test', 2334), (-112.77664947509766, 131.42410278320312))]]	['LEU', 'LEU', 'ILE']	[1, 0, 1]
1cf7	A	47	common		['ALA', 'ASP', 'THR', 'LEU', 'ALA', 'VAL']	['H', 'T']	[[(('test', 241), (-40.68804168701172, -55.502113342285156)), (('test', 246), (-67.98600769042969, -64.86270141601562)), (('test', 254), (-42.47627258300781, -29.33428955078125)), (('test', 261), (-97.4455795288086, 59.314640045166016)), (('test', 269), (66.44252014160156, -11.128717422485352)), (('test', 274), (46.52129364013672, 33.401771545410156))]]	['ALA', 'LEU', 'VAL']	[0, 0, 0]
1cf7	A	65	common	interface	['LEU', 'GLU', 'GLY', 'ILE', 'GLY', 'LEU']	['H', 'T', 'S']	[[(('test', 382), (-65.2041015625, -30.124757766723633)), (('test', 390), (-75.2584228515625, -38.955108642578125)), (('test', 399), (-61.44083023071289, -31.49588394165039)), (('test', 403), (-82.1512451171875, -26.880903244018555)), (('test', 411), (94.71298217773438, 16.970182418823242)), (('test', 415), (-89.33309936523438, -1.8467377424240112))]]	['LEU', 'ILE', 'LEU']	[1, 0, 1]
1cf9	A	559	common	interface	['ALA', 'LYS', 'ASN', 'LEU', 'GLY', 'ILE']	['H', 'T', '-']	[[(('test', 4296), (-56.108089447021484, -43.49870300292969)), (('test', 4301), (-61.350345611572266, -39.54576873779297)), (('test', 4310), (-68.53396606445312, -17.38912582397461)), (('test', 4318), (-103.35711669921875, -0.5901665687561035)), (('test', 4326), (71.21764373779297, 26.715940475463867)), (('test', 4330), (-105.72514343261719, 141.38339233398438))]]	['ALA', 'LEU', 'ILE']	[1, 0, 1]
1cf9	A	623	common		['LEU', 'LYS', 'ALA', 'LYS', 'GLY', 'VAL']	['H', 'T', '-']	[[(('test', 4774), (-64.69462585449219, -45.002132415771484)), (('test', 4782), (-59.10405349731445, -37.2014045715332)), (('test', 4791), (-65.0057144165039, -26.62405776977539)), (('test', 4796), (-107.17782592773438, 10.228662490844727)), (('test', 4805), (68.72628021240234, 32.29323196411133)), (('test', 4809), (-101.95980072021484, 135.25779724121094))]]	['LEU', 'LYS', 'VAL']	[1, 0, 1]
1cfr	A	121	common		['LEU', 'SER', 'LEU', 'ASN', 'ASN', 'VAL']	['H', 'T', '-']	[[(('test', 1162), (-66.2970199584961, -45.35429382324219)), (('test', 1171), (-58.29314422607422, -35.45362854003906)), (('test', 1179), (-68.47444915771484, -21.20917510986328)), (('test', 1188), (-99.5235366821289, 10.794812202453613)), (('test', 1199), (66.06879425048828, 40.703208923339844)), (('test', 1210), (-128.1124725341797, 142.4713592529297))]]	['LEU', 'ASN', 'VAL']	[1, 0, 1]
1cfz	A	149	common	interface	['LEU', 'ARG', 'GLU', 'SER', 'GLY', 'VAL']	['H', 'T', '-']	[[(('test', 1121), (-61.46663284301758, -46.9968147277832)), (('test', 1129), (-61.3204345703125, -34.57625961303711)), (('test', 1140), (-63.937416076660156, -20.24209213256836)), (('test', 1149), (-101.6376953125, 10.113574028015137)), (('test', 1155), (92.56182098388672, 11.540961265563965)), (('test', 1159), (-106.58250427246094, 137.75213623046875))]]	['LEU', 'SER', 'VAL']	[1, 0, 0]
1cg2	A	74	common		['LEU', 'LYS', 'ASN', 'LEU', 'GLY', 'PHE']	['H', 'T', '-']	[[(('test', 344), (-64.18975067138672, -35.44108963012695)), (('test', 352), (-70.55791473388672, -35.22285079956055)), (('test', 361), (-61.3286247253418, -26.95112419128418)), (('test', 369), (-93.21112060546875, 6.746570587158203)), (('test', 377), (88.8724365234375, 9.263571739196777)), (('test', 381), (-77.63204956054688, 151.822998046875))]]	['LEU', 'LEU', 'PHE']	[1, 0, 1]
1cg2	A	156	common		['LEU', 'LYS', 'GLU', 'TYR', 'GLY', 'VAL']	['H', 'T', '-']	[[(('test', 930), (-55.26496887207031, -28.78903579711914)), (('test', 938), (-72.01898193359375, -55.98761749267578)), (('test', 947), (-70.15946960449219, -8.815834999084473)), (('test', 953), (-96.11238861083984, 3.7609336376190186)), (('test', 965), (58.98369598388672, 28.248716354370117)), (('test', 969), (-75.5644760131836, 121.12979888916016))]]	['LEU', 'TYR', 'VAL']	[1, 0, 1]
1cgt	A	66	common		['PHE', 'SER', 'ASP', 'LEU', 'GLY', 'VAL']	['H', 'T', '-']	[[(('test', 506), (-70.17835998535156, -40.02566909790039)), (('test', 517), (-65.97016906738281, -40.8039436340332)), (('test', 523), (-69.15764617919922, -38.23564910888672)), (('test', 531), (-66.19085693359375, -28.384336471557617)), (('test', 539), (97.66622924804688, 6.086437702178955)), (('test', 543), (-77.76021575927734, 147.721923828125))]]	['PHE', 'LEU', 'VAL']	[1, 0, 1]
1cgt	A	125	common		['ALA', 'HIS', 'ALA', 'LYS', 'GLY', 'ILE']	['H', 'T', '-']	[[(('test', 981), (-62.377986907958984, -48.13235092163086)), (('test', 986), (-65.57235717773438, -37.32371139526367)), (('test', 996), (-60.9186897277832, -28.44132423400879)), (('test', 1001), (-95.08790588378906, 7.904699802398682)), (('test', 1010), (78.22659301757812, 26.111980438232422)), (('test', 1014), (-113.1497573852539, 127.46742248535156))]]	['ALA', 'LYS', 'ILE']	[1, 0, 1]
1chk	A	130	common		['ALA', 'LYS', 'ALA', 'ASP', 'GLY', 'LEU']	['H', 'T', '-']	[[(('test', 986), (-62.62510299682617, -44.924686431884766)), (('test', 991), (-64.87419891357422, -31.722759246826172)), (('test', 1000), (-63.428565979003906, -31.598716735839844)), (('test', 1005), (-82.32017517089844, -7.323809623718262)), (('test', 1013), (80.00211334228516, 24.078187942504883)), (('test', 1017), (-90.15023803710938, 140.7019500732422))]]	['ALA', 'ASP', 'LEU']	[1, 0, 1]
1chm	A	35	common		['LEU', 'ALA', 'ALA', 'GLU', 'ASN', 'ILE']	['H', 'T', '-']	[[(('test', 275), (-73.67847442626953, -38.11823272705078)), (('test', 283), (-68.17221069335938, -36.318355560302734)), (('test', 288), (-66.89055633544922, -19.648935317993164)), (('test', 293), (-100.0777359008789, -1.816930890083313)), (('test', 302), (49.23447036743164, 41.057029724121094)), (('test', 310), (-95.1524429321289, 121.30699920654297))]]	['LEU', 'GLU', 'ILE']	[1, 0, 1]
1chm	A	309	common		['PHE', 'LEU', 'LYS', 'HIS', 'ASP', 'VAL']	['H', 'T', '-']	[[(('test', 2441), (-62.88987350463867, -44.9755744934082)), (('test', 2452), (-58.6092643737793, -32.31640625)), (('test', 2460), (-63.92255783081055, -8.947444915771484)), (('test', 2469), (-124.33304595947266, 18.534826278686523)), (('test', 2479), (55.903438568115234, 46.50667190551758)), (('test', 2487), (-137.7959747314453, 1.757582664489746))]]	['PHE', 'HIS', 'VAL']	[1, 0, 1]
1chu	A	97	common		['LEU', 'ILE', 'ASP', 'GLN', 'GLY', 'VAL']	['H', 'T', '-']	[[(('test', 609), (-71.3077163696289, -51.340328216552734)), (('test', 617), (-55.00408172607422, -51.311187744140625)), (('test', 625), (-55.96160125732422, -20.692710876464844)), (('test', 633), (-87.62368774414062, -5.591806888580322)), (('test', 642), (89.70704650878906, 5.451651096343994)), (('test', 646), (-97.14623260498047, 54.61501693725586))]]	['LEU', 'GLN', 'VAL']	[1, 0, 0]
1chu	A	262	common		['LEU', 'ARG', 'GLY', 'GLU', 'GLY', 'ALA']	['H', 'T', '-']	[[(('test', 1589), (-57.413387298583984, -41.1706428527832)), (('test', 1597), (-70.41311645507812, -42.074764251708984)), (('test', 1608), (-64.26792907714844, -13.690529823303223)), (('test', 1612), (-104.02515411376953, 15.607267379760742)), (('test', 1621), (100.19408416748047, 2.5522096157073975)), (('test', 1625), (-66.1617202758789, 149.96240234375))]]	['LEU', 'GLU', 'ALA']	[1, 0, 0]
1chu	A	332	common		['LEU', 'LEU', 'GLY', 'LEU', 'GLY', 'ILE']	['H', 'T', '-']	[[(('test', 2163), (-62.57722473144531, -31.25123405456543)), (('test', 2171), (-60.23268508911133, -45.35482406616211)), (('test', 2179), (-67.79918670654297, 6.521914482116699)), (('test', 2183), (-127.97045135498047, 0.8478835821151733)), (('test', 2191), (90.10363006591797, 23.645692825317383)), (('test', 2195), (-118.06221008300781, 127.37010192871094))]]	['LEU', 'LEU', 'ILE']	[1, 0, 0]
1ci1	A	84	common	interface	['LEU', 'LYS', 'ASP', 'TYR', 'GLY', 'ILE']	['H', 'T', '-']	[[(('test', 607), (-63.733985900878906, -41.55091857910156)), (('test', 615), (-64.23979949951172, -42.25894546508789)), (('test', 624), (-63.20929718017578, -27.094066619873047)), (('test', 632), (-82.16483306884766, -5.91940450668335)), (('test', 644), (89.93656158447266, 18.53770637512207)), (('test', 648), (-96.871337890625, 132.58226013183594))]]	['LEU', 'TYR', 'ILE']	[1, 0, 1]
1ci1	A	117	common		['ALA', 'CYS', 'ALA', 'ALA', 'GLY', 'PHE']	['H', 'T', '-']	[[(('test', 877), (-58.79350280761719, -48.060211181640625)), (('test', 882), (-56.97956085205078, -45.94938659667969)), (('test', 888), (-62.16865539550781, -37.21706008911133)), (('test', 893), (-70.48501586914062, -10.700830459594727)), (('test', 898), (95.81977081298828, 10.617801666259766)), (('test', 902), (-77.27264404296875, 158.74374389648438))]]	['ALA', 'ALA', 'PHE']	[1, 0, 1]
1ci4	A	34	common	interface	['LEU', 'GLU', 'GLU', 'ARG', 'GLY', 'PHE']	['H', 'T', '-']	[[(('test', 239), (-57.49470138549805, -53.845218658447266)), (('test', 247), (-52.31956481933594, -45.8943977355957)), (('test', 256), (-61.94228744506836, -24.953733444213867)), (('test', 265), (-89.77976989746094, 7.658603191375732)), (('test', 273), (95.41813659667969, -8.505884170532227)), (('test', 277), (-89.89952850341797, 81.95805358886719))]]	['LEU', 'ARG', 'PHE']	[1, 0, 1]
1ci7	A	79	common		['LEU', 'ARG', 'GLU', 'LYS', 'ASN', 'ILE']	['H', 'T', '-']	[[(('test', 623), (-53.008609771728516, -24.572450637817383)), (('test', 631), (-80.02992248535156, -32.61077117919922)), (('test', 642), (-68.43323516845703, -8.754141807556152)), (('test', 651), (-111.07209777832031, 3.001005172729492)), (('test', 660), (78.05674743652344, 22.825212478637695)), (('test', 668), (-100.64899444580078, 146.26197814941406))]]	['LEU', 'LYS', 'ILE']	[1, 0, 1]
1ci7	A	96	common		['LEU', 'ASP', 'SER', 'ILE', 'GLY', 'LEU']	['H', 'T', '-']	[[(('test', 771), (-40.726043701171875, -44.462013244628906)), (('test', 779), (-74.98452758789062, -37.55792999267578)), (('test', 787), (-56.9097785949707, -33.127418518066406)), (('test', 793), (-94.44041442871094, -0.38613662123680115)), (('test', 801), (96.57891082763672, -19.965633392333984)), (('test', 805), (-71.75101470947266, 66.00250244140625))]]	['LEU', 'ILE', 'LEU']	[1, 0, 1]
1ci7	A	222	common		['ALA', 'HIS', 'VAL', 'CYS', 'ASP', 'LEU']	['H', 'T', '-']	[[(('test', 1755), (-55.163082122802734, -36.601383209228516)), (('test', 1760), (-61.03702926635742, -49.875404357910156)), (('test', 1770), (-73.90563201904297, -7.745800018310547)), (('test', 1777), (-109.64582061767578, 3.854731321334839)), (('test', 1783), (76.0767593383789, -11.942267417907715)), (('test', 1791), (-70.60890197753906, 172.3523712158203))]]	['ALA', 'CYS', 'LEU']	[1, 0, 1]
1ci8	A	143	common		['TYR', 'ASP', 'ARG', 'LEU', 'GLY', 'ILE']	['H', 'T', '-']	[[(('test', 992), (-60.095760345458984, -34.70673370361328)), (('test', 1004), (-63.80814743041992, -48.10816192626953)), (('test', 1012), (-58.59918975830078, -39.32345199584961)), (('test', 1023), (-84.08051300048828, -3.5755505561828613)), (('test', 1031), (64.17176818847656, 37.036842346191406)), (('test', 1035), (-79.33222198486328, 136.28224182128906))]]	['TYR', 'LEU', 'ILE']	[1, 0, 1]
1cii	A	119	common		['LEU', 'ARG', 'ALA', 'GLY', 'ASN', 'ALA']	['H', 'T', '-']	[[(('test', 765), (-52.42669677734375, -27.039810180664062)), (('test', 773), (-90.85913848876953, -29.287622451782227)), (('test', 784), (-66.4427261352539, -18.595355987548828)), (('test', 789), (-104.73883819580078, -7.029116153717041)), (('test', 793), (63.619449615478516, 55.02682876586914)), (('test', 801), (-68.24072265625, 168.856201171875))]]	['LEU', 'GLY', 'ALA']	[1, 0, 0]
1cjc	A	414	common		['LEU', 'ASP', 'SER', 'ARG', 'GLY', 'VAL']	['H', 'T', '-']	[[(('test', 3129), (-63.849510192871094, -39.68027114868164)), (('test', 3137), (-56.246177673339844, -47.031089782714844)), (('test', 3145), (-68.70172882080078, -31.17222785949707)), (('test', 3151), (-81.2813720703125, -9.531989097595215)), (('test', 3162), (82.87206268310547, 18.33199691772461)), (('test', 3166), (-95.40137481689453, 120.5658187866211))]]	['LEU', 'ARG', 'VAL']	[1, 0, 1]
1cjm	A	118	common		['LEU', 'LEU', 'ASP', 'GLN', 'LYS', 'VAL']	['H', 'T', '-']	[[(('test', 681), (-64.91671752929688, -40.72574996948242)), (('test', 689), (-76.83756256103516, -33.534393310546875)), (('test', 697), (-63.814178466796875, -57.041934967041016)), (('test', 702), (-72.63816833496094, 12.911438941955566)), (('test', 711), (42.70193862915039, 46.269012451171875)), (('test', 720), (-67.27500915527344, 143.45809936523438))]]	['LEU', 'GLN', 'VAL']	[1, 0, 1]
1cjs	A	72	common		['ALA', 'GLU', 'GLU', 'LEU', 'GLY', 'LEU']	['H', 'T', '-']	[[(('test', 565), (-56.619346618652344, -47.270347595214844)), (('test', 570), (-71.35507202148438, -22.918550491333008)), (('test', 579), (-70.88544464111328, -32.259403228759766)), (('test', 588), (-84.86046600341797, 3.913015365600586)), (('test', 596), (80.3855209350586, 17.8128604888916)), (('test', 600), (-88.72250366210938, 161.8992156982422))]]	['ALA', 'LEU', 'LEU']	[1, 0, 1]
1cjx	A	30	common		['PHE', 'GLU', 'ILE', 'MET', 'GLY', 'PHE']	['H', 'T', '-']	[[(('test', 204), (-57.93246078491211, -42.75932312011719)), (('test', 215), (-64.12283325195312, -38.92123794555664)), (('test', 224), (-70.81304931640625, -14.464235305786133)), (('test', 232), (-102.06515502929688, 6.000805377960205)), (('test', 240), (87.83307647705078, 14.230193138122559)), (('test', 244), (-90.57781982421875, 153.823974609375))]]	['PHE', 'MET', 'PHE']	[1, 0, 1]
1cjx	A	94	common	interface	['ALA', 'LEU', 'GLU', 'LEU', 'GLY', 'ALA']	['H', 'T', '-']	[[(('test', 718), (-60.97101593017578, -45.79500961303711)), (('test', 723), (-66.40660858154297, -33.70547103881836)), (('test', 731), (-69.61861419677734, -33.110748291015625)), (('test', 740), (-86.60252380371094, 13.11629581451416)), (('test', 748), (101.51756286621094, -3.8498003482818604)), (('test', 752), (-60.56913375854492, 149.40252685546875))]]	['ALA', 'LEU', 'ALA']	[1, 0, 0]
1cjx	A	255	common		['LEU', 'LYS', 'LYS', 'ILE', 'GLY', 'MET']	['H', 'T', '-']	[[(('test', 1992), (-58.83527755737305, -47.78745651245117)), (('test', 2000), (-52.18623352050781, -49.36494445800781)), (('test', 2009), (-50.062255859375, -50.97346496582031)), (('test', 2018), (-87.37763977050781, 19.456348419189453)), (('test', 2026), (95.76329040527344, 10.077668190002441)), (('test', 2030), (-62.55339431762695, 137.25119018554688))]]	['LEU', 'ILE', 'MET']	[1, 0, 0]
1cjy	A	212	common		['LEU', 'TYR', 'GLU', 'SER', 'GLY', 'ILE']	['H', 'T', 'S', '-']	[[(('test', 1517), (-60.311607360839844, -27.559022903442383)), (('test', 1525), (-74.4979248046875, -60.0670051574707)), (('test', 1537), (-61.753719329833984, -27.790355682373047)), (('test', 1546), (-86.30555725097656, -0.02797645516693592)), (('test', 1552), (79.05349731445312, -4.137537479400635)), (('test', 1556), (-60.198062896728516, -42.812255859375))]]	['LEU', 'SER', 'ILE']	[1, 0, 1]
1cjy	A	473	common		['VAL', 'SER', 'ASP', 'SER', 'ALA', 'LEU']	['H', 'T', 'S']	[[(('test', 3264), (-66.33956146240234, -47.825843811035156)), (('test', 3271), (-68.52294921875, -36.973079681396484)), (('test', 3277), (-59.70814895629883, -31.41178321838379)), (('test', 3282), (-100.86438751220703, -3.4762630462646484)), (('test', 3288), (59.6506462097168, 33.05379867553711)), (('test', 3293), (-59.84598159790039, -46.88533401489258))]]	['VAL', 'SER', 'LEU']	[1, 0, 0]
1cjy	A	597	common		['ALA', 'LYS', 'MET', 'ASN', 'LYS', 'LEU']	['H', 'T', '-']	[[(('test', 3916), (-49.78012466430664, -52.683475494384766)), (('test', 3921), (-60.025943756103516, -44.109031677246094)), (('test', 3926), (-55.764060974121094, -35.157020568847656)), (('test', 3934), (-102.10663604736328, 13.757652282714844)), (('test', 3942), (54.1859245300293, 52.46586608886719)), (('test', 3947), (-123.64205169677734, 131.4514923095703))]]	['ALA', 'ASN', 'LEU']	[0, 0, 1]
1cke	A	26	common		['ALA', 'GLU', 'ALA', 'LEU', 'GLN', 'TRP']	['H', 'T', '-']	[[(('test', 151), (-66.85962677001953, -33.89274215698242)), (('test', 156), (-74.72555541992188, -44.67300796508789)), (('test', 165), (-58.28184127807617, -47.365867614746094)), (('test', 170), (-90.64388275146484, -13.408529281616211)), (('test', 178), (57.66835403442383, 49.45720672607422)), (('test', 187), (-107.36322784423828, 173.9936065673828))]]	['ALA', 'LEU', 'TRP']	[0, 0, 1]
1cke	A	47	common		['ALA', 'LEU', 'HIS', 'HIS', 'HIS', 'VAL']	['H', 'T', '-']	[[(('test', 314), (-58.36709976196289, -47.63680648803711)), (('test', 319), (-59.74569320678711, -45.69443893432617)), (('test', 327), (-63.72203063964844, -37.33269500732422)), (('test', 337), (-95.1827163696289, -4.493136405944824)), (('test', 347), (69.88306427001953, 35.52489471435547)), (('test', 357), (-87.10964965820312, 132.49266052246094))]]	['ALA', 'HIS', 'VAL']	[1, 0, 1]
1cke	A	162	common		['LEU', 'GLN', 'VAL', 'LYS', 'GLY', 'PHE']	['H', 'T', '-']	[[(('test', 1206), (-76.80101013183594, -42.72154235839844)), (('test', 1214), (-51.29888153076172, -36.530521392822266)), (('test', 1223), (-57.243324279785156, -46.89076232910156)), (('test', 1230), (-73.97097778320312, -3.5318593978881836)), (('test', 1239), (111.9818344116211, -19.54742431640625)), (('test', 1243), (-90.0180435180664, 115.42527770996094))]]	['LEU', 'LYS', 'PHE']	[0, 0, 0]
1cl0	A	24	common		['ALA', 'ALA', 'ARG', 'ALA', 'ASN', 'LEU']	['H', 'T', '-']	[[(('test', 164), (-74.23129272460938, -41.279720306396484)), (('test', 169), (-61.487274169921875, -49.320762634277344)), (('test', 174), (-73.5787582397461, 4.180201053619385)), (('test', 185), (-106.79196166992188, -2.903263807296753)), (('test', 190), (71.28229522705078, 32.30122756958008)), (('test', 198), (-93.52177429199219, -0.9849660992622375))]]	['ALA', 'ALA', 'LEU']	[1, 0, 1]
1cli	A	95	common	interface	['LEU', 'VAL', 'VAL', 'GLN', 'GLY', 'ALA']	['H', 'G', 'T', '-']	[[(('test', 662), (-68.48658752441406, -41.434383392333984)), (('test', 670), (-66.9117431640625, -20.595962524414062)), (('test', 677), (-55.76934051513672, -30.44977569580078)), (('test', 684), (-103.97618103027344, 8.801250457763672)), (('test', 693), (83.75812530517578, 22.036991119384766)), (('test', 697), (-90.29222869873047, 130.73110961914062))]]	['LEU', 'GLN', 'ALA']	[1, 0, 0]
1clk	A	42	common		['LEU', 'ALA', 'GLU', 'LEU', 'GLY', 'ALA']	['H', 'T', '-']	[[(('test', 329), (-71.68164825439453, -40.36631393432617)), (('test', 337), (-58.66482162475586, -44.54890441894531)), (('test', 342), (-59.558837890625, -31.160558700561523)), (('test', 351), (-79.1187744140625, -12.610411643981934)), (('test', 359), (104.669921875, 10.23043155670166)), (('test', 363), (-64.94583129882812, 156.13490295410156))]]	['LEU', 'LEU', 'ALA']	[1, 0, 0]
1clk	A	125	common		['ALA', 'VAL', 'GLU', 'LEU', 'GLY', 'ALA']	['H', 'T', '-']	[[(('test', 991), (-51.765506744384766, -49.737998962402344)), (('test', 996), (-61.61165237426758, -40.963539123535156)), (('test', 1003), (-57.370872497558594, -34.69601058959961)), (('test', 1012), (-88.65166473388672, -0.48091986775398254)), (('test', 1020), (92.91047668457031, 13.486039161682129)), (('test', 1024), (-70.22537231445312, 131.91659545898438))]]	['ALA', 'LEU', 'ALA']	[1, 0, 0]
1clk	A	168	common		['VAL', 'THR', 'SER', 'GLN', 'GLY', 'TYR']	['H', 'T', '-']	[[(('test', 1314), (-55.52761459350586, -31.35642433166504)), (('test', 1321), (-81.69056701660156, -37.19211959838867)), (('test', 1328), (-66.75322723388672, -24.485492706298828)), (('test', 1334), (-94.88259887695312, -9.77855110168457)), (('test', 1343), (70.34637451171875, 20.53297996520996)), (('test', 1347), (-67.63959503173828, 147.43771362304688))]]	['VAL', 'GLN', 'TYR']	[1, 0, 1]
1clk	A	274	common		['LEU', 'GLU', 'SER', 'ALA', 'GLY', 'TYR']	['H', 'T', '-']	[[(('test', 2135), (-58.27881622314453, -47.00999450683594)), (('test', 2143), (-68.81131744384766, -47.62981033325195)), (('test', 2152), (-67.42211151123047, -26.93659210205078)), (('test', 2158), (-82.40924835205078, -15.553648948669434)), (('test', 2163), (77.46500396728516, 26.004446029663086)), (('test', 2167), (-56.528114318847656, 131.5264892578125))]]	['LEU', 'ALA', 'TYR']	[1, 0, 0]
1clk	A	329	common		['LEU', 'ARG', 'ALA', 'ALA', 'ARG', 'LEU']	['H', 'T']	[[(('test', 2571), (-66.27652740478516, -44.23377990722656)), (('test', 2579), (-63.31657028198242, -39.85236740112305)), (('test', 2590), (-61.25957107543945, -31.830169677734375)), (('test', 2595), (-91.00418090820312, 2.998133659362793)), (('test', 2600), (67.24420928955078, 27.010845184326172)), (('test', 2611), (-60.69169616699219, -22.111278533935547))]]	['LEU', 'ALA', 'LEU']	[1, 0, 1]
1clv	A	174	common		['MET', 'ILE', 'ASP', 'LEU', 'GLY', 'VAL']	['H', 'T', '-']	[[(('test', 1366), (-63.82817840576172, -42.288421630859375)), (('test', 1374), (-61.00638198852539, -40.69157409667969)), (('test', 1382), (-61.47396469116211, -33.10085678100586)), (('test', 1390), (-83.44137573242188, 9.339320182800293)), (('test', 1398), (91.05538177490234, 14.700443267822266)), (('test', 1402), (-77.26710510253906, 153.1638946533203))]]	['MET', 'LEU', 'VAL']	[1, 1, 0]
1cm5	A	237	common		['ALA', 'ALA', 'LYS', 'TYR', 'GLY', 'TYR']	['H', 'T', '-']	[[(('test', 1893), (-63.18207931518555, -39.60090637207031)), (('test', 1898), (-58.2535285949707, -30.846099853515625)), (('test', 1903), (-62.950355529785156, -25.33002471923828)), (('test', 1912), (-95.86302185058594, 6.217854976654053)), (('test', 1924), (82.31593322753906, 19.316125869750977)), (('test', 1928), (-113.4178466796875, 144.5363006591797))]]	['ALA', 'TYR', 'TYR']	[1, 0, 1]
1cm7	A	329	common		['ALA', 'LEU', 'GLU', 'GLU', 'GLY', 'ILE']	['H', 'T', '-']	[[(('test', 2521), (-65.4104232788086, -33.67387008666992)), (('test', 2526), (-74.05079650878906, -40.85551452636719)), (('test', 2534), (-61.94013595581055, -30.672637939453125)), (('test', 2543), (-83.0308837890625, -4.703529357910156)), (('test', 2552), (85.55752563476562, 11.013832092285156)), (('test', 2556), (-73.0396499633789, 109.72705841064453))]]	['ALA', 'GLU', 'ILE']	[1, 0, 1]
1cm8	A	144	common		['ILE', 'HIS', 'ALA', 'ALA', 'GLY', 'ILE']	['H', 'T', 'E']	[[(('test', 1054), (-49.64091491699219, -40.729522705078125)), (('test', 1062), (-74.87112426757812, -46.56427764892578)), (('test', 1072), (-58.19207763671875, -27.606351852416992)), (('test', 1077), (-82.41044616699219, 5.22775936126709)), (('test', 1082), (72.83475494384766, 12.730515480041504)), (('test', 1086), (-95.256591796875, 152.31668090820312))]]	['ILE', 'ALA', 'ILE']	[1, 0, 1]
1cma	A	92	common		['MET', 'ARG', 'GLU', 'MET', 'GLY', 'ILE']	['H', 'T', '-']	[[(('test', 732), (-58.38870620727539, -47.4466552734375)), (('test', 740), (-47.83435821533203, -49.30595397949219)), (('test', 751), (-56.84104537963867, -44.29952621459961)), (('test', 760), (-62.006752014160156, -28.32218360900879)), (('test', 768), (102.6910171508789, 35.71656036376953)), (('test', 772), (-112.68280792236328, 106.0816879272461))]]	['MET', 'MET', 'ILE']	[1, 0, 1]
1cms	A	142	common		['MET', 'MET', 'ASN', 'ARG', 'HIS', 'LEU']	['H', 'T', '-']	[[(('test', 1096), (-59.63106155395508, -35.424156188964844)), (('test', 1104), (-71.78885650634766, -47.44313049316406)), (('test', 1112), (-53.99269485473633, -45.09970474243164)), (('test', 1120), (-86.82792663574219, 6.939043998718262)), (('test', 1131), (56.48058319091797, 42.16515350341797)), (('test', 1141), (-78.06085205078125, -18.625415802001953))]]	['MET', 'ARG', 'LEU']	[1, 0, 1]
1cmx	A	22	common		['ALA', 'HIS', 'LYS', 'LEU', 'GLY', 'LEU']	['H', 'T', 'B']	[[(('test', 130), (-51.07972717285156, -51.49323654174805)), (('test', 135), (-61.86274337768555, -35.48554229736328)), (('test', 145), (-71.95382690429688, -25.768451690673828)), (('test', 154), (-77.04266357421875, -29.037494659423828)), (('test', 162), (141.509033203125, -3.9630401134490967)), (('test', 166), (-58.55485534667969, 132.31292724609375))]]	['ALA', 'LEU', 'LEU']	[1, 0, 0]
1cmx	A	218	common	interface	['ALA', 'ASN', 'GLU', 'GLU', 'ASP', 'VAL']	['H', 'T', '-']	[[(('test', 1561), (-62.613643646240234, -57.68039321899414)), (('test', 1566), (-49.62275314331055, -36.41116714477539)), (('test', 1574), (-71.9228744506836, -36.130130767822266)), (('test', 1583), (-87.54280853271484, -6.240359306335449)), (('test', 1592), (72.208251953125, 26.037538528442383)), (('test', 1600), (-101.10287475585938, 131.2893524169922))]]	['ALA', 'GLU', 'VAL']	[1, 0, 1]
1cnt	1	39	common		['VAL', 'LYS', 'HIS', 'GLN', 'GLY', 'LEU']	['H', 'T', '-']	[[(('test', 236), (-56.61039352416992, -40.792564392089844)), (('test', 243), (-66.86830139160156, -42.851707458496094)), (('test', 252), (-60.834747314453125, -41.869834899902344)), (('test', 262), (-88.1439208984375, 2.350686550140381)), (('test', 271), (63.12812042236328, 62.890682220458984))]]	['VAL', 'GLN', 'LEU']	[1, 0, 1]
1cnt	1	127	common	interface	['MET', 'ILE', 'LEU', 'LEU', 'GLU', 'TYR']	['H', 'T', '-']	[[(('test', 809), (-53.58216857910156, -39.85398864746094)), (('test', 817), (-60.99505615234375, -52.7165412902832)), (('test', 825), (-63.38302230834961, -27.962940216064453)), (('test', 833), (-91.8630142211914, -0.5510743856430054)), (('test', 841), (61.55509948730469, 43.878334045410156)), (('test', 850), (-109.65818786621094, 137.19293212890625))]]	['MET', 'LEU', 'TYR']	[1, 0, 1]
1cnz	A	329	common		['ALA', 'LEU', 'GLU', 'GLU', 'GLY', 'VAL']	['H', 'T', '-']	[[(('test', 2529), (-50.10928726196289, -48.6352424621582)), (('test', 2534), (-66.69197845458984, -35.44660186767578)), (('test', 2542), (-59.2506217956543, -47.85191345214844)), (('test', 2551), (-63.59578323364258, -16.08349609375)), (('test', 2560), (91.63011932373047, 18.385656356811523)), (('test', 2564), (-70.58604431152344, 130.05926513671875))]]	['ALA', 'GLU', 'VAL']	[1, 0, 1]
1col	A	140	common		['TRP', 'VAL', 'LEU', 'SER', 'GLY', 'ILE']	['H', 'T', '-']	[[(('test', 1048), (-69.70452880859375, -33.46567916870117)), (('test', 1062), (-79.0011978149414, -38.30332565307617)), (('test', 1069), (-63.484764099121094, -36.05973815917969)), (('test', 1077), (-82.32201385498047, 1.8667640686035156)), (('test', 1083), (107.35942077636719, -4.502368927001953)), (('test', 1087), (-78.14727020263672, 136.77549743652344))]]	['TRP', 'SER', 'ILE']	[1, 0, 0]
1coy	A	30	common		['LEU', 'THR', 'GLN', 'ALA', 'GLY', 'ILE']	['H', 'T', '-']	[[(('test', 169), (-60.77616882324219, -53.10625457763672)), (('test', 177), (-64.60559844970703, -35.016944885253906)), (('test', 184), (-66.8991470336914, -29.461238861083984)), (('test', 193), (-77.82935333251953, -3.0090181827545166)), (('test', 198), (88.17196655273438, 15.739623069763184)), (('test', 202), (-95.62201690673828, 119.3964614868164))]]	['LEU', 'ALA', 'ILE']	[1, 0, 1]
1coy	A	181	common		['ALA', 'GLN', 'ARG', 'SER', 'GLY', 'PHE']	['H', 'T', '-']	[[(('test', 1330), (-67.50867462158203, -48.1296501159668)), (('test', 1335), (-64.89350128173828, -37.76884841918945)), (('test', 1344), (-60.20796585083008, -23.673715591430664)), (('test', 1355), (-97.13687133789062, 10.999146461486816)), (('test', 1361), (85.48346710205078, 5.279193878173828)), (('test', 1365), (-85.52886199951172, 146.42835998535156))]]	['ALA', 'SER', 'PHE']	[1, 0, 1]
1coz	A	81	common		['ILE', 'ILE', 'ASP', 'HIS', 'ASN', 'ILE']	['H', 'T', '-']	[[(('test', 685), (-57.809471130371094, -36.333988189697266)), (('test', 693), (-76.41326904296875, -55.99430465698242)), (('test', 701), (-54.79148864746094, -35.88984298706055)), (('test', 709), (-106.4185562133789, 8.362316131591797)), (('test', 719), (48.994998931884766, 54.424354553222656)), (('test', 727), (-75.34492492675781, 137.01644897460938))]]	['ILE', 'HIS', 'ILE']	[1, 0, 1]
1cp2	A	106	common		['LEU', 'GLU', 'GLN', 'LEU', 'GLY', 'ALA']	['H', 'T', '-']	[[(('test', 754), (-67.95079040527344, -52.66282653808594)), (('test', 762), (-57.21141052246094, -50.60309982299805)), (('test', 771), (-52.2489013671875, -38.98625564575195)), (('test', 780), (-87.84905242919922, 11.37828254699707)), (('test', 788), (63.511383056640625, 40.497825622558594)), (('test', 792), (-72.84351348876953, -23.81398582458496))]]	['LEU', 'LEU', 'ALA']	[1, 0, 0]
1cp7	A	45	common		['LEU', 'ASP', 'ALA', 'ALA', 'GLY', 'TYR']	['H', 'T', '-']	[[(('test', 325), (-66.21932220458984, -44.64902877807617)), (('test', 333), (-60.356468200683594, -41.09983444213867)), (('test', 341), (-66.36433410644531, -27.087093353271484)), (('test', 346), (-86.89747619628906, -1.8713712692260742)), (('test', 351), (101.72989654541016, 1.645918846130371)), (('test', 355), (-71.89105987548828, 154.8670654296875))]]	['LEU', 'ALA', 'TYR']	[1, 0, 1]
1cp7	A	112	common		['VAL', 'SER', 'ARG', 'ALA', 'GLY', 'TYR']	['H', 'T', '-']	[[(('test', 784), (-62.578426361083984, -41.6474494934082)), (('test', 791), (-72.32855224609375, -43.433902740478516)), (('test', 797), (-62.34136199951172, -36.32215118408203)), (('test', 808), (-77.52355194091797, -15.89609432220459)), (('test', 813), (67.37420654296875, 36.54592514038086)), (('test', 817), (-74.95175170898438, 132.04281616210938))]]	['VAL', 'ALA', 'TYR']	[1, 0, 1]
1cp7	A	186	common		['PHE', 'ALA', 'GLY', 'LEU', 'ASN', 'VAL']	['H', 'T', '-']	[[(('test', 1384), (-67.79178619384766, -32.17176055908203)), (('test', 1395), (-63.68610382080078, -35.47315979003906)), (('test', 1400), (-67.41185760498047, -22.028797149658203)), (('test', 1404), (-93.79328918457031, -7.736063480377197)), (('test', 1412), (63.882293701171875, 40.146392822265625)), (('test', 1420), (-112.53336334228516, 120.63031005859375))]]	['PHE', 'LEU', 'VAL']	[1, 0, 1]
1cp7	A	208	common		['PHE', 'LYS', 'ASN', 'VAL', 'GLY', 'VAL']	['H', 'T', '-']	[[(('test', 1524), (-70.9955062866211, -45.590457916259766)), (('test', 1535), (-58.2335319519043, -40.39631271362305)), (('test', 1544), (-61.839324951171875, -26.694107055664062)), (('test', 1552), (-104.1357421875, 17.910629272460938)), (('test', 1559), (87.83294677734375, 8.296401023864746)), (('test', 1563), (-84.65394592285156, 133.66221618652344))]]	['PHE', 'VAL', 'VAL']	[1, 0, 1]
1cp9	A	117	common	interface	['PHE', 'ILE', 'ASP', 'TYR', 'ASP', 'PHE']	['H', 'T', '-']	[[(('test', 958), (-66.36727905273438, -39.24769592285156)), (('test', 969), (-67.99711608886719, -47.31450271606445)), (('test', 977), (-70.88905334472656, -37.335609436035156)), (('test', 985), (-81.2944564819336, -9.836432456970215)), (('test', 997), (61.20100784301758, 61.616004943847656)), (('test', 1005), (-156.880615234375, 168.0628662109375))]]	['PHE', 'TYR', 'PHE']	[1, 0, 1]
1cpo	A	35	common		['LEU', 'ALA', 'ASN', 'HIS', 'GLY', 'TYR']	['H', 'T', 'S']	[[(('test', 255), (-65.19068908691406, -45.10926055908203)), (('test', 263), (-64.59871673583984, -37.490108489990234)), (('test', 268), (-64.28250885009766, -28.230571746826172)), (('test', 276), (-96.98369598388672, 0.5750529766082764)), (('test', 286), (76.53022003173828, 12.068999290466309)), (('test', 290), (-69.5594253540039, -26.75591468811035))]]	['LEU', 'HIS', 'TYR']	[1, 0, 1]
1cpt	A	167	common		['MET', 'THR', 'ALA', 'LEU', 'GLY', 'VAL']	['H', 'T', '-']	[[(('test', 1323), (-64.9085922241211, -50.880672454833984)), (('test', 1331), (-54.791107177734375, -43.87971878051758)), (('test', 1338), (-65.20691680908203, -41.71204376220703)), (('test', 1343), (-68.82234191894531, -38.0180778503418)), (('test', 1351), (106.26883697509766, 15.76152515411377)), (('test', 1355), (-78.18224334716797, 130.99691772460938))]]	['MET', 'LEU', 'VAL']	[1, 0, 1]
1cpy	A	323	common		['LEU', 'LEU', 'ASN', 'GLN', 'ASP', 'LEU']	['H', 'T', '-']	[[(('test', 2453), (-54.95867919921875, -59.06150817871094)), (('test', 2461), (-51.5993537902832, -41.90665054321289)), (('test', 2469), (-71.77687072753906, -17.261627197265625)), (('test', 2477), (-105.64791870117188, 40.975914001464844)), (('test', 2486), (47.81181335449219, 40.31927490234375)), (('test', 2494), (-101.2625732421875, 102.44673156738281))]]	['LEU', 'GLN', 'LEU']	[1, 0, 0]
1cqm	A	30	common		['LEU', 'GLU', 'ASN', 'TYR', 'GLY', 'ALA']	['H', 'T', '-']	[[(('test', 243), (-55.4805908203125, -46.77722930908203)), (('test', 251), (-66.39659881591797, -41.472816467285156)), (('test', 260), (-64.9786376953125, -29.22926139831543)), (('test', 268), (-96.7833480834961, 18.216691970825195)), (('test', 280), (79.52941131591797, 14.724849700927734)), (('test', 284), (-83.28285217285156, 147.63880920410156))]]	['LEU', 'TYR', 'ALA']	[1, 0, 0]
1cqx	A	381	common		['LEU', 'LYS', 'ASN', 'LEU', 'GLY', 'ILE']	['H', 'T', '-']	[[(('test', 2970), (-66.69947052001953, -36.89663314819336)), (('test', 2978), (-61.909271240234375, -41.06626510620117)), (('test', 2987), (-62.73490524291992, -22.84498405456543)), (('test', 2995), (-90.5038070678711, 12.225000381469727)), (('test', 3003), (79.96900177001953, 15.119243621826172)), (('test', 3007), (-80.35873413085938, 138.92185974121094))]]	['LEU', 'LEU', 'ILE']	[1, 0, 0]
1cqz	A	112	common		['LEU', 'LYS', 'LYS', 'LYS', 'GLY', 'PHE']	['H', 'T', 'S', '-']	[[(('test', 412), (-49.445438385009766, -35.488243103027344)), (('test', 420), (-67.93605041503906, -50.676048278808594)), (('test', 429), (-54.813053131103516, -48.40544128417969)), (('test', 438), (-62.644500732421875, -2.899620532989502)), (('test', 447), (79.34988403320312, 71.8847885131836)), (('test', 451), (-137.72515869140625, 155.94198608398438))]]	['LEU', 'LYS', 'PHE']	[1, 0, 1]
1cqz	A	170	common		['LEU', 'ASP', 'THR', 'LEU', 'LYS', 'ALA']	['H', 'T', '-']	[[(('test', 881), (-50.483970642089844, -45.12957000732422)), (('test', 889), (-56.45930862426758, -61.3326530456543)), (('test', 897), (-46.599266052246094, -66.94273376464844)), (('test', 904), (-44.75352478027344, -42.565650939941406)), (('test', 912), (85.8846664428711, 62.980552673339844)), (('test', 921), (-168.02462768554688, 175.3739013671875))]]	['LEU', 'LEU', 'ALA']	[0, 0, 0]
1cqz	A	193	common		['ALA', 'ARG', 'ASP', 'MET', 'GLY', 'MET']	['H', 'T', '-']	[[(('test', 1061), (-60.93205642700195, -41.29240798950195)), (('test', 1066), (-74.69392395019531, -29.849538803100586)), (('test', 1077), (-64.84258270263672, -31.77875328063965)), (('test', 1085), (-82.99662780761719, -16.21613311767578)), (('test', 1093), (105.82644653320312, 17.962017059326172)), (('test', 1097), (-111.03813171386719, 153.46279907226562))]]	['ALA', 'MET', 'MET']	[1, 0, 1]
1cqz	A	279	common		['LEU', 'ALA', 'GLN', 'ALA', 'GLY', 'PHE']	['H', 'T', '-']	[[(('test', 1726), (-67.20415496826172, -36.56652069091797)), (('test', 1734), (-67.46414184570312, -55.805030822753906)), (('test', 1739), (-54.29838180541992, -22.976482391357422)), (('test', 1748), (-83.04698944091797, 7.793920993804932)), (('test', 1753), (96.74154663085938, 19.849281311035156)), (('test', 1757), (-126.45401000976562, 158.56747436523438))]]	['LEU', 'ALA', 'PHE']	[0, 0, 1]
1cqz	A	319	common	interface	['LEU', 'ASP', 'LYS', 'LEU', 'GLY', 'ILE']	['H', 'T', '-']	[[(('test', 2034), (-82.74099731445312, -51.544342041015625)), (('test', 2042), (-47.146297454833984, -48.241703033447266)), (('test', 2050), (-65.77874755859375, -34.63764190673828)), (('test', 2059), (-84.3348159790039, -1.6033985614776611)), (('test', 2067), (77.55177307128906, -16.90262222290039)), (('test', 2071), (-69.25440979003906, 125.826171875))]]	['LEU', 'LEU', 'ILE']	[1, 0, 1]
1crk	A	182	common		['LEU', 'ILE', 'ASP', 'ASP', 'HIS', 'PHE']	['H', 'T', '-']	[[(('test', 1431), (-71.58100891113281, -21.74896240234375)), (('test', 1439), (-75.24932098388672, -38.708621978759766)), (('test', 1447), (-70.88607025146484, -41.44386291503906)), (('test', 1455), (-66.72441864013672, -20.61710548400879)), (('test', 1463), (68.02769470214844, 45.8431396484375)), (('test', 1473), (-108.40213775634766, -13.998503684997559))]]	['LEU', 'ASP', 'PHE']	[1, 0, 1]
1crk	A	197	common		['LEU', 'THR', 'CYS', 'ALA', 'GLY', 'MET']	['H', 'T', '-']	[[(('test', 1555), (-93.00707244873047, -48.95344924926758)), (('test', 1563), (-69.477783203125, -32.893394470214844)), (('test', 1570), (-75.06626892089844, -7.902638912200928)), (('test', 1576), (-99.89201354980469, 11.55846118927002)), (('test', 1581), (70.04788970947266, 36.373966217041016)), (('test', 1585), (-101.99549865722656, 7.554943084716797))]]	['LEU', 'ALA', 'MET']	[1, 0, 1]
1crk	A	259	common	interface	['ILE', 'LYS', 'GLU', 'ARG', 'GLY', 'TRP']	['H', 'T', '-']	[[(('test', 2070), (-79.83329772949219, -36.64753723144531)), (('test', 2078), (-63.9394645690918, -26.802833557128906)), (('test', 2087), (-68.01957702636719, -33.967613220214844)), (('test', 2096), (-96.89298248291016, -6.416982173919678)), (('test', 2107), (117.89769744873047, 1.299804449081421)), (('test', 2111), (-101.72161102294922, 148.5576629638672))]]	['ILE', 'ARG', 'TRP']	[1, 0, 0]
1crk	A	307	common		['LEU', 'GLU', 'ASN', 'LEU', 'ARG', 'LEU']	['H', 'T', 'E']	[[(('test', 2462), (-55.48760223388672, -53.33365249633789)), (('test', 2470), (-59.39625549316406, -40.38351821899414)), (('test', 2479), (-72.50740814208984, -31.949800491333008)), (('test', 2487), (-83.37972259521484, -6.718489170074463)), (('test', 2495), (69.57476043701172, 31.04778289794922)), (('test', 2506), (-106.69580078125, 173.46426391601562))]]	['LEU', 'LEU', 'LEU']	[1, 0, 1]
1cs1	A	163	common		['ALA', 'ARG', 'GLU', 'VAL', 'GLY', 'ALA']	['H', 'T', '-']	[[(('test', 1226), (-67.83433532714844, -48.60881805419922)), (('test', 1231), (-58.4840202331543, -34.440670013427734)), (('test', 1242), (-58.519954681396484, -38.46929168701172)), (('test', 1251), (-98.53714752197266, 14.955339431762695)), (('test', 1258), (72.01492309570312, 17.49117660522461)), (('test', 1262), (-87.97675323486328, 143.22079467773438))]]	['ALA', 'VAL', 'ALA']	[1, 0, 1]
1cs1	A	226	common	interface	['ALA', 'ASN', 'ASN', 'ILE', 'GLY', 'VAL']	['H', 'T', '-']	[[(('test', 1709), (-62.73457717895508, -39.07052993774414)), (('test', 1714), (-72.28643798828125, -43.394195556640625)), (('test', 1722), (-56.652915954589844, -47.031246185302734)), (('test', 1730), (-94.25286102294922, -1.2127301692962646)), (('test', 1738), (73.23348236083984, 36.92009735107422)), (('test', 1742), (-104.95420837402344, 14.006378173828125))]]	['ALA', 'ILE', 'VAL']	[1, 0, 1]
1cs4	A	554	common		['LEU', 'LYS', 'GLU', 'HIS', 'SER', 'ILE']	['H', 'T', '-']	[[(('test', 1388), (-64.26714324951172, -33.91020202636719)), (('test', 1396), (-72.07408142089844, -53.164085388183594)), (('test', 1405), (-55.77876281738281, -30.41625213623047)), (('test', 1414), (-99.24987030029297, 7.9684624671936035)), (('test', 1424), (54.34440231323242, 61.0954475402832)), (('test', 1430), (-104.43087768554688, 131.41513061523438))]]	['LEU', 'HIS', 'ILE']	[1, 0, 1]
1csc	A	157	common		['ALA', 'TYR', 'ALA', 'GLU', 'GLY', 'ILE']	['H', 'T', '-']	[[(('test', 1180), (-64.55786895751953, -40.47267532348633)), (('test', 1185), (-57.95416259765625, -46.982513427734375)), (('test', 1197), (-61.24855422973633, -37.097412109375)), (('test', 1202), (-75.79596710205078, -9.630780220031738)), (('test', 1211), (96.67720031738281, 16.855669021606445)), (('test', 1215), (-55.572021484375, 151.28565979003906))]]	['ALA', 'GLU', 'ILE']	[1, 0, 0]
1csc	A	382	common		['LEU', 'GLN', 'TYR', 'TYR', 'GLY', 'MET']	['H', 'T', '-']	[[(('test', 2898), (-53.34801483154297, -51.85344696044922)), (('test', 2906), (-49.71390151977539, -48.3330192565918)), (('test', 2915), (-52.24794387817383, -50.640350341796875)), (('test', 2927), (-74.36005401611328, 0.671730101108551)), (('test', 2939), (102.98077392578125, -6.761467456817627)), (('test', 2943), (-85.74299621582031, 82.13154602050781))]]	['LEU', 'TYR', 'MET']	[1, 0, 0]
1csn	A	122	common		['ILE', 'HIS', 'GLU', 'LYS', 'SER', 'LEU']	['H', 'T', 'E']	[[(('test', 908), (-67.56745910644531, -43.21284103393555)), (('test', 916), (-63.88153839111328, -40.597557067871094)), (('test', 926), (-64.45059204101562, -15.975525856018066)), (('test', 935), (-95.68989562988281, 14.4175386428833)), (('test', 944), (69.17781829833984, 29.926576614379883)), (('test', 950), (-126.4151382446289, 151.44757080078125))]]	['ILE', 'LYS', 'LEU']	[1, 0, 0]
1ct9	A	336	common	interface	['ILE', 'LYS', 'ALA', 'MET', 'GLY', 'ILE']	['H', 'T', '-']	[[(('test', 2539), (-60.67609405517578, -41.77288818359375)), (('test', 2547), (-69.79138946533203, -32.17168426513672)), (('test', 2556), (-65.06001281738281, -28.48988914489746)), (('test', 2561), (-78.12506103515625, -7.948829174041748)), (('test', 2569), (94.8106689453125, 6.603964328765869)), (('test', 2573), (-87.42826080322266, 130.0830535888672))]]	['ILE', 'MET', 'ILE']	[1, 0, 0]
1ct9	A	392	common	interface	['MET', 'SER', 'ALA', 'TRP', 'GLY', 'VAL']	['H', 'T', '-']	[[(('test', 2976), (-66.6810531616211, -39.34975814819336)), (('test', 2984), (-64.65851593017578, -29.049705505371094)), (('test', 2990), (-57.402523040771484, -21.351703643798828)), (('test', 2995), (-120.45895385742188, 25.62583351135254)), (('test', 3009), (59.28315353393555, 46.38848114013672)), (('test', 3013), (-124.6594467163086, 132.63052368164062))]]	['MET', 'TRP', 'VAL']	[1, 0, 0]
1cvl	A	37	common		['LEU', 'GLN', 'SER', 'HIS', 'GLY', 'ALA']	['H', 'T', '-']	[[(('test', 285), (-58.466304779052734, -41.28076171875)), (('test', 293), (-62.76335906982422, -36.27490997314453)), (('test', 302), (-67.04547882080078, -17.375316619873047)), (('test', 308), (-104.4490966796875, 20.332883834838867)), (('test', 318), (84.4730224609375, 4.254042625427246)), (('test', 322), (-82.01107788085938, 147.1376495361328))]]	['LEU', 'HIS', 'ALA']	[1, 0, 0]
1cw0	A	32	common		['LEU', 'THR', 'GLY', 'GLN', 'GLY', 'LEU']	['H', 'T', '-']	[[(('test', 234), (-65.55823516845703, -41.789188385009766)), (('test', 242), (-60.706764221191406, -41.752586364746094)), (('test', 249), (-63.69475173950195, -25.579387664794922)), (('test', 253), (-83.47019958496094, -4.989943981170654)), (('test', 262), (80.89654541015625, 15.643960952758789)), (('test', 266), (-86.86502838134766, 122.0361099243164))]]	['LEU', 'GLN', 'LEU']	[1, 0, 1]
1cw0	A	104	common		['LEU', 'GLN', 'GLU', 'LEU', 'GLY', 'TRP']	['H', 'T', '-']	[[(('test', 839), (-55.287811279296875, -43.9235725402832)), (('test', 847), (-63.445682525634766, -39.7158088684082)), (('test', 856), (-63.75299072265625, -23.41596031188965)), (('test', 865), (-90.07402801513672, -1.2870960235595703)), (('test', 873), (91.23433685302734, 15.556910514831543)), (('test', 877), (-100.318603515625, 134.7969207763672))]]	['LEU', 'LEU', 'TRP']	[1, 0, 1]
1cxa	A	64	common		['ALA', 'GLY', 'ALA', 'LYS', 'GLY', 'LEU']	['H', 'T', '-']	[[(('test', 431), (-57.01072311401367, -41.168941497802734)), (('test', 436), (-63.81343460083008, -38.34595489501953)), (('test', 440), (-67.61140441894531, -26.633155822753906)), (('test', 445), (-83.117919921875, -3.8039534091949463)), (('test', 454), (113.23492431640625, 24.53725242614746)), (('test', 458), (-94.08126831054688, 115.87210845947266))]]	['ALA', 'LYS', 'LEU']	[1, 0, 0]
1cyd	A	27	common		['LEU', 'HIS', 'ALA', 'SER', 'GLY', 'ALA']	['H', 'T', '-']	[[(('test', 170), (-65.8683090209961, -39.11149597167969)), (('test', 178), (-62.228309631347656, -46.35370635986328)), (('test', 188), (-65.21615600585938, -20.48923683166504)), (('test', 193), (-92.63101196289062, 7.975135326385498)), (('test', 199), (87.43587493896484, 2.2652902603149414)), (('test', 203), (-80.51825714111328, 147.1871337890625))]]	['LEU', 'SER', 'ALA']	[1, 0, 0]
1cyd	A	122	common	interface	['MET', 'ILE', 'ASN', 'ARG', 'GLY', 'VAL']	['H', 'T', '-']	[[(('test', 880), (-56.587493896484375, -43.010772705078125)), (('test', 888), (-64.84423828125, -43.28528594970703)), (('test', 896), (-57.92188262939453, -43.57990646362305)), (('test', 904), (-80.20023345947266, -14.378958702087402)), (('test', 915), (74.50846862792969, 27.12912940979004)), (('test', 919), (-106.05084228515625, 156.28744506835938))]]	['MET', 'ARG', 'VAL']	[1, 0, 1]
1cyd	A	167	common	interface	['LEU', 'GLY', 'PRO', 'HIS', 'LYS', 'ILE']	['H', 'G', 'T', 'E']	[[(('test', 1209), (-97.64911651611328, -11.379061698913574)), (('test', 1217), (-53.26285171508789, -41.62815856933594)), (('test', 1221), (-67.30423736572266, -13.550817489624023)), (('test', 1228), (-98.93888092041016, 14.694480895996094)), (('test', 1238), (62.51700973510742, 27.52036476135254)), (('test', 1247), (-103.23616790771484, 125.0111083984375))]]	['LEU', 'HIS', 'ILE']	[1, 0, 1]
1cyg	A	121	common		['ALA', 'HIS', 'ALA', 'LYS', 'GLY', 'ILE']	['H', 'T', '-']	[[(('test', 932), (-68.3890609741211, -54.17936706542969)), (('test', 937), (-50.270851135253906, -51.158206939697266)), (('test', 947), (-52.70908737182617, -31.298904418945312)), (('test', 952), (-101.87993621826172, 13.788979530334473)), (('test', 961), (67.43377685546875, 42.45447540283203)), (('test', 965), (-126.66973876953125, 126.37114715576172))]]	['ALA', 'LYS', 'ILE']	[1, 0, 1]
1cz3	A	89	common		['LEU', 'GLU', 'GLY', 'LYS', 'GLY', 'TYR']	['H', 'T', '-']	[[(('test', 695), (-70.57413482666016, -37.84654998779297)), (('test', 703), (-60.49281311035156, -42.39846420288086)), (('test', 712), (-56.6474723815918, -27.890451431274414)), (('test', 716), (-89.99053955078125, 9.568238258361816)), (('test', 725), (93.96358489990234, -7.02375602722168)), (('test', 729), (-67.61166381835938, 124.65975952148438))]]	['LEU', 'LYS', 'TYR']	[1, 0, 1]
1cz3	A	109	common	interface	['PHE', 'LEU', 'ARG', 'GLU', 'LYS', 'LEU']	['H', 'T', '-']	[[(('test', 846), (-69.64454650878906, -37.45299530029297)), (('test', 857), (-65.53269958496094, -41.437007904052734)), (('test', 865), (-63.48324966430664, -35.95962905883789)), (('test', 876), (-84.9004135131836, 5.929099082946777)), (('test', 885), (53.7273063659668, 32.58554458618164)), (('test', 894), (-97.40504455566406, 81.08009338378906))]]	['PHE', 'GLU', 'LEU']	[1, 0, 1]
1cza	N	138	common		['MET', 'GLU', 'LYS', 'ARG', 'LYS', 'ILE']	['H', 'T', '-']	[[(('test', 982), (-71.01939392089844, -35.707115173339844)), (('test', 990), (-58.46422576904297, -60.26720428466797)), (('test', 999), (-49.66952133178711, -38.93653869628906)), (('test', 1008), (-99.2958755493164, 2.7578279972076416)), (('test', 1019), (48.498069763183594, 56.210121154785156)), (('test', 1028), (-120.33184051513672, 16.471487045288086))]]	['MET', 'ARG', 'ILE']	[1, 0, 1]
1cza	N	313	common		['MET', 'ALA', 'LYS', 'GLU', 'GLY', 'LEU']	['H', 'T', 'S']	[[(('test', 2370), (-58.575355529785156, -43.37731170654297)), (('test', 2378), (-60.62226104736328, -48.00672149658203)), (('test', 2383), (-57.2855224609375, -32.75870895385742)), (('test', 2392), (-88.43571472167969, 6.188050270080566)), (('test', 2401), (71.61932373046875, 16.904983520507812)), (('test', 2405), (-85.28998565673828, -14.37720012664795))]]	['MET', 'GLU', 'LEU']	[1, 0, 1]
1cza	N	586	common		['LEU', 'ASP', 'TYR', 'MET', 'GLY', 'ILE']	['H', 'T', '-']	[[(('test', 4552), (-64.47492980957031, -36.42412567138672)), (('test', 4560), (-70.37068939208984, -40.490684509277344)), (('test', 4568), (-61.81679153442383, -36.85826110839844)), (('test', 4580), (-91.70240783691406, -15.24384880065918)), (('test', 4588), (79.17048645019531, 28.65053939819336)), (('test', 4592), (-81.47827911376953, 124.49481201171875))]]	['LEU', 'MET', 'ILE']	[1, 0, 1]
1cza	N	761	common		['PHE', 'THR', 'LYS', 'LYS', 'GLY', 'PHE']	['H', 'T', 'S']	[[(('test', 5916), (-65.3251953125, -36.57486343383789)), (('test', 5927), (-66.67587280273438, -39.001869201660156)), (('test', 5934), (-66.66334533691406, -31.557830810546875)), (('test', 5943), (-81.38372802734375, -1.3772876262664795)), (('test', 5952), (80.20170593261719, 15.737469673156738)), (('test', 5956), (-86.77912139892578, -13.250567436218262))]]	['PHE', 'LYS', 'PHE']	[1, 0, 1]
1cza	N	804	common		['LEU', 'GLN', 'GLN', 'LEU', 'GLY', 'LEU']	['H', 'T', '-']	[[(('test', 6271), (-59.40969467163086, -43.06602096557617)), (('test', 6279), (-64.85264587402344, -44.17283630371094)), (('test', 6288), (-63.14178466796875, -28.935089111328125)), (('test', 6297), (-71.69222259521484, -40.880706787109375)), (('test', 6305), (139.81982421875, 21.71343231201172)), (('test', 6309), (-112.50436401367188, 139.91793823242188))]]	['LEU', 'LEU', 'LEU']	[1, 1, 0]
1czc	A	147	common		['PHE', 'ASN', 'SER', 'ALA', 'GLY', 'LEU']	['H', 'T', '-']	[[(('test', 1042), (-68.54673767089844, -39.57851028442383)), (('test', 1053), (-65.17237091064453, -39.164886474609375)), (('test', 1061), (-66.52535247802734, -25.23870277404785)), (('test', 1067), (-79.53956604003906, -13.02507209777832)), (('test', 1072), (101.95096588134766, 1.8676027059555054)), (('test', 1076), (-88.8512954711914, 144.51820373535156))]]	['PHE', 'ALA', 'LEU']	[1, 0, 1]
1czc	A	341	common		['LEU', 'GLN', 'GLU', 'LYS', 'GLY', 'ALA']	['H', 'T', '-']	[[(('test', 2550), (-60.13298416137695, -42.459171295166016)), (('test', 2558), (-66.4640121459961, -36.78974914550781)), (('test', 2567), (-66.67828369140625, -28.286964416503906)), (('test', 2576), (-83.85601806640625, -1.7941690683364868)), (('test', 2585), (75.11282348632812, 38.991580963134766)), (('test', 2589), (-58.53034973144531, 139.23423767089844))]]	['LEU', 'LYS', 'ALA']	[1, 0, 0]
1czp	A	30	common	interface	['ALA', 'GLU', 'GLU', 'GLN', 'GLY', 'TYR']	['H', 'T', '-']	[[(('test', 240), (-55.347164154052734, -48.47347640991211)), (('test', 245), (-61.99368667602539, -44.132076263427734)), (('test', 254), (-58.92744445800781, -32.52698516845703)), (('test', 263), (-91.9125747680664, 7.858002185821533)), (('test', 272), (101.18018341064453, 11.16048526763916)), (('test', 276), (-121.33426666259766, 99.4965591430664))]]	['ALA', 'GLN', 'TYR']	[1, 0, 1]
1d0c	A	382	common		['ALA', 'VAL', 'CYS', 'MET', 'ASP', 'LEU']	['H', 'T', '-']	[[(('test', 2505), (-61.2415657043457, -40.86783981323242)), (('test', 2510), (-60.72766876220703, -47.13257598876953)), (('test', 2517), (-59.07852554321289, -28.62925910949707)), (('test', 2523), (-85.63359832763672, 4.909037113189697)), (('test', 2531), (59.14164352416992, 39.4320068359375)), (('test', 2539), (-91.35943603515625, 160.59646606445312))]]	['ALA', 'MET', 'LEU']	[1, 0, 1]
1d0c	A	412	common	interface	['PHE', 'GLN', 'LEU', 'ALA', 'LYS', 'VAL']	['H', 'T', '-']	[[(('test', 2733), (-66.04895782470703, -37.15131378173828)), (('test', 2744), (-65.15995025634766, -44.667686462402344)), (('test', 2753), (-58.778865814208984, -42.63392639160156)), (('test', 2761), (-79.36278533935547, -3.365401268005371)), (('test', 2766), (58.300567626953125, 49.366912841796875)), (('test', 2775), (-119.22551727294922, 128.22189331054688))]]	['PHE', 'ALA', 'VAL']	[1, 0, 1]
1d0k	A	260	common		['PHE', 'LYS', 'ALA', 'HIS', 'GLY', 'TRP']	['H', 'T', '-']	[[(('test', 1741), (-64.12390899658203, -46.92832946777344)), (('test', 1752), (-62.55070877075195, -41.505924224853516)), (('test', 1761), (-62.27732467651367, -31.961679458618164)), (('test', 1766), (-91.13320922851562, 16.68680191040039)), (('test', 1776), (93.95236206054688, 9.482988357543945)), (('test', 1780), (-55.5562858581543, 127.12367248535156))]]	['PHE', 'HIS', 'TRP']	[1, 0, 0]
1d0k	A	295	common		['LEU', 'ALA', 'ALA', 'ALA', 'GLY', 'LEU']	['H', 'T', '-']	[[(('test', 2015), (-62.94747543334961, -39.41717529296875)), (('test', 2023), (-64.91329956054688, -42.20376968383789)), (('test', 2028), (-64.8969497680664, -25.294239044189453)), (('test', 2033), (-82.59539794921875, -2.2652902603149414)), (('test', 2038), (101.8787841796875, 16.32363510131836)), (('test', 2042), (-108.3453369140625, 151.6584014892578))]]	['LEU', 'ALA', 'LEU']	[1, 0, 0]
1d0q	A	90	common		['ALA', 'ALA', 'LYS', 'ALA', 'GLY', 'VAL']	['H', 'T', '-']	[[(('test', 692), (-65.90824890136719, -38.908966064453125)), (('test', 697), (-61.74446105957031, -39.71298599243164)), (('test', 702), (-71.4127197265625, -36.15841293334961)), (('test', 711), (-71.8737564086914, -12.949714660644531)), (('test', 716), (80.14430236816406, 21.546863555908203)), (('test', 720), (-103.86001586914062, 123.21891784667969))]]	['ALA', 'ALA', 'VAL']	[1, 0, 1]
1d0s	A	103	common		['ALA', 'ALA', 'GLN', 'ALA', 'GLY', 'ALA']	['H', 'T', '-']	[[(('test', 706), (-66.18574523925781, -42.911590576171875)), (('test', 711), (-58.10441207885742, -39.94873046875)), (('test', 716), (-63.37604904174805, -36.37969970703125)), (('test', 725), (-88.25019073486328, 0.6196041107177734)), (('test', 730), (69.55562591552734, 24.350297927856445)), (('test', 734), (-101.75784301757812, 158.6112060546875))]]	['ALA', 'ALA', 'ALA']	[1, 0, 0]
1d0s	A	162	common		['LEU', 'ALA', 'GLN', 'ARG', 'GLY', 'VAL']	['H', 'T', 'E']	[[(('test', 1113), (-65.51338195800781, -36.42839813232422)), (('test', 1121), (-53.4925651550293, -38.65601348876953)), (('test', 1126), (-65.4880142211914, -14.491228103637695)), (('test', 1135), (-102.47697448730469, 4.642664432525635)), (('test', 1140), (108.0750503540039, -0.29408594965934753)), (('test', 1144), (-75.34728240966797, 132.8765411376953))]]	['LEU', 'ARG', 'VAL']	[1, 0, 0]
1d0s	A	253	common		['ALA', 'ALA', 'ARG', 'CYS', 'GLY', 'LEU']	['H', 'T', '-']	[[(('test', 1728), (-68.73492431640625, -37.40431594848633)), (('test', 1733), (-63.428524017333984, -46.405757904052734)), (('test', 1738), (-58.21501922607422, -37.91984558105469)), (('test', 1749), (-81.72452545166016, 0.5709551572799683)), (('test', 1755), (62.976863861083984, 37.192901611328125)), (('test', 1759), (-121.55677795410156, 156.13719177246094))]]	['ALA', 'CYS', 'LEU']	[0, 0, 1]
1d0s	A	300	common		['LEU', 'ALA', 'HIS', 'LEU', 'SER', 'MET']	['H', 'T', '-']	[[(('test', 2063), (-72.6751480102539, -29.901376724243164)), (('test', 2071), (-68.30945587158203, -41.578922271728516)), (('test', 2076), (-68.09546661376953, -22.549766540527344)), (('test', 2086), (-92.59246063232422, -5.2678608894348145)), (('test', 2094), (55.955650329589844, 43.3193359375)), (('test', 2100), (-119.94590759277344, 145.25253295898438))]]	['LEU', 'LEU', 'MET']	[1, 0, 1]
1d0s	A	341	common		['LEU', 'ALA', 'ALA', 'SER', 'ASN', 'ILE']	['H', 'T', '-']	[[(('test', 2358), (-53.833038330078125, -48.75056076049805)), (('test', 2366), (-55.28818893432617, -35.59355545043945)), (('test', 2371), (-73.19354248046875, -19.086605072021484)), (('test', 2376), (-99.21110534667969, -0.46012672781944275)), (('test', 2382), (63.31351089477539, 29.38620948791504)), (('test', 2390), (-91.11431121826172, 126.96556854248047))]]	['LEU', 'SER', 'ILE']	[1, 0, 1]
1d1q	A	31	common		['VAL', 'GLU', 'LYS', 'ALA', 'ASN', 'LEU']	['H', 'T', '-']	[[(('test', 229), (-65.465087890625, -43.91529083251953)), (('test', 236), (-66.06803894042969, -43.35856628417969)), (('test', 245), (-61.31232833862305, -33.75437927246094)), (('test', 254), (-92.15187072753906, 5.367537498474121)), (('test', 259), (56.72308349609375, 39.93513870239258)), (('test', 267), (-105.48948669433594, 18.632226943969727))]]	['VAL', 'ALA', 'LEU']	[1, 0, 1]
1d2d	A	16	common		['LEU', 'LYS', 'ALA', 'GLU', 'LYS', 'ALA']	['H', 'T', '-']	[[(('test', 248), (-58.56879806518555, -58.382789611816406)), (('test', 267), (-57.7898063659668, -30.922039031982422)), (('test', 289), (-68.16829681396484, -47.6818962097168)), (('test', 299), (-86.13153076171875, 12.517139434814453)), (('test', 314), (75.01437377929688, 102.52837371826172)), (('test', 336), (-136.73861694335938, 178.91519165039062))]]	['LEU', 'GLU', 'ALA']	[1, 0, 0]
1d2i	A	61	common		['LEU', 'VAL', 'PRO', 'LYS', 'HIS', 'TRP']	['H', 'G', 'T', '-']	[[(('test', 485), (-83.38723754882812, -35.50041580200195)), (('test', 493), (-57.94047546386719, -43.314903259277344)), (('test', 500), (-67.34981536865234, -14.185779571533203)), (('test', 507), (-95.82857513427734, 13.978130340576172)), (('test', 516), (74.2336196899414, 21.91744613647461)), (('test', 526), (-87.83672332763672, 134.72708129882812))]]	['LEU', 'LYS', 'TRP']	[1, 0, 1]
1d2i	A	155	common	interface	['LEU', 'ALA', 'GLU', 'TYR', 'ASN', 'VAL']	['H', 'T', '-']	[[(('test', 1254), (-59.36872863769531, -40.4620475769043)), (('test', 1262), (-63.821983337402344, -42.91971969604492)), (('test', 1267), (-56.13505172729492, -35.79991912841797)), (('test', 1276), (-100.10137939453125, 16.194007873535156)), (('test', 1288), (51.95528030395508, 38.20580291748047)), (('test', 1296), (-73.67841339111328, -36.084693908691406))]]	['LEU', 'TYR', 'VAL']	[1, 0, 1]
1d2k	A	276	common		['TYR', 'ILE', 'LYS', 'ALA', 'GLY', 'VAL']	['H', 'T', '-']	[[(('test', 1931), (-64.61576080322266, -48.949405670166016)), (('test', 1943), (-59.61329650878906, -41.68458557128906)), (('test', 1951), (-67.49677276611328, -26.396501541137695)), (('test', 1960), (-77.25768280029297, -3.8956615924835205)), (('test', 1965), (102.41612243652344, 4.0588812828063965)), (('test', 1969), (-86.29363250732422, 130.61932373046875))]]	['TYR', 'ALA', 'VAL']	[1, 0, 0]
1d2k	A	367	common		['ILE', 'THR', 'LYS', 'ASN', 'GLY', 'MET']	['H', 'T', '-']	[[(('test', 2630), (-60.61215591430664, -50.1015625)), (('test', 2638), (-60.92759704589844, -51.398155212402344)), (('test', 2645), (-52.98091506958008, -47.910701751708984)), (('test', 2654), (-91.4185562133789, 12.349400520324707)), (('test', 2662), (51.248634338378906, 47.19101333618164)), (('test', 2666), (-83.47100067138672, 166.77098083496094))]]	['ILE', 'ASN', 'MET']	[1, 0, 1]
1d2m	A	356	common		['LEU', 'VAL', 'ASP', 'TYR', 'GLY', 'PHE']	['H', 'T', 'S']	[[(('test', 2629), (-63.84992599487305, -31.303695678710938)), (('test', 2637), (-75.05772399902344, -45.779476165771484)), (('test', 2644), (-59.831417083740234, -30.410276412963867)), (('test', 2652), (-103.18376159667969, 17.91541290283203)), (('test', 2664), (75.78002166748047, 15.528961181640625)), (('test', 2668), (-85.61234283447266, -26.463123321533203))]]	['LEU', 'TYR', 'PHE']	[1, 0, 1]
1d2m	A	460	common		['LEU', 'VAL', 'GLU', 'HIS', 'GLY', 'ILE']	['H', 'T', '-']	[[(('test', 3458), (-63.71553421020508, -43.33493423461914)), (('test', 3466), (-61.511207580566406, -39.659420013427734)), (('test', 3473), (-72.22077941894531, -7.262337684631348)), (('test', 3482), (-117.25690460205078, 34.95195770263672)), (('test', 3492), (77.12750244140625, 19.29942512512207)), (('test', 3496), (-111.79813385009766, 135.73690795898438))]]	['LEU', 'HIS', 'ILE']	[1, 0, 0]
1d2n	A	660	common		['LEU', 'GLN', 'GLU', 'MET', 'GLU', 'MET']	['H', 'T', '-']	[[(('test', 1527), (-62.57128143310547, -33.605064392089844)), (('test', 1535), (-63.97712707519531, -47.5576286315918)), (('test', 1544), (-62.398014068603516, -27.19949722290039)), (('test', 1553), (-84.97814178466797, -1.6283470392227173)), (('test', 1561), (67.44445037841797, 24.812192916870117)), (('test', 1570), (-88.92013549804688, -36.79645919799805))]]	['LEU', 'MET', 'MET']	[1, 0, 0]
1d2t	A	124	common		['PHE', 'ALA', 'PHE', 'TYR', 'GLY', 'VAL']	['H', 'T', '-']	[[(('test', 882), (-50.035945892333984, -41.272865295410156)), (('test', 893), (-66.50455474853516, -41.67531967163086)), (('test', 898), (-54.75782012939453, -48.58427429199219)), (('test', 909), (-80.36278533935547, -8.274218559265137)), (('test', 921), (61.9471435546875, 35.436832427978516)), (('test', 925), (-124.64346313476562, -175.40423583984375))]]	['PHE', 'TYR', 'VAL']	[1, 0, 1]
1d2u	A	153	common		['VAL', 'SER', 'ALA', 'ALA', 'THR', 'LEU']	['H', 'T', '-']	[[(('test', 1194), (-60.05891799926758, -47.757843017578125)), (('test', 1201), (-62.14718246459961, -41.20423126220703)), (('test', 1207), (-64.68270874023438, -22.976694107055664)), (('test', 1212), (-84.9052734375, 3.5589749813079834)), (('test', 1217), (64.56281280517578, 40.89475631713867)), (('test', 1224), (-120.59677124023438, 159.2466583251953))]]	['VAL', 'ALA', 'LEU']	[1, 0, 1]
1d3v	A	31	common		['LEU', 'ARG', 'LYS', 'ALA', 'GLY', 'LEU']	['H', 'T']	[[(('test', 178), (-63.24757766723633, -45.03355026245117)), (('test', 186), (-65.90672302246094, -43.54069137573242)), (('test', 197), (-61.730674743652344, -26.521743774414062)), (('test', 206), (-79.56869506835938, 4.1936726570129395)), (('test', 211), (86.14112854003906, 21.396493911743164)), (('test', 215), (-49.21807098388672, -51.01783752441406))]]	['LEU', 'ALA', 'LEU']	[1, 0, 0]
1d3y	A	205	common	interface	['LEU', 'ASN', 'ALA', 'GLU', 'ARG', 'PHE']	['H', 'T']	[[(('test', 1038), (-66.25787353515625, -36.597537994384766)), (('test', 1046), (-62.24215316772461, -51.21119689941406)), (('test', 1054), (-62.96122360229492, -33.19475173950195)), (('test', 1059), (-90.91773986816406, 8.24686050415039)), (('test', 1068), (48.75252151489258, 52.25538635253906)), (('test', 1079), (-63.73269271850586, -34.50510787963867))]]	['LEU', 'GLU', 'PHE']	[1, 0, 0]
1d3y	A	291	common		['ILE', 'ILE', 'ASP', 'TYR', 'ASP', 'LEU']	['H', 'T', '-']	[[(('test', 1665), (-57.959285736083984, -43.24687576293945)), (('test', 1673), (-71.67198181152344, -51.31155776977539)), (('test', 1681), (-61.579715728759766, -37.463417053222656)), (('test', 1689), (-98.6868667602539, 5.440064430236816)), (('test', 1701), (51.03581619262695, 49.11735153198242)), (('test', 1709), (-74.75879669189453, 145.35101318359375))]]	['ILE', 'TYR', 'LEU']	[1, 0, 1]
1d4c	A	222	common		['LEU', 'THR', 'SER', 'MET', 'GLY', 'ALA']	['H', 'T', '-']	[[(('test', 1567), (-49.803192138671875, -50.28645706176758)), (('test', 1575), (-52.79615783691406, -45.11282730102539)), (('test', 1582), (-66.86026000976562, -26.057043075561523)), (('test', 1588), (-80.76057434082031, 0.8101171851158142)), (('test', 1596), (108.09060668945312, 0.2676107883453369)), (('test', 1600), (-67.7675552368164, 159.35086059570312))]]	['LEU', 'MET', 'ALA']	[1, 0, 0]
1d4c	A	348	common		['ALA', 'LEU', 'GLN', 'ALA', 'GLY', 'ALA']	['H', 'T', 'B']	[[(('test', 2484), (-67.23640441894531, -36.043155670166016)), (('test', 2489), (-71.27607727050781, -41.89247512817383)), (('test', 2497), (-64.86553955078125, -13.205002784729004)), (('test', 2506), (-98.74137878417969, 7.648653984069824)), (('test', 2511), (87.29618072509766, 8.331026077270508)), (('test', 2515), (-69.68280792236328, 146.13870239257812))]]	['ALA', 'ALA', 'ALA']	[1, 0, 0]
1d4c	A	379	common		['VAL', 'ARG', 'GLY', 'ASN', 'GLY', 'ALA']	['H', 'T', '-']	[[(('test', 2708), (-63.64897537231445, -45.29679870605469)), (('test', 2715), (-69.4006118774414, -41.43275833129883)), (('test', 2726), (-61.951072692871094, -35.42337417602539)), (('test', 2730), (-76.4794692993164, -6.943961143493652)), (('test', 2738), (127.89742279052734, -4.496361255645752)), (('test', 2742), (-60.814964294433594, 162.0481414794922))]]	['VAL', 'ASN', 'ALA']	[1, 0, 0]
1d5a	A	121	common		['LEU', 'ILE', 'ASP', 'ARG', 'GLY', 'LEU']	['H', 'T', '-']	[[(('test', 1014), (-59.99521255493164, -42.39083480834961)), (('test', 1022), (-63.795143127441406, -59.87198257446289)), (('test', 1030), (-56.8974609375, -42.934322357177734)), (('test', 1038), (-80.72356414794922, -1.0846226215362549)), (('test', 1049), (64.58863830566406, 21.951566696166992)), (('test', 1053), (-82.77096557617188, 141.30062866210938))]]	['LEU', 'ARG', 'LEU']	[1, 0, 1]
1d5a	A	413	common		['ILE', 'ILE', 'THR', 'HIS', 'ASN', 'VAL']	['H', 'T', '-']	[[(('test', 3367), (-64.7928695678711, -38.38985061645508)), (('test', 3375), (-74.59336853027344, -52.3826904296875)), (('test', 3383), (-57.92647171020508, -41.95668411254883)), (('test', 3390), (-100.63899230957031, 18.485828399658203)), (('test', 3400), (43.26073455810547, 39.91107940673828)), (('test', 3408), (-68.93023681640625, 113.44051361083984))]]	['ILE', 'HIS', 'VAL']	[0, 0, 1]
1d5a	A	745	common		['LEU', 'ARG', 'ALA', 'PHE', 'GLY', 'TYR']	['H', 'T', '-']	[[(('test', 5887), (-66.68366241455078, -25.293792724609375)), (('test', 5895), (-67.64328002929688, -33.66836929321289)), (('test', 5906), (-71.11996459960938, -8.956686019897461)), (('test', 5911), (-111.46559143066406, 9.869562149047852)), (('test', 5922), (101.63065338134766, -8.481027603149414)), (('test', 5926), (-91.6894302368164, 140.8568572998047))]]	['LEU', 'PHE', 'TYR']	[1, 0, 1]
1d5r	A	181	common		['LEU', 'LEU', 'LYS', 'ASN', 'HIS', 'LEU']	['H', 'T', '-']	[[(('test', 1400), (-63.24690246582031, -42.10627365112305)), (('test', 1408), (-59.0518684387207, -62.75844192504883)), (('test', 1416), (-55.35781478881836, -35.861568450927734)), (('test', 1425), (-87.09925842285156, -6.138970375061035)), (('test', 1433), (53.165000915527344, 53.222145080566406)), (('test', 1443), (-108.63024139404297, 155.2433319091797))]]	['LEU', 'ASN', 'LEU']	[1, 0, 1]
1d5w	A	23	common	interface	['LEU', 'THR', 'MET', 'ASN', 'GLY', 'PHE']	['H', 'T', '-']	[[(('test', 181), (-65.15106201171875, -38.17866897583008)), (('test', 189), (-59.51264572143555, -42.12086486816406)), (('test', 196), (-65.64495849609375, -13.952546119689941)), (('test', 204), (-106.67208099365234, 23.914318084716797)), (('test', 212), (83.5655517578125, -0.1312212347984314)), (('test', 216), (-79.66305541992188, 144.20196533203125))]]	['LEU', 'ASN', 'PHE']	[1, 0, 1]
1d5w	A	69	common		['LEU', 'GLY', 'ASP', 'LEU', 'LYS', 'ILE']	['H', 'T', '-']	[[(('test', 537), (-63.35068893432617, -39.69560241699219)), (('test', 545), (-62.082176208496094, -48.304466247558594)), (('test', 549), (-53.28839874267578, -40.3057746887207)), (('test', 557), (-78.30558776855469, -0.48132652044296265)), (('test', 562), (46.15327453613281, 58.70936965942383)), (('test', 567), (-93.40836334228516, -51.65030288696289))]]	['LEU', 'LEU', 'ILE']	[1, 0, 1]
1d5w	A	93	common		['ALA', 'MET', 'LYS', 'ALA', 'GLY', 'ALA']	['H', 'T', '-']	[[(('test', 700), (-60.46849822998047, -48.170509338378906)), (('test', 705), (-64.72061157226562, -36.683231353759766)), (('test', 713), (-64.7315902709961, -34.32282257080078)), (('test', 722), (-76.37289428710938, -4.550144672393799)), (('test', 727), (106.85598754882812, 8.795355796813965)), (('test', 731), (-64.31880187988281, 139.97833251953125))]]	['ALA', 'ALA', 'ALA']	[1, 0, 0]
1d5y	A	77	common		['ALA', 'LEU', 'GLN', 'TYR', 'ARG', 'PHE']	['H', 'T', '-']	[[(('test', 587), (-66.44635772705078, -43.777835845947266)), (('test', 592), (-61.6915397644043, -42.69154357910156)), (('test', 600), (-56.008155822753906, -38.54736328125)), (('test', 609), (-93.28993225097656, 51.778255462646484)), (('test', 621), (42.308109283447266, 17.006685256958008)), (('test', 632), (-73.001953125, 152.7795867919922))]]	['ALA', 'TYR', 'PHE']	[1, 0, 1]
1d5y	A	248	common		['MET', 'PRO', 'MET', 'LEU', 'ASN', 'LEU']	['H', 'T', '-']	[[(('test', 1976), (-56.92378234863281, -48.78828811645508)), (('test', 1984), (-62.0627326965332, -54.89884567260742)), (('test', 1991), (-49.60834884643555, -28.5904598236084)), (('test', 1999), (-92.7295150756836, 0.2084200084209442)), (('test', 2007), (44.052669525146484, 57.37180709838867)), (('test', 2015), (-109.98018646240234, 161.50733947753906))]]	['MET', 'LEU', 'LEU']	[1, 0, 1]
1d6j	A	200	common		['LEU', 'ASP', 'THR', 'LYS', 'GLY', 'TYR']	['H', 'T', '-']	[[(('test', 1302), (-62.117210388183594, -44.96393966674805)), (('test', 1310), (-60.71480941772461, -38.17290115356445)), (('test', 1318), (-60.21356964111328, -22.44571876525879)), (('test', 1325), (-98.83782196044922, -4.436634063720703)), (('test', 1334), (76.84107971191406, 21.610498428344727)), (('test', 1338), (-72.67033386230469, -20.325088500976562))]]	['LEU', 'LYS', 'TYR']	[1, 0, 1]
1d6u	A	14	common		['LEU', 'LYS', 'GLU', 'PHE', 'GLY', 'ALA']	['H', 'T', '-']	[[(('test', 56), (-61.15627670288086, -34.9830322265625)), (('test', 64), (-77.41850280761719, -24.85956382751465)), (('test', 73), (-73.45207214355469, -24.585372924804688)), (('test', 82), (-80.01067352294922, -20.66063690185547)), (('test', 93), (96.00312805175781, 6.991649150848389)), (('test', 97), (-88.21924591064453, 147.24887084960938))]]	['LEU', 'PHE', 'ALA']	[1, 1, 1]
1d7f	A	125	common		['ALA', 'HIS', 'ALA', 'HIS', 'ASN', 'ILE']	['H', 'T', '-']	[[(('test', 971), (-64.04438018798828, -53.26988220214844)), (('test', 976), (-59.272457122802734, -37.31758117675781)), (('test', 986), (-67.72154998779297, -20.353130340576172)), (('test', 991), (-106.4307632446289, 18.561847686767578)), (('test', 1001), (55.34598922729492, 38.03219223022461)), (('test', 1009), (-113.66270446777344, 129.75491333007812))]]	['ALA', 'HIS', 'ILE']	[1, 0, 1]
1d7r	A	293	common		['ALA', 'HIS', 'GLU', 'LEU', 'GLY', 'TYR']	['H', 'T', '-']	[[(('test', 2176), (-57.764930725097656, -43.31494903564453)), (('test', 2181), (-61.6306266784668, -54.43478012084961)), (('test', 2191), (-46.650020599365234, -40.233829498291016)), (('test', 2200), (-85.60945892333984, 0.7457234263420105)), (('test', 2208), (82.3636474609375, 34.79420852661133)), (('test', 2212), (-53.912479400634766, 138.117919921875))]]	['ALA', 'LEU', 'TYR']	[1, 0, 0]
1d7r	A	321	common		['VAL', 'GLN', 'ARG', 'ASP', 'GLY', 'LEU']	['H', 'T']	[[(('test', 2392), (-61.23855972290039, -42.20425796508789)), (('test', 2399), (-72.5718765258789, -52.87614440917969)), (('test', 2408), (-60.70244598388672, -36.18428421020508)), (('test', 2419), (-94.65068817138672, 10.903402328491211)), (('test', 2427), (48.26005554199219, 47.788902282714844)), (('test', 2431), (-71.00218963623047, -22.254472732543945))]]	['VAL', 'ASP', 'LEU']	[1, 0, 1]
1d7y	A	26	common		['LEU', 'ARG', 'GLN', 'ALA', 'GLY', 'TYR']	['H', 'T', '-']	[[(('test', 142), (-59.26723098754883, -53.44793701171875)), (('test', 150), (-58.92049789428711, -45.8746337890625)), (('test', 161), (-61.25517272949219, -36.121131896972656)), (('test', 170), (-71.03836822509766, -24.03449821472168)), (('test', 175), (124.59877014160156, -7.524152755737305)), (('test', 179), (-67.48406982421875, 119.80766296386719))]]	['LEU', 'ALA', 'TYR']	[1, 0, 0]
1d7y	A	164	common		['ALA', 'ARG', 'THR', 'ALA', 'GLY', 'VAL']	['H', 'T', '-']	[[(('test', 1182), (-62.641536712646484, -41.86515426635742)), (('test', 1187), (-60.357383728027344, -38.55134582519531)), (('test', 1198), (-64.65298461914062, -29.21503448486328)), (('test', 1205), (-86.75555419921875, 11.389079093933105)), (('test', 1210), (73.48149871826172, 26.215593338012695)), (('test', 1214), (-94.95896911621094, 146.84524536132812))]]	['ALA', 'ALA', 'VAL']	[1, 0, 1]
1d7y	A	244	common		['ALA', 'ARG', 'ALA', 'ALA', 'GLY', 'LEU']	['H', 'T', '-']	[[(('test', 1766), (-66.15467834472656, -40.32659149169922)), (('test', 1771), (-62.27119827270508, -47.36117172241211)), (('test', 1782), (-65.44052124023438, -29.235361099243164)), (('test', 1787), (-87.25569915771484, -2.1764581203460693)), (('test', 1792), (90.61534118652344, 16.306224822998047)), (('test', 1796), (-82.7056655883789, 160.29737854003906))]]	['ALA', 'ALA', 'LEU']	[1, 0, 1]
1d7y	A	380	common		['LEU', 'LEU', 'ALA', 'VAL', 'GLY', 'ALA']	['H', 'T', '-']	[[(('test', 2810), (-59.868682861328125, -41.339637756347656)), (('test', 2818), (-63.18818283081055, -41.43207931518555)), (('test', 2826), (-58.08719253540039, -38.26759338378906)), (('test', 2831), (-93.57132720947266, 2.150312900543213)), (('test', 2838), (66.06279754638672, 26.959138870239258)), (('test', 2842), (-42.43345642089844, 150.09750366210938))]]	['LEU', 'VAL', 'ALA']	[1, 0, 1]
1d8w	A	24	common		['PHE', 'ALA', 'ALA', 'VAL', 'GLY', 'ILE']	['H', 'T', '-']	[[(('test', 114), (-74.53176879882812, -35.18893814086914)), (('test', 125), (-60.88747024536133, -33.30647659301758)), (('test', 130), (-61.03485107421875, -25.640161514282227)), (('test', 135), (-100.07860565185547, 21.392498016357422)), (('test', 142), (77.79130554199219, 20.988269805908203)), (('test', 146), (-117.02376556396484, 130.2566375732422))]]	['PHE', 'VAL', 'ILE']	[1, 0, 1]
1d8w	A	130	common		['ALA', 'LYS', 'ALA', 'ASN', 'GLN', 'LEU']	['H', 'T', '-']	[[(('test', 859), (-54.56075668334961, -47.66984176635742)), (('test', 864), (-53.6485481262207, -44.04153060913086)), (('test', 873), (-66.87330627441406, -32.66563034057617)), (('test', 878), (-97.51512908935547, 9.80154800415039)), (('test', 886), (62.69168472290039, 46.312931060791016)), (('test', 895), (-118.44306182861328, 144.06924438476562))]]	['ALA', 'ASN', 'LEU']	[1, 0, 1]
1d8w	A	320	common	interface	['ILE', 'VAL', 'ARG', 'HIS', 'ASP', 'LEU']	['H', 'T', 'G']	[[(('test', 2340), (-59.048160552978516, -50.474857330322266)), (('test', 2348), (-71.3019027709961, -39.40657424926758)), (('test', 2355), (-58.20648193359375, -36.83162307739258)), (('test', 2366), (-96.08216094970703, 12.329184532165527)), (('test', 2376), (51.500797271728516, 41.36111068725586)), (('test', 2384), (-74.87042236328125, 22.75655174255371))]]	['ILE', 'HIS', 'LEU']	[1, 0, 1]
1d8y	A	428	common		['LEU', 'ALA', 'ASN', 'TYR', 'GLY', 'ILE']	['H', 'T', '-']	[[(('test', 830), (-63.76409149169922, -28.37470054626465)), (('test', 838), (-69.066650390625, -15.974508285522461)), (('test', 843), (-76.18477630615234, -14.83151626586914)), (('test', 851), (-111.19799041748047, 16.546157836914062)), (('test', 863), (72.74569702148438, 20.27904510498047)), (('test', 867), (-106.3178482055664, 134.54391479492188))]]	['LEU', 'TYR', 'ILE']	[1, 0, 1]
1d9s	A	25	common		['LEU', 'LEU', 'GLU', 'ALA', 'GLY', 'ALA']	['H', 'T', '-']	[[(('test', 403), (-55.911399841308594, -25.360698699951172)), (('test', 422), (-95.339111328125, -68.82428741455078)), (('test', 441), (-50.54269027709961, -17.900999069213867)), (('test', 456), (-75.39747619628906, 2.975785255432129)), (('test', 466), (90.35482788085938, 72.93228149414062)), (('test', 473), (-132.6868896484375, -166.48568725585938))]]	['LEU', 'ALA', 'ALA']	[1, 0, 0]
1d9s	A	57	common		['LEU', 'LEU', 'LEU', 'HIS', 'GLY', 'ALA']	['H', 'T', '-']	[[(('test', 887), (-67.2538833618164, -38.11614227294922)), (('test', 906), (-52.78908920288086, -66.73965454101562)), (('test', 925), (-52.23203659057617, -27.56608772277832)), (('test', 944), (-77.23897552490234, -68.41883087158203)), (('test', 961), (170.2522430419922, 38.335670471191406)), (('test', 968), (-60.15848922729492, -166.04415893554688))]]	['LEU', 'HIS', 'ALA']	[1, 0, 0]
1d9s	A	79	common		['ALA', 'ALA', 'ARG', 'GLU', 'GLY', 'PHE']	['H', 'T', '-']	[[(('test', 1208), (-62.912017822265625, -18.47268295288086)), (('test', 1218), (-82.26664733886719, -44.14574432373047)), (('test', 1228), (-64.58737182617188, -20.56586456298828)), (('test', 1252), (-97.0165023803711, -48.03716278076172)), (('test', 1267), (112.4906234741211, 14.428972244262695)), (('test', 1274), (-78.6614990234375, 80.052734375))]]	['ALA', 'GLU', 'PHE']	[0, 0, 0]
1d9v	A	65	common		['LEU', 'SER', 'GLU', 'ALA', 'GLY', 'LEU']	['H', 'T', '-']	[[(('test', 487), (-65.95576477050781, -36.65338134765625)), (('test', 495), (-63.15746307373047, -49.313232421875)), (('test', 501), (-67.3931655883789, -30.0305118560791)), (('test', 510), (-72.93457794189453, -3.4713592529296875)), (('test', 515), (73.92509460449219, 27.95378303527832)), (('test', 519), (-96.3741683959961, -4.2953691482543945))]]	['LEU', 'ALA', 'LEU']	[1, 0, 1]
1d9v	A	303	common		['ILE', 'GLU', 'GLU', 'ALA', 'GLY', 'LEU']	['H', 'T', '-']	[[(('test', 2341), (-64.2496109008789, -40.65333938598633)), (('test', 2349), (-66.77506256103516, -49.56870651245117)), (('test', 2358), (-48.795921325683594, -45.58778762817383)), (('test', 2367), (-73.9675064086914, 3.7543156147003174)), (('test', 2372), (70.27686309814453, 24.74054527282715)), (('test', 2376), (-92.20414733886719, -172.2588348388672))]]	['ILE', 'ALA', 'LEU']	[1, 0, 0]
1d9y	A	65	common		['LEU', 'SER', 'ALA', 'ALA', 'ASN', 'LEU']	['H', 'T', '-']	[[(('test', 487), (-51.869049072265625, -36.0587272644043)), (('test', 495), (-73.33680725097656, -32.77364730834961)), (('test', 501), (-66.76106262207031, -27.46228790283203)), (('test', 506), (-86.73790740966797, -1.7608088254928589)), (('test', 511), (62.79471206665039, 40.47827911376953)), (('test', 519), (-107.75061798095703, -1.875758409500122))]]	['LEU', 'ALA', 'LEU']	[0, 0, 1]
1d9y	A	303	common		['LEU', 'GLU', 'GLN', 'ALA', 'GLY', 'MET']	['H', 'T', '-']	[[(('test', 2364), (-49.33100891113281, -42.68982696533203)), (('test', 2372), (-67.36258697509766, -47.07185363769531)), (('test', 2381), (-56.71475601196289, -33.98396301269531)), (('test', 2390), (-87.92432403564453, -14.602408409118652)), (('test', 2395), (111.68343353271484, -16.30698013305664)), (('test', 2399), (-86.45336151123047, 95.57279968261719))]]	['LEU', 'ALA', 'MET']	[1, 0, 0]
1dao	A	84	common	interface	['ALA', 'ALA', 'ASN', 'MET', 'GLY', 'LEU']	['H', 'T', 'E']	[[(('test', 654), (-47.43332290649414, -41.51929473876953)), (('test', 659), (-80.65612030029297, -19.65025520324707)), (('test', 664), (-70.98368835449219, -23.588748931884766)), (('test', 672), (-81.10867309570312, -13.23282527923584)), (('test', 680), (100.2762680053711, 17.565866470336914)), (('test', 684), (-103.40160369873047, 142.5100860595703))]]	['ALA', 'MET', 'LEU']	[1, 0, 0]
1dao	A	152	common		['LEU', 'THR', 'GLU', 'ARG', 'GLY', 'VAL']	['H', 'T', '-']	[[(('test', 1229), (-57.762027740478516, -42.39884948730469)), (('test', 1237), (-57.67324447631836, -49.21546173095703)), (('test', 1244), (-64.69562530517578, -24.528139114379883)), (('test', 1253), (-78.77745056152344, -7.537545680999756)), (('test', 1264), (93.35477447509766, 2.0875039100646973)), (('test', 1268), (-70.7675552368164, 137.09671020507812))]]	['LEU', 'ARG', 'VAL']	[1, 0, 1]
1dao	A	170	common		['VAL', 'ALA', 'ARG', 'GLY', 'GLY', 'ALA']	['H', 'T', '-']	[[(('test', 1385), (-60.140968322753906, -33.68947982788086)), (('test', 1392), (-73.20841979980469, -58.56599044799805)), (('test', 1397), (-45.15879821777344, -25.505531311035156)), (('test', 1408), (-67.63570404052734, -40.64762496948242)), (('test', 1412), (141.82591247558594, -5.005468368530273)), (('test', 1416), (-64.185791015625, 127.4716567993164))]]	['VAL', 'GLY', 'ALA']	[1, 0, 0]
1db3	A	21	common		['LEU', 'LEU', 'GLU', 'LYS', 'GLY', 'TYR']	['H', 'T', '-']	[[(('test', 146), (-71.1880111694336, -37.50305938720703)), (('test', 154), (-63.03544616699219, -43.49614715576172)), (('test', 162), (-55.83924865722656, -34.04475402832031)), (('test', 171), (-82.90716552734375, 5.73042631149292)), (('test', 180), (86.2403564453125, 12.850682258605957)), (('test', 184), (-75.38060760498047, 158.5246124267578))]]	['LEU', 'LYS', 'TYR']	[1, 0, 1]
1db3	A	116	common		['ILE', 'ARG', 'PHE', 'LEU', 'GLY', 'LEU']	['H', 'T', '-']	[[(('test', 729), (-59.07736587524414, -40.04084396362305)), (('test', 737), (-70.63539123535156, -46.64948272705078)), (('test', 748), (-52.13517379760742, -43.44780349731445)), (('test', 759), (-82.48306274414062, 1.9276260137557983)), (('test', 767), (66.20182800292969, 35.56711196899414)), (('test', 771), (-101.21119689941406, 10.326054573059082))]]	['ILE', 'LEU', 'LEU']	[1, 0, 1]
1db3	A	266	common		['ALA', 'ALA', 'GLN', 'LEU', 'GLY', 'ILE']	['H', 'T', 'E']	[[(('test', 1965), (-62.64668655395508, -41.18550491333008)), (('test', 1970), (-61.10356903076172, -27.043153762817383)), (('test', 1975), (-67.0294418334961, -20.778785705566406)), (('test', 1984), (-108.88380432128906, 14.768400192260742)), (('test', 1992), (78.603515625, 15.836597442626953)), (('test', 1996), (-102.57431030273438, 120.51493072509766))]]	['ALA', 'LEU', 'ILE']	[1, 0, 1]
1dbi	A	123	common		['ALA', 'ALA', 'ASP', 'SER', 'GLY', 'ALA']	['H', 'T', '-']	[[(('test', 919), (-67.0699234008789, -37.29710388183594)), (('test', 924), (-70.17271423339844, -34.16338348388672)), (('test', 929), (-74.09214782714844, -27.739442825317383)), (('test', 937), (-80.17761993408203, -3.0587027072906494)), (('test', 943), (74.24639129638672, 24.793468475341797)), (('test', 947), (-66.73973083496094, 119.24230194091797))]]	['ALA', 'SER', 'ALA']	[1, 0, 0]
1dbt	A	151	common		['ALA', 'GLU', 'GLU', 'SER', 'GLY', 'LEU']	['H', 'T', '-']	[[(('test', 1164), (-64.3817138671875, -43.76612854003906)), (('test', 1169), (-65.91873931884766, -42.4500617980957)), (('test', 1178), (-64.31072235107422, -27.043588638305664)), (('test', 1187), (-82.39757537841797, -8.158223152160645)), (('test', 1193), (94.7784194946289, 14.493083953857422)), (('test', 1197), (-78.15645599365234, 157.4237060546875))]]	['ALA', 'SER', 'LEU']	[1, 0, 1]
1dbu	A	8	common		['LEU', 'LYS', 'LYS', 'GLN', 'LYS', 'ILE']	['H', 'T', '-']	[[(('test', 45), (-63.1458854675293, -37.87713623046875)), (('test', 53), (-73.7101058959961, -39.04948806762695)), (('test', 62), (-56.60084915161133, -40.93083190917969)), (('test', 71), (-96.06322479248047, 1.290588140487671)), (('test', 80), (59.43404006958008, 34.9001579284668)), (('test', 89), (-79.97660064697266, 126.9023208618164))]]	['LEU', 'GLN', 'ILE']	[1, 0, 1]
1dbu	A	34	common		['ALA', 'GLU', 'LYS', 'LEU', 'GLY', 'ILE']	['H', 'T', '-']	[[(('test', 223), (-60.5130729675293, -50.02518844604492)), (('test', 228), (-53.539642333984375, -56.75033950805664)), (('test', 237), (-78.69676971435547, -18.61471939086914)), (('test', 246), (-98.67791748046875, -6.954827785491943)), (('test', 254), (60.39804458618164, 45.65873718261719)), (('test', 258), (-99.29788208007812, 146.52850341796875))]]	['ALA', 'LEU', 'ILE']	[1, 0, 1]
1dbu	A	76	common		['ALA', 'LYS', 'SER', 'ILE', 'GLY', 'VAL']	['H', 'T', '-']	[[(('test', 548), (-52.57378005981445, -53.459320068359375)), (('test', 553), (-59.405338287353516, -32.93312454223633)), (('test', 562), (-66.52442932128906, -21.52773666381836)), (('test', 568), (-120.56874084472656, 9.75009822845459)), (('test', 576), (71.65859985351562, 30.382596969604492)), (('test', 580), (-119.38225555419922, 160.02345275878906))]]	['ALA', 'ILE', 'VAL']	[0, 0, 1]
1dbu	A	145	common		['ALA', 'LYS', 'VAL', 'LEU', 'GLY', 'ALA']	['H', 'T', '-']	[[(('test', 1078), (-59.291561126708984, -37.57182312011719)), (('test', 1083), (-68.23605346679688, -42.01898956298828)), (('test', 1092), (-61.21612548828125, -40.23065185546875)), (('test', 1099), (-96.41549682617188, -0.7094159722328186)), (('test', 1107), (57.47892379760742, 41.38294982910156)), (('test', 1111), (-91.91889953613281, 155.61773681640625))]]	['ALA', 'LEU', 'ALA']	[1, 0, 1]
1dby	A	66	common		['ALA', 'SER', 'GLU', 'TYR', 'GLY', 'ILE']	['H', 'T', '-']	[[(('test', 993), (-56.466487884521484, -41.207496643066406)), (('test', 1003), (-68.20467376708984, -47.22638702392578)), (('test', 1014), (-55.90209197998047, -43.34125900268555)), (('test', 1029), (-78.69265747070312, -34.810455322265625)), (('test', 1050), (98.16830444335938, 56.347557067871094)), (('test', 1057), (-122.01638793945312, 146.3568878173828))]]	['ALA', 'TYR', 'ILE']	[1, 0, 1]
1dc1	A	150	common		['LEU', 'ASP', 'ILE', 'ALA', 'ASN', 'ILE']	['H', 'T', '-']	[[(('test', 1163), (-65.87410736083984, -43.21142578125)), (('test', 1171), (-62.21145248413086, -48.34298324584961)), (('test', 1179), (-63.4803466796875, -28.452049255371094)), (('test', 1187), (-89.53760528564453, 3.6533946990966797)), (('test', 1192), (56.9200325012207, 46.33577346801758)), (('test', 1200), (-116.63531494140625, 116.33041381835938))]]	['LEU', 'ALA', 'ILE']	[1, 0, 1]
1dc1	A	268	common		['PHE', 'SER', 'GLU', 'LYS', 'GLY', 'LEU']	['H', 'T', '-']	[[(('test', 2054), (-67.87722778320312, -44.71601104736328)), (('test', 2065), (-56.55045700073242, -36.80289077758789)), (('test', 2072), (-53.863067626953125, -35.11933517456055)), (('test', 2081), (-93.39845275878906, 8.894305229187012)), (('test', 2090), (75.4580307006836, 17.773252487182617)), (('test', 2094), (-106.06581115722656, 143.70504760742188))]]	['PHE', 'LYS', 'LEU']	[1, 0, 1]
1dce	A	153	common		['ALA', 'ALA', 'GLN', 'ALA', 'ALA', 'VAL']	['H', 'T', '-']	[[(('test', 1199), (-69.30120849609375, -40.047096252441406)), (('test', 1204), (-72.8807373046875, -30.48831558227539)), (('test', 1209), (-76.97942352294922, -46.559024810791016)), (('test', 1218), (-71.89557647705078, 0.8915321826934814)), (('test', 1223), (81.74776458740234, -68.02945709228516)), (('test', 1228), (29.175548553466797, 107.03486633300781))]]	['ALA', 'ALA', 'VAL']	[1, 0, 1]
1dce	A	438	common		['MET', 'GLU', 'TYR', 'ALA', 'ASP', 'VAL']	['H', 'T', '-']	[[(('test', 3491), (-77.4948501586914, -41.286354064941406)), (('test', 3499), (-77.04634094238281, -35.943050384521484)), (('test', 3508), (-59.440670013427734, -49.204307556152344)), (('test', 3520), (-79.17236328125, 8.73250675201416)), (('test', 3525), (51.8152961730957, 32.35446548461914)), (('test', 3533), (-108.77339172363281, -170.29966735839844))]]	['MET', 'ALA', 'VAL']	[0, 0, 0]
1dch	A	20	common	interface	['LEU', 'ARG', 'ALA', 'VAL', 'GLY', 'TRP']	['H', 'T', '-']	[[(('test', 110), (-63.83552169799805, -51.02717590332031)), (('test', 118), (-53.25578308105469, -47.35068893432617)), (('test', 129), (-48.59721374511719, -32.98810958862305)), (('test', 134), (-100.11852264404297, -2.175198793411255)), (('test', 141), (124.38509368896484, -11.907891273498535)), (('test', 145), (-75.35244750976562, 115.80593872070312))]]	['LEU', 'VAL', 'TRP']	[1, 0, 0]
1dci	A	236	common	interface	['ALA', 'LEU', 'ASP', 'SER', 'GLY', 'LEU']	['H', 'T', 'S']	[[(('test', 1466), (-64.59378814697266, -39.57871627807617)), (('test', 1471), (-69.56633758544922, -43.311824798583984)), (('test', 1479), (-59.553428649902344, -37.86863327026367)), (('test', 1487), (-76.67832946777344, -18.61383056640625)), (('test', 1493), (90.11890411376953, 3.542210817337036)), (('test', 1497), (-60.08858871459961, -43.19632339477539))]]	['ALA', 'SER', 'LEU']	[0, 0, 0]
1dcq	A	393	common		['ALA', 'TYR', 'ALA', 'ASP', 'GLY', 'VAL']	['H', 'T', '-']	[[(('test', 1190), (-58.22530746459961, -43.647098541259766)), (('test', 1195), (-65.82596588134766, -34.874881744384766)), (('test', 1207), (-68.44801330566406, -36.00457763671875)), (('test', 1212), (-72.28087615966797, -5.582862377166748)), (('test', 1220), (77.0757827758789, 28.24346351623535)), (('test', 1224), (-64.7810287475586, 152.62217712402344))]]	['ALA', 'ASP', 'VAL']	[1, 0, 1]
1dcq	A	468	common		['LEU', 'LEU', 'ARG', 'GLY', 'LYS', 'ALA']	['H', 'T', '-']	[[(('test', 1750), (-62.602752685546875, -42.74039840698242)), (('test', 1758), (-66.9921875, -39.003074645996094)), (('test', 1766), (-56.344398498535156, -38.655269622802734)), (('test', 1777), (-82.11071014404297, 5.988215446472168)), (('test', 1781), (61.211788177490234, 40.66086196899414)), (('test', 1787), (-64.5267562866211, 147.210693359375))]]	['LEU', 'GLY', 'ALA']	[1, 0, 0]
1dd3	A	118	common		['LEU', 'GLU', 'GLU', 'ALA', 'GLY', 'ALA']	['H', 'T', '-']	[[(('test', 864), (-73.74854278564453, -43.202232360839844)), (('test', 872), (-65.1935043334961, -29.639089584350586)), (('test', 881), (-65.06915283203125, -30.74376678466797)), (('test', 890), (-89.16496276855469, 1.1900899410247803)), (('test', 895), (112.06732940673828, 10.318353652954102)), (('test', 899), (-98.11758422851562, 162.56300354003906))]]	['LEU', 'ALA', 'ALA']	[1, 0, 0]
1dd9	A	143	common		['LEU', 'GLU', 'LYS', 'ARG', 'GLY', 'LEU']	['H', 'T', '-']	[[(('test', 231), (-64.81896209716797, -39.31650924682617)), (('test', 239), (-67.01107025146484, -41.63478088378906)), (('test', 248), (-63.00224685668945, -30.08905601501465)), (('test', 257), (-81.38126373291016, 0.690121591091156)), (('test', 268), (76.806884765625, 17.91270637512207)), (('test', 272), (-87.56587982177734, 121.7964096069336))]]	['LEU', 'ARG', 'LEU']	[1, 0, 1]
1dd9	A	153	common		['ILE', 'ALA', 'ARG', 'PHE', 'ALA', 'ILE']	['H', 'T', '-']	[[(('test', 312), (-57.35751724243164, -42.46587371826172)), (('test', 320), (-69.0976791381836, -39.87374496459961)), (('test', 325), (-57.536651611328125, -42.95792007446289)), (('test', 336), (-97.4918441772461, 3.7353873252868652)), (('test', 347), (54.90367126464844, 43.20616149902344)), (('test', 352), (-69.10918426513672, 138.01986694335938))]]	['ILE', 'PHE', 'ILE']	[1, 0, 1]
1dd9	A	182	common		['LEU', 'ILE', 'ASP', 'ALA', 'GLY', 'MET']	['H', 'T', 'S']	[[(('test', 540), (-68.5715103149414, -30.89394187927246)), (('test', 548), (-67.948486328125, -43.41278839111328)), (('test', 556), (-66.84868621826172, -28.59759521484375)), (('test', 564), (-84.09608459472656, -2.629645347595215)), (('test', 569), (78.03810119628906, 9.820808410644531)), (('test', 573), (-86.56944274902344, -24.532745361328125))]]	['LEU', 'ALA', 'MET']	[1, 0, 1]
1dd9	A	273	common		['LEU', 'ALA', 'GLN', 'TYR', 'GLY', 'ILE']	['H', 'T', '-']	[[(('test', 1252), (-67.8272705078125, -37.55126953125)), (('test', 1260), (-59.42588424682617, -39.29941940307617)), (('test', 1265), (-58.778106689453125, -33.08146286010742)), (('test', 1274), (-97.98384857177734, 22.773469924926758)), (('test', 1286), (79.9469985961914, 11.340171813964844)), (('test', 1290), (-101.41693115234375, 100.86827087402344))]]	['LEU', 'TYR', 'ILE']	[1, 0, 0]
1de0	A	109	common		['LEU', 'GLU', 'GLU', 'GLU', 'GLY', 'ALA']	['H', 'T', 'S']	[[(('test', 769), (-66.80339050292969, -34.677738189697266)), (('test', 777), (-63.15968704223633, -43.37328338623047)), (('test', 786), (-72.11656951904297, -35.43534469604492)), (('test', 795), (-79.81633758544922, 0.9035232663154602)), (('test', 804), (58.83064651489258, 59.01548385620117)), (('test', 808), (-97.75570678710938, -28.47184181213379))]]	['LEU', 'GLU', 'ALA']	[1, 0, 0]
1de0	A	220	common	interface	['ALA', 'GLU', 'ILE', 'ARG', 'ARG', 'MET']	['H', 'T', 'S']	[[(('test', 1631), (-72.75199127197266, -42.06788635253906)), (('test', 1636), (-77.52577209472656, -21.759937286376953)), (('test', 1645), (-71.8597183227539, -17.419666290283203)), (('test', 1653), (-93.44255065917969, 6.521974086761475)), (('test', 1664), (62.997989654541016, 41.71742630004883)), (('test', 1675), (-147.8192138671875, 159.514892578125))]]	['ALA', 'ARG', 'MET']	[0, 0, 1]
1de0	A	268	common		['LEU', 'MET', 'GLU', 'PHE', 'GLY', 'ILE']	['H', 'T', 'S']	[[(('test', 2022), (-71.28337097167969, -31.282419204711914)), (('test', 2030), (-74.31461334228516, -44.54507827758789)), (('test', 2038), (-72.7044677734375, -21.67790412902832)), (('test', 2047), (-94.76689147949219, 6.10216760635376)), (('test', 2058), (80.75627136230469, 13.931214332580566)), (('test', 2062), (-80.95741271972656, -50.16041946411133))]]	['LEU', 'PHE', 'ILE']	[1, 0, 0]
1deh	A	232	common		['ALA', 'LYS', 'GLU', 'LEU', 'GLY', 'ALA']	['H', 'T', '-']	[[(('test', 1692), (-57.700462341308594, -46.37544631958008)), (('test', 1697), (-56.547908782958984, -56.758052825927734)), (('test', 1706), (-52.56521987915039, -36.02864074707031)), (('test', 1715), (-85.302734375, -4.75761079788208)), (('test', 1723), (137.74609375, -18.55348014831543)), (('test', 1727), (-59.9638557434082, 136.5616455078125))]]	['ALA', 'LEU', 'ALA']	[1, 0, 0]
1dek	A	185	common	interface	['ALA', 'ARG', 'ALA', 'MET', 'GLY', 'ALA']	['H', 'T', '-']	[[(('test', 1517), (-54.879695892333984, -47.042724609375)), (('test', 1522), (-66.80577850341797, -38.25111770629883)), (('test', 1533), (-59.733829498291016, -37.61397933959961)), (('test', 1538), (-84.71205139160156, 4.789088249206543)), (('test', 1546), (77.3097915649414, 24.262468338012695)), (('test', 1550), (-72.62974548339844, 152.00523376464844))]]	['ALA', 'MET', 'ALA']	[1, 0, 0]
1deo	A	121	common		['PHE', 'THR', 'ALA', 'LYS', 'GLY', 'ALA']	['H', 'T', '-']	[[(('test', 1080), (-70.56060791015625, -45.25489807128906)), (('test', 1092), (-61.18110656738281, -37.0467529296875)), (('test', 1101), (-63.63813018798828, -26.56017303466797)), (('test', 1107), (-86.63526916503906, -5.093507289886475)), (('test', 1120), (97.16716003417969, 10.882312774658203)), (('test', 1125), (-83.31671142578125, 155.28378295898438))]]	['PHE', 'LYS', 'ALA']	[1, 0, 0]
1deo	A	159	common		['ALA', 'GLU', 'VAL', 'ALA', 'GLY', 'VAL']	['H', 'T', '-']	[[(('test', 1439), (-62.586212158203125, -38.963382720947266)), (('test', 1445), (-64.67354583740234, -47.23076248168945)), (('test', 1455), (-67.44036102294922, -39.411556243896484)), (('test', 1463), (-81.46063232421875, -14.646732330322266)), (('test', 1469), (75.72945404052734, 32.78890609741211)), (('test', 1474), (-117.65801239013672, -179.39768981933594))]]	['ALA', 'ALA', 'VAL']	[1, 0, 1]
1dfo	A	190	common		['ALA', 'ASP', 'SER', 'ILE', 'GLY', 'ALA']	['H', 'T', '-']	[[(('test', 1466), (-61.98617935180664, -45.18325424194336)), (('test', 1471), (-62.25007629394531, -39.025943756103516)), (('test', 1479), (-56.40031433105469, -26.09988021850586)), (('test', 1485), (-118.30313873291016, 8.107939720153809)), (('test', 1493), (66.80522155761719, 29.40692138671875)), (('test', 1497), (-95.26029205322266, 163.78958129882812))]]	['ALA', 'ILE', 'ALA']	[0, 0, 1]
1dfo	A	207	common		['LEU', 'VAL', 'ALA', 'ALA', 'GLY', 'VAL']	['H', 'T', 'S']	[[(('test', 1587), (-64.58988189697266, -42.7877311706543)), (('test', 1595), (-61.413002014160156, -43.061641693115234)), (('test', 1602), (-59.6312255859375, -34.268436431884766)), (('test', 1607), (-88.9405288696289, -3.556828737258911)), (('test', 1612), (82.48687744140625, 8.975420951843262)), (('test', 1616), (-84.31944274902344, -11.181973457336426))]]	['LEU', 'ALA', 'VAL']	[1, 0, 1]
1dfo	A	302	common		['PHE', 'LEU', 'GLU', 'ARG', 'GLY', 'TYR']	['H', 'T', '-']	[[(('test', 2272), (-56.855159759521484, -40.86464309692383)), (('test', 2283), (-67.9601058959961, -45.72298812866211)), (('test', 2291), (-58.80479431152344, -40.46367263793945)), (('test', 2300), (-74.60778045654297, 1.513619303703308)), (('test', 2311), (85.48564147949219, 26.632265090942383)), (('test', 2315), (-105.21226501464844, 146.0352783203125))]]	['PHE', 'ARG', 'TYR']	[1, 0, 1]
1dfo	A	337	common		['LEU', 'GLY', 'ARG', 'ALA', 'ASN', 'ILE']	['H', 'T', 'E']	[[(('test', 2539), (-62.024749755859375, -36.11656188964844)), (('test', 2547), (-61.61682891845703, -33.99491882324219)), (('test', 2551), (-69.76319885253906, -17.127653121948242)), (('test', 2562), (-101.57923889160156, 16.466922760009766)), (('test', 2567), (63.93171310424805, 27.638357162475586)), (('test', 2575), (-114.06266021728516, 105.15035247802734))]]	['LEU', 'ALA', 'ILE']	[1, 0, 1]
1dfo	A	369	common	interface	['ILE', 'THR', 'ARG', 'ARG', 'GLY', 'PHE']	['H', 'T', '-']	[[(('test', 2771), (-65.22247314453125, -31.403724670410156)), (('test', 2779), (-69.70252227783203, -44.58070755004883)), (('test', 2786), (-63.555606842041016, -22.653963088989258)), (('test', 2797), (-82.30857849121094, -13.520613670349121)), (('test', 2808), (118.80960845947266, -13.165492057800293)), (('test', 2812), (-60.568355560302734, 145.56507873535156))]]	['ILE', 'ARG', 'PHE']	[1, 0, 1]
1dgj	A	92	common		['TRP', 'ILE', 'GLN', 'HIS', 'GLY', 'ALA']	['H', 'T', '-']	[[(('test', 668), (-57.01522445678711, -48.220462799072266)), (('test', 682), (-63.717811584472656, -48.09104537963867)), (('test', 690), (-66.58157348632812, -16.901752471923828)), (('test', 699), (-102.72229766845703, -8.326122283935547)), (('test', 709), (69.54289245605469, 30.034509658813477)), (('test', 713), (-70.9446029663086, -10.015552520751953))]]	['TRP', 'HIS', 'ALA']	[1, 0, 0]
1dgj	A	401	common		['ALA', 'PRO', 'GLY', 'LEU', 'GLY', 'LEU']	['H', 'T', '-']	[[(('test', 3048), (-46.775123596191406, -51.64886474609375)), (('test', 3053), (-61.56032943725586, -39.64906311035156)), (('test', 3060), (-71.5603256225586, -16.295883178710938)), (('test', 3064), (-97.05829620361328, -16.737642288208008)), (('test', 3072), (81.85122680664062, 32.995628356933594)), (('test', 3076), (-120.5243148803711, 169.81643676757812))]]	['ALA', 'LEU', 'LEU']	[0, 0, 1]
1dgj	A	554	common		['ALA', 'GLU', 'LYS', 'LEU', 'GLY', 'MET']	['H', 'T', '-']	[[(('test', 4232), (-57.079322814941406, -40.0646858215332)), (('test', 4237), (-69.77130126953125, -34.84904098510742)), (('test', 4246), (-71.39787292480469, -33.346099853515625)), (('test', 4255), (-83.4716567993164, -17.488813400268555)), (('test', 4263), (79.54133605957031, 19.357784271240234)), (('test', 4267), (-105.14868927001953, 159.2309112548828))]]	['ALA', 'LEU', 'MET']	[0, 0, 1]
1dgp	A	273	common		['ALA', 'GLU', 'GLU', 'SER', 'LYS', 'LEU']	['H', 'T', '-']	[[(('test', 1827), (-50.72396469116211, -35.856300354003906)), (('test', 1832), (-75.56624603271484, -54.833457946777344)), (('test', 1841), (-54.63762283325195, -33.26436996459961)), (('test', 1850), (-101.07402038574219, -6.5662336349487305)), (('test', 1856), (56.45292282104492, 40.36845779418945)), (('test', 1865), (-105.93256378173828, 165.11209106445312))]]	['ALA', 'SER', 'LEU']	[0, 0, 1]
1dgs	A	244	common		['LEU', 'LYS', 'GLU', 'LYS', 'GLY', 'PHE']	['H', 'T', '-']	[[(('test', 1997), (-52.07248306274414, -44.64555358886719)), (('test', 2005), (-63.10547637939453, -48.66011047363281)), (('test', 2014), (-55.52507019042969, -38.779579162597656)), (('test', 2023), (-76.48674011230469, 9.355971336364746)), (('test', 2032), (91.95645904541016, 1.7018038034439087)), (('test', 2036), (-81.62933349609375, 139.4330596923828))]]	['LEU', 'LYS', 'PHE']	[1, 0, 1]
1dgs	A	362	common		['ILE', 'GLU', 'GLU', 'LEU', 'ASP', 'ILE']	['H', 'T', '-']	[[(('test', 2933), (-61.38642120361328, -37.45606231689453)), (('test', 2941), (-73.36713409423828, -47.685096740722656)), (('test', 2950), (-58.254634857177734, -52.75400924682617)), (('test', 2959), (-77.76228332519531, -4.38597297668457)), (('test', 2967), (51.84684753417969, 54.74394607543945)), (('test', 2975), (-83.73831939697266, 113.86052703857422))]]	['ILE', 'LEU', 'ILE']	[1, 0, 1]
1dgs	A	457	common		['LEU', 'LEU', 'GLU', 'LYS', 'GLY', 'LEU']	['H', 'T', 'S']	[[(('test', 3701), (-70.62548828125, -27.565141677856445)), (('test', 3709), (-77.47762298583984, -46.19740676879883)), (('test', 3717), (-63.62843704223633, -52.186973571777344)), (('test', 3726), (-62.48720932006836, -17.446718215942383)), (('test', 3735), (91.03605651855469, 9.11369514465332)), (('test', 3739), (-80.49077606201172, -9.688075065612793))]]	['LEU', 'LYS', 'LEU']	[1, 0, 1]
1dgs	A	571	common		['LEU', 'LYS', 'GLU', 'ALA', 'GLY', 'VAL']	['H', 'T', '-']	[[(('test', 4615), (-86.75884246826172, -33.40855026245117)), (('test', 4623), (-63.3436164855957, -53.69114685058594)), (('test', 4632), (-53.50367736816406, -34.683528900146484)), (('test', 4641), (-74.17791748046875, -1.9268136024475098)), (('test', 4646), (87.42108154296875, 31.868574142456055)), (('test', 4650), (-88.24473571777344, 130.42738342285156))]]	['LEU', 'ALA', 'VAL']	[1, 0, 0]
1dhy	A	79	common		['LEU', 'ARG', 'GLN', 'ALA', 'GLY', 'VAL']	['H', 'T', '-']	[[(('test', 585), (-66.0416030883789, -40.029170989990234)), (('test', 593), (-69.00083923339844, -44.90947341918945)), (('test', 604), (-63.3324089050293, -31.913881301879883)), (('test', 613), (-86.43205261230469, -4.876805782318115)), (('test', 618), (71.84329223632812, 24.30154037475586)), (('test', 622), (-90.28825378417969, 132.55397033691406))]]	['LEU', 'ALA', 'VAL']	[1, 0, 1]
1dhy	A	94	common		['MET', 'GLN', 'GLN', 'ARG', 'LYS', 'VAL']	['H', 'T', '-']	[[(('test', 697), (-55.18596649169922, -40.65897750854492)), (('test', 705), (-83.33535766601562, -19.665117263793945)), (('test', 714), (-75.19947052001953, -32.79410171508789)), (('test', 723), (-94.65306091308594, -10.341133117675781)), (('test', 734), (57.32772445678711, 44.587059020996094)), (('test', 743), (-119.43206024169922, 168.53167724609375))]]	['MET', 'ARG', 'VAL']	[1, 0, 1]
1di2	A	121	common		['ALA', 'VAL', 'GLN', 'LYS', 'GLY', 'TRP']	['H', 'T', '-']	[[(('test', 76), (-54.433475494384766, -50.60335922241211)), (('test', 81), (-60.95481491088867, -39.799827575683594)), (('test', 88), (-69.03388977050781, -36.84186553955078)), (('test', 97), (-79.48482513427734, -14.723411560058594)), (('test', 106), (81.95732116699219, 23.087879180908203)), (('test', 110), (-90.3173599243164, 154.64089965820312))]]	['ALA', 'LYS', 'TRP']	[1, 0, 1]
1dia	A	60	common		['ALA', 'GLU', 'GLU', 'ILE', 'GLY', 'ILE']	['H', 'T', '-']	[[(('test', 455), (-66.48863220214844, -47.994171142578125)), (('test', 460), (-57.76400375366211, -46.78927993774414)), (('test', 469), (-65.469970703125, -22.192991256713867)), (('test', 478), (-92.16068267822266, -22.03365135192871)), (('test', 486), (106.18258666992188, 9.723342895507812)), (('test', 490), (-88.84700775146484, 138.47821044921875))]]	['ALA', 'ILE', 'ILE']	[1, 0, 1]
1dia	A	185	common	interface	['LEU', 'LEU', 'TRP', 'ASN', 'ASN', 'ALA']	['H', 'T', '-']	[[(('test', 1394), (-71.0591049194336, -44.123207092285156)), (('test', 1402), (-59.22529983520508, -45.38209533691406)), (('test', 1410), (-78.01863861083984, -4.583300590515137)), (('test', 1424), (-101.9171371459961, 17.539369583129883)), (('test', 1432), (65.57818603515625, 29.45467185974121)), (('test', 1440), (-94.16919708251953, 161.21983337402344))]]	['LEU', 'ASN', 'ALA']	[1, 0, 0]
1did	A	42	common		['LEU', 'ALA', 'GLU', 'LEU', 'GLY', 'ALA']	['H', 'T', '-']	[[(('test', 304), (-64.24661254882812, -37.05048370361328)), (('test', 312), (-61.581356048583984, -45.66411209106445)), (('test', 317), (-63.976905822753906, -38.2799072265625)), (('test', 326), (-72.57266998291016, -16.417997360229492)), (('test', 334), (113.68389129638672, 4.528872013092041)), (('test', 338), (-61.0464973449707, 152.76023864746094))]]	['LEU', 'LEU', 'ALA']	[1, 0, 0]
1did	A	125	common		['ALA', 'ALA', 'GLU', 'MET', 'GLY', 'ALA']	['H', 'T', '-']	[[(('test', 949), (-50.84967803955078, -47.057647705078125)), (('test', 954), (-56.75871658325195, -52.44492721557617)), (('test', 959), (-68.10428619384766, -29.005046844482422)), (('test', 968), (-72.30271911621094, -12.798016548156738)), (('test', 976), (83.77761840820312, 21.6817684173584)), (('test', 980), (-71.80000305175781, 147.260498046875))]]	['ALA', 'MET', 'ALA']	[1, 0, 0]
1did	A	168	common		['ILE', 'LYS', 'ASP', 'LYS', 'GLY', 'TYR']	['H', 'T', '-']	[[(('test', 1265), (-52.81806564331055, -53.182621002197266)), (('test', 1273), (-59.223899841308594, -54.539005279541016)), (('test', 1282), (-46.507781982421875, -55.5361328125)), (('test', 1290), (-76.51426696777344, -6.843609809875488)), (('test', 1299), (65.13585662841797, 29.93134117126465)), (('test', 1303), (-75.15843200683594, 148.311767578125))]]	['ILE', 'LYS', 'TYR']	[1, 0, 1]
1did	A	335	common		['MET', 'LYS', 'THR', 'SER', 'GLY', 'VAL']	['H', 'T']	[[(('test', 2582), (-54.42374801635742, -46.42512130737305)), (('test', 2590), (-61.27998733520508, -57.22404098510742)), (('test', 2599), (-50.753089904785156, -43.715736389160156)), (('test', 2606), (-73.6982650756836, -10.513651847839355)), (('test', 2612), (78.57376098632812, 29.9892578125)), (('test', 2616), (-66.24044799804688, -42.57855224609375))]]	['MET', 'SER', 'VAL']	[1, 0, 1]
1dii	A	287	common	interface	['ALA', 'GLY', 'SER', 'ALA', 'HIS', 'LEU']	['H', 'T', '-']	[[(('test', 2157), (-69.21226501464844, -48.264801025390625)), (('test', 2162), (-62.593177795410156, -33.19654846191406)), (('test', 2166), (-79.72613525390625, -17.013561248779297)), (('test', 2172), (-98.61939239501953, 5.73223876953125)), (('test', 2177), (66.57906341552734, 41.97990036010742)), (('test', 2187), (-101.18810272216797, 140.36740112304688))]]	['ALA', 'ALA', 'LEU']	[1, 0, 0]
1dii	A	417	common		['LEU', 'HIS', 'LYS', 'TYR', 'GLY', 'LEU']	['H', 'T', '-']	[[(('test', 3166), (-70.83021545410156, -46.712181091308594)), (('test', 3174), (-63.782779693603516, -30.989381790161133)), (('test', 3184), (-57.60088348388672, -34.5932731628418)), (('test', 3193), (-105.31351470947266, 12.191878318786621)), (('test', 3205), (77.24297332763672, 16.27302360534668)), (('test', 3209), (-104.3819351196289, 159.1091766357422))]]	['LEU', 'TYR', 'LEU']	[1, 0, 1]
1dii	A	465	common	interface	['PHE', 'GLU', 'LYS', 'GLU', 'GLY', 'TYR']	['H', 'T', '-']	[[(('test', 3564), (-71.594482421875, -36.407745361328125)), (('test', 3575), (-63.277679443359375, -36.096771240234375)), (('test', 3584), (-62.603302001953125, -35.96507263183594)), (('test', 3593), (-92.15789031982422, 15.921497344970703)), (('test', 3602), (82.55068969726562, 11.396893501281738)), (('test', 3606), (-101.63455200195312, 137.45401000976562))]]	['PHE', 'GLU', 'TYR']	[1, 0, 1]
1dik	A	29	common		['MET', 'THR', 'ILE', 'LEU', 'GLY', 'MET']	['H', 'T', '-']	[[(('test', 210), (-60.87071228027344, -43.474998474121094)), (('test', 218), (-53.416725158691406, -46.87664031982422)), (('test', 225), (-60.15240478515625, -41.3721809387207)), (('test', 233), (-61.790523529052734, -10.517637252807617)), (('test', 241), (77.57759857177734, 25.463153839111328)), (('test', 245), (-86.74158477783203, 160.98388671875))]]	['MET', 'LEU', 'MET']	[0, 1, 1]
1dik	A	353	common		['LEU', 'VAL', 'ASP', 'GLU', 'GLY', 'MET']	['H', 'T', 'S']	[[(('test', 2769), (-72.21343231201172, -21.787437438964844)), (('test', 2777), (-76.21761322021484, -46.62346649169922)), (('test', 2784), (-68.40522003173828, -38.96418380737305)), (('test', 2792), (-71.76004028320312, -5.767485618591309)), (('test', 2801), (78.16828155517578, 9.621304512023926)), (('test', 2805), (-79.54302978515625, -44.38822555541992))]]	['LEU', 'GLU', 'MET']	[1, 1, 0]
1dik	A	549	common		['ALA', 'VAL', 'LYS', 'LEU', 'GLY', 'ALA']	['H', 'T', '-']	[[(('test', 4190), (-75.24349975585938, -35.32086181640625)), (('test', 4195), (-71.53809356689453, -35.35010528564453)), (('test', 4202), (-58.937477111816406, -38.68499755859375)), (('test', 4211), (-88.4236831665039, -0.367441326379776)), (('test', 4219), (117.40363311767578, 0.7263158559799194)), (('test', 4223), (-64.59455871582031, 131.4925994873047))]]	['ALA', 'LEU', 'ALA']	[1, 0, 0]
1dik	A	638	common		['ALA', 'LYS', 'ASN', 'MET', 'GLY', 'LEU']	['H', 'T', '-']	[[(('test', 4908), (-56.93394470214844, -43.01949691772461)), (('test', 4913), (-61.98345947265625, -45.69588851928711)), (('test', 4922), (-80.0799560546875, 22.952587127685547)), (('test', 4930), (-141.51979064941406, -16.568769454956055)), (('test', 4938), (83.89928436279297, 14.316544532775879)), (('test', 4942), (-97.18685913085938, 161.7125244140625))]]	['ALA', 'MET', 'LEU']	[1, 0, 1]
1dik	A	789	common		['TYR', 'TYR', 'LYS', 'ALA', 'LYS', 'ILE']	['H', 'T', 'S']	[[(('test', 6079), (-70.63175201416016, -36.76897430419922)), (('test', 6091), (-74.43353271484375, -43.638038635253906)), (('test', 6103), (-56.495235443115234, -34.57096862792969)), (('test', 6112), (-90.66065979003906, 2.0404717922210693)), (('test', 6117), (64.7760009765625, 18.08806800842285)), (('test', 6126), (-66.81529998779297, -41.67530059814453))]]	['TYR', 'ALA', 'ILE']	[1, 0, 1]
1din	A	51	common		['LEU', 'VAL', 'ASP', 'GLN', 'GLY', 'TYR']	['H', 'T', '-']	[[(('test', 376), (-65.30126190185547, -37.053253173828125)), (('test', 384), (-64.67443084716797, -39.59095001220703)), (('test', 391), (-61.833431243896484, -30.637462615966797)), (('test', 399), (-86.38146209716797, 5.563979625701904)), (('test', 408), (97.1637954711914, 11.229912757873535)), (('test', 412), (-111.05232238769531, 173.6851806640625))]]	['LEU', 'GLN', 'TYR']	[1, 0, 1]
1dio	A	249	common	interface	['TYR', 'ALA', 'SER', 'ARG', 'GLY', 'LEU']	['H', 'T', '-']	[[(('test', 1906), (-52.970401763916016, -48.26104736328125)), (('test', 1918), (-64.12760925292969, -34.9520263671875)), (('test', 1923), (-64.19810485839844, -23.493738174438477)), (('test', 1929), (-88.8382797241211, 17.62789535522461)), (('test', 1940), (69.18923950195312, 12.093230247497559)), (('test', 1944), (-99.02526092529297, 128.49131774902344))]]	['TYR', 'ARG', 'LEU']	[1, 0, 1]
1dio	A	423	common		['PHE', 'ALA', 'GLY', 'MET', 'GLY', 'LEU']	['H', 'T', '-']	[[(('test', 3222), (-57.025455474853516, -44.342201232910156)), (('test', 3233), (-59.66823196411133, -60.75733184814453)), (('test', 3238), (-47.47890090942383, -39.432125091552734)), (('test', 3242), (-90.65611267089844, 2.7290022373199463)), (('test', 3250), (51.978782653808594, 48.31635284423828)), (('test', 3254), (-95.8346939086914, 164.1965789794922))]]	['PHE', 'MET', 'LEU']	[1, 0, 1]
1dio	A	477	common	interface	['LEU', 'ALA', 'GLN', 'GLY', 'GLY', 'PHE']	['H', 'T', '-']	[[(('test', 3639), (-75.27042388916016, -40.673152923583984)), (('test', 3647), (-63.382713317871094, -41.30339813232422)), (('test', 3652), (-73.45848846435547, -23.791908264160156)), (('test', 3661), (-86.5741195678711, 4.998652935028076)), (('test', 3665), (78.92684936523438, 27.854232788085938)), (('test', 3669), (-113.92106628417969, 57.02590560913086))]]	['LEU', 'GLY', 'PHE']	[1, 0, 0]
1dix	A	128	common		['LEU', 'GLN', 'GLY', 'ALA', 'ASP', 'ILE']	['H', 'T', '-']	[[(('test', 1024), (-59.003143310546875, -43.240447998046875)), (('test', 1032), (-59.70576477050781, -37.064517974853516)), (('test', 1041), (-60.47946548461914, -29.586910247802734)), (('test', 1045), (-93.03508758544922, 13.54294490814209)), (('test', 1050), (67.97477722167969, 33.736297607421875)), (('test', 1058), (-115.84506225585938, 115.39793395996094))]]	['LEU', 'ALA', 'ILE']	[1, 0, 1]
1dj2	A	105	common		['LEU', 'GLU', 'SER', 'ASN', 'GLY', 'VAL']	['H', 'T', '-']	[[(('test', 660), (-90.83071899414062, -42.040565490722656)), (('test', 668), (-74.28802490234375, -29.121440887451172)), (('test', 677), (-71.44319152832031, -19.557138442993164)), (('test', 683), (-96.33660888671875, 13.812716484069824)), (('test', 691), (113.8118667602539, -52.71311569213867)), (('test', 695), (-61.0501708984375, 120.13822174072266))]]	['LEU', 'ASN', 'VAL']	[1, 0, 0]
1dj3	A	104	common		['LEU', 'GLN', 'SER', 'ASN', 'GLY', 'VAL']	['H', 'T', '-']	[[(('test', 676), (-88.15312957763672, -35.10546875)), (('test', 684), (-66.08098602294922, -33.3115348815918)), (('test', 693), (-75.52536010742188, -22.759349822998047)), (('test', 699), (-94.45160675048828, 30.922876358032227)), (('test', 707), (69.0380630493164, 1.6771310567855835)), (('test', 711), (-95.81671905517578, 109.32933807373047))]]	['LEU', 'ASN', 'VAL']	[1, 0, 0]
1djn	A	93	common	interface	['VAL', 'HIS', 'LYS', 'TYR', 'GLY', 'ALA']	['H', 'T', '-']	[[(('test', 730), (-73.38439178466797, -38.706809997558594)), (('test', 737), (-65.95673370361328, -34.480594635009766)), (('test', 747), (-51.443397521972656, -35.90070343017578)), (('test', 756), (-99.4561767578125, 22.74150276184082)), (('test', 768), (69.59607696533203, 18.700857162475586)), (('test', 772), (-104.72612762451172, 167.3391876220703))]]	['VAL', 'TYR', 'ALA']	[1, 0, 0]
1djn	A	309	common		['ILE', 'VAL', 'THR', 'LYS', 'GLY', 'TYR']	['H', 'T', 'S']	[[(('test', 2444), (-65.50421905517578, -36.799556732177734)), (('test', 2452), (-69.4276123046875, -51.20747756958008)), (('test', 2459), (-69.36753845214844, -27.3824405670166)), (('test', 2466), (-82.87045288085938, 2.155585527420044)), (('test', 2475), (70.34809112548828, 26.944625854492188)), (('test', 2479), (-84.95520782470703, -29.463939666748047))]]	['ILE', 'LYS', 'TYR']	[1, 0, 1]
1djn	A	408	common		['LEU', 'MET', 'GLU', 'SER', 'GLY', 'TYR']	['H', 'T', '-']	[[(('test', 3201), (-60.075538635253906, -43.28520202636719)), (('test', 3209), (-62.75564956665039, -41.23202133178711)), (('test', 3217), (-63.486724853515625, -29.33049201965332)), (('test', 3226), (-84.6490707397461, -0.4614007771015167)), (('test', 3232), (94.68000030517578, 0.20174118876457214)), (('test', 3236), (-76.77184295654297, 165.7431182861328))]]	['LEU', 'SER', 'TYR']	[1, 0, 1]
1djn	A	581	common	interface	['LEU', 'HIS', 'GLU', 'LEU', 'HIS', 'VAL']	['H', 'T', '-']	[[(('test', 4540), (-63.73091125488281, -33.23310852050781)), (('test', 4548), (-68.39585876464844, -46.16038131713867)), (('test', 4558), (-67.15772247314453, -19.759965896606445)), (('test', 4567), (-93.2356948852539, 0.9183452129364014)), (('test', 4575), (62.61614227294922, 40.45343017578125)), (('test', 4585), (-85.05850982666016, 123.16242218017578))]]	['LEU', 'LEU', 'VAL']	[1, 0, 1]
1djn	A	661	common		['TRP', 'ALA', 'GLU', 'ASN', 'ASP', 'ILE']	['H', 'T', '-']	[[(('test', 5195), (-58.54793167114258, -54.291221618652344)), (('test', 5209), (-49.04821014404297, -54.63599395751953)), (('test', 5214), (-48.82529830932617, -37.00543975830078)), (('test', 5223), (-93.37149810791016, 14.675836563110352)), (('test', 5231), (59.561729431152344, 32.14273452758789)), (('test', 5239), (-94.83116912841797, 112.82034301757812))]]	['TRP', 'ASN', 'ILE']	[1, 0, 1]
1dkg	A	134	common	interface	['VAL', 'ARG', 'LYS', 'PHE', 'GLY', 'VAL']	['H', 'T', 'E']	[[(('test', 744), (-64.41600799560547, -28.954086303710938)), (('test', 751), (-66.278564453125, -26.426467895507812)), (('test', 762), (-61.76556396484375, -44.11490249633789)), (('test', 767), (-88.35667419433594, 51.810020446777344)), (('test', 778), (66.61788940429688, 8.999162673950195)), (('test', 782), (-94.83715057373047, 131.06112670898438))]]	['VAL', 'PHE', 'VAL']	[1, 0, 0]
1dkl	A	66	common	interface	['LEU', 'VAL', 'ALA', 'ASP', 'GLY', 'LEU']	['H', 'T', 'S']	[[(('test', 515), (-68.80877685546875, -26.568716049194336)), (('test', 523), (-74.54729461669922, -43.33686065673828)), (('test', 530), (-61.30239486694336, -31.32499885559082)), (('test', 535), (-88.867431640625, 3.34333872795105)), (('test', 543), (66.71417236328125, 26.6474666595459)), (('test', 547), (-89.38489532470703, -33.28860092163086))]]	['LEU', 'ASP', 'LEU']	[1, 0, 0]
1dkr	A	25	common		['ALA', 'ASP', 'ILE', 'VAL', 'GLY', 'VAL']	['H', 'T', '-']	[[(('test', 137), (-58.736881256103516, -42.3996467590332)), (('test', 142), (-61.43074035644531, -46.586673736572266)), (('test', 150), (-62.034358978271484, -48.01896667480469)), (('test', 158), (-72.44959259033203, -28.26047706604004)), (('test', 165), (99.41534423828125, 38.56102752685547)), (('test', 169), (-134.8995361328125, 162.8333282470703))]]	['ALA', 'VAL', 'VAL']	[1, 0, 1]
1dkr	A	82	common		['LEU', 'LYS', 'ARG', 'ALA', 'SER', 'ALA']	['H', 'T', '-']	[[(('test', 570), (-70.79595947265625, -42.0452766418457)), (('test', 578), (-60.8975830078125, -45.97686767578125)), (('test', 587), (-72.60643768310547, -14.646206855773926)), (('test', 598), (-100.73385620117188, 17.78592300415039)), (('test', 603), (60.41346740722656, 49.260520935058594)), (('test', 609), (-72.90582275390625, 151.0489959716797))]]	['LEU', 'ALA', 'ALA']	[1, 0, 0]
1dkr	A	121	common		['LEU', 'GLU', 'THR', 'ALA', 'GLY', 'ALA']	['H', 'T', '-']	[[(('test', 871), (-60.128238677978516, -46.44013214111328)), (('test', 879), (-66.02967071533203, -41.787784576416016)), (('test', 888), (-59.655242919921875, -40.62802505493164)), (('test', 895), (-67.21199798583984, -22.58039093017578)), (('test', 900), (123.40386962890625, 9.447476387023926)), (('test', 904), (-63.241310119628906, 139.68190002441406))]]	['LEU', 'ALA', 'ALA']	[1, 0, 0]
1dkr	A	185	common	interface	['ALA', 'ASP', 'ARG', 'LEU', 'LYS', 'ALA']	['H', 'T', '-']	[[(('test', 1362), (-69.59664154052734, -27.49563217163086)), (('test', 1367), (-70.21576690673828, -52.05774688720703)), (('test', 1375), (-56.83544158935547, -33.627098083496094)), (('test', 1386), (-101.33619689941406, 0.25793036818504333)), (('test', 1394), (62.80274963378906, 41.829959869384766)), (('test', 1403), (-121.69645690917969, 159.83848571777344))]]	['ALA', 'LEU', 'ALA']	[0, 0, 0]
1dl5	A	9	common		['LEU', 'LYS', 'LYS', 'TYR', 'GLY', 'VAL']	['H', 'T', '-']	[[(('test', 77), (-66.87303924560547, -39.642330169677734)), (('test', 85), (-61.568267822265625, -38.29357147216797)), (('test', 94), (-63.8802604675293, -23.202037811279297)), (('test', 99), (-83.51307678222656, -4.862645149230957)), (('test', 111), (90.30278015136719, 8.164693832397461)), (('test', 115), (-67.5888671875, 132.75387573242188))]]	['LEU', 'TYR', 'VAL']	[1, 0, 1]
1dl5	A	68	common		['MET', 'GLU', 'TRP', 'VAL', 'GLY', 'LEU']	['H', 'T', '-']	[[(('test', 544), (-64.07157135009766, -40.039756774902344)), (('test', 552), (-64.50904846191406, -43.93964385986328)), (('test', 561), (-63.02727127075195, -33.07720947265625)), (('test', 575), (-92.26290893554688, -0.03426402062177658)), (('test', 582), (65.98385620117188, 33.73152542114258)), (('test', 586), (-56.51191711425781, 128.80368041992188))]]	['MET', 'VAL', 'LEU']	[1, 0, 1]
1dl5	A	120	common		['VAL', 'GLU', 'ARG', 'LEU', 'GLY', 'ILE']	['H', 'T', '-']	[[(('test', 940), (-60.79877853393555, -43.27269744873047)), (('test', 947), (-67.1354751586914, -45.20404052734375)), (('test', 956), (-58.99833297729492, -34.677852630615234)), (('test', 967), (-85.68898010253906, -0.5532007217407227)), (('test', 975), (67.59056854248047, 23.289052963256836)), (('test', 979), (-78.35587310791016, 122.38067626953125))]]	['VAL', 'LEU', 'ILE']	[1, 0, 1]
1dl5	A	290	common		['TRP', 'GLU', 'SER', 'CYS', 'GLY', 'TYR']	['H', 'T']	[[(('test', 2330), (-63.08368682861328, -42.83852767944336)), (('test', 2344), (-61.6746826171875, -42.60126495361328)), (('test', 2353), (-65.12970733642578, -22.369264602661133)), (('test', 2361), (-98.75013732910156, 26.891542434692383)), (('test', 2367), (65.38147735595703, 22.241943359375)), (('test', 2371), (58.67332077026367, 23.310256958007812))]]	['TRP', 'CYS', 'TYR']	[1, 0, 0]
1dlg	A	129	common		['LEU', 'GLU', 'LYS', 'LEU', 'GLY', 'ALA']	['H', 'T', '-']	[[(('test', 996), (-64.70127868652344, -37.28928756713867)), (('test', 1004), (-60.49970626831055, -42.06890869140625)), (('test', 1013), (-63.1551399230957, -28.097084045410156)), (('test', 1022), (-81.05252838134766, 2.505303382873535)), (('test', 1030), (105.47398376464844, -0.5619739294052124)), (('test', 1034), (-76.77884674072266, 150.41668701171875))]]	['LEU', 'LEU', 'ALA']	[1, 1, 0]
1dlg	A	198	common		['LEU', 'VAL', 'ALA', 'LEU', 'GLY', 'ALA']	['H', 'T', '-']	[[(('test', 1515), (-58.408111572265625, -42.577613830566406)), (('test', 1523), (-62.05017852783203, -38.49150848388672)), (('test', 1530), (-61.55149459838867, -25.833660125732422)), (('test', 1535), (-89.22227478027344, -5.815239906311035)), (('test', 1543), (120.68521118164062, -2.1897265911102295)), (('test', 1547), (-73.39586639404297, 161.7645263671875))]]	['LEU', 'LEU', 'ALA']	[1, 0, 0]
1dlg	A	266	common		['LEU', 'ARG', 'GLU', 'ALA', 'GLY', 'ALA']	['H', 'T', '-']	[[(('test', 2005), (-66.0103759765625, -38.53498840332031)), (('test', 2013), (-63.218563079833984, -36.07547378540039)), (('test', 2024), (-66.22544860839844, -32.1762580871582)), (('test', 2033), (-75.48725128173828, -1.396897554397583)), (('test', 2038), (104.02716064453125, 0.48173293471336365)), (('test', 2042), (-73.56598663330078, 142.92926025390625))]]	['LEU', 'ALA', 'ALA']	[1, 0, 0]
1dlg	A	338	common		['LEU', 'ILE', 'ARG', 'MET', 'GLY', 'ALA']	['H', 'T', '-']	[[(('test', 2572), (-69.20674133300781, -37.03841018676758)), (('test', 2580), (-60.79179763793945, -37.10263442993164)), (('test', 2588), (-67.74427032470703, -17.579757690429688)), (('test', 2599), (-95.34223937988281, 9.220512390136719)), (('test', 2607), (98.23577880859375, 7.318637371063232)), (('test', 2611), (-77.2444839477539, 157.95645141601562))]]	['LEU', 'MET', 'ALA']	[1, 0, 0]
1dlg	A	406	common		['LEU', 'ARG', 'ALA', 'LEU', 'GLY', 'ALA']	['H', 'T', '-']	[[(('test', 3086), (-66.35065460205078, -42.113033294677734)), (('test', 3094), (-58.128509521484375, -40.80233383178711)), (('test', 3105), (-66.34207153320312, -12.330767631530762)), (('test', 3110), (-99.39623260498047, 2.5675785541534424)), (('test', 3118), (105.08013153076172, 3.787910223007202)), (('test', 3122), (-69.62237548828125, 153.678955078125))]]	['LEU', 'LEU', 'ALA']	[1, 0, 0]
1dli	A	225	common		['ALA', 'GLU', 'SER', 'ARG', 'LYS', 'LEU']	['H', 'T', '-']	[[(('test', 1769), (-61.39495849609375, -45.44826889038086)), (('test', 1774), (-64.16987609863281, -40.84886169433594)), (('test', 1783), (-67.1833724975586, -32.9509162902832)), (('test', 1789), (-98.33367919921875, 11.937546730041504)), (('test', 1800), (53.068328857421875, 48.33697509765625)), (('test', 1809), (-106.88829040527344, 161.67845153808594))]]	['ALA', 'ARG', 'LEU']	[1, 0, 1]
1dlm	A	45	common	interface	['ILE', 'GLU', 'ASP', 'LEU', 'ASN', 'ILE']	['H', 'T', '-']	[[(('test', 339), (-59.955101013183594, -36.190059661865234)), (('test', 347), (-74.7960433959961, -53.923187255859375)), (('test', 356), (-56.809715270996094, -38.308921813964844)), (('test', 364), (-95.0780029296875, 0.5341250896453857)), (('test', 372), (49.326202392578125, 57.737247467041016)), (('test', 380), (-75.0907974243164, 122.72273254394531))]]	['ILE', 'LEU', 'ILE']	[1, 0, 1]
1dlw	A	89	common		['LEU', 'THR', 'GLY', 'ALA', 'GLY', 'VAL']	['H', 'T', '-']	[[(('test', 651), (-62.86068344116211, -43.750064849853516)), (('test', 659), (-63.17211151123047, -41.06605529785156)), (('test', 666), (-65.37545013427734, -25.34659767150879)), (('test', 670), (-82.31279754638672, -2.0718822479248047)), (('test', 675), (91.32749938964844, 11.984560012817383)), (('test', 679), (-69.49723052978516, 135.05667114257812))]]	['LEU', 'ALA', 'VAL']	[1, 0, 1]
1dly	A	91	common		['LEU', 'THR', 'GLU', 'LEU', 'GLY', 'VAL']	['H', 'T', '-']	[[(('test', 707), (-62.9756965637207, -36.45207977294922)), (('test', 715), (-65.90568542480469, -46.00785446166992)), (('test', 722), (-64.6260757446289, -22.295852661132812)), (('test', 731), (-91.10428619384766, 1.5709713697433472)), (('test', 739), (79.01398468017578, 22.97541618347168)), (('test', 743), (-73.63407897949219, 135.41697692871094))]]	['LEU', 'LEU', 'VAL']	[1, 0, 0]
1dm9	A	15	common		['LEU', 'TRP', 'ALA', 'ALA', 'ARG', 'PHE']	['H', 'T', 'S']	[[(('test', 87), (-60.12507629394531, -35.56245040893555)), (('test', 95), (-72.1181411743164, -44.01945495605469)), (('test', 109), (-60.63491439819336, -39.28535079956055)), (('test', 114), (-77.27826690673828, -0.4068635404109955)), (('test', 119), (66.86529541015625, 24.58460235595703)), (('test', 130), (-75.51409149169922, -28.527511596679688))]]	['LEU', 'ALA', 'PHE']	[1, 0, 1]
1dmg	A	143	common		['LEU', 'GLN', 'ASN', 'LEU', 'GLN', 'LEU']	['H', 'T', '-']	[[(('test', 728), (-61.47308349609375, -35.6789665222168)), (('test', 736), (-64.62711334228516, -41.206295013427734)), (('test', 745), (-61.76414489746094, -32.489723205566406)), (('test', 753), (-88.22093200683594, 5.056832790374756)), (('test', 761), (59.854347229003906, 38.2097053527832)), (('test', 770), (-119.14844512939453, 11.874162673950195))]]	['LEU', 'LEU', 'LEU']	[1, 0, 1]
1dml	A	278	common	interface	['LEU', 'ARG', 'ARG', 'LEU', 'GLN', 'VAL']	['H', 'T', '-']	[[(('test', 1749), (-63.0674934387207, -35.27241134643555)), (('test', 1757), (-65.99544525146484, -38.933441162109375)), (('test', 1768), (-67.3413314819336, -38.48487854003906)), (('test', 1779), (-81.61400604248047, -1.0490384101867676)), (('test', 1787), (50.167816162109375, 41.71894073486328)), (('test', 1796), (-62.128028869628906, 125.47848510742188))]]	['LEU', 'LEU', 'VAL']	[1, 0, 1]
1dmr	A	228	common		['VAL', 'GLU', 'PHE', 'PHE', 'GLY', 'ALA']	['H', 'T', '-']	[[(('test', 1732), (-59.58610534667969, -50.25035095214844)), (('test', 1739), (-63.689903259277344, -37.67761993408203)), (('test', 1748), (-65.19300842285156, -40.10675811767578)), (('test', 1759), (-93.19668579101562, -10.494263648986816)), (('test', 1770), (60.449256896972656, 41.36825180053711)), (('test', 1774), (-71.5719985961914, 154.42469787597656))]]	['VAL', 'PHE', 'ALA']	[0, 0, 1]
1dmr	A	254	common		['LEU', 'VAL', 'ALA', 'GLU', 'ASP', 'LEU']	['H', 'T', '-']	[[(('test', 1930), (-62.2373046875, -32.208168029785156)), (('test', 1938), (-78.10443115234375, -47.33973693847656)), (('test', 1945), (-60.79708480834961, -36.22187423706055)), (('test', 1950), (-94.9964828491211, 6.462230205535889)), (('test', 1959), (53.50137710571289, 44.14508819580078)), (('test', 1967), (-101.4482192993164, -22.92876625061035))]]	['LEU', 'GLU', 'LEU']	[1, 0, 1]
1dmr	A	676	common		['ALA', 'ALA', 'ALA', 'ARG', 'GLY', 'ILE']	['H', 'T', '-']	[[(('test', 5201), (-69.2333755493164, -45.37407302856445)), (('test', 5206), (-58.75095748901367, -40.984134674072266)), (('test', 5211), (-61.35712432861328, -22.899486541748047)), (('test', 5216), (-104.63424682617188, -0.044234659522771835)), (('test', 5227), (68.0837631225586, 36.00855255126953)), (('test', 5231), (-103.77388000488281, 133.72991943359375))]]	['ALA', 'ARG', 'ILE']	[1, 0, 1]
1dnp	A	41	common	interface	['TRP', 'ALA', 'THR', 'HIS', 'ASN', 'MET']	['H', 'T', '-']	[[(('test', 323), (-64.84111785888672, -41.504913330078125)), (('test', 337), (-62.238521575927734, -43.33061599731445)), (('test', 342), (-62.623558044433594, -35.87245559692383)), (('test', 349), (-85.08007049560547, 6.4008893966674805)), (('test', 359), (61.409000396728516, 33.94125747680664)), (('test', 367), (-59.199954986572266, 131.712890625))]]	['TRP', 'HIS', 'MET']	[1, 0, 0]
1dnp	A	65	common		['LEU', 'ALA', 'GLU', 'LYS', 'GLY', 'ILE']	['H', 'T', '-']	[[(('test', 510), (-63.94076919555664, -38.39068603515625)), (('test', 518), (-58.22697448730469, -44.368675231933594)), (('test', 523), (-62.506099700927734, -30.710561752319336)), (('test', 532), (-82.22380828857422, -2.2846477031707764)), (('test', 541), (80.5636978149414, 16.684566497802734)), (('test', 545), (-105.86109924316406, 126.55374908447266))]]	['LEU', 'LYS', 'ILE']	[1, 0, 1]
1dnp	A	437	common		['ALA', 'GLN', 'LYS', 'ALA', 'GLY', 'VAL']	['H', 'T', '-']	[[(('test', 3513), (-48.80580139160156, -47.04103469848633)), (('test', 3518), (-64.16876983642578, -47.20356750488281)), (('test', 3527), (-70.0121841430664, 17.426544189453125)), (('test', 3536), (-146.72006225585938, 8.758247375488281)), (('test', 3541), (47.015621185302734, 55.733375549316406)), (('test', 3545), (-127.50630950927734, 151.31031799316406))]]	['ALA', 'ALA', 'VAL']	[1, 0, 1]
1dof	A	39	common	interface	['LEU', 'GLU', 'GLU', 'LEU', 'GLY', 'VAL']	['H', 'T', 'S']	[[(('test', 298), (-58.18293762207031, -43.06986618041992)), (('test', 306), (-62.16572570800781, -48.487449645996094)), (('test', 315), (-56.28839874267578, -38.8195915222168)), (('test', 324), (-83.31848907470703, 1.7960225343704224)), (('test', 332), (91.0998306274414, -2.2067320346832275)), (('test', 336), (-78.87580871582031, -50.93069076538086))]]	['LEU', 'LEU', 'VAL']	[1, 0, 0]
1dof	A	203	common		['ALA', 'GLU', 'ARG', 'LEU', 'GLY', 'LEU']	['H', 'T', '-']	[[(('test', 1488), (-60.87897872924805, -43.8369026184082)), (('test', 1493), (-63.83599853515625, -44.101497650146484)), (('test', 1502), (-58.3327522277832, -36.550350189208984)), (('test', 1507), (-87.22614288330078, -2.8694214820861816)), (('test', 1515), (71.97625732421875, 27.362289428710938)), (('test', 1519), (-119.41455841064453, 148.32923889160156))]]	['ALA', 'LEU', 'LEU']	[0, 0, 1]
1dof	A	361	common	interface	['MET', 'ILE', 'LYS', 'GLU', 'GLY', 'ALA']	['H', 'T', '-']	[[(('test', 2656), (-61.386531829833984, -34.38165283203125)), (('test', 2664), (-69.21317291259766, -44.700157165527344)), (('test', 2672), (-57.48272705078125, -35.01251220703125)), (('test', 2681), (-81.6370849609375, 2.853001594543457)), (('test', 2690), (114.26628112792969, -14.077009201049805)), (('test', 2694), (-66.84284973144531, 151.0726318359375))]]	['MET', 'GLU', 'ALA']	[1, 0, 0]
1doi	A	11	common		['VAL', 'ASP', 'ASP', 'ASN', 'GLY', 'TRP']	['H', 'T', '-']	[[(('test', 88), (-57.9075813293457, -47.486785888671875)), (('test', 95), (-70.45606231689453, -39.86239242553711)), (('test', 103), (-67.66674041748047, -28.360204696655273)), (('test', 111), (-92.29946899414062, -3.4735584259033203)), (('test', 119), (69.283447265625, 15.931378364562988)), (('test', 123), (-70.40895080566406, 161.56982421875))]]	['VAL', 'ASN', 'TRP']	[1, 0, 1]
1doi	A	52	common		['ALA', 'GLU', 'ALA', 'GLN', 'GLY', 'TYR']	['H', 'T', '-']	[[(('test', 414), (-64.44888305664062, -38.46946716308594)), (('test', 419), (-71.53983306884766, -37.40752029418945)), (('test', 428), (-65.59231567382812, -14.151764869689941)), (('test', 433), (-92.0083236694336, 2.4628329277038574)), (('test', 442), (86.17382049560547, 15.83961296081543)), (('test', 446), (-90.57220458984375, 123.99427032470703))]]	['ALA', 'GLN', 'TYR']	[1, 0, 1]
1dor	A	293	common	interface	['MET', 'ASN', 'GLN', 'LYS', 'GLY', 'TYR']	['H', 'T', '-']	[[(('test', 2259), (-60.675384521484375, -41.391883850097656)), (('test', 2267), (-62.31170654296875, -43.97667694091797)), (('test', 2275), (-61.44102096557617, -37.10851287841797)), (('test', 2284), (-87.2877197265625, -7.079005241394043)), (('test', 2293), (78.46829986572266, 26.864938735961914)), (('test', 2297), (-96.75738525390625, 136.12750244140625))]]	['MET', 'LYS', 'TYR']	[1, 0, 1]
1dp3	A	42	common		['LEU', 'LEU', 'GLU', 'LEU', 'GLY', 'LEU']	['H', 'T']	[[(('test', 640), (-68.48753356933594, -46.348876953125)), (('test', 659), (-52.15448760986328, -27.330455780029297)), (('test', 678), (-63.31553268432617, -31.002222061157227)), (('test', 693), (-97.03202056884766, 0.24787220358848572)), (('test', 712), (48.43233108520508, 42.216983795166016)), (('test', 719), (47.372798919677734, 22.685834884643555))]]	['LEU', 'LEU', 'LEU']	[1, 0, 0]
1dp4	A	226	common	interface	['ALA', 'LEU', 'ASN', 'ALA', 'GLY', 'LEU']	['H', 'T', '-']	[[(('test', 1764), (-57.87322998046875, -47.298885345458984)), (('test', 1769), (-57.60002899169922, -48.61991882324219)), (('test', 1777), (-61.5587272644043, -29.469694137573242)), (('test', 1785), (-86.57880401611328, 9.382110595703125)), (('test', 1790), (74.42806243896484, 20.571386337280273)), (('test', 1794), (-95.16006469726562, 104.66124725341797))]]	['ALA', 'ALA', 'LEU']	[1, 0, 1]
1dp5	A	140	common		['ALA', 'ILE', 'GLN', 'GLN', 'ASP', 'LEU']	['H', 'T', '-']	[[(('test', 1071), (-64.43168640136719, -43.613407135009766)), (('test', 1076), (-64.3231430053711, -48.16509246826172)), (('test', 1084), (-57.41462326049805, -28.30286407470703)), (('test', 1093), (-96.49596405029297, 14.796708106994629)), (('test', 1102), (53.43471145629883, 39.30754470825195)), (('test', 1110), (-91.8055648803711, -10.295487403869629))]]	['ALA', 'GLN', 'LEU']	[1, 0, 1]
1dpb	A	457	common		['ALA', 'GLU', 'LYS', 'ALA', 'GLY', 'VAL']	['H', 'T', '-']	[[(('test', 485), (-51.24946975708008, -51.36764907836914)), (('test', 490), (-65.18592834472656, -35.70726776123047)), (('test', 495), (-67.75814819335938, -22.105018615722656)), (('test', 500), (-95.95858764648438, 1.22525155544281)), (('test', 505), (79.29067993164062, 0.4467492699623108)), (('test', 509), (-104.9441146850586, 162.74658203125))]]	['ALA', 'ALA', 'VAL']	[1, 0, 0]
[truncated: 38,094 more rows]
