# Supplementary material for: Bicyclic Schellman Loop Mimics (BSMs): Rigid Synthetic C-Caps for Enforcing Peptide Helicity
Source: ACS Cent Sci. 2023 Feb 13;9(2):300–6. doi: 10.1021/acscentsci.2c01265 (PMC9951308; doi:10.1021/acscentsci.2c01265)
Supplement: Supplementary file 5 — oc2c01265_si_005.zip [file oc2c01265_si_005.zip › hot Schellman loops.csv]

pdb code	chain id	start_resi id	type	# hotspot	hotspot id	aver. SASA	percent SASA
1jj2	1	26	common	1	[28]	50.01332982	0.103217481
2h4p	B	393	common	1	[398]	50.13925139	0.114284112
1nbw	B	29	common	1	[31]	50.14690097	0.242099847
1znv	B	520	common	1	[520]	50.18113701	0.291101803
5jpq	0	13	common	3	[13, 15, 16]	50.21527072	0.13914878
1fjg	H	103	common	0	[]	50.22730509	0.10980734
1xnr	V	12	common	2	[12, 13]	50.37559923	0.228141711
5go8	B	56	common	0	[]	50.38598633	0.105415182
2y69	I	63	common	2	[63, 68]	50.39381568	0.119630484
4fe1	X	28	common	1	[30]	50.44333808	0.614913976
4nl9	C	25	common	0	[]	50.56934039	0.334149383
6f42	P	247	common	1	[249]	50.60743618	0.140810552
1qge	E	286	common	3	[286, 288, 289]	50.61034488	0.102420446
4n0h	B	66	common	4	[66, 69, 70, 71]	50.69653805	0.108205665
4r4b	H	72	common	1	[73]	50.77451253	0.102028179
2qa4	2	26	common	0	[]	50.81469091	0.104550211
5jne	C	53	common	1	[55]	50.86698373	0.21462656
5me0	H	95	common	1	[99]	50.88134748	0.110162961
1scu	B	115	common	0	[]	50.92057737	0.115528115
6l82	B	28	common	3	[28, 31, 33]	50.94293861	0.145677156
3fc6	B	426	common	1	[428]	50.96977854	0.14456955
3cx7	B	439	common	2	[442, 444]	51.04317947	0.192965754
3b4v	C	58	common	1	[61]	51.16969002	0.171469214
2guz	B	88	common	0	[]	51.20940781	0.124769775
6eoj	B	69	common	1	[74]	51.24681656	0.122191054
1xnq	V	12	common	1	[12]	51.27386202	0.230350415
4ypi	G	32	common	3	[33, 34, 35]	51.28706161	0.224227811
5xyi	d	48	common	1	[53]	51.29213619	0.101342318
5xu1	S	325	common	2	[327, 330]	51.29251977	0.151607883
1hnz	H	103	common	1	[107]	51.34664249	0.109485636
1kf9	B	364	common	2	[368, 369]	51.40599567	0.193847257
3uts	E	99	common	2	[100, 103]	51.44544284	0.119795687
1mz8	B	520	common	2	[520, 525]	51.44668126	0.298292855
4z2m	H	38	common	2	[38, 43]	51.49175866	0.12448348
2o98	P	940	common	0	[]	51.52980614	0.192893405
4wnb	B	24	common	1	[27]	51.55587069	0.230028848
1ohz	B	19	common	1	[22]	51.62618399	0.391256164
4lnu	B	398	common	2	[398, 403]	51.83528713	0.109049871
6rmv	C	597	common	1	[600]	51.85544093	0.558451565
6akl	C	183	common	1	[186]	51.92656279	0.519691938
6dzk	E	179	common	1	[182]	51.93856887	0.101058504
5mdx	E	44	common	1	[49]	51.97208548	0.179616465
3j7a	T	45	common	4	[45, 48, 49, 50]	51.97771192	0.107791246
5t5i	G	31	common	3	[34, 35, 36]	51.98375871	0.14985959
4wk0	B	268	common	2	[270, 272]	52.03593993	0.156882273
3cx6	B	439	common	3	[439, 442, 444]	52.04063527	0.23243438
3v4p	B	279	common	1	[281]	52.05889988	0.131064316
1axi	B	164	common	2	[168, 169]	52.12169361	0.243302286
2zsh	B	31	common	3	[31, 34, 36]	52.15501757	0.243228972
3cpj	B	72	common	2	[72, 77]	52.18054835	0.257673643
4qrp	D	177	common	0	[]	52.20915922	0.120629203
4wjk	B	268	common	1	[270]	52.32102871	0.16744456
4lzx	B	408	common	0	[]	52.33539295	0.199063463
5iy6	F	72	common	0	[]	52.38554883	0.128809306
5mzw	D	92	common	0	[]	52.44212993	0.119155805
4z2m	G	128	common	1	[130]	52.49545654	0.112949179
3hug	B	33	common	4	[33, 35, 36, 38]	52.50402934	0.149813273
6s0k	k	64	common	1	[64]	52.53919542	0.121723161
1dm0	B	43	common	3	[44, 45, 46]	52.54566377	0.182140619
6t0b	B	71	common	3	[72, 75, 76]	52.54734313	0.102614828
1jv2	B	260	common	1	[262]	52.62723335	0.114201839
4wce	2	35	common	0	[]	52.64976184	0.125509792
1kwo	C	19	common	1	[20]	52.73622004	0.143481935
4bpw	B	194	common	1	[195]	52.76329676	0.180549894
1u8c	B	1260	common	1	[1262]	52.76487947	0.114747754
4lvo	P	175	common	2	[175, 178]	52.79521736	0.253502799
4zdt	B	375	common	3	[376, 377, 378]	52.80212533	0.42884408
4iz7	B	67	common	1	[71]	52.81521304	0.39575419
3jab	C	551	common	1	[552]	52.92924515	0.151264963
4b3r	H	103	common	1	[108]	53.09573974	0.112253265
6rme	B	73	common	3	[74, 76, 78]	53.18719675	0.122208922
1upt	B	2199	common	2	[2201, 2202]	53.22408034	0.141940676
3qbq	B	176	common	1	[178]	53.39756028	0.29073391
2a1t	R	148	common	1	[153]	53.46477036	0.101424301
4lvn	P	175	common	2	[178, 180]	53.49987209	0.26647568
2r17	C	774	common	0	[]	53.50562096	0.163559403
6a5o	F	100	common	2	[100, 102]	53.5079697	0.143171761
3jaq	Y	15	common	4	[15, 17, 18, 20]	53.66891784	0.100915263
3gjx	C	139	common	2	[139, 140]	53.69293817	0.146989301
6t15	B	71	common	2	[75, 76]	53.74936922	0.103527034
2q1z	B	14	common	3	[15, 16, 18]	53.83378539	0.111718833
6l7r	B	24	common	3	[26, 27, 29]	53.88799421	0.129100897
1kk7	Z	19	common	1	[23]	54.05214187	0.163450944
6rvc	B	862	common	0	[]	54.09492719	0.407532218
1k6o	B	176	common	3	[178, 179, 181]	54.15818222	0.107343563
6hu9	M	71	common	3	[72, 73, 75]	54.17390962	0.10601271
4gkk	H	103	common	2	[104, 107]	54.33741148	0.113987583
5m36	B	13	common	1	[16]	54.36424239	0.211254798
5x8t	6	125	common	0	[]	54.41310565	0.160050307
4qlp	B	838	common	2	[840, 841]	54.4243445	0.166338602
1yj9	2	26	common	2	[28, 29]	54.42978323	0.105036084
5e9d	E	96	common	0	[]	54.43550356	0.253405065
4ayb	H	32	common	2	[32, 35]	54.66695608	0.115195614
1oo9	B	366	common	3	[368, 369, 370]	54.6951722	0.307320648
1i50	E	165	common	0	[]	54.72938538	0.135171224
5a2q	Y	15	common	3	[17, 18, 20]	54.91193167	0.116421699
6swr	B	171	common	1	[176]	54.92964701	0.134421015
5xyi	Y	14	common	3	[14, 16, 17]	55.13733466	0.158481532
5iy7	F	72	common	2	[72, 74]	55.16776806	0.140008467
5z3g	n	73	common	0	[]	55.1823438	0.106980861
1tco	C	39	common	1	[42]	55.18722232	0.367030692
6d65	C	199	common	0	[]	55.1915199	0.342954248
6qph	C	74	common	3	[76, 77, 78]	55.19942478	0.107278943
6h68	F	100	common	1	[102]	55.36656539	0.104890262
4cta	B	12	common	1	[14]	55.44828992	0.107830876
3nby	C	139	common	1	[140]	55.58041334	0.155292971
1tye	B	260	common	2	[262, 264]	55.60360352	0.200045053
5efq	B	148	common	2	[148, 153]	55.65660826	0.236821049
5kuy	H	73	common	2	[76, 78]	55.68951384	0.446298586
1i3q	E	165	common	1	[168]	55.73036893	0.152973327
2qna	B	60	common	1	[62]	55.8577261	0.263440603
3zwz	B	2026	common	1	[2030]	56.0791714	0.199126474
5xog	E	164	common	0	[]	56.10650031	0.136271806
2wb1	I	42	common	3	[42, 43, 44]	56.17793414	0.114562863
1qs0	B	72	common	1	[74]	56.26808818	0.181610844
6k7o	F	102	common	3	[103, 106, 107]	56.32094357	0.10387843
4ui9	E	100	common	2	[103, 104]	56.3613073	0.149581648
3h0g	E	160	common	0	[]	56.41890685	0.147251532
3dco	A	398	common	3	[398, 402, 403]	56.49321423	0.140108225
3g6a	H	209	common	2	[209, 211]	56.54663666	0.141416826
4i98	B	152	common	0	[]	56.54836686	0.115478823
3h3v	G	100	common	1	[100]	56.56257403	0.135807352
1wcm	F	100	common	2	[100, 101]	56.65076904	0.136877091
5l0w	B	168	common	0	[]	56.71130625	0.144478538
1b7t	Z	19	common	2	[20, 23]	56.77361576	0.144308232
2b63	F	100	common	3	[100, 101, 105]	56.91683602	0.139848791
1g0u	J	67	common	0	[]	56.98851204	0.100250117
3bdm	J	67	common	1	[70]	57.05470912	0.100070407
5oa3	Y	15	common	3	[15, 17, 18]	57.0630668	0.120255772
4ce4	7	85	common	0	[]	57.11775589	0.18179084
5m5y	I	10	common	3	[11, 13, 14]	57.16024955	0.162212929
5eu0	B	30	common	2	[30, 32]	57.16401152	0.327977727
1svx	B	198	common	1	[200]	57.18024222	0.528704885
5g05	E	100	common	3	[102, 103, 104]	57.28036447	0.154848817
6hu9	B	71	common	4	[72, 73, 75, 76]	57.29737298	0.111322685
3j7a	Z	58	common	2	[59, 62]	57.30166171	0.133876431
3aoe	E	358	common	0	[]	57.31216685	0.103289792
6yvh	F	244	common	1	[245]	57.31799905	0.11186444
3kp0	E	54	common	1	[56]	57.35583591	0.107083913
6m4h	B	73	common	2	[73, 75]	57.36299679	0.100154294
1k90	D	109	common	2	[109, 112]	57.50700784	0.124972563
1bgy	F	68	common	0	[]	57.54217958	0.145674063
5xxu	d	45	common	3	[45, 48, 50]	57.55394789	0.105353553
5e6r	B	251	common	3	[252, 253, 255]	57.62795643	0.196386588
5w64	F	100	common	2	[102, 103]	57.65573621	0.133159906
5anc	H	35	common	1	[39]	57.69730711	0.154972137
2ec6	C	20	common	2	[21, 24]	57.80188606	0.164608164
4kvb	L	117	common	1	[118]	57.84140809	0.106175622
1jb0	C	73	common	2	[76, 77]	57.85713363	0.114678641
6gml	F	72	common	1	[72]	57.91116261	0.136246845
4bbs	F	100	common	2	[100, 105]	58.03299626	0.135864676
2qby	B	353	common	1	[354]	58.03447405	0.207724094
1qvi	Z	19	common	3	[20, 21, 23]	58.05777303	0.170896086
4quy	J	68	common	1	[71]	58.16116937	0.100163563
5lmr	H	103	common	1	[104]	58.18875917	0.110952993
4bxz	F	100	common	3	[100, 101, 102]	58.29023822	0.130170225
5hvg	B	99	common	2	[102, 104]	58.33192587	0.299338585
5xyu	L	114	common	1	[115]	58.34455768	0.107415442
1ntk	F	68	common	2	[69, 70]	58.37434038	0.182068887
2yje	M	87	common	2	[87, 92]	58.40447966	0.140102506
6hqb	C	74	common	2	[77, 78]	58.4443628	0.113938558
4qwu	J	68	common	1	[69]	58.50255934	0.100130937
4o6d	B	7	common	1	[10]	58.52931674	0.124474597
4lf7	N	47	common	4	[47, 49, 51, 52]	58.65418124	0.101762077
2hhh	R	73	common	3	[75, 76, 77]	58.76988359	0.166051014
4dr5	N	47	common	4	[48, 49, 51, 52]	58.87045951	0.101386056
1uea	B	66	common	2	[68, 69]	59.01364477	0.26415896
6l82	B	46	common	3	[46, 47, 51]	59.05819372	0.168883655
3k1f	F	100	common	4	[100, 101, 102, 105]	59.08901652	0.131093447
4fe1	C	73	common	4	[75, 76, 77, 78]	59.12528781	0.117227776
5flm	F	72	common	3	[72, 74, 77]	59.29341678	0.139632582
4uj3	B	450	common	3	[452, 453, 454]	59.30021028	0.170489898
1hr0	N	47	common	5	[47, 48, 49, 51, 52]	59.43659677	0.100703463
3kp1	E	54	common	3	[55, 56, 58]	59.50090442	0.109661435
5me1	E	154	common	1	[157]	59.54072507	0.114871947
4dv2	N	47	common	3	[48, 49, 51]	59.54309519	0.102545145
5xmk	H	306	common	2	[306, 307]	59.67056561	0.280242863
2voy	H	326	common	3	[326, 330, 331]	59.67789535	0.143927118
4b3m	N	46	common	5	[46, 47, 48, 50, 51]	59.76108734	0.101540338
4nst	B	148	common	3	[148, 149, 153]	59.78552353	0.240382348
1fjg	R	73	common	4	[74, 75, 76, 77]	59.8524044	0.168166499
4wfb	2	35	common	1	[35]	59.94235182	0.156223144
5vhp	A	396	common	2	[397, 400]	59.98623053	0.178651084
5bsa	C	38	common	1	[43]	60.01830459	0.17668807
5g5l	F	100	common	3	[100, 102, 103]	60.07841146	0.121201973
5bs7	E	620	common	1	[623]	60.17530727	0.211948595
6mzl	O	139	common	2	[139, 142]	60.23324139	0.14317451
5h1s	d	127	common	0	[]	60.34726763	0.116241041
5w66	F	100	common	3	[101, 102, 103]	60.40506935	0.143912401
4g4s	O	269	common	3	[272, 273, 274]	60.41479094	0.124698775
5hvh	B	99	common	1	[102]	60.42223287	0.513178641
2uua	N	47	common	2	[51, 52]	60.49340161	0.104149387
1yrt	B	109	common	3	[109, 112, 114]	60.51172018	0.216066376
5mmj	r	69	common	4	[70, 71, 72, 73]	60.60840809	0.177863909
9pai	B	382	common	3	[382, 385, 387]	60.6229163	0.142668119
2uub	N	47	common	3	[49, 51, 52]	60.62860099	0.103306646
4b3m	R	58	common	4	[59, 60, 61, 62]	60.64664173	0.169752786
1shz	C	160	common	3	[163, 164, 165]	60.72467387	0.159812725
3j7z	2	34	common	0	[]	60.75191402	0.147451274
1g1x	C	73	common	5	[74, 75, 76, 77, 78]	60.85610501	0.250094795
1hle	B	376	common	3	[376, 379, 381]	60.88258186	0.133234896
4b3r	N	46	common	3	[47, 50, 51]	60.97251316	0.103720317
3gli	O	9	common	2	[12, 14]	61.00934474	0.226222675
6yj4	d	22	common	1	[24]	61.02566723	0.226269509
6pfy	C	73	common	3	[76, 77, 78]	61.18156262	0.119789136
3a0b	H	47	common	1	[52]	61.21712923	0.143919297
1s5l	H	46	common	1	[51]	61.23646132	0.244632927
4es4	B	33	common	1	[36]	61.29921436	0.100187554
4kt0	C	74	common	4	[76, 77, 78, 79]	61.32583175	0.123390222
5o5j	R	71	common	2	[74, 75]	61.40640918	0.226877007
5mlc	4	130	common	1	[130]	61.42681384	0.109645081
6wgg	F	399	common	1	[404]	61.4652344	0.188463026
1o94	D	134	common	3	[134, 135, 139]	61.74635522	0.165916879
5mx2	E	44	common	2	[47, 49]	61.82976484	0.107120116
5me0	E	154	common	2	[156, 157]	61.83229991	0.118969842
4iz5	E	67	common	4	[67, 69, 71, 72]	61.87993985	0.26805805
4dr6	R	73	common	3	[74, 76, 77]	61.91240306	0.173604497
6tmf	W	42	common	2	[42, 43]	61.99695786	0.200504676
6k61	C	74	common	3	[77, 78, 79]	62.04096545	0.123331055
5o60	d	37	common	0	[]	62.23150635	0.138889012
1vg0	B	67	common	1	[72]	62.35283089	0.247779143
5dis	B	139	common	1	[139]	62.46489286	0.164861642
3kox	E	54	common	4	[55, 56, 57, 58]	62.52011339	0.115131773
5l8r	C	74	common	5	[74, 76, 77, 78, 79]	62.77525139	0.12391874
5jff	B	25	common	1	[27]	62.80178229	0.221224162
4w78	B	24	common	2	[27, 28]	62.93945195	0.199326708
2axt	H	47	common	2	[47, 52]	63.03786476	0.156804895
3j5l	2	34	common	1	[34]	63.06582212	0.149155217
1b5f	B	314	common	0	[]	63.06864516	0.120842589
3ab3	B	160	common	4	[160, 163, 164, 165]	63.17554331	0.185340629
5xte	S	69	common	1	[71]	63.55365642	0.14746001
3rrl	B	87	common	1	[89]	63.62644482	0.130293191
1xtc	D	75	common	1	[78]	63.74755053	0.131088119
3jcu	H	59	common	1	[64]	63.8639706	0.14752892
2ynm	C	68	common	2	[70, 71]	64.35379239	0.106597173
5lmq	N	47	common	4	[47, 48, 49, 51]	64.35765592	0.101089358
6eu2	F	100	common	3	[100, 102, 105]	64.38908728	0.168363167
2qyf	B	194	common	0	[]	64.43394931	0.236122587
4a8j	B	187	common	1	[191]	64.5923818	0.147996617
6qum	H	13	common	3	[13, 15, 17]	64.839655	0.177887127
5xyi	V	58	common	2	[59, 60]	64.90861696	0.118587496
4yms	D	122	common	4	[124, 125, 126, 127]	64.97568629	0.159355464
4zox	B	9	common	1	[11]	64.98505116	0.495087055
4ymt	C	122	common	5	[122, 124, 125, 126, 127]	65.01665727	0.161198974
5w0d	B	105	common	3	[108, 109, 110]	65.05170059	0.168188378
6eu0	F	100	common	4	[100, 101, 104, 105]	65.15695405	0.165463752
1bcc	F	68	common	1	[70]	65.16991075	0.204732072
5aq9	B	213	common	2	[215, 216]	65.28904351	0.455766312
4yiz	B	1267	common	3	[1269, 1270, 1271]	65.31051555	0.216912246
2gsk	B	167	common	3	[168, 169, 170]	65.34524278	0.265986115
5yy5	B	546	common	3	[548, 549, 550]	65.36665138	0.292733433
4dr6	N	47	common	1	[51]	65.40792532	0.109570976
4nxm	N	47	common	3	[48, 51, 52]	65.44164117	0.10847607
4g4s	I	67	common	2	[70, 72]	65.52881082	0.115986912
5nqf	B	2040	common	2	[2043, 2044]	65.70043643	0.247919704
2riw	B	377	common	1	[377]	65.70525686	0.14796288
3vh5	T	597	common	2	[597, 599]	65.72351519	0.12845522
6kac	H	66	common	3	[66, 67, 71]	65.81990707	0.138028861
4w2r	S	663	common	3	[663, 665, 666]	65.96847729	0.113316099
4yia	B	377	common	2	[377, 380]	66.09718625	0.151644176
4c2m	F	100	common	4	[100, 101, 102, 103]	66.11351085	0.124748737
4uea	B	28	common	2	[28, 33]	66.12336707	0.154181726
5fio	B	198	common	3	[200, 201, 202]	66.16183209	0.484210152
3zld	B	1004	common	2	[1007, 1008]	66.28660878	0.237104609
2z2l	C	653	common	2	[655, 657]	66.36778963	0.219228444
3exi	B	101	common	1	[104]	66.4068598	0.237296052
2ld7	B	490	common	3	[490, 491, 495]	66.55263694	0.230425933
3wu2	H	47	common	2	[48, 52]	66.65814588	0.157378622
3bt1	B	25	common	2	[27, 28]	66.84506575	0.651083142
1fns	H	315	common	2	[316, 319]	66.87817589	0.176627731
5jtq	B	118	common	3	[118, 119, 120]	66.917702	0.112269424
6nbh	A	388	common	2	[388, 393]	66.94654107	0.117150078
2hfg	R	26	common	3	[26, 28, 29]	67.10333488	0.48029948
6tbm	J	84	common	4	[84, 85, 87, 88]	67.12462993	0.10345732
6avg	B	162	common	1	[162]	67.17789308	0.152525991
6p25	B	631	common	1	[635]	67.18064849	0.30461838
1jj2	M	12	common	1	[16]	67.24095623	0.10153834
6vq6	L	20	common	5	[20, 22, 23, 24, 25]	67.27464827	0.187456604
4a11	B	7	common	1	[8]	67.27607775	0.190504034
3shg	B	21	common	2	[21, 23]	67.33926292	0.255762825
4pbu	H	47	common	3	[47, 48, 52]	67.49677316	0.153645779
1prt	D	71	common	3	[72, 73, 74]	67.69880867	0.152914181
6r0y	H	13	common	2	[15, 17]	67.71502535	0.191620259
1xfx	O	109	common	1	[112]	67.76693789	0.116173838
4kzx	V	59	common	3	[60, 63, 64]	67.8164618	0.127741693
1v11	B	118	common	3	[120, 121, 122]	67.86258686	0.237260304
4h9s	C	38	common	4	[38, 41, 42, 43]	68.13710721	0.121831173
5ij7	S	663	common	4	[663, 664, 665, 666]	68.23717536	0.114596195
2y8s	B	1302	common	2	[1305, 1306]	68.27687612	0.227929156
8api	B	376	common	2	[379, 381]	68.33881076	0.157813829
3j9v	N	20	common	6	[20, 21, 22, 23, 24, 25]	68.49190881	0.157499926
1qs0	B	104	common	2	[106, 107]	68.51726302	0.221146273
5c44	E	165	common	2	[168, 170]	69.02481222	0.162584604
4dr7	N	47	common	2	[48, 51]	69.10612198	0.114794882
4gwp	F	91	common	3	[91, 94, 96]	69.1493357	0.211962138
1dtw	B	118	common	2	[121, 122]	69.25395743	0.251245055
1q7y	O	12	common	2	[12, 16]	69.70101992	0.105253589
6r0w	H	13	common	4	[13, 15, 16, 17]	69.86165736	0.181559553
1dml	B	1206	common	2	[1209, 1211]	69.88869254	0.256620791
6fai	V	59	common	4	[59, 60, 63, 64]	70.01064858	0.118770182
1bcp	D	71	common	4	[71, 72, 73, 74]	70.45472396	0.159570392
5umi	B	89	common	4	[89, 90, 91, 93]	70.97946095	0.356284838
6xby	L	20	common	5	[20, 21, 22, 24, 25]	71.04513133	0.207002589
3kfu	G	13	common	3	[16, 17, 18]	71.3110508	0.107059718
6l7r	B	42	common	3	[42, 43, 45]	71.39056913	0.17103228
4k24	B	25	common	3	[25, 27, 28]	71.49107892	0.751287201
5fn3	B	460	common	3	[460, 464, 465]	71.51251058	0.107636612
5n6n	B	15	common	4	[15, 16, 17, 18]	71.59538432	0.195694301
2df4	C	13	common	2	[16, 18]	71.67518111	0.100077111
5a63	B	460	common	2	[464, 465]	71.68303243	0.130060019
2hio	D	38	common	3	[38, 41, 43]	71.75711521	0.144275115
4dr1	N	34	common	2	[34, 37]	71.77566012	0.120884399
2riv	B	377	common	3	[377, 380, 382]	72.00801436	0.163474217
4a2i	R	61	common	4	[62, 63, 64, 65]	72.27557282	0.216895134
4bl0	B	341	common	4	[341, 343, 344, 346]	72.57179626	0.247073629
6zoj	V	59	common	3	[59, 60, 63]	72.59096642	0.137932624
5awf	B	375	common	4	[375, 378, 379, 380]	72.65661315	0.188495829
7jjo	A	374	common	3	[374, 377, 379]	72.93160113	0.121509225
5me0	R	62	common	4	[63, 64, 65, 66]	73.04830394	0.234341525
3ioz	B	72	common	1	[75]	73.11962191	0.80848907
6avf	P	4	common	5	[5, 6, 7, 8, 9]	73.26487867	0.336112514
6y79	P	118	common	3	[119, 120, 121]	73.65224632	0.130754191
6vnw	B	631	common	1	[634]	73.79181846	0.110992361
5a2q	V	59	common	2	[60, 63]	73.83973428	0.137110718
7a23	i	21	common	1	[23]	73.84691461	0.221484156
2f2a	C	13	common	3	[13, 16, 18]	73.8885799	0.106941288
6rfr	P	118	common	2	[119, 120]	74.11207589	0.120712714
4psw	C	39	common	4	[40, 41, 43, 44]	74.30765235	0.264152744
2ykr	Q	30	common	1	[35]	74.4061416	0.217768108
6h5n	F	100	common	2	[101, 104]	74.56539222	0.196298537
4imy	B	205	common	2	[207, 208]	74.78827349	0.158242214
6oy9	A	344	common	4	[344, 347, 348, 349]	74.80926299	0.202665582
3mv3	B	251	common	0	[]	75.3873566	0.18841097
6gw6	B	142	common	5	[143, 144, 145, 146, 147]	75.43973508	0.177028012
4xgr	B	72	common	3	[74, 75, 77]	75.45387463	0.311443089
6kyt	E	111	common	4	[112, 113, 114, 116]	75.55582912	0.223100387
2ykr	R	61	common	3	[63, 64, 65]	76.3743672	0.220660831
3j3w	2	34	common	2	[34, 39]	76.40975062	0.16637742
6pwv	H	38	common	4	[39, 40, 41, 42]	76.46866918	0.115965359
5d1q	E	435	common	3	[435, 437, 438]	76.99836624	0.299067677
4eo5	B	128	common	2	[130, 132]	77.19634767	0.151683877
5c3i	B	128	common	2	[129, 130]	77.47928858	0.12161015
3h0l	C	11	common	3	[14, 15, 16]	77.59788624	0.103587319
6rbe	K	59	common	3	[60, 61, 62]	77.93036286	0.231375597
1q90	N	92	common	3	[92, 93, 94]	78.00225028	0.220929654
5jsz	D	222	common	3	[222, 224, 226]	78.0030304	0.111662493
5j5v	B	161	common	0	[]	78.52899869	0.177466337
3iwb	A	70	common	3	[71, 74, 75]	78.62634756	0.163101121
3jaq	V	59	common	5	[59, 60, 62, 63, 64]	78.96531248	0.123380045
2hue	B	128	common	3	[129, 130, 132]	79.08427509	0.16278934
6see	B	38	common	2	[40, 43]	79.46585711	0.119890446
6j51	f	38	common	3	[39, 40, 43]	79.8968726	0.131398619
2xyi	B	37	common	4	[38, 39, 41, 42]	79.9024763	0.589519144
6g0l	B	38	common	3	[38, 40, 43]	80.33296893	0.124159335
6b8n	D	36	common	5	[37, 38, 39, 40, 41]	80.40818185	0.162351889
3j7y	2	82	common	1	[82]	80.43973486	0.171270908
6a5l	b	38	common	5	[39, 40, 41, 42, 43]	80.64598966	0.123646577
5it9	V	59	common	5	[59, 60, 61, 63, 64]	80.85176468	0.127625734
1or7	C	41	common	3	[41, 42, 43]	81.19743828	0.166160395
1hq3	D	38	common	5	[38, 40, 41, 42, 43]	81.29788876	0.133477134
1um9	B	102	common	4	[103, 104, 105, 106]	81.41534249	0.101318161
6a5r	b	38	common	4	[39, 40, 42, 43]	81.55063868	0.123612329
6b8l	B	36	common	6	[36, 37, 38, 39, 40, 41]	81.77509143	0.168487209
6uph	B	39	common	3	[40, 41, 44]	81.81712405	0.120859366
1xmo	N	34	common	3	[34, 36, 37]	82.12722214	0.138628063
3x1u	B	38	common	4	[40, 41, 42, 43]	82.31659018	0.12301419
5d0q	D	222	common	0	[]	82.39445241	0.108733192
5mu3	C	326	common	2	[329, 331]	83.41536216	0.333825237
4zux	B	38	common	4	[38, 39, 40, 43]	84.02276302	0.121393375
3aon	B	17	common	3	[17, 19, 20]	84.2958684	0.221633115
2zt9	H	23	common	4	[23, 24, 25, 26]	84.40069705	0.232457475
6tdv	E	77	common	4	[78, 80, 81, 82]	84.49291062	0.104025929
6e3y	A	388	common	3	[388, 391, 393]	84.92040861	0.14962185
1aoi	B	38	common	6	[38, 39, 40, 41, 42, 43]	85.71598721	0.117962649
1p3a	B	38	common	5	[38, 39, 40, 42, 43]	86.00112446	0.127892409
6rfq	P	118	common	4	[119, 120, 121, 122]	86.31075462	0.148633191
3an2	B	38	common	5	[38, 39, 40, 41, 43]	86.38863329	0.130242933
6cfw	D	57	common	6	[57, 58, 59, 60, 61, 62]	86.52912647	0.13730164
6buz	B	39	common	5	[40, 41, 42, 43, 44]	86.77293309	0.123559523
4d5l	L	96	common	1	[99]	88.20809015	0.148923403
6v8o	C	37	common	4	[37, 39, 40, 42]	88.79434127	0.157414346
6r8y	B	39	common	6	[39, 40, 41, 42, 43, 44]	89.45056792	0.117621948
3jam	L	94	common	2	[97, 99]	90.04231866	0.113714077
3j7a	V	97	common	2	[100, 102]	92.4480336	0.128679226
6p4g	M	96	common	2	[99, 101]	92.96125031	0.127019261
4h0l	H	23	common	3	[23, 24, 25]	95.48172402	0.239496266
4jo7	E	410	common	1	[412]	121.4570324	0.152259868
1upt	B	2184	common	0	[]	122.4991595	0.32668697
1ni4	B	101	common	2	[102, 105]	127.1489365	0.121420928
6u3i	B	4	common	1	[7]	174.1058483	0.802964904
6jgz	A	39	common	0	[]	50.01128387	0.207302617
2b4j	A	130	common	0	[]	50.26286125	0.152544559
4ggn	A	100	common	2	[103, 105]	50.31196125	0.143431835
4eec	A	47	common	1	[51]	50.35132726	0.404057514
1xhm	C	6	common	1	[9]	50.41449674	0.589112089
5mtw	C	149	common	2	[152, 153]	50.44161479	0.123530707
2hp0	A	234	common	0	[]	50.66554705	0.110512323
5acb	A	148	common	2	[148, 153]	50.71092399	0.26274647
4qj7	A	90	common	4	[90, 91, 92, 95]	50.71852978	0.128200315
1ow8	A	1043	common	2	[1046, 1047]	50.9954888	0.285332836
4xco	A	13	common	1	[13]	51.13219607	0.186707848
1xmq	H	103	common	0	[]	51.15566635	0.107633405
2w96	A	145	common	2	[145, 150]	51.18712796	0.235368304
6d67	A	199	common	1	[201]	51.24684175	0.461041031
3v96	A	66	common	2	[68, 69]	51.34561261	0.250400797
6qfc	A	306	common	1	[310]	51.41671576	0.395097681
6qb6	A	306	common	1	[310]	51.64268259	0.381549142
4gkv	A	272	common	3	[272, 273, 277]	51.67079794	0.12348299
4zoh	A	14	common	2	[16, 18]	51.6871049	0.104781115
6qb3	A	306	common	1	[310]	51.79740451	0.394208637
6d66	A	199	common	2	[201, 202]	51.83575598	0.453583167
6qb4	A	306	common	2	[310, 311]	51.85122663	0.40694902
6rmv	C	597	common	1	[600]	51.85544093	0.558451565
5bs7	A	111	common	1	[114]	51.93541659	0.120085549
4csu	0	39	common	0	[]	51.97000949	0.116592741
6fs0	A	306	common	1	[310]	51.97685432	0.410191789
4un0	A	148	common	2	[148, 153]	52.01743837	0.238294351
6sqr	A	468	common	1	[468]	52.13158679	0.118714346
1bbr	F	310	common	1	[310]	52.19319093	0.422213411
7ad0	A	61	common	2	[61, 62]	52.39020713	0.131900974
6rme	A	73	common	4	[74, 75, 76, 78]	52.42878254	0.109800481
5i4q	A	195	common	3	[198, 199, 200]	52.47748113	0.181345576
4ne6	A	35	common	0	[]	52.56336371	0.101907213
1ucy	F	8	common	1	[8]	52.59396203	0.1836808
5vk0	A	61	common	2	[61, 62]	52.68094254	0.168831516
6obg	A	191	common	1	[194]	52.90847635	0.202325484
6f08	A	13	common	1	[16]	52.93887742	0.152012585
1xmo	H	103	common	1	[107]	52.94527086	0.112467045
6i0y	h	49	common	1	[51]	52.9629337	0.173038593
2den	A	101	common	1	[102]	53.02364276	0.366884567
1xnq	H	103	common	1	[107]	53.05448818	0.111259566
4me7	A	107	common	2	[109, 110]	53.20674181	0.2393934
3v7a	F	100	common	1	[105]	53.30720654	0.140342835
6p8g	A	145	common	1	[150]	53.42271248	0.154465208
4nkm	A	102	common	0	[]	53.42788506	0.239460392
5dud	A	21	common	2	[25, 26]	53.52551822	0.155537239
2guz	A	141	common	1	[145]	53.58139761	0.159974103
6d65	A	199	common	0	[]	53.75894721	0.332884145
5yxu	F	165	common	1	[165]	53.8971525	0.126156816
6p8f	A	145	common	2	[145, 150]	54.17932272	0.154018589
6ovm	R	246	common	0	[]	54.21321487	0.347718327
2w99	A	145	common	2	[145, 150]	54.33609283	0.311508301
6j4q	A	236	common	1	[237]	54.34917514	0.150855962
1mnm	A	51	common	3	[53, 54, 56]	54.37749879	0.11262849
6uyx	C	52	common	1	[54]	54.39148537	0.312687902
3b71	A	1043	common	2	[1046, 1047]	54.39697063	0.292841852
1n32	H	103	common	0	[]	54.43394709	0.11365278
5n09	A	100	common	2	[101, 102]	54.51986547	0.135553941
6in7	A	48	common	2	[49, 50]	54.54842647	0.111367821
4ci6	A	193	common	2	[194, 197]	54.58810592	0.160336959
4n0c	A	147	common	2	[147, 152]	54.62977503	0.18970473
6in7	A	12	common	3	[12, 13, 15]	54.8659188	0.112016024
1xnr	H	103	common	1	[107]	54.90929226	0.11572822
5jtn	A	118	common	2	[121, 122]	55.00232816	0.106883549
5kmg	A	398	common	3	[398, 401, 403]	55.13085967	0.13191502
6fel	A	14	common	2	[14, 17]	55.16313605	0.147182953
6iwb	A	109	common	2	[111, 112]	55.25066149	0.187386683
2n83	A	405	common	3	[408, 409, 410]	55.25218419	0.233127576
5i4r	A	195	common	2	[198, 200]	55.54708787	0.195311136
4s2t	P	474	common	2	[475, 478]	55.62329058	0.155932088
2o98	A	18	common	2	[18, 21]	55.72376653	0.150688959
6scs	A	116	common	3	[116, 117, 118]	55.72887928	0.184708189
1l2w	A	81	common	1	[84]	55.73191428	0.132625316
2bwe	A	354	common	1	[357]	55.75155952	0.609119215
6ft6	I	91	common	1	[93]	55.77617963	0.10940315
4ne5	A	35	common	0	[]	55.85109329	0.101307156
4fk1	A	22	common	3	[23, 24, 25]	55.86155363	0.138037493
4htf	A	159	common	0	[]	55.90355523	0.202643519
2w9z	A	145	common	2	[145, 150]	55.98516909	0.305108197
5sy1	C	37	common	2	[37, 40]	55.99608612	0.102904087
5xe3	C	97	common	2	[99, 100]	56.01547162	0.202257929
5n6n	A	15	common	2	[15, 18]	56.04042371	0.127617818
5ce3	A	193	common	3	[194, 196, 197]	56.08933234	0.156963841
6kxf	A	208	common	1	[210]	56.19997485	0.103373294
3wyg	A	141	common	1	[141]	56.45309957	0.149226219
4g1u	A	225	common	2	[227, 228]	56.46140965	0.12889794
4jna	A	67	common	3	[68, 69, 70]	56.6219372	0.141751643
4ut6	A	100	common	2	[101, 102]	56.64541547	0.140221141
6r7i	A	495	common	0	[]	56.6934816	0.107992539
5zop	A	9	common	2	[10, 13]	56.70548248	0.681198377
5l0w	B	168	common	0	[]	56.71130625	0.144478538
6lrs	T	91	common	1	[95]	56.74400107	0.111138962
3j0s	A	142	common	4	[143, 145, 146, 147]	56.7864964	0.111392499
6iw2	A	100	common	2	[101, 104]	57.07979377	0.158281334
6umg	H	103	common	3	[103, 104, 107]	57.11657504	0.120263553
6z1g	A	353	common	0	[]	57.13585154	0.440612605
5vll	Y	7	common	2	[7, 10]	57.27025056	0.521164556
4rqi	E	95	common	1	[96]	57.33952141	0.397965315
6cw3	A	55	common	1	[58]	57.38372564	0.112375198
1lnu	A	75	common	2	[77, 78]	57.52339411	0.102077747
3syn	A	227	common	3	[227, 230, 232]	57.77693932	0.138586699
5xoj	A	141	common	1	[141]	57.827088	0.152855707
5vlh	Y	7	common	2	[7, 10]	57.85567298	0.528636689
5zoo	A	1362	common	2	[1363, 1366]	57.88468607	0.654229538
1ow6	A	1043	common	2	[1046, 1047]	58.23992761	0.478876523
4r9u	A	221	common	2	[223, 224]	58.28975789	0.144159093
4w9n	A	1784	common	3	[1785, 1788, 1789]	58.37470452	0.174329417
2zzd	A	79	common	4	[80, 81, 82, 84]	58.45652143	0.101866106
4utb	A	100	common	2	[101, 102]	58.77914067	0.142473749
2zpn	A	65	common	2	[68, 69]	58.97014109	0.270853257
3i7l	B	75	common	1	[78]	59.27303457	0.442285044
2dxb	A	79	common	4	[80, 81, 82, 84]	59.30325985	0.103296555
4g6d	A	575	common	2	[577, 579]	59.52196642	0.259758876
4g94	A	333	common	2	[335, 337]	59.52196642	0.259758876
2dxc	A	79	common	4	[80, 81, 82, 84]	59.54779581	0.104317158
6tvo	B	139	common	1	[139]	59.68672601	0.153016865
6pgs	B	344	common	3	[344, 347, 349]	59.85982386	0.536705949
4yak	A	252	common	0	[]	59.87562052	0.109679506
6gjq	A	470	common	3	[472, 473, 475]	59.97858302	0.146495853
2dd5	A	79	common	4	[80, 81, 82, 84]	60.05398222	0.105451057
5b57	A	253	common	2	[255, 256]	60.167014	0.124868899
6hbc	A	252	common	1	[255]	60.19076411	0.384353493
4j4q	B	344	common	3	[344, 347, 349]	60.25002909	0.529702466
2dd4	A	79	common	4	[80, 81, 82, 84]	60.29957978	0.105546906
4x1h	C	344	common	3	[344, 347, 349]	60.44379091	0.544837795
6nwe	B	344	common	3	[344, 347, 349]	60.49077316	0.537551837
6ni3	A	388	common	2	[388, 393]	60.60457579	0.100076441
6ph7	B	344	common	3	[344, 347, 349]	60.61225967	0.521795399
3vyg	A	79	common	4	[80, 81, 82, 84]	60.61531727	0.102778442
3pqr	B	344	common	3	[344, 347, 349]	60.61591752	0.533991551
4a8j	A	389	common	2	[390, 393]	60.96713114	0.15009609
2fym	B	4	common	2	[6, 9]	61.19441088	0.412635333
5wkt	B	344	common	3	[344, 347, 349]	61.25659029	0.537655252
2rgn	A	352	common	1	[356]	61.44098377	0.182182309
1zgl	A	74	common	1	[74]	61.45783309	0.105090583
4o6d	A	7	common	1	[10]	61.50118975	0.131764826
5zxv	A	546	common	2	[548, 549]	61.63764906	0.293712484
6eww	A	13	common	2	[13, 16]	61.83243728	0.190774634
5mes	A	306	common	1	[310]	61.96822854	0.420984608
6d0i	A	54	common	3	[56, 57, 59]	62.00330766	0.153600607
3dhw	A	123	common	2	[125, 127]	62.14227353	0.178354036
6pel	B	344	common	3	[344, 347, 349]	62.16583172	0.569547905
2odg	A	49	common	3	[50, 51, 52]	62.46351782	0.33826068
6d0h	A	54	common	3	[56, 57, 59]	62.50175202	0.1635907
6j07	A	55	common	2	[56, 57]	62.8216486	0.271496848
4bey	B	344	common	3	[344, 347, 349]	62.86822796	0.536319352
5yy5	A	546	common	2	[548, 550]	62.99523147	0.294525028
2gia	A	214	common	2	[215, 219]	63.33143624	0.199538955
3tui	A	123	common	3	[125, 126, 127]	63.36516356	0.164717356
6p8h	A	145	common	3	[145, 146, 150]	63.57811017	0.17651289
3lb6	A	106	common	2	[107, 110]	63.62548693	0.360880529
3tuz	A	123	common	3	[125, 126, 127]	63.75837644	0.162530823
5eay	A	65	common	0	[]	63.96846342	0.236673272
4qhu	L	91	common	2	[92, 95]	64.65952535	0.174383583
3nc1	C	139	common	1	[139]	65.05905334	0.156223257
3rtr	A	756	common	2	[759, 761]	65.32790387	0.136109861
2rd7	A	161	common	3	[162, 163, 165]	65.37371794	0.372748715
6yvh	A	244	common	1	[245]	65.73672835	0.125491101
5a53	A	22	common	5	[22, 24, 25, 26, 27]	65.96205755	0.189636854
6lfo	A	348	common	3	[348, 351, 353]	66.21134448	0.133160359
4a4m	B	344	common	3	[344, 347, 349]	66.35126289	0.553767526
3zni	A	363	common	0	[]	66.83063889	0.152191821
5en0	B	344	common	3	[344, 347, 349]	67.33855337	0.584329186
3i7h	B	95	common	2	[96, 98]	67.51685158	0.509687927
2x72	B	344	common	3	[344, 347, 349]	68.07045492	0.561888489
6oya	A	344	common	4	[344, 347, 348, 349]	68.56235629	0.133979594
5w1l	A	180	common	4	[180, 183, 184, 185]	68.81488315	0.11403007
6qnp	A	92	common	3	[92, 95, 97]	69.35145295	0.168487584
2zu0	A	375	common	4	[375, 378, 379, 380]	69.59208061	0.173659959
1bh9	A	40	common	3	[40, 41, 45]	69.73748223	0.263372217
6jod	A	187	common	1	[191]	70.37047299	0.231127044
2qos	A	161	common	3	[162, 164, 165]	70.67701976	0.544514947
4xr8	A	376	common	2	[378, 379]	70.80512746	0.227922695
5awf	A	448	common	4	[448, 450, 451, 453]	71.46420185	0.180691891
7cfn	A	388	common	2	[388, 393]	71.55024163	0.126311207
1ati	A	22	common	3	[22, 24, 25]	71.74366955	0.10860595
1hy2	E	4	common	1	[6]	71.80981429	0.853415823
7cfm	A	388	common	2	[388, 393]	71.84176699	0.126151152
1bh8	A	40	common	3	[40, 41, 45]	71.89155344	0.269602581
4j57	A	113	common	3	[116, 117, 118]	72.20139217	0.105449294
5xjm	A	187	common	2	[191, 192]	72.21292019	0.25189009
6kpg	A	348	common	4	[348, 351, 352, 353]	72.43343806	0.148951303
3aji	A	80	common	1	[82]	73.16751083	0.243187288
6ypc	K	208	common	5	[208, 209, 210, 211, 213]	73.24950252	0.22175759
6avf	P	4	common	5	[5, 6, 7, 8, 9]	73.26487867	0.336112514
6y9b	C	199	common	2	[199, 202]	73.3964889	0.101181612
3qxe	A	32	common	3	[32, 36, 37]	73.44064828	0.100091113
3mml	A	24	common	2	[25, 28]	73.53927898	0.17428191
6jh0	C	87	common	3	[87, 88, 89]	73.58568167	0.165675214
6r92	L	75	common	2	[77, 78]	73.86671988	0.129463937
3qz5	A	32	common	3	[32, 36, 37]	73.96945979	0.100860741
2hzs	A	91	common	4	[91, 93, 94, 96]	74.07905533	0.179538126
3qyg	A	32	common	3	[32, 36, 37]	74.14752058	0.10008839
2hzm	A	91	common	4	[91, 93, 94, 96]	74.37830484	0.182566543
6d9h	A	349	common	3	[351, 352, 354]	74.49937471	0.220698763
6oy9	A	344	common	4	[344, 347, 348, 349]	74.80926299	0.202665582
6p9h	B	435	common	3	[435, 437, 438]	74.86477884	0.482926057
3qz9	A	32	common	4	[32, 35, 36, 37]	75.5866216	0.102624628
7cgn	A	132	common	1	[134]	76.55765931	0.114249316
7cge	A	132	common	2	[134, 137]	76.89515491	0.100448026
5bnx	A	128	common	2	[129, 130]	78.72378953	0.131803039
3r66	A	87	common	3	[87, 88, 89]	78.97309764	0.174049421
6whc	A	388	common	3	[388, 391, 393]	79.07728511	0.13022182
5nnd	D	8	common	1	[13]	80.21560574	0.396565515
4uv7	A	355	common	3	[356, 357, 359]	80.32044456	0.643389575
3ojy	A	161	common	3	[162, 163, 165]	80.37192019	0.123026336
5h35	A	100	common	4	[100, 103, 104, 105]	80.48440486	0.173781214
6kw3	B	38	common	5	[38, 39, 40, 42, 43]	80.65452969	0.120086846
4xlg	B	677	common	3	[679, 680, 681]	81.52854029	0.428265069
5bo0	A	128	common	2	[129, 130]	81.6072644	0.13596522
6p9x	A	388	common	3	[388, 391, 393]	81.986437	0.150728581
3j80	L	94	common	2	[97, 99]	82.21397877	0.102707659
6kyt	A	111	common	4	[112, 113, 114, 116]	83.27675225	0.248717827
6p9y	A	388	common	3	[388, 391, 393]	84.205314	0.15155182
6x19	A	388	common	3	[388, 391, 393]	84.23984238	0.155330959
4gip	A	25	common	5	[25, 26, 28, 29, 30]	84.49619033	0.100770279
6jh1	A	87	common	3	[88, 89, 91]	84.53639046	0.177703703
6niy	A	388	common	3	[388, 391, 393]	84.84733506	0.157154868
6uun	A	388	common	3	[388, 391, 393]	85.39103027	0.150218807
6nj9	F	38	common	6	[38, 39, 40, 41, 42, 43]	85.62216853	0.104659073
1uvq	A	77	common	1	[79]	85.77877283	0.154977341
6lmk	A	388	common	3	[388, 391, 393]	85.89936263	0.141657268
6uus	A	388	common	3	[388, 391, 393]	87.01990767	0.149431151
6wpw	C	388	common	3	[388, 391, 393]	87.02241357	0.142683527
6zok	L	96	common	2	[99, 101]	88.61548074	0.13376878
6uva	A	388	common	3	[388, 391, 393]	88.75707205	0.153351025
6v8o	C	37	common	4	[37, 39, 40, 42]	88.79434127	0.157414346
6rbe	L	94	common	2	[97, 99]	88.85752976	0.125735286
6x18	A	388	common	3	[388, 391, 393]	89.27235888	0.159093931
6x1a	A	388	common	3	[388, 391, 393]	89.50277426	0.167539356
6zvh	L	96	common	2	[99, 101]	91.07948653	0.128154127
3tuj	A	123	common	0	[]	91.23255905	0.20913758
6b12	A	319	common	2	[319, 324]	97.41602953	0.464037628
5vlp	Z	3	common	2	[3, 6]	110.0181017	0.657109346
3laq	A	23	common	4	[23, 24, 25, 26]	117.6613142	0.497803244
6u2f	B	4	common	1	[7]	167.3674164	0.79963118
6u3i	B	4	common	1	[7]	174.1058483	0.802964904
5t1k	E	4	common	2	[7, 9]	207.9459476	0.774187117
